# Supplementary material for: Inflammation drives alternative first exon usage to regulate immune genes including a novel iron-regulated isoform of Aim2
Source: eLife. 2021 May 28;10:e69431. doi: 10.7554/eLife.69431 (PMC8260223; doi:10.7554/eLife.69431)
Supplement: Supplementary file 1. [file elife-69431-supp1.zip]

Archive with 3 entries (2 files):
- Table1_Human_Illumina_Tables.xlsx
- __MACOSX/
- __MACOSX/._Table1_Human_Illumina_Tables.xlsx
