# Supplementary material for: Inflammation drives alternative first exon usage to regulate immune genes including a novel iron-regulated isoform of Aim2
Source: eLife. 2021 May 28;10:e69431. doi: 10.7554/eLife.69431 (PMC8260223; doi:10.7554/eLife.69431)
Supplement: Supplementary file 2. [file elife-69431-supp2.zip › Table2_Mouse_Illumina_Tables.xlsx]

## Sheet: AS_excl_incl_counts_lenNorm
#Contains_Novel_or_Only_Known(Annotated)_Junctions	as_event_type	gene_name	chr	strand	exclusion_junctions	inclusion_junctions	exclusion_exons	inclusion_exons	intron-exon_junctions	neighboring_constitutive_exons	1.ctl	1.lps	2.ctl	2.lps	3.ctl	3.lps
K	jcn_only_AA	Lin37	chr7	-	chr7:30557959-30559441	chr7:30558085-30559441		chr7:30557959-30558084	chr7:30557958-30557959		225;22	67;0	148;0	70;10	205;27	74;7
N	jcn_only_AA	Adam8	chr7	-	chr7:139982828-139983307	chr7:139982833-139983307		chr7:139982828-139982832	chr7:139982827-139982828		5;10863	7;2265	0;9755	2;2289	10;8923	0;1376
N	mutually_exclusive	Pirb	chr7	-	chr7:3712831-3713819,chr7:3713873-3714096	chr7:3712831-3712907,chr7:3713064-3714096	chr7:3713820-3713872	chr7:3712908-3713063			12;0	9;0	8;0	23;0	3;0	18;5
N	jcn_only_AD	AC102077.1	chr7	-	chr7:81788577-81789354;chr7:81788577-81789251;chr7:81788577-81789324;chr7:81788577-81789427	chr7:81788577-81789368		chr7:81789252-81789324;chr7:81789325-81789354;chr7:81789355-81789368;chr7:81789369-81789427	chr7:81789324-81789325;chr7:81789354-81789355;chr7:81789368-81789369;chr7:81789427-81789428		97;9	30;0	105;0	35;0	108;0	58;0
N	jcn_only_AA	Rnf141	chr7	-	chr7:110821432-110825216;chr7:110821531-110825216	chr7:110821362-110825216		chr7:110821362-110821431;chr7:110821432-110821530	chr7:110821361-110821362;chr7:110821431-110821432		9;230	0;92	0;256	0;102	2;484	0;264
N	intron_retention		chr7	-	chr7:105613338-105617440				chr7:105613337-105613338;chr7:105617440-105617441		0;15	0;4	0;3	0;13	2;49	0;16
N	intron_retention		chr7	-	chr7:24978577-24979294				chr7:24978576-24978577;chr7:24979294-24979295		0;0	0;0	0;0	0;0	2;14	0;0
N	alternative_acceptor	Grin2d	chr7	-	chr7:45858013-45858449	chr7:45858085-45858449		chr7:45858013-45858084	chr7:45858012-45858013		0;0	0;0	0;1	0;0	2;3	0;0
N	alternative_acceptor		chr7	+	chr7:58819736-58824413	chr7:58819736-58824299		chr7:58824300-58824413	chr7:58824413-58824414		0;17	3;52	0;6	15;44	0;22	18;91
K	alternative_donor	Pgap2	chr7	+	chr7:102210592-102222781	chr7:102222486-102222781		chr7:102210592-102222485	chr7:102210591-102210592		16;0	0;0	0;0	0;0	8;2	0;2
K	intron_retention	Itgam,RP23-144N15.4	chr7	+	chr7:128113317-128113817				chr7:128113316-128113317;chr7:128113817-128113818		1244;0	493;0	808;0	619;3	3082;49	1651;35
N	cassette	Fxyd5	chr7	-	chr7:31036517-31039037	chr7:31036517-31037820;chr7:31037929-31039037		chr7:31037821-31037928			13;10450	0;4093	2;8078	8;5830	20;10710	10;5564
K	intron_retention	Tpp1	chr7	-	chr7:105746773-105746942				chr7:105746772-105746773;chr7:105746942-105746943		863;0	293;0	542;0	322;0	1476;18	494;0
N	alternative_donor	Adam8,Bcl2l12	chr7	-	chr7:139985907-139986302	chr7:139985907-139986241		chr7:139986242-139986302	chr7:139986302-139986303		6026;9	985;0	4805;5	1349;0	4285;28	861;0
N	jcn_only_AA	Igsf6	chr7	-	chr7:121067253-121067580	chr7:121067277-121067580		chr7:121067253-121067276	chr7:121067252-121067253		0;126	0;619	0;182	0;866	0;572	7;3924
K	intron_retention	Nfkbib	chr7	-	chr7:28760097-28760176				chr7:28760096-28760097;chr7:28760176-28760177		313;0	1070;0	264;0	1076;0	257;3	1188;6
N	alternative_acceptor	Slco3a1	chr7	-	chr7:74276089-74284426;chr7:74283523-74284426;chr7:74284090-74284426	chr7:74282546-74284426		chr7:74276089-74282545;chr7:74282546-74283522;chr7:74283523-74284089	chr7:74276088-74276089;chr7:74282545-74282546;chr7:74283522-74283523		45;0	911;1	40;1	990;12	51;1	1985;5
K	alternative_acceptor	Gab2	chr7	+	chr7:97302460-97303026	chr7:97302460-97303023		chr7:97303024-97303026	chr7:97303026-97303027		92;144	53;87	90;170	89;79	186;297	125;202
N	alternative_acceptor	Pold3	chr7	-	chr7:100096248-100096372;chr7:100093482-100096372	chr7:100093485-100096372		chr7:100093482-100093484;chr7:100093485-100096247	chr7:100093481-100093482;chr7:100093484-100093485		271;10	81;0	310;1	117;3	450;27	219;8
N	intron_retention		chr7	-	chr7:27541193-27541708				chr7:27541192-27541193;chr7:27541708-27541709		0;1526	0;497	0;1045	0;1267	0;2224	1;801
N	intron_retention		chr7	+	chr7:81591849-81592009				chr7:81591848-81591849;chr7:81592009-81592010		0;0	0;0	0;0	2;0	0;3	0;3
N	intron_retention		chr7	+	chr7:101550057-101555925				chr7:101550056-101550057;chr7:101555925-101555926		0;0	14;0	0;0	13;0	0;0	14;18
N	alternative_donor	Mrpl23	chr7	+	chr7:142533618-142535004;chr7:142533195-142535004	chr7:142533791-142535004		chr7:142533195-142533617;chr7:142533618-142533790	chr7:142533194-142533195;chr7:142533617-142533618		370;0	77;0	351;0	118;0	203;1	36;0
N	cassette	Cln3	chr7	-	chr7:126575088-126575343	chr7:126575088-126575202;chr7:126575259-126575343		chr7:126575203-126575258			9;588	0;311	0;344	0;331	0;548	0;413
K	intron_retention	RP23-42I13.2,Timm10b	chr7	+	chr7:105640623-105640812				chr7:105640622-105640623;chr7:105640812-105640813		0;10	0;0	0;5	0;3	9;32	0;7
N	cassette	Dnaaf3	chr7	-	chr7:4526990-4527441	chr7:4526990-4527093;chr7:4527220-4527441		chr7:4527094-4527219			0;12	0;8	0;19	0;22	3;54	8;36
N	alternative_donor	Akt2	chr7	+	chr7:27637195-27638061;chr7:27637199-27638061	chr7:27637139-27638061		chr7:27637139-27637194;chr7:27637195-27637198	chr7:27637138-27637139;chr7:27637194-27637195		332;0	147;0	229;0	231;3	305;2	232;0
K	intron_retention	Eif3c	chr7	-	chr7:126564606-126564702				chr7:126564605-126564606;chr7:126564702-126564703		3034;0	1023;0	1576;0	1240;0	1768;7	1295;2
K	intron_retention	Strn4	chr7	+	chr7:16826662-16828674				chr7:16826661-16826662;chr7:16828674-16828675		586;0	220;0	503;0	373;0	723;10	426;3
N	jcn_only_AD	P2ry2,Pld3	chr7	-	chr7:101003755-101011711	chr7:101003755-101006504		chr7:101006505-101011711	chr7:101011711-101011712		25;0	36;0	19;0	45;5	57;0	67;7
N	jcn_only_AA		chr7	+	chr7:126595290-126610904;chr7:126595290-126621865;chr7:126595290-126635051;chr7:126595290-126599327	chr7:126595290-126634697					0;0	14;8	0;0	2;13	2;0	19;107
K	intron_retention		chr7	+	chr7:16831139-16831485				chr7:16831138-16831139;chr7:16831485-16831486		372;0	150;0	282;0	120;0	332;7	197;0
N	alternative_acceptor	Pde8a	chr7	+	chr7:81214089-81281177	chr7:81214089-81242350		chr7:81242351-81281177	chr7:81281177-81281178		107;0	11;0	109;0	15;0	234;3	50;0
K	jcn_only_AD	Ifitm6,Sh2b1	chr7	-	chr7:126468050-126468472	chr7:126468050-126468419		chr7:126468420-126468472	chr7:126468472-126468473		56;25	17;5	20;10	18;3	63;25	39;7
N	jcn_only_AD	Lsm14a	chr7	-	chr7:34365738-34371054	chr7:34365738-34367855		chr7:34367856-34371054	chr7:34371054-34371055		872;0	645;0	882;0	900;0	1714;2	1503;0
K	intron_retention	Tbc1d10b	chr7	-	chr7:127199213-127199297				chr7:127199212-127199213;chr7:127199297-127199298		861;0	506;0	560;0	664;0	880;10	942;10
K	intron_retention		chr7	+	chr7:128243473-128244024				chr7:128243472-128243473;chr7:128244024-128244025		166;0	86;0	92;0	76;0	149;24	66;3
K	alternative_donor	Clasrp	chr7	-	chr7:19590336-19591105	chr7:19590336-19591089		chr7:19591090-19591105	chr7:19591105-19591106		0;46	0;28	3;30	0;18	44;135	7;41
N	jcn_only_AA	Atxn2l	chr7	-	chr7:126493377-126493552;chr7:126493313-126493552	chr7:126493371-126493552		chr7:126493313-126493370;chr7:126493371-126493376	chr7:126493312-126493313;chr7:126493370-126493371		808;20	398;0	723;15	203;0	1172;30	391;0
K	intron_retention	Trim34a	chr7	+	chr7:104244593-104247530				chr7:104244592-104244593;chr7:104247530-104247531		85;0	61;0	30;0	110;0	128;2	211;3
K	alternative_first_exon	RP24-235B15.9,Rpl13a	chr7	-	chr7:45127569-45128068;chr7:45127569-45132227;chr7:45127569-45128541	chr7:45127569-45128699	chr7:45132228-45134026;chr7:45128542-45128626	chr7:45128700-45128761			40;2867	4;585	15;1413	8;882	20;1410	4;513
K	intron_retention	Napa	chr7	+	chr7:16109168-16113349				chr7:16109167-16109168;chr7:16113349-16113350		0;0	0;0	0;0	1;0	9;31	5;0
K	intron_retention	Rps19	chr7	+	chr7:24885207-24885451				chr7:24885206-24885207;chr7:24885451-24885452		5610;0	2185;0	2781;0	2247;0	2980;13	1394;0
K	cassette	Suv420h2	chr7	+	chr7:4741982-4742618	chr7:4741982-4742121;chr7:4742288-4742618		chr7:4742122-4742287			0;86	0;12	0;101	0;13	0;193	7;14
N	intron_retention		chr7	+	chr7:97384049-97386801				chr7:97384048-97384049;chr7:97386801-97386802		0;9	0;0	0;7	0;3	0;70	5;15
N	alternative_donor	RP23-358K1.3	chr7	+	chr7:30957563-30958113	chr7:30958034-30958113		chr7:30957563-30958033	chr7:30957562-30957563		0;2	0;1	0;0	18;2	0;15	0;2
K	intron_retention	Arfip2	chr7	-	chr7:105639466-105640244				chr7:105639465-105639466;chr7:105640244-105640245		256;0	34;0	136;0	55;0	208;19	69;3
N	jcn_only_AA	Adam8	chr7	-	chr7:139983762-139983834;chr7:139983397-139983834;chr7:139983374-139983834;chr7:139983367-139983834	chr7:139983784-139983834		chr7:139983367-139983373;chr7:139983374-139983396;chr7:139983397-139983761;chr7:139983762-139983783	chr7:139983366-139983367;chr7:139983373-139983374;chr7:139983396-139983397;chr7:139983761-139983762		13338;0	3028;0	13017;0	3126;0	12643;2	1847;0
N	jcn_only_AA		chr7	-	chr7:139987643-139987818;chr7:139987668-139987818	chr7:139987664-139987818					0;0	0;0	0;0	0;0	17;3	0;0
N	cassette	Lsp1	chr7	+	chr7:142488516-142489324	chr7:142488516-142488847;chr7:142488941-142489324		chr7:142488848-142488940			0;534	0;290	0;386	0;276	3;687	0;386
K	intron_retention		chr7	-	chr7:105743064-105743225				chr7:105743063-105743064;chr7:105743225-105743226		1489;0	709;0	1323;0	852;3	842;14	609;5
N	alternative_donor	Napa	chr7	+	chr7:16098737-16107552	chr7:16098775-16107552		chr7:16098737-16098774	chr7:16098736-16098737		0;693	0;146	0;410	0;225	0;440	5;148
K	intron_retention	Dhdh,RP23-218K15.5	chr7	-	chr7:45475753-45479008				chr7:45475752-45475753;chr7:45479008-45479009		56;0	11;0	36;0	22;0	66;15	45;3
K	intron_retention		chr7	+	chr7:101906041-101909663				chr7:101906040-101906041;chr7:101909663-101909664		2128;0	452;0	1058;0	473;3	1114;15	432;6
K	intron_retention		chr7	+	chr7:55975831-55976579				chr7:55975830-55975831;chr7:55976579-55976580		3;0	2;0	0;13	5;0	16;20	0;5
N	alternative_donor	Ppfibp2	chr7	+	chr7:107595380-107637213;chr7:107634143-107637213	chr7:107594470-107637213		chr7:107594470-107595379;chr7:107595380-107634142	chr7:107594469-107594470;chr7:107595379-107595380		4;0	2;0	3;0	3;0	7;8	10;0
N	alternative_acceptor	Tyrobp	chr7	+	chr7:30415676-30417352;chr7:30415676-30416921;chr7:30415676-30417346;chr7:30415676-30417343	chr7:30415676-30417038		chr7:30416922-30417038;chr7:30417039-30417343;chr7:30417344-30417346;chr7:30417347-30417352	chr7:30417038-30417039;chr7:30417343-30417344;chr7:30417346-30417347;chr7:30417352-30417353		5462;0	2113;0	4340;0	2418;0	5377;2	2647;1
N	intron_retention		chr7	-	chr7:105898481-106159897				chr7:105898480-105898481;chr7:106159897-106159898		0;0	0;0	0;0	0;0	0;0	31;76
K	jcn_only_AD	Prkcb	chr7	+	chr7:122600831-122633744	chr7:122627872-122633744					31;0	23;0	0;0	0;0	45;0	14;2
N	alternative_acceptor	l7Rn6	chr7	-	chr7:89920132-89923563	chr7:89920192-89923563		chr7:89920132-89920191	chr7:89920131-89920132		19;86	0;30	0;78	0;59	9;107	20;83
K	intron_retention	Trim12a	chr7	-	chr7:104301192-104302240				chr7:104301191-104301192;chr7:104302240-104302241		76;0	193;0	84;0	260;0	291;28	748;25
N	intron_retention		chr7	+	chr7:4144814-4144901				chr7:4144813-4144814;chr7:4144901-4144902		0;0	0;0	0;0	0;0	3;6	0;6
K	intron_retention	RP24-159C12.7,Srcap	chr7	+	chr7:127529225-127530182				chr7:127529224-127529225;chr7:127530182-127530183		401;0	125;0	263;0	217;0	995;12	428;7
N	jcn_only_AD	Rnf169	chr7	-	chr7:99955541-99979971;chr7:99955541-99980294;chr7:99955541-99979912;chr7:99955541-99965241;chr7:99955541-99979743	chr7:99955541-99965237		chr7:99965238-99965241;chr7:99965242-99979743;chr7:99979744-99979912;chr7:99979913-99979971;chr7:99979972-99980294	chr7:99965241-99965242;chr7:99979743-99979744;chr7:99979912-99979913;chr7:99979971-99979972;chr7:99980294-99980295		8;0	2;0	22;0	0;0	61;8	6;0
N	intron_retention		chr7	+	chr7:110810954-110811490				chr7:110810953-110810954;chr7:110811490-110811491		0;290	0;143	0;165	0;91	0;389	2;209
N	intron_retention		chr7	-	chr7:100093485-100096372				chr7:100093484-100093485;chr7:100096372-100096373		8;20	0;0	2;0	6;0	5;53	2;16
N	alternative_donor	Arap1	chr7	+	chr7:101397315-101398295;chr7:101396196-101398295	chr7:101397479-101398295		chr7:101396196-101397314;chr7:101397315-101397478	chr7:101396195-101396196;chr7:101397314-101397315		984;0	1169;0	617;0	1358;1	1089;4	2378;1
N	jcn_only_AA		chr7	+	chr7:101550057-101558169;chr7:101550057-101557210	chr7:101550057-101555925					8;0	72;14	11;0	34;13	9;0	97;14
K	intron_retention	Arhgef1	chr7	+	chr7:24908425-24912056				chr7:24908424-24908425;chr7:24912056-24912057		569;0	145;0	338;0	117;0	499;39	186;0
N	jcn_only_AD		chr7	-	chr7:141433637-141433911	chr7:141433637-141433899		chr7:141433900-141433911	chr7:141433911-141433912		0;219	0;813	0;133	0;1010	0;289	5;1205
N	intron_retention		chr7	+	chr7:75725413-75725973				chr7:75725412-75725413;chr7:75725973-75725974		8;0	28;0	22;0	17;0	58;5	78;0
N	intron_retention		chr7	-	chr7:79454091-79454593				chr7:79454090-79454091;chr7:79454593-79454594		0;0	0;0	0;0	0;0	9;9	0;0
N	intron_retention		chr7	-	chr7:4646941-4651819				chr7:4646940-4646941;chr7:4651819-4651820		0;0	11;0	0;0	6;0	0;20	6;9
N	jcn_only_AA	Bckdk,Sympk	chr7	+	chr7:19050040-19052366;chr7:19050040-19050593	chr7:19050040-19050169		chr7:19050170-19050593;chr7:19050594-19052366	chr7:19050593-19050594;chr7:19052366-19052367		969;0	366;0	631;0	326;7	705;0	316;0
N	intron_retention		chr7	+	chr7:97378151-97379807				chr7:97378150-97378151;chr7:97379807-97379808		2;19	0;3	1;7	0;0	6;25	0;6
K	intron_retention	Rgs10	chr7	-	chr7:128389108-128403169				chr7:128389107-128389108;chr7:128403169-128403170		2122;0	380;0	1449;0	540;0	2399;15	669;0
K	intron_retention	Spns1	chr7	-	chr7:126371607-126371957				chr7:126371606-126371607;chr7:126371957-126371958		222;0	28;0	128;0	27;0	203;13	52;0
N	cassette	Rps9	chr7	+	chr7:3704449-3705732	chr7:3704449-3704645;chr7:3704769-3705732		chr7:3704646-3704768			15;5286	0;2318	0;3217	0;2877	0;4218	0;2970
K	intron_retention		chr7	+	chr7:126585466-126587536				chr7:126585465-126585466;chr7:126587536-126587537		0;490	1;165	0;312	6;379	9;878	0;567
N	intron_retention		chr7	-	chr7:29225260-29225484				chr7:29225259-29225260;chr7:29225484-29225485		0;11	0;0	0;5	0;0	7;24	0;6
K	intron_retention		chr7	-	chr7:80359759-80360895				chr7:80359758-80359759;chr7:80360895-80360896		73;0	8;0	73;0	11;0	335;14	43;0
K	alternative_donor	Cdkn1c	chr7	-	chr7:143459251-143459794	chr7:143459251-143459758		chr7:143459759-143459794	chr7:143459794-143459795		42;0	3;0	0;0	2;0	10;3	11;3
K	cassette	RP24-471H15.8,U2af1l4	chr7	+	chr7:30564302-30565094	chr7:30564302-30564473;chr7:30564608-30565094		chr7:30564474-30564607			0;123	0;45	7;64	7;63	0;100	0;59
K	intron_retention	Bckdha	chr7	-	chr7:25631484-25631637				chr7:25631483-25631484;chr7:25631637-25631638		256;0	74;0	193;0	72;0	158;5	51;0
N	jcn_only_AD	Arhgap35	chr7	-	chr7:16565330-16614471	chr7:16565330-16598877		chr7:16598878-16614471	chr7:16614471-16614472		22;0	0;0	0;0	2;0	25;13	5;0
K	jcn_only_AD	Trim12a	chr7	-	chr7:104300863-104301093	chr7:104300863-104300991		chr7:104300992-104301093	chr7:104301093-104301094		66;0	175;2	105;0	140;0	197;36	497;39
K	intron_retention	Eml2	chr7	+	chr7:19202597-19202976				chr7:19202596-19202597;chr7:19202976-19202977		134;0	108;0	77;0	61;0	103;7	132;13
K	intron_retention	Arap1	chr7	+	chr7:101411070-101411303				chr7:101411069-101411070;chr7:101411303-101411304		1248;0	1220;0	945;7	1326;0	1125;39	2022;52
K	jcn_only_AD	Fbxl19	chr7	+	chr7:127750898-127752009	chr7:127751027-127752009		chr7:127750898-127751026	chr7:127750897-127750898		16;33	3;16	8;25	15;11	41;23	20;18
N	coord_cassette	Alkbh6	chr7	+	chr7:30312389-30313918	chr7:30312389-30312590;chr7:30312708-30313472;chr7:30313599-30313918		chr7:30312591-30312707;chr7:30313473-30313598			22;0	0;0	23;0	0;0	8;5	0;2
N	intron_retention		chr7	-	chr7:118110019-118112322				chr7:118110018-118110019;chr7:118112322-118112323		2;0	0;0	0;0	0;0	0;10	0;0
N	jcn_only_AD	Scaf1	chr7	-	chr7:142376903-142377152	chr7:142376903-142377132					0;0	0;0	0;0	0;0	17;2	0;0
N	jcn_only_AA		chr7	+	chr7:16402760-16416772	chr7:16402760-16416503		chr7:16416504-16416772	chr7:16416772-16416773		20;0	0;0	11;0	0;0	26;2	10;0
K	alternative_acceptor	Tmem9b	chr7	-	chr7:109750105-109752070	chr7:109750125-109752070		chr7:109750105-109750124	chr7:109750104-109750105		610;2	141;0	264;0	102;0	652;0	151;2
N	coord_cassette	Adam8	chr7	-	chr7:139989974-139991345	chr7:139989974-139990050;chr7:139990130-139990271;chr7:139990349-139991345		chr7:139990051-139990129;chr7:139990272-139990348			0;4614	0;659	2;3364	0;1326	0;3778	0;677
K	intron_retention	Rpl13a	chr7	-	chr7:45126238-45126741				chr7:45126237-45126238;chr7:45126741-45126742		18;7	16;0	10;0	33;0	42;19	38;14
N	intron_retention	Bcat2	chr7	+	chr7:45585578-45587627				chr7:45585577-45585578;chr7:45587627-45587628		0;0	0;0	0;0	0;4	7;26	0;5
N	cassette	Iqgap1	chr7	-	chr7:80762566-80766884	chr7:80762566-80765294;chr7:80765372-80766884		chr7:80765295-80765371			0;2034	0;1094	0;1755	0;1409	0;2729	2;2479
K	intron_retention	Sirt3	chr7	-	chr7:140864084-140864974				chr7:140864083-140864084;chr7:140864974-140864975		28;5	0;0	31;0	6;0	64;19	9;5
N	alternative_acceptor	Ube2m	chr7	-	chr7:13036316-13036433	chr7:13036320-13036433		chr7:13036316-13036319	chr7:13036315-13036316		2414;0	1450;4	1625;0	1925;3	1986;11	2243;4
N	alternative_acceptor	Tm2d3	chr7	+	chr7:39545081-39553227	chr7:39545081-39553223		chr7:39553224-39553227	chr7:39553227-39553228		0;0	0;0	0;0	0;0	3;24	0;0
N	cassette	Ipo7	chr7	+	chr7:110018509-110029690	chr7:110018509-110027070;chr7:110027149-110029690		chr7:110027071-110027148			0;94	0;22	0;58	0;16	6;217	0;85
N	intron_retention		chr7	-	chr7:139983374-139984728				chr7:139983373-139983374;chr7:139984728-139984729		9;9	0;0	7;6	0;0	0;94	0;7
K	intron_retention		chr7	-	chr7:19812514-19815964				chr7:19812513-19812514;chr7:19815964-19815965		0;0	0;0	0;0	28;4	0;0	2;15
K	intron_retention	Itgal	chr7	+	chr7:127311674-127314058				chr7:127311673-127311674;chr7:127314058-127314059		22;0	85;0	19;0	50;0	3;0	268;12
K	alternative_first_exon	Numbl,RP23-356A20.1	chr7	+	chr7:27258514-27262167;chr7:27256699-27262167;chr7:27261108-27262167	chr7:27258962-27262167	chr7:27256612-27256698;chr7:27261008-27261107	chr7:27258725-27258961			1;19	0;1	1;6	1;0	4;12	10;1
N	intron_retention	Herc2	chr7	+	chr7:56203908-56204372				chr7:56203907-56203908;chr7:56204372-56204373		0;0	0;0	6;0	0;0	0;10	0;0
N	alternative_donor	Kctd21	chr7	+	chr7:97332372-97347292	chr7:97346926-97347292		chr7:97332372-97346925	chr7:97332371-97332372		18;0	0;0	19;0	0;0	11;3	19;2
K	jcn_only_AA	Nr1h2	chr7	-	chr7:44552755-44553578;chr7:44552758-44553578	chr7:44552720-44553578		chr7:44552720-44552754;chr7:44552755-44552757	chr7:44552719-44552720;chr7:44552754-44552755		897;30	427;30	560;18	420;14	733;19	450;19
K	intron_retention	Dennd5a	chr7	-	chr7:109927015-109933612				chr7:109927014-109927015;chr7:109933612-109933613		751;3	357;0	499;0	381;6	1050;40	456;9
K	intron_retention	Nav2	chr7	+	chr7:49462018-49464539				chr7:49462017-49462018;chr7:49464539-49464540		435;0	13;0	201;0	8;0	564;9	0;0
K	intron_retention	Hcst	chr7	-	chr7:30418220-30419703				chr7:30418219-30418220;chr7:30419703-30419704		0;0	2;0	0;0	0;0	0;16	0;0
K	cassette	Chd2	chr7	-	chr7:73519709-73541245	chr7:73519709-73540771;chr7:73540905-73541245		chr7:73540772-73540904			0;29	0;8	0;15	0;15	0;108	2;59
K	intron_retention	Xpo6	chr7	-	chr7:126115953-126120356				chr7:126115952-126115953;chr7:126120356-126120357		660;0	440;0	410;0	451;0	1013;19	977;10
N	alternative_acceptor	Itgam,Ptpre,RP23-144N15.4	chr7	+	chr7:128068697-128070628;chr7:128068697-128070637;chr7:128068697-128070599	chr7:128068697-128070530		chr7:128070531-128070599;chr7:128070600-128070628;chr7:128070629-128070637	chr7:128070599-128070600;chr7:128070628-128070629;chr7:128070637-128070638		606;0	226;0	396;0	252;0	1186;4	625;3
N	jcn_only_AD	Trim30b	chr7	-	chr7:104359765-104484177;chr7:104359765-104363701	chr7:104359765-104362706					7;8	50;168	2;3	93;360	16;7	126;690
N	alternative_donor	Irf3	chr7	+	chr7:44998067-44998704;chr7:44997909-44998704	chr7:44998379-44998704		chr7:44997909-44998066;chr7:44998067-44998378	chr7:44997908-44997909;chr7:44998066-44998067		213;2	43;0	99;8	43;0	224;21	88;2
K	intron_retention	Cep89	chr7	+	chr7:35423404-35424656				chr7:35423403-35423404;chr7:35424656-35424657		78;0	1;0	60;0	20;0	89;9	33;0
N	alternative_donor	Iqgap1	chr7	-	chr7:80799950-80803140;chr7:80799950-80802895	chr7:80799950-80803136		chr7:80802896-80803136;chr7:80803137-80803140	chr7:80803136-80803137;chr7:80803140-80803141		3144;0	1103;0	1823;0	1352;0	3291;0	1868;1
N	alternative_acceptor	Ppp1r12c	chr7	-	chr7:4484022-4484449	chr7:4484073-4484449		chr7:4484022-4484072	chr7:4484021-4484022		0;166	0;14	1;77	0;27	0;117	0;33
N	jcn_only_AA	Tmem135	chr7	-	chr7:89165167-89196112	chr7:89186630-89196112		chr7:89165167-89186629	chr7:89165166-89165167		249;0	139;0	215;1	123;0	484;0	275;0
K	jcn_only_AD	Cd2bp2	chr7	-	chr7:127195462-127195928	chr7:127195462-127195914		chr7:127195915-127195928	chr7:127195928-127195929		294;11	109;2	125;22	156;9	265;23	182;16
N	intron_retention		chr7	-	chr7:106511676-106529063				chr7:106511675-106511676;chr7:106529063-106529064		158;0	257;0	97;0	498;2	598;5	2220;12
N	jcn_only_AA	Fbxl19	chr7	+	chr7:127752522-127761251	chr7:127752522-127754487		chr7:127754488-127761251	chr7:127761251-127761252		38;0	23;0	49;0	13;0	64;2	24;0
K	intron_retention	Ipo7	chr7	+	chr7:110052918-110053999				chr7:110052917-110052918;chr7:110053999-110054000		268;0	81;0	164;0	78;0	1038;22	456;0
N	mutually_exclusive	Fam53b	chr7	-	chr7:132716003-132771577,chr7:132771630-132779135	chr7:132716003-132759388,chr7:132760168-132779135	chr7:132771578-132771629	chr7:132759389-132760167			23;5	0;0	9;0	0;0	35;0	10;1
K	intron_retention		chr7	-	chr7:27174779-27175778				chr7:27174778-27174779;chr7:27175778-27175779		399;0	147;0	248;0	265;0	278;16	231;0
K	intron_retention	RP24-235B15.9	chr7	-	chr7:45127569-45128541				chr7:45127568-45127569;chr7:45128541-45128542		56;6	3;0	23;2	14;0	22;23	2;0
K	alternative_donor	Fiz1	chr7	-	chr7:5013023-5014624	chr7:5013023-5014536		chr7:5014537-5014624	chr7:5014624-5014625		143;10	55;9	75;2	47;2	93;7	13;0
K	intron_retention	Acer3	chr7	-	chr7:98261640-98266136				chr7:98261639-98261640;chr7:98266136-98266137		283;0	119;0	134;0	140;0	358;20	418;4
K	intron_retention	Kptn	chr7	+	chr7:16123270-16123771				chr7:16123269-16123270;chr7:16123771-16123772		0;0	0;0	0;0	0;0	1;5	0;5
K	intron_retention		chr7	-	chr7:101840998-101843385				chr7:101840997-101840998;chr7:101843385-101843386		39;4	0;0	13;6	0;0	10;72	0;8
N	alternative_acceptor	Fxyd5	chr7	-	chr7:31033011-31035208;chr7:31032973-31035208	chr7:31033019-31035208		chr7:31032973-31033010;chr7:31033011-31033018	chr7:31032972-31032973;chr7:31033010-31033011		24;6183	15;2674	28;5178	0;3123	35;5371	13;2658
K	jcn_only_AA	Eri2	chr7	-	chr7:119792344-119792430	chr7:119792349-119792430		chr7:119792344-119792348	chr7:119792343-119792344		0;27	0;1	2;11	0;16	0;32	0;2
K	intron_retention	Idh2	chr7	-	chr7:80095204-80095620				chr7:80095203-80095204;chr7:80095620-80095621		726;6	238;0	495;5	235;0	490;16	255;0
N	jcn_only_AD	Phrf1	chr7	+	chr7:141228552-141231226;chr7:141229330-141231226;chr7:141228892-141231226	chr7:141229153-141231226		chr7:141228552-141228891;chr7:141228892-141229152;chr7:141229153-141229329	chr7:141228551-141228552;chr7:141228891-141228892;chr7:141229152-141229153		198;0	31;0	138;0	76;0	210;2	107;0
N	intron_retention		chr7	+	chr7:127491067-127491351				chr7:127491066-127491067;chr7:127491351-127491352		0;297	2;319	0;240	0;366	0;422	0;677
N	jcn_only_AD	Clcn4	chr7	-	chr7:7284275-7287645	chr7:7284275-7286494		chr7:7286495-7287645	chr7:7287645-7287646		159;0	83;0	210;0	97;0	672;11	242;0
N	cassette	Tpcn2	chr7	-	chr7:145267404-145268859	chr7:145267404-145268067;chr7:145268133-145268859		chr7:145268068-145268132			0;261	0;46	0;224	0;82	11;368	0;75
K	intron_retention		chr7	-	chr7:74276089-74284426				chr7:74276088-74276089;chr7:74284426-74284427		43;10	878;191	38;5	952;213	48;23	1817;624
N	jcn_only_AA	Slc25a22	chr7	-	chr7:141434330-141437568	chr7:141435344-141437568		chr7:141434330-141435343	chr7:141434329-141434330		76;0	125;2	40;0	118;0	77;0	131;0
N	intron_retention	Psmd8	chr7	-	chr7:29179216-29179403				chr7:29179215-29179216;chr7:29179403-29179404		0;0	0;0	0;0	0;11	1;18	0;6
N	alternative_acceptor	Eif4g2	chr7	-	chr7:111074371-111074679	chr7:111074545-111074679		chr7:111074371-111074544	chr7:111074370-111074371		0;1007	0;849	0;878	0;1071	0;1669	3;3056
N	alternative_acceptor		chr7	+	chr7:28749003-28749580	chr7:28749003-28749576		chr7:28749577-28749580	chr7:28749580-28749581		0;34	0;21	3;53	0;8	0;60	0;34
N	intron_retention		chr7	+	chr7:80287155-80287959				chr7:80287154-80287155;chr7:80287959-80287960		0;0	0;0	0;0	0;0	2;9	0;0
N	jcn_only_AA	Arap1	chr7	+	chr7:25704279-25706106;chr7:25704279-25706255	chr7:25704279-25704783		chr7:25704784-25706106;chr7:25706107-25706255	chr7:25706106-25706107;chr7:25706255-25706256		0;1593	0;636	8;1313	0;615	16;1627	0;811
N	intron_retention		chr7	+	chr7:3646066-3650797				chr7:3646065-3646066;chr7:3650797-3650798		8;0	0;0	0;0	1;0	11;11	26;6
K	alternative_first_exon	Nucb2	chr7	+	chr7:116504485-116509454	chr7:116506099-116509454	chr7:116504369-116504484	chr7:116506018-116506098			39;0	7;0	10;0	11;0	89;2	26;0
K	alternative_acceptor	Ruvbl2	chr7	-	chr7:45429536-45429908	chr7:45429596-45429908		chr7:45429536-45429595	chr7:45429535-45429536		0;168	0;25	0;97	1;69	1;108	2;42
N	alternative_acceptor	Trim30b	chr7	-	chr7:104362938-104363701;chr7:104362971-104363701	chr7:104359765-104363701		chr7:104359765-104362937;chr7:104362938-104362970	chr7:104359764-104359765;chr7:104362937-104362938		2;7	4;50	0;2	15;92	3;16	65;124
N	alternative_donor		chr7	-	chr7:80799950-80803136;chr7:80799950-80802895	chr7:80799950-80803140		chr7:80802896-80803136;chr7:80803137-80803140	chr7:80803136-80803137;chr7:80803140-80803141		1;3143	0;1103	0;1823	0;1352	2;3289	2;1867
N	mutually_exclusive	Pik3c2a	chr7	-	chr7:116350143-116351797,chr7:116351968-116353977	chr7:116350143-116350772,chr7:116350930-116353977	chr7:116351798-116351967	chr7:116350773-116350929			0;1	1;8	1;2	0;0	2;6	0;4
N	jcn_only_AA		chr7	+	chr7:127908080-127908227	chr7:127908080-127908166		chr7:127908167-127908227	chr7:127908227-127908228		13;355	0;99	0;288	0;122	0;202	0;75
K	alternative_first_exon	Gmfg	chr7	+	chr7:28441069-28441433;chr7:28437575-28441433	chr7:28441042-28441433	chr7:28437447-28437574	chr7:28440927-28441041			0;174	0;53	0;84	1;113	24;408	19;234
N	mutually_exclusive	Ppfia1	chr7	-	chr7:144485209-144489196,chr7:144489260-144491451	chr7:144485209-144488690,chr7:144488718-144491451	chr7:144489197-144489259	chr7:144488691-144488717			4;0	0;0	0;1	0;0	6;0	0;6
K	alternative_donor	Vimp	chr7	+	chr7:66087269-66088766	chr7:66087272-66088766		chr7:66087269-66087271	chr7:66087268-66087269		14;178	2;84	18;227	9;110	16;368	11;293
K	jcn_only_AA	Cnot3,Ttc23	chr7	+	chr7:67647846-67662326	chr7:67647846-67651922					0;0	2;0	0;0	2;1	0;0	0;0
K	intron_retention	Anpep	chr7	-	chr7:79827664-79833586				chr7:79827663-79827664;chr7:79833586-79833587		8801;0	3417;0	5461;0	5351;0	16078;61	6386;13
K	intron_retention	Gys1	chr7	+	chr7:45438294-45439478				chr7:45438293-45438294;chr7:45439478-45439479		186;0	61;0	59;0	53;0	64;14	34;5
K	cassette	Med25	chr7	-	chr7:44880471-44880922	chr7:44880471-44880566;chr7:44880639-44880922		chr7:44880567-44880638			38;134	13;52	18;81	5;58	10;104	8;46
N	intron_retention		chr7	-	chr7:80398929-80405313				chr7:80398928-80398929;chr7:80405313-80405314		10;3	74;2	0;0	70;0	0;9	69;36
N	alternative_donor	Zfp780b	chr7	-	chr7:24587243-24587520	chr7:24587243-24587450		chr7:24587451-24587520	chr7:24587520-24587521		0;1	0;0	0;3	0;0	9;0	0;0
N	jcn_only_AD		chr7	+	chr7:101382969-101384142	chr7:101382985-101384142					0;0	0;0	0;11	0;0	0;0	2;2
K	intron_retention	Zfp710	chr7	+	chr7:80028086-80081048				chr7:80028085-80028086;chr7:80081048-80081049		127;0	53;0	73;3	65;9	101;64	93;7
K	jcn_only_AA	Epn1,Pnkp	chr7	+	chr7:5082122-5083729	chr7:5082122-5083662		chr7:5083663-5083729	chr7:5083729-5083730		210;1247	49;325	94;1017	33;256	115;1007	19;300
N	alternative_donor	Nfatc2ip	chr7	-	chr7:126396015-126396355;chr7:126396015-126396574	chr7:126396015-126396526		chr7:126396356-126396526;chr7:126396527-126396574	chr7:126396526-126396527;chr7:126396574-126396575		34;0	4;0	28;0	7;0	39;1	10;0
N	alternative_first_exon		chr7	-	chr7:25235741-25237569,chr7:25235741-25238278;chr7:25235741-25250578	chr7:25235741-25237377	chr7:25250579-25250761	chr7:25237378-25237851			2;145	0;47	9;98	1;40	2;70	2;35
N	alternative_donor	Vasp	chr7	-	chr7:19264826-19271513	chr7:19264826-19265951		chr7:19265952-19271513	chr7:19271513-19271514		903;1	1974;1	480;0	1401;2	398;3	1760;12
N	alternative_donor	Il27,Nipa2	chr7	-	chr7:126592932-126595176;chr7:126592932-126594879	chr7:126592932-126594535		chr7:126594536-126594879;chr7:126594880-126595176	chr7:126594879-126594880;chr7:126595176-126595177		2;0	153;5	1;0	155;12	4;4	179;44
N	alternative_acceptor	Ppme1	chr7	-	chr7:100327864-100329034	chr7:100327883-100329034		chr7:100327864-100327882	chr7:100327863-100327864		0;253	0;100	0;184	0;153	0;180	2;120
N	intron_retention		chr7	+	chr7:80027562-80028006				chr7:80027561-80027562;chr7:80028006-80028007		0;26	0;19	0;18	0;28	0;61	10;35
N	coord_cassette	Snrnp70	chr7	-	chr7:45392326-45395508	chr7:45392326-45394658;chr7:45394816-45395092;chr7:45395173-45395508		chr7:45394659-45394815;chr7:45395093-45395172			0;36	0;13	2;19	0;5	0;24	0;14
K	intron_retention	Mypop	chr7	+	chr7:18991355-18991831				chr7:18991354-18991355;chr7:18991831-18991832		6;15	0;6	0;7	0;2	0;34	0;7
K	alternative_donor	Hsd3b7,RP23-325D10.3	chr7	+	chr7:127801247-127801460	chr7:127801364-127801460		chr7:127801247-127801363	chr7:127801246-127801247		323;16	26;0	235;5	64;5	326;22	55;4
K	cassette	Lrrc28	chr7	-	chr7:67619112-67641103	chr7:67619112-67628294;chr7:67628336-67641103		chr7:67628295-67628335			0;14	0;1	0;10	0;6	9;16	5;5
K	intron_retention	Plekha1	chr7	+	chr7:130900661-130902176				chr7:130900660-130900661;chr7:130902176-130902177		172;0	14;0	213;0	85;0	865;16	313;0
K	jcn_only_AA	Samd4b	chr7	-	chr7:28408024-28413871	chr7:28408176-28413871		chr7:28408024-28408175	chr7:28408023-28408024		18;320	19;269	6;315	5;253	14;249	13;372
K	intron_retention	Prkcb	chr7	+	chr7:122600831-122627655				chr7:122600830-122600831;chr7:122627655-122627656		210;0	53;0	182;0	65;0	657;27	289;6
N	alternative_acceptor	Usp47	chr7	+	chr7:112108484-112108573	chr7:112108484-112108554		chr7:112108555-112108573	chr7:112108573-112108574		103;0	89;0	123;3	189;0	500;3	398;5
N	intron_retention		chr7	-	chr7:141264656-141265074				chr7:141264655-141264656;chr7:141265074-141265075		20;16	86;112	0;30	58;110	13;117	111;518
K	alternative_acceptor	Cnot3	chr7	+	chr7:3652129-3653199	chr7:3652129-3653196		chr7:3653197-3653199	chr7:3653199-3653200		210;33	78;14	301;26	115;13	410;31	222;18
N	intron_retention		chr7	-	chr7:101840727-101845203				chr7:101840726-101840727;chr7:101845203-101845204		20;0	0;0	19;4	5;0	24;40	0;9
K	intron_retention		chr7	+	chr7:29149132-29149798				chr7:29149131-29149132;chr7:29149798-29149799		36;23	13;0	28;20	14;2	44;93	15;8
K	intron_retention	Ucp2	chr7	+	chr7:100496804-100498347				chr7:100496803-100496804;chr7:100498347-100498348		9;1256	13;314	16;735	11;455	26;858	15;295
N	intron_retention		chr7	-	chr7:109926956-109933612				chr7:109926955-109926956;chr7:109933612-109933613		0;130	3;52	0;65	0;47	10;174	0;69
N	jcn_only_AA	Zfp606	chr7	+	chr7:12481027-12489569;chr7:12481027-12481117	chr7:12481027-12484036					0;0	0;0	11;5	0;0	14;0	3;0
N	alternative_donor	Zfp260	chr7	+	chr7:30104279-30107303	chr7:30105644-30107303		chr7:30104279-30105643	chr7:30104278-30104279		3;35	0;22	7;19	0;19	3;119	2;84
K	jcn_only_AA	Fus	chr7	+	chr7:127979994-127980209	chr7:127979994-127980122		chr7:127980123-127980209	chr7:127980209-127980210		51;1042	31;511	59;876	36;1023	73;1640	35;895
K	jcn_only_AA	Lig1	chr7	+	chr7:13288760-13289393	chr7:13288760-13289387		chr7:13289388-13289393	chr7:13289393-13289394		1324;75	382;15	880;49	415;30	1330;83	249;16
N	intron_retention		chr7	-	chr7:145266860-145268067				chr7:145266859-145266860;chr7:145268067-145268068		0;0	0;0	0;0	0;0	8;35	0;3
K	coord_cassette	AC165086.3	chr7	+	chr7:118775386-118790009	chr7:118775386-118779687;chr7:118779766-118780176;chr7:118780300-118790009		chr7:118779688-118779765;chr7:118780177-118780299			19;315	0;86	5;202	3;138	11;357	3;175
N	alternative_acceptor	RP23-17C12.7	chr7	+	chr7:120726333-120730476;chr7:120726333-120732502	chr7:120726333-120732364		chr7:120730477-120732364;chr7:120732365-120732502	chr7:120732364-120732365;chr7:120732502-120732503		14;1	6;7	9;9	8;3	63;13	30;1
N	cassette	Arap1	chr7	+	chr7:101385041-101386148;chr7:101378533-101386148;chr7:101373502-101386148	chr7:101378533-101385551,chr7:101385041-101385551,chr7:101373502-101385551;chr7:101385617-101386148		chr7:101385552-101385616			0;431	22;379	7;205	45;505	11;388	80;688
N	alternative_donor		chr7	-	chr7:126792224-126792371;chr7:126792224-126792351	chr7:126792224-126792422		chr7:126792352-126792371;chr7:126792372-126792422	chr7:126792371-126792372;chr7:126792422-126792423		6;773	2;310	3;366	1;450	3;601	1;413
N	jcn_only_AD	E2f8	chr7	-	chr7:121068365-121070497	chr7:121068365-121070490		chr7:121070491-121070497	chr7:121070497-121070498		0;113	0;589	0;155	3;668	0;358	13;2923
N	intron_retention		chr7	-	chr7:45379677-45380716				chr7:45379676-45379677;chr7:45380716-45380717		0;0	0;0	0;0	0;0	0;9	1;0
K	intron_retention	Tfpt	chr7	-	chr7:3620475-3620776				chr7:3620474-3620475;chr7:3620776-3620777		48;8	26;0	56;9	25;6	58;30	50;7
N	intron_retention		chr7	-	chr7:80465019-80466774				chr7:80465018-80465019;chr7:80466774-80466775		0;0	0;0	0;0	0;0	5;14	0;0
N	intron_retention		chr7	-	chr7:45458661-45458912				chr7:45458660-45458661;chr7:45458912-45458913		0;122	0;49	0;76	0;28	2;345	0;165
K	cassette	Arrb1	chr7	+	chr7:99596107-99598490	chr7:99596107-99597035;chr7:99597060-99598490		chr7:99597036-99597059			863;231	26;10	511;100	39;15	1031;215	58;8
K	intron_retention	Cic	chr7	+	chr7:25291343-25293973				chr7:25291342-25291343;chr7:25293973-25293974		50;567	0;118	60;484	17;228	69;639	0;226
K	intron_retention	Prc1	chr7	+	chr7:80313209-80315113				chr7:80313208-80313209;chr7:80315113-80315114		190;0	17;0	167;2	9;0	166;27	18;0
N	alternative_donor	Hnrnpul1	chr7	-	chr7:25750991-25753433;chr7:25750991-25754446;chr7:25750991-25754334;chr7:25750991-25756161	chr7:25750991-25754340		chr7:25753434-25754334;chr7:25754335-25754340;chr7:25754341-25754446;chr7:25754447-25756161	chr7:25754334-25754335;chr7:25754340-25754341;chr7:25754446-25754447;chr7:25756161-25756162		9;110	3;38	8;72	5;42	30;121	5;46
K	intron_retention	Tspan4	chr7	+	chr7:141475498-141482486				chr7:141475497-141475498;chr7:141482486-141482487		320;0	43;0	92;0	22;0	210;6	7;0
N	alternative_donor	Ctsd,RP23-145I16.3	chr7	-	chr7:142376932-142377025;chr7:142376932-142377030	chr7:142376932-142377124		chr7:142377026-142377030;chr7:142377031-142377124	chr7:142377030-142377031;chr7:142377124-142377125		16399;0	5387;0	10710;0	7116;0	15955;0	7928;7
K	jcn_only_AA	Cox6b2	chr7	-	chr7:4752850-4752952	chr7:4752881-4752952		chr7:4752850-4752880	chr7:4752849-4752850		0;0	0;0	7;0	0;11	7;0	0;0
N	jcn_only_AA		chr7	-	chr7:141010666-141016017	chr7:141012312-141016017					0;0	15;0	0;0	30;0	0;0	49;9
N	intron_retention	Aldoa	chr7	-	chr7:126795813-126795921				chr7:126795812-126795813;chr7:126795921-126795922		0;0	2;0	0;0	0;0	0;5	0;0
N	intron_retention		chr7	-	chr7:102564360-102565388				chr7:102564359-102564360;chr7:102565388-102565389		0;0	5;0	0;0	8;0	1;6	44;24
K	coord_cassette	Cep89	chr7	+	chr7:35429299-35435473	chr7:35429299-35429914;chr7:35430112-35432517;chr7:35432608-35435473		chr7:35429915-35430111;chr7:35432518-35432607			0;1	0;0	0;0	0;2	0;5	1;0
K	jcn_only_AD	Sbk2	chr7	-	chr7:4963186-4964300	chr7:4963186-4964147		chr7:4964148-4964300	chr7:4964300-4964301		0;0	0;0	0;0	5;0	0;15	0;0
N	mutually_exclusive	Cln3	chr7	-	chr7:126575413-126577808,chr7:126577922-126579172	chr7:126575413-126575489,chr7:126575537-126579172	chr7:126577809-126577921	chr7:126575490-126575536			0;0	0;4	0;13	0;0	2;10	0;8
K	jcn_only_AA	Hps5	chr7	-	chr7:46791049-46795427	chr7:46791073-46795427		chr7:46791049-46791072	chr7:46791048-46791049		0;53	18;17	16;14	2;40	18;74	8;74
N	intron_retention	Usf2	chr7	-	chr7:30947060-30949451				chr7:30947059-30947060;chr7:30949451-30949452		0;0	0;0	0;0	0;0	5;24	0;0
N	jcn_only_AA	Rnf121	chr7	-	chr7:102039692-102042626	chr7:102042076-102042626		chr7:102039692-102042075	chr7:102039691-102039692		107;0	74;0	93;0	98;0	99;0	50;5
N	jcn_only_AD	Upk1a	chr7	-	chr7:30607206-30609613	chr7:30607206-30607620		chr7:30607621-30609613	chr7:30609613-30609614		0;0	0;0	0;0	7;2	2;0	0;0
N	intron_retention		chr7	-	chr7:55961111-55961451				chr7:55961110-55961111;chr7:55961451-55961452		0;0	0;0	0;2	0;3	0;3	7;7
N	jcn_only_AA	Ipo7	chr7	+	chr7:110044486-110051388;chr7:110044486-110051473	chr7:110044486-110044617					0;155	0;17	0;74	0;28	9;323	0;172
N	jcn_only_AA	Plekha4	chr7	+	chr7:45544045-45547949	chr7:45544045-45544193		chr7:45544194-45547949	chr7:45547949-45547950		0;0	72;0	0;0	38;0	8;0	126;10
K	intron_retention	Pold3	chr7	-	chr7:100119730-100121341				chr7:100119729-100119730;chr7:100121341-100121342		0;0	0;0	0;0	8;0	0;21	0;7
K	intron_retention		chr7	+	chr7:55925207-55926287				chr7:55925206-55925207;chr7:55926287-55926288		1040;0	701;5	1017;0	1455;2	1263;28	2102;20
K	intron_retention	Arhgef1	chr7	+	chr7:24912156-24912309				chr7:24912155-24912156;chr7:24912309-24912310		627;0	128;0	342;0	97;0	453;38	114;3
K	intron_retention	RP24-235B15.9,Rpl13a	chr7	-	chr7:45126795-45126990				chr7:45126794-45126795;chr7:45126990-45126991		6586;0	2490;0	4208;0	2838;0	3209;9	1910;13
N	jcn_only_AA	Sympk	chr7	+	chr7:12925866-12926417	chr7:12925866-12926395		chr7:12926396-12926417	chr7:12926417-12926418		2;8914	0;6189	0;6699	0;6316	0;5539	0;5464
N	jcn_only_AA	Folr2	chr7	-	chr7:101843839-101845203;chr7:101843821-101845203;chr7:101843855-101845203	chr7:101843825-101845203		chr7:101843821-101843824;chr7:101843825-101843838;chr7:101843839-101843854	chr7:101843820-101843821;chr7:101843824-101843825;chr7:101843838-101843839		1314;7536	467;2702	1113;6382	1018;6192	1641;8797	1073;5353
N	jcn_only_AA	RP23-184D18.7	chr7	-	chr7:44231383-44232355	chr7:44231473-44232355		chr7:44231383-44231472	chr7:44231382-44231383		0;0	0;0	10;0	0;0	3;5	0;0
K	intron_retention	AC149085.3	chr7	+	chr7:19816774-19818444				chr7:19816773-19816774;chr7:19818444-19818445		0;0	0;10	0;0	0;18	5;10	0;35
N	jcn_only_AD	Glrx3	chr7	+	chr7:137464508-137467932	chr7:137466754-137467932		chr7:137464508-137466753	chr7:137464507-137464508		701;2	320;0	584;0	375;0	725;2	338;7
N	alternative_acceptor	Kcnn4	chr7	+	chr7:24384183-24384545;chr7:24384183-24384730;chr7:24384183-24384636;chr7:24384183-24384721	chr7:24384183-24384694		chr7:24384546-24384636;chr7:24384637-24384694;chr7:24384695-24384721;chr7:24384722-24384730	chr7:24384636-24384637;chr7:24384694-24384695;chr7:24384721-24384722;chr7:24384730-24384731		2458;57	644;11	2132;47	880;27	1718;30	674;22
K	intron_retention	Cd33	chr7	-	chr7:43529009-43529865				chr7:43529008-43529009;chr7:43529865-43529866		161;15	26;3	36;0	45;0	513;285	189;54
N	intron_retention		chr7	+	chr7:28443614-28444852				chr7:28443613-28443614;chr7:28444852-28444853		0;0	0;0	0;0	0;3	7;23	9;37
N	alternative_donor	Nucb1	chr7	-	chr7:45498491-45498724	chr7:45498491-45498710		chr7:45498711-45498724	chr7:45498724-45498725		1420;0	581;0	943;0	1001;0	2535;0	1458;3
N	alternative_acceptor	Zfp382	chr7	+	chr7:30125842-30130672;chr7:30125842-30130700;chr7:30125842-30130055	chr7:30125842-30126920		chr7:30126921-30130055;chr7:30130056-30130672;chr7:30130673-30130700	chr7:30130055-30130056;chr7:30130672-30130673;chr7:30130700-30130701		42;1	0;0	23;1	3;1	86;6	18;2
N	alternative_donor	U2af2	chr7	+	chr7:5066182-5066402;chr7:5061791-5066402	chr7:5062337-5066402		chr7:5061791-5062336;chr7:5062337-5066181	chr7:5061790-5061791;chr7:5062336-5062337		4;301	2;96	3;164	2;111	29;323	14;103
K	alternative_donor	Nipa2	chr7	-	chr7:55961573-55961963;chr7:55961573-55962199	chr7:55961573-55962395		chr7:55961964-55962199;chr7:55962200-55962395	chr7:55962199-55962200;chr7:55962395-55962396		27;0	19;0	35;5	16;0	70;11	54;11
N	intron_retention		chr7	+	chr7:125569795-125569941				chr7:125569794-125569795;chr7:125569941-125569942		0;0	0;0	0;0	0;52	0;0	14;70
K	intron_retention	Bub3	chr7	+	chr7:131562363-131563333				chr7:131562362-131562363;chr7:131563333-131563334		6;5	0;0	7;6	0;9	13;30	0;6
K	jcn_only_AA	Lsp1	chr7	+	chr7:142488516-142488865	chr7:142488516-142488847		chr7:142488848-142488865	chr7:142488865-142488866		1005;1632	482;882	540;1180	483;844	1201;2100	688;1174
N	cassette	Ppp1r12c	chr7	-	chr7:4482689-4482972	chr7:4482689-4482790;chr7:4482894-4482972		chr7:4482791-4482893			0;272	0;51	0;143	0;57	3;313	0;101
N	cassette	Lrrc27	chr7	+	chr7:139230297-139238575	chr7:139230297-139236869;chr7:139236989-139238575		chr7:139236870-139236988			1;93	0;24	0;84	2;36	11;115	1;29
K	intron_retention	Sphk2	chr7	-	chr7:45713729-45717700				chr7:45713728-45713729;chr7:45717700-45717701		52;0	11;3	36;8	13;0	39;28	16;22
K	jcn_only_AA	Uros	chr7	-	chr7:133702420-133708923	chr7:133702470-133708923		chr7:133702420-133702469	chr7:133702419-133702420		0;0	0;15	0;0	1;0	0;9	0;0
N	intron_retention		chr7	+	chr7:49759794-49770809				chr7:49759793-49759794;chr7:49770809-49770810		0;0	0;0	0;0	0;0	2;26	0;6
N	cassette	Cox6b1	chr7	-	chr7:30617163-30624499	chr7:30617163-30623414;chr7:30623516-30624499		chr7:30623415-30623515			41;2202	34;1106	44;1711	43;1606	88;1914	34;1383
N	cassette	Alkbh6	chr7	+	chr7:30311901-30313918	chr7:30311901-30312236;chr7:30312389-30313918		chr7:30312237-30312388			0;54	0;16	0;34	1;13	0;45	0;12
K	intron_retention	Pirb	chr7	-	chr7:3720139-3720292				chr7:3720138-3720139;chr7:3720292-3720293		2460;95	2528;65	1791;65	3795;122	4507;270	5767;195
K	cassette	Sars2	chr7	+	chr7:28744338-28746451	chr7:28744338-28744560;chr7:28744720-28746451		chr7:28744561-28744719			108;0	47;0	83;0	30;0	50;7	14;0
N	intron_retention	RP23-128P10.1	chr7	-	chr7:135646544-135648590				chr7:135646543-135646544;chr7:135648590-135648591		51;5	38;0	20;0	23;4	58;13	48;13
K	cassette	Cyfip1	chr7	+	chr7:55896816-55898237	chr7:55896816-55897824;chr7:55897973-55898237		chr7:55897825-55897972			945;0	682;1	767;1	832;3	749;2	1086;12
K	intron_retention	Leng8	chr7	+	chr7:4142639-4142833				chr7:4142638-4142639;chr7:4142833-4142834		83;0	8;0	88;0	34;0	405;7	124;0
N	alternative_donor	Btbd10,Fan1	chr7	-	chr7:113322791-113325777	chr7:113322791-113323414		chr7:113323415-113325777	chr7:113325777-113325778		183;0	49;0	105;0	61;0	417;2	240;1
K	cassette	Ppp4c	chr7	-	chr7:126788435-126792060	chr7:126788435-126789023;chr7:126789135-126792060		chr7:126789024-126789134			0;255	0;154	0;177	0;142	0;219	1;156
N	intron_retention		chr7	-	chr7:30727874-30727986				chr7:30727873-30727874;chr7:30727986-30727987		0;66	0;32	0;52	0;39	0;61	5;16
K	jcn_only_AD	Emc10	chr7	-	chr7:44492659-44493189	chr7:44492659-44493177		chr7:44493178-44493189	chr7:44493189-44493190		410;6	124;0	243;0	105;0	290;0	119;0
N	jcn_only_AA	Tfpt	chr7	-	chr7:3620973-3621062	chr7:3620984-3621062		chr7:3620973-3620983	chr7:3620972-3620973		0;148	0;98	2;128	0;95	9;172	0;93
K	intron_retention	Ate1	chr7	-	chr7:130504823-130507481				chr7:130504822-130504823;chr7:130507481-130507482		91;0	13;0	68;0	24;0	170;7	109;0
N	alternative_donor	Bub3	chr7	+	chr7:131560536-131560709;chr7:131560455-131560709	chr7:131560461-131560709		chr7:131560455-131560460;chr7:131560461-131560535	chr7:131560454-131560455;chr7:131560460-131560461		991;2	261;1	535;0	259;0	695;3	210;0
N	cassette	Egln2	chr7	-	chr7:27159592-27164619	chr7:27159592-27160287;chr7:27160408-27164619		chr7:27160288-27160407			0;117	0;43	1;72	0;51	0;93	0;52
K	alternative_donor	Nr1h2	chr7	-	chr7:44553709-44553822	chr7:44553709-44553808		chr7:44553809-44553822	chr7:44553822-44553823		25;448	7;150	0;270	13;174	9;327	0;161
K	intron_retention	RP24-471H15.8,U2af1l4	chr7	+	chr7:30564799-30565094				chr7:30564798-30564799;chr7:30565094-30565095		144;0	70;0	133;3	49;0	102;31	89;20
K	jcn_only_AA	Edrf1	chr7	+	chr7:133667692-133671368	chr7:133667692-133671365		chr7:133671366-133671368	chr7:133671368-133671369		0;39	0;0	7;19	0;0	18;34	0;20
K	intron_retention	Kdelr1	chr7	+	chr7:45873175-45873758				chr7:45873174-45873175;chr7:45873758-45873759		22;9	15;0	19;0	6;2	20;17	3;7
N	jcn_only_AA		chr7	+	chr7:137453615-137459194;chr7:137453615-137458842;chr7:137453615-137457711	chr7:137453615-137459122		chr7:137457712-137458842;chr7:137458843-137459122;chr7:137459123-137459194	chr7:137458842-137458843;chr7:137459122-137459123;chr7:137459194-137459195		5;869	7;399	0;699	10;420	14;859	0;563
K	intron_retention	Bcl2l12	chr7	-	chr7:44993032-44993810				chr7:44993031-44993032;chr7:44993810-44993811		0;0	8;0	5;0	2;0	32;21	0;7
N	intron_retention	Trim12a	chr7	-	chr7:104306095-104306862				chr7:104306094-104306095;chr7:104306862-104306863		0;7	0;0	0;0	0;0	2;27	0;28
N	alternative_acceptor	Herc2	chr7	+	chr7:56203908-56204385	chr7:56203908-56204372		chr7:56204373-56204385	chr7:56204385-56204386		107;0	22;0	38;3	16;0	192;4	40;0
K	intron_retention	Sphk2	chr7	-	chr7:45712174-45712256				chr7:45712173-45712174;chr7:45712256-45712257		309;9	281;7	206;0	282;0	234;14	330;15
N	alternative_acceptor	Mki67	chr7	-	chr7:135693489-135694231	chr7:135693497-135694231		chr7:135693489-135693496	chr7:135693488-135693489		0;527	0;48	0;274	0;56	6;1706	0;291
K	alternative_acceptor	Shkbp1	chr7	-	chr7:27342758-27343242	chr7:27342761-27343242		chr7:27342758-27342760	chr7:27342757-27342758		28;157	15;63	19;113	6;47	19;113	5;51
K	intron_retention	Fam98c	chr7	-	chr7:29154532-29154615				chr7:29154531-29154532;chr7:29154615-29154616		0;0	1;0	0;0	0;0	6;14	0;0
K	jcn_only_AA	Adck4,Ldha	chr7	+	chr7:46845918-46847595	chr7:46845918-46847538		chr7:46847539-46847595	chr7:46847595-46847596		8997;2	2188;0	3650;0	2522;0	2538;0	1186;0
N	alternative_acceptor	Trim30b	chr7	-	chr7:104362971-104363701;chr7:104359765-104363701	chr7:104362938-104363701		chr7:104359765-104362937;chr7:104362938-104362970	chr7:104359764-104359765;chr7:104362937-104362938		8;1	50;4	2;0	94;13	16;3	132;57
N	intron_retention		chr7	+	chr7:121074904-121076129				chr7:121074903-121074904;chr7:121076129-121076130		7;0	0;0	0;0	3;0	15;16	18;6
N	alternative_donor	Gpatch1	chr7	-	chr7:35276812-35281331	chr7:35276812-35276954		chr7:35276955-35281331	chr7:35281331-35281332		28;1	22;0	39;1	31;0	63;7	34;4
K	alternative_acceptor	Htatip2	chr7	+	chr7:49759312-49759597	chr7:49759312-49759541		chr7:49759542-49759597	chr7:49759597-49759598		228;18	24;3	119;14	50;0	192;18	74;6
N	intron_retention		chr7	-	chr7:44865628-44867059				chr7:44865627-44865628;chr7:44867059-44867060		18;10	0;0	0;0	7;0	0;16	0;3
N	alternative_acceptor	Gltscr2	chr7	-	chr7:15942359-15942788	chr7:15942375-15942788		chr7:15942359-15942374	chr7:15942358-15942359		0;470	5;316	0;394	0;470	5;521	0;544
K	intron_retention	Pepd	chr7	+	chr7:35031492-35040670				chr7:35031491-35031492;chr7:35040670-35040671		475;0	169;0	402;0	301;0	680;20	234;0
N	jcn_only_AD	Gramd1a	chr7	-	chr7:31134518-31135688;chr7:31134518-31135707;chr7:31134518-31135596;chr7:31134518-31135525	chr7:31134518-31135557		chr7:31135526-31135557;chr7:31135558-31135596;chr7:31135597-31135688;chr7:31135689-31135707	chr7:31135557-31135558;chr7:31135596-31135597;chr7:31135688-31135689;chr7:31135707-31135708		89;0	252;0	81;0	422;0	135;0	508;5
N	jcn_only_AD		chr7	+	chr7:101382985-101384642;chr7:101384228-101384642	chr7:101384107-101384642					0;0	0;0	6;0	0;33	0;0	2;9
N	alternative_donor		chr7	+	chr7:126761755-126763128;chr7:126759819-126763128;chr7:126761317-126763128	chr7:126762048-126763128		chr7:126759819-126761316;chr7:126761317-126761754;chr7:126761755-126762047	chr7:126759818-126759819;chr7:126761316-126761317;chr7:126761754-126761755		0;0	0;0	21;1	0;0	21;9	0;0
K	intron_retention	Ppp6r1	chr7	-	chr7:4642042-4642135				chr7:4642041-4642042;chr7:4642135-4642136		682;0	690;0	486;0	797;7	545;9	1370;9
K	intron_retention	Inppl1	chr7	-	chr7:101829049-101829153				chr7:101829048-101829049;chr7:101829153-101829154		1399;0	450;0	1166;0	558;0	2245;43	892;0
K	intron_retention	Mrpl46	chr7	-	chr7:78775726-78780437				chr7:78775725-78775726;chr7:78780437-78780438		206;0	145;0	113;0	178;0	195;10	166;2
K	alternative_donor	RP24-471H15.8,U2af1l4	chr7	+	chr7:30563400-30563531;chr7:30563350-30563531	chr7:30563409-30563531		chr7:30563350-30563399;chr7:30563400-30563408	chr7:30563349-30563350;chr7:30563399-30563400		82;6	23;1	26;5	42;9	57;8	39;0
K	jcn_only_AA	Strn4	chr7	+	chr7:16831139-16831345;chr7:16831139-16831485	chr7:16831139-16831464		chr7:16831346-16831464;chr7:16831465-16831485	chr7:16831464-16831465;chr7:16831485-16831486		372;59	150;55	282;73	120;33	336;70	201;39
N	intron_retention		chr7	+	chr7:127485243-127485593				chr7:127485242-127485243;chr7:127485593-127485594		0;2	0;0	7;0	0;0	13;32	0;15
N	alternative_acceptor	Ctsc	chr7	+	chr7:113551118-113551238	chr7:113551118-113551234		chr7:113551235-113551238	chr7:113551238-113551239		0;103	0;21	0;71	0;11	3;454	0;163
K	jcn_only_AA	Ucp2	chr7	+	chr7:100498450-100498568;chr7:100498450-100498597	chr7:100498450-100498735		chr7:100498569-100498597;chr7:100498598-100498735	chr7:100498597-100498598;chr7:100498735-100498736		17;8342	0;3180	28;6063	0;3178	36;6958	0;2510
K	intron_retention	Ptov1	chr7	-	chr7:44864670-44864761				chr7:44864669-44864670;chr7:44864761-44864762		477;7	128;0	280;11	177;0	375;32	161;3
K	intron_retention	RP23-331A21.2	chr7	-	chr7:98593811-98594751				chr7:98593810-98593811;chr7:98594751-98594752		57;10	0;0	23;0	2;0	33;33	11;21
K	intron_retention	Pde8a	chr7	+	chr7:81309896-81315109				chr7:81309895-81309896;chr7:81315109-81315110		0;9	0;0	0;0	0;0	2;16	0;4
K	jcn_only_AA	RP23-78N8.3	chr7	-	chr7:131361933-131362507	chr7:131361937-131362507		chr7:131361933-131361936	chr7:131361932-131361933		0;41	0;0	0;33	0;2	17;34	0;16
N	intron_retention		chr7	-	chr7:101828850-101828944				chr7:101828849-101828850;chr7:101828944-101828945		0;0	0;0	3;0	0;0	17;22	0;0
N	cassette	Ctsd,RP23-145I16.3	chr7	-	chr7:142377456-142382591	chr7:142377456-142380765;chr7:142380993-142382591		chr7:142380766-142380992			0;42770	0;14171	3;30455	0;21441	0;57820	0;25352
N	intron_retention		chr7	-	chr7:104421247-104421434				chr7:104421246-104421247;chr7:104421434-104421435		0;0	0;6	0;7	0;31	1;140	14;273
N	intron_retention		chr7	+	chr7:81878375-81883214				chr7:81878374-81878375;chr7:81883214-81883215		0;12	0;0	0;4	0;0	0;98	11;7
K	jcn_only_AD	Fam160a2,Irf7	chr7	-	chr7:141265540-141265908	chr7:141265540-141265622		chr7:141265623-141265908	chr7:141265908-141265909		30;2495	35;6574	10;1567	88;12448	0;2068	111;16115
N	intron_retention		chr7	+	chr7:101906397-101909663				chr7:101906396-101906397;chr7:101909663-101909664		6;13	0;0	0;0	0;0	55;24	0;10
K	intron_retention	Snrpa1	chr7	+	chr7:66069527-66070589				chr7:66069526-66069527;chr7:66070589-66070590		0;0	0;0	10;0	1;0	33;36	14;9
N	alternative_acceptor	Isoc2a,Rps9	chr7	+	chr7:4877194-4891264;chr7:4877194-4891183	chr7:4877194-4877730		chr7:4877731-4891183;chr7:4891184-4891264	chr7:4891183-4891184;chr7:4891264-4891265		120;0	26;0	49;0	24;0	68;5	25;1
K	intron_retention		chr7	-	chr7:67235229-67236523				chr7:67235228-67235229;chr7:67236523-67236524		1257;0	218;0	1407;5	252;0	2918;35	968;5
N	jcn_only_AD	Nav2	chr7	+	chr7:49372370-49398082	chr7:49397739-49398082		chr7:49372370-49397738	chr7:49372369-49372370		144;0	2;0	76;0	9;5	267;0	1;0
N	intron_retention		chr7	+	chr7:28352274-28352493				chr7:28352273-28352274;chr7:28352493-28352494		0;0	0;0	0;8	0;0	2;25	0;6
K	jcn_only_AA	Ccdc61	chr7	-	chr7:18899683-18900918	chr7:18899714-18900918		chr7:18899683-18899713	chr7:18899682-18899683		0;60	0;23	0;35	0;10	0;51	1;23
N	jcn_only_AD	Palb2	chr7	-	chr7:122123709-122124256;chr7:122123709-122124393	chr7:122123709-122128137					13;7	0;0	27;0	8;0	48;0	3;0
N	intron_retention		chr7	+	chr7:30415676-30417352				chr7:30415675-30415676;chr7:30417352-30417353		2;114	0;35	23;81	0;54	0;263	0;74
K	intron_retention	Pou2f2	chr7	-	chr7:25093362-25093484				chr7:25093361-25093362;chr7:25093484-25093485		7;0	42;15	7;4	42;0	17;5	101;27
N	jcn_only_AA	Trim3	chr7	-	chr7:105613338-105617440	chr7:105613417-105617440		chr7:105613338-105613416	chr7:105613337-105613338		0;119	0;67	0;69	0;67	2;211	0;134
N	cassette	Mki67	chr7	-	chr7:135705786-135708765	chr7:135705786-135707360;chr7:135708321-135708765		chr7:135707361-135708320			86;283	13;17	47;166	2;30	317;849	34;146
N	intron_retention		chr7	-	chr7:19257072-19257523				chr7:19257071-19257072;chr7:19257523-19257524		0;498	2;1482	0;428	19;1718	0;368	31;1707
N	alternative_donor	Mboat7	chr7	-	chr7:3692119-3692740;chr7:3692119-3692532	chr7:3692119-3692572		chr7:3692533-3692572;chr7:3692573-3692740	chr7:3692572-3692573;chr7:3692740-3692741		257;0	28;0	65;0	65;0	155;0	78;0
N	jcn_only_AA	Athl1	chr7	+	chr7:140946429-140946501	chr7:140946429-140946489		chr7:140946490-140946501	chr7:140946501-140946502		93;0	34;0	52;0	42;0	84;0	19;2
N	alternative_acceptor	Edrf1	chr7	+	chr7:133658645-133660094;chr7:133658645-133660070	chr7:133658645-133660135		chr7:133660071-133660094;chr7:133660095-133660135	chr7:133660094-133660095;chr7:133660135-133660136		9;0	0;0	0;0	3;0	23;9	16;0
K	cassette	Trappc6a	chr7	+	chr7:19514540-19515203	chr7:19514540-19515024;chr7:19515091-19515203		chr7:19515025-19515090			14;70	17;20	13;57	42;34	26;51	0;34
K	intron_retention	RP24-159C12.7,Srcap	chr7	+	chr7:127539922-127540655				chr7:127539921-127539922;chr7:127540655-127540656		189;0	116;0	210;0	66;0	536;39	209;6
K	intron_retention	Tmc4	chr7	-	chr7:3670042-3670937				chr7:3670041-3670042;chr7:3670937-3670938		0;0	0;0	0;0	0;0	5;5	0;0
N	jcn_only_AD	Irf7,Trim12a	chr7	-	chr7:141264784-141265622	chr7:141264784-141265039		chr7:141265040-141265622	chr7:141265622-141265623		0;0	10;0	0;0	5;1	0;0	26;8
N	alternative_acceptor	Efl1	chr7	+	chr7:82683841-82684318	chr7:82683841-82684311		chr7:82684312-82684318	chr7:82684318-82684319		105;0	45;0	86;0	53;0	161;1	66;0
K	intron_retention	Hps5	chr7	-	chr7:46791049-46795906				chr7:46791048-46791049;chr7:46795906-46795907		0;6	0;0	0;0	2;0	5;17	0;0
K	intron_retention	Clasrp	chr7	-	chr7:19590336-19591105				chr7:19590335-19590336;chr7:19591105-19591106		0;0	0;0	3;0	0;0	44;64	7;2
N	jcn_only_AA	Igsf6	chr7	-	chr7:121070752-121074438	chr7:121070851-121074438		chr7:121070752-121070850	chr7:121070751-121070752		0;45	0;141	0;77	3;240	2;159	6;897
N	intron_retention		chr7	+	chr7:102230189-102235661				chr7:102230188-102230189;chr7:102235661-102235662		0;0	16;0	0;0	0;0	0;9	0;15
N	jcn_only_AA	Cyfip1	chr7	+	chr7:127915303-127915385	chr7:127915303-127915378		chr7:127915379-127915385	chr7:127915385-127915386		0;122	0;33	0;153	0;98	0;169	2;100
N	jcn_only_AD		chr7	-	chr7:142382711-142383420;chr7:142382711-142383461	chr7:142382711-142383417		chr7:142383418-142383420;chr7:142383421-142383461	chr7:142383420-142383421;chr7:142383461-142383462		0;63039	0;19698	23;42635	2;27143	93;66768	3;34457
N	intron_retention		chr7	-	chr7:126149538-126153198				chr7:126149537-126149538;chr7:126153198-126153199		0;106	5;53	0;60	0;52	0;110	0;62
N	alternative_donor	Dock1	chr7	+	chr7:134670834-134724329;chr7:134670845-134724329	chr7:134670061-134724329		chr7:134670061-134670833;chr7:134670834-134670844	chr7:134670060-134670061;chr7:134670833-134670834		10;0	2;0	6;0	5;0	17;0	5;2
K	intron_retention	RP24-159C12.7,Srcap	chr7	+	chr7:127530360-127530439				chr7:127530359-127530360;chr7:127530439-127530440		472;0	234;0	342;0	367;0	1634;11	494;0
N	alternative_acceptor		chr7	+	chr7:110061776-110069487	chr7:110061776-110069483		chr7:110069484-110069487	chr7:110069487-110069488		0;34	5;0	0;24	0;48	0;96	2;36
N	jcn_only_AA		chr7	-	chr7:84617958-84620867	chr7:84619259-84620867					0;0	0;0	0;0	0;0	9;0	2;2
N	cassette	Pgap2	chr7	+	chr7:102231426-102236093;chr7:102226446-102236093;chr7:102230189-102236093	chr7:102231426-102235661,chr7:102226446-102235661,chr7:102230189-102235661;chr7:102235760-102236093		chr7:102235662-102235759			341;3	373;20	169;8	423;8	166;3	666;14
N	alternative_acceptor	Trim30c	chr7	-	chr7:104387664-104388238;chr7:104387631-104388238	chr7:104387598-104388238		chr7:104387598-104387630;chr7:104387631-104387663	chr7:104387597-104387598;chr7:104387630-104387631		8;0	464;0	21;0	1177;8	42;0	1922;14
N	intron_retention		chr7	-	chr7:127406280-127406723				chr7:127406279-127406280;chr7:127406723-127406724		0;8	0;0	0;2	0;0	16;12	0;0
N	intron_retention	Hsd3b7	chr7	+	chr7:127801247-127801553				chr7:127801246-127801247;chr7:127801553-127801554		2;23	0;0	0;16	0;7	0;42	0;9
K	jcn_only_AA	Zfp579	chr7	-	chr7:4993553-4996003	chr7:4994913-4996003		chr7:4993553-4994912	chr7:4993552-4993553		16;0	0;0	13;0	5;0	32;5	13;0
N	intron_retention		chr7	-	chr7:135701068-135701954				chr7:135701067-135701068;chr7:135701954-135701955		0;30	0;0	0;7	0;0	2;288	0;53
N	jcn_only_AA	Slc25a22	chr7	-	chr7:141431945-141432020;chr7:141431914-141432020	chr7:141431550-141432020					107;0	367;0	91;0	408;3	83;0	394;0
N	jcn_only_AA	Hnrnpul1	chr7	-	chr7:25726904-25733015;chr7:25732439-25733015	chr7:25726885-25733015		chr7:25726885-25726903;chr7:25726904-25732438	chr7:25726884-25726885;chr7:25726903-25726904		1172;0	444;0	867;0	591;0	1427;19	738;2
N	mutually_exclusive	Ppp1r12c	chr7	-	chr7:4482894-4483102,chr7:4483186-4483340	chr7:4482894-4482972,chr7:4483014-4483340	chr7:4483103-4483185	chr7:4482973-4483013			1;0	1;0	1;0	8;0	7;2	5;0
N	alternative_donor	Nsmce1	chr7	-	chr7:125472230-125486337;chr7:125472230-125472606;chr7:125472230-125503329	chr7:125472230-125478454		chr7:125472607-125478454;chr7:125478455-125486337;chr7:125486338-125503329	chr7:125478454-125478455;chr7:125486337-125486338;chr7:125503329-125503330		1;0	0;0	1;0	1;0	2;1	10;0
K	intron_retention	Fbrs	chr7	+	chr7:127485690-127485927				chr7:127485689-127485690;chr7:127485927-127485928		318;5	328;0	325;0	272;2	489;43	661;45
N	intron_retention	Snrpa1	chr7	+	chr7:66069527-66070560				chr7:66069526-66069527;chr7:66070560-66070561		0;0	0;0	0;0	0;0	10;41	0;10
N	intron_retention		chr7	-	chr7:127027991-127028074				chr7:127027990-127027991;chr7:127028074-127028075		0;0	0;0	0;0	1;0	0;11	0;0
N	jcn_only_AA	Fxyd5	chr7	-	chr7:31033011-31035208;chr7:31032973-31035208	chr7:31033019-31035208		chr7:31032973-31033010;chr7:31033011-31033018	chr7:31032972-31032973;chr7:31033010-31033011		24;19523	20;8563	28;16461	0;9533	35;17502	13;8633
N	alternative_donor	Herc2	chr7	+	chr7:56212999-56213441	chr7:56213007-56213441		chr7:56212999-56213006	chr7:56212998-56212999		275;0	63;0	193;0	68;0	465;0	195;3
N	intron_retention		chr7	-	chr7:18893070-18893184				chr7:18893069-18893070;chr7:18893184-18893185		0;0	0;0	0;0	0;0	3;10	0;0
N	alternative_acceptor		chr7	+	chr7:90165617-90169183	chr7:90165617-90169181		chr7:90169182-90169183	chr7:90169183-90169184		0;583	1;245	0;580	0;690	0;1599	0;1794
K	intron_retention	Cd33	chr7	-	chr7:43529009-43529472				chr7:43529008-43529009;chr7:43529472-43529473		0;35	2;3	0;7	5;8	23;290	9;66
N	alternative_acceptor		chr7	+	chr7:101400035-101400143	chr7:101400035-101400127		chr7:101400128-101400143	chr7:101400143-101400144		0;364	0;347	0;204	0;338	1;343	0;611
K	intron_retention	Chd2	chr7	-	chr7:73503515-73504987				chr7:73503514-73503515;chr7:73504987-73504988		51;0	15;0	45;0	48;2	232;9	185;14
K	intron_retention	Sec23ip	chr7	+	chr7:128777387-128778428				chr7:128777386-128777387;chr7:128778428-128778429		319;0	210;0	174;0	339;0	401;11	624;3
K	intron_retention	Napa	chr7	+	chr7:16113190-16113349				chr7:16113189-16113190;chr7:16113349-16113350		997;0	309;0	552;0	349;0	826;40	574;2
N	intron_retention		chr7	-	chr7:3738925-3844086				chr7:3738924-3738925;chr7:3844086-3844087		118;11	20;28	0;47	17;4	0;132	0;59
N	jcn_only_AD	RP23-311C19.1	chr7	+	chr7:27571702-27574590;chr7:27571749-27574590;chr7:27574502-27574590	chr7:27571716-27574590		chr7:27571702-27571715;chr7:27571716-27571748;chr7:27571749-27574501	chr7:27571701-27571702;chr7:27571715-27571716;chr7:27571748-27571749		309;0	39;0	226;0	99;0	390;5	92;0
N	cassette	Osbpl5	chr7	-	chr7:143695613-143700713	chr7:143695613-143699233;chr7:143699333-143700713		chr7:143699234-143699332			0;9	0;0	0;6	0;2	0;1	2;2
N	intron_retention		chr7	+	chr7:102233200-102236093				chr7:102233199-102233200;chr7:102236093-102236094		0;0	9;0	0;0	0;6	0;15	10;45
N	alternative_donor		chr7	-	chr7:142376911-142377417	chr7:142376911-142377025		chr7:142377026-142377417	chr7:142377417-142377418		0;19	0;5	0;12	0;2	0;104	1;12
N	jcn_only_AD		chr7	-	chr7:80391853-80392316	chr7:80391853-80392186		chr7:80392187-80392316	chr7:80392316-80392317		0;801	0;870	0;514	0;974	0;526	9;1250
N	intron_retention	Ctsd	chr7	-	chr7:142385619-142386601				chr7:142385618-142385619;chr7:142386601-142386602		22;3	0;0	0;0	0;0	0;18	0;5
K	cassette	Ino80e	chr7	-	chr7:126861293-126861704	chr7:126861293-126861475;chr7:126861547-126861704		chr7:126861476-126861546			0;513	0;107	0;347	0;166	2;442	0;237
N	intron_retention		chr7	+	chr7:25704279-25706106				chr7:25704278-25704279;chr7:25706106-25706107		0;9	0;0	8;0	0;0	2;22	0;5
N	mutually_exclusive	Samd4b	chr7	-	chr7:28407579-28413871,chr7:28414343-28423435	chr7:28407579-28407935,chr7:28408176-28423435	chr7:28413872-28414342	chr7:28407936-28408175			0;0	4;0	0;0	1;0	0;0	0;2
N	cassette	Rrm1	chr7	+	chr7:102442044-102446549	chr7:102442044-102442986;chr7:102443076-102446549		chr7:102442987-102443075			14;1240	0;162	0;756	0;200	14;1071	14;154
K	jcn_only_AD	Nup62	chr7	+	chr7:44816460-44828486;chr7:44816479-44828486	chr7:44816484-44828486		chr7:44816460-44816478;chr7:44816479-44816483	chr7:44816459-44816460;chr7:44816478-44816479		2;1088	0;92	2;774	0;184	8;1120	0;192
N	alternative_donor	Nfatc2ip	chr7	-	chr7:126396015-126396355;chr7:126396015-126396526	chr7:126396015-126396574		chr7:126396356-126396526;chr7:126396527-126396574	chr7:126396526-126396527;chr7:126396574-126396575		34;0	3;1	28;0	7;0	29;11	10;0
N	intron_retention		chr7	-	chr7:80392778-80393408				chr7:80392777-80392778;chr7:80393408-80393409		0;0	0;0	0;0	0;0	2;20	0;13
K	intron_retention	Prr14	chr7	+	chr7:127475626-127475756				chr7:127475625-127475626;chr7:127475756-127475757		291;0	61;0	207;0	156;0	235;16	158;6
N	intron_retention		chr7	-	chr7:30590870-30591399				chr7:30590869-30590870;chr7:30591399-30591400		0;0	0;7	0;0	0;16	0;0	2;5
K	intron_retention	Megf8	chr7	+	chr7:25338560-25339464				chr7:25338559-25338560;chr7:25339464-25339465		24;0	0;0	10;0	0;0	31;35	0;0
N	intron_retention		chr7	+	chr7:97894014-97898539				chr7:97894013-97894014;chr7:97898539-97898540		0;3	0;0	0;0	0;0	0;19	5;0
K	intron_retention	Coro1a	chr7	-	chr7:126699986-126700256				chr7:126699985-126699986;chr7:126700256-126700257		3094;35	1326;2	2569;22	1273;5	2119;64	765;28
K	intron_retention	Taf10	chr7	-	chr7:105743493-105743829				chr7:105743492-105743493;chr7:105743829-105743830		1126;0	493;0	645;0	336;0	676;11	303;0
N	intron_retention		chr7	-	chr7:126592811-126592899				chr7:126592810-126592811;chr7:126592899-126592900		0;0	0;102	0;0	1;109	0;3	0;320
N	intron_retention		chr7	-	chr7:34219103-34227117				chr7:34219102-34219103;chr7:34227117-34227118		0;0	0;0	0;0	0;0	2;7	0;0
N	intron_retention		chr7	-	chr7:141264304-141264739				chr7:141264303-141264304;chr7:141264739-141264740		0;6	0;46	0;10	0;35	0;34	2;216
K	intron_retention	Suv420h2	chr7	+	chr7:4746262-4746376				chr7:4746261-4746262;chr7:4746376-4746377		140;24	5;0	106;4	0;0	298;30	15;0
K	jcn_only_AD	Pagr1a	chr7	-	chr7:127016283-127017276;chr7:127016283-127016557	chr7:127016283-127016442		chr7:127016443-127016557;chr7:127016558-127017276	chr7:127016557-127016558;chr7:127017276-127017277		3;780	0;128	8;486	8;145	26;565	7;242
K	jcn_only_AA	Dmpk	chr7	+	chr7:19092255-19092417;chr7:19092255-19092542	chr7:19092255-19092546		chr7:19092418-19092542;chr7:19092543-19092546	chr7:19092542-19092543;chr7:19092546-19092547		0;7	2;2	25;16	8;8	1;0	0;0
N	alternative_acceptor	Sae1	chr7	-	chr7:16333616-16336693;chr7:16330683-16336693	chr7:16334322-16336693		chr7:16330683-16333615;chr7:16333616-16334321	chr7:16330682-16330683;chr7:16333615-16333616		848;1	149;0	545;0	197;0	757;10	194;1
K	jcn_only_AA	Gramd1a	chr7	-	chr7:31142576-31142803	chr7:31142655-31142803		chr7:31142576-31142654	chr7:31142575-31142576		3;163	8;251	0;105	1;322	17;201	15;782
N	cassette	Itgam,RP23-144N15.4	chr7	+	chr7:128064737-128070628	chr7:128064737-128068592;chr7:128068697-128070628		chr7:128068593-128068696			0;1149	0;374	1;722	0;543	5;2416	0;1210
N	alternative_donor	Mesdc2	chr7	+	chr7:83892476-83895529;chr7:83884077-83895529	chr7:83892068-83895529		chr7:83884077-83892067;chr7:83892068-83892475	chr7:83884076-83884077;chr7:83892067-83892068		9;0	4;0	6;0	4;0	19;0	6;0
N	intron_retention		chr7	-	chr7:19260679-19260823				chr7:19260678-19260679;chr7:19260823-19260824		16;0	9;0	6;0	24;4	16;3	33;37
N	alternative_donor	Alg8	chr7	+	chr7:97383947-97386801;chr7:97383807-97386801	chr7:97384049-97386801		chr7:97383807-97383946;chr7:97383947-97384048	chr7:97383806-97383807;chr7:97383946-97383947		396;0	190;0	376;0	140;0	484;8	146;1
N	intron_retention		chr7	-	chr7:145273969-145278736				chr7:145273968-145273969;chr7:145278736-145278737		3;0	0;0	0;0	0;0	6;22	0;0
N	intron_retention		chr7	-	chr7:119859916-119895630				chr7:119859915-119859916;chr7:119895630-119895631		0;2	0;0	6;0	0;0	7;15	19;9
K	intron_retention		chr7	-	chr7:101828850-101828948				chr7:101828849-101828850;chr7:101828948-101828949		2208;0	740;0	1842;0	973;0	3536;22	1675;0
N	alternative_donor	Ctbp2,Fgfr2	chr7	-	chr7:133081861-133123140;chr7:133081861-133122986;chr7:133081861-133122833;chr7:133081861-133088276;chr7:133081861-133122581	chr7:133081861-133122686		chr7:133088277-133122581;chr7:133122582-133122686;chr7:133122687-133122833;chr7:133122834-133122986;chr7:133122987-133123140	chr7:133122581-133122582;chr7:133122686-133122687;chr7:133122833-133122834;chr7:133122986-133122987;chr7:133123140-133123141		194;3	23;0	88;1	2;0	184;1	32;0
K	intron_retention	Smg1	chr7	-	chr7:118183894-118184472				chr7:118183893-118183894;chr7:118184472-118184473		57;0	55;0	93;0	38;0	335;15	273;0
K	intron_retention	Prr14	chr7	+	chr7:127471978-127472097				chr7:127471977-127471978;chr7:127472097-127472098		125;0	52;0	163;0	78;0	168;35	82;14
N	intron_retention		chr7	+	chr7:28441042-28441306				chr7:28441041-28441042;chr7:28441306-28441307		0;0	0;17	0;0	0;12	15;38	0;41
N	alternative_acceptor	Inppl1	chr7	-	chr7:101836952-101837720;chr7:101837235-101837720;chr7:101837374-101837720	chr7:101837377-101837720		chr7:101836952-101837234;chr7:101837235-101837373;chr7:101837374-101837376	chr7:101836951-101836952;chr7:101837234-101837235;chr7:101837373-101837374		142;32	28;10	57;24	44;15	110;90	45;46
N	alternative_acceptor	RP23-128P10.1	chr7	-	chr7:135624633-135646409	chr7:135638830-135646409		chr7:135624633-135638829	chr7:135624632-135624633		52;1	34;1	25;1	20;1	102;6	63;4
K	intron_retention	Ppfia1	chr7	-	chr7:144481780-144482259				chr7:144481779-144481780;chr7:144482259-144482260		214;6	40;0	88;0	59;0	268;19	118;3
K	intron_retention		chr7	-	chr7:46712265-46712588				chr7:46712264-46712265;chr7:46712588-46712589		423;7	17852;102	478;0	27815;189	117;0	66913;990
K	alternative_donor	AC161792.1,Cd37	chr7	-	chr7:13277429-13278643	chr7:13277429-13278343		chr7:13278344-13278643	chr7:13278643-13278644		0;0	0;1	5;0	0;0	19;1	0;0
N	intron_retention		chr7	+	chr7:24570579-24570828				chr7:24570578-24570579;chr7:24570828-24570829		0;0	0;0	0;0	0;3	2;16	0;3
N	intron_retention		chr7	+	chr7:43454592-43456478				chr7:43454591-43454592;chr7:43456478-43456479		0;0	0;0	0;0	0;0	2;13	0;0
N	alternative_donor	Mettl10	chr7	-	chr7:132837208-132850594;chr7:132837208-132850590	chr7:132837208-132847866		chr7:132847867-132850590;chr7:132850591-132850594	chr7:132850590-132850591;chr7:132850594-132850595		17;1	17;1	42;2	11;1	196;13	129;5
N	jcn_only_AA	Aldh16a1	chr7	-	chr7:45147581-45147724;chr7:45147494-45147724	chr7:45147522-45147724		chr7:45147494-45147521;chr7:45147522-45147580	chr7:45147493-45147494;chr7:45147521-45147522		256;3	76;0	131;24	48;0	108;5	78;0
N	jcn_only_AA	Zfp710	chr7	+	chr7:80028086-80081048	chr7:80028086-80074257		chr7:80074258-80081048	chr7:80081048-80081049		127;0	53;7	73;0	65;0	101;0	93;0
N	alternative_donor	Rbbp6	chr7	+	chr7:122978613-122982962	chr7:122979272-122982962		chr7:122978613-122979271	chr7:122978612-122978613		74;6	64;1	81;9	88;1	523;24	307;7
K	alternative_acceptor	Ruvbl2	chr7	-	chr7:45422135-45422384	chr7:45422207-45422384		chr7:45422135-45422206	chr7:45422134-45422135		13;147	0;46	3;106	0;62	5;81	16;31
N	intron_retention		chr7	-	chr7:145266938-145267302				chr7:145266937-145266938;chr7:145267302-145267303		0;0	0;0	0;0	0;0	2;49	0;9
N	jcn_only_AD	B3gnt8	chr7	+	chr7:25627723-25628114	chr7:25627765-25628114		chr7:25627723-25627764	chr7:25627722-25627723		88;92	6;0	65;135	0;2	116;53	18;0
N	jcn_only_AD	Trim30b	chr7	-	chr7:104358552-104383437;chr7:104358552-104359741	chr7:104358552-104359701		chr7:104359702-104359741;chr7:104359742-104383437	chr7:104359741-104359742;chr7:104383437-104383438		22;0	247;0	5;0	507;0	20;0	922;10
N	intron_retention		chr7	-	chr7:7291148-7291410				chr7:7291147-7291148;chr7:7291410-7291411		5;0	0;0	0;0	0;0	0;77	0;7
N	alternative_first_exon	Lamtor1	chr7	+	chr7:101906397-101909663,chr7:101907049-101909663,chr7:101908287-101909663,chr7:101908716-101909663;chr7:101899038-101909663	chr7:101906041-101909663	chr7:101898900-101899037	chr7:101905904-101906040			36;832	0;177	24;414	1;185	101;436	7;169
N	jcn_only_AA	Ceacam2	chr7	-	chr7:25520908-25527740	chr7:25520932-25527740		chr7:25520908-25520931	chr7:25520907-25520908		0;0	0;0	0;0	0;0	0;0	5;3
K	intron_retention	Inppl1	chr7	-	chr7:101832315-101832474				chr7:101832314-101832315;chr7:101832474-101832475		1051;0	319;0	763;0	288;0	1201;22	566;0
N	alternative_acceptor	Zfp111	chr7	-	chr7:24203497-24207057	chr7:24204298-24207057		chr7:24203497-24204297	chr7:24203496-24203497		42;0	0;0	52;0	19;0	110;1	24;0
K	intron_retention	Picalm	chr7	+	chr7:90194297-90195654				chr7:90194296-90194297;chr7:90195654-90195655		475;9	384;0	473;7	466;2	1182;69	1376;56
N	intron_retention		chr7	-	chr7:141264311-141264492				chr7:141264310-141264311;chr7:141264492-141264493		0;0	16;31	0;0	7;25	0;22	26;163
K	intron_retention	Hnrnpl	chr7	+	chr7:28820747-28821215				chr7:28820746-28820747;chr7:28821215-28821216		2143;0	589;0	1955;0	751;16	2428;12	725;0
N	jcn_only_AD	Mgmt	chr7	+	chr7:136937154-136951267;chr7:136920013-136951267	chr7:136894688-136951267		chr7:136894688-136920012;chr7:136920013-136937153	chr7:136894687-136894688;chr7:136920012-136920013		0;40	0;14	10;49	3;20	5;52	3;19
N	intron_retention	Fes	chr7	-	chr7:80382934-80383039				chr7:80382933-80382934;chr7:80383039-80383040		0;0	0;0	0;0	5;0	2;44	0;14
N	intron_retention		chr7	+	chr7:5089835-5089918				chr7:5089834-5089835;chr7:5089918-5089919		0;0	0;0	0;0	0;0	2;11	0;3
K	intron_retention		chr7	+	chr7:90189258-90191140				chr7:90189257-90189258;chr7:90191140-90191141		168;0	136;0	156;0	123;0	356;7	375;7
K	intron_retention	Trim34a	chr7	+	chr7:104260505-104260890				chr7:104260504-104260505;chr7:104260890-104260891		67;0	118;5	66;3	190;0	226;27	376;30
N	alternative_acceptor		chr7	+	chr7:112108705-112109950	chr7:112108705-112109944		chr7:112109945-112109950	chr7:112109950-112109951		0;116	16;89	0;153	0;174	0;639	0;538
K	intron_retention	Rccd1	chr7	-	chr7:80323870-80324255				chr7:80323869-80323870;chr7:80324255-80324256		0;10	2;0	0;5	0;0	8;20	0;3
N	jcn_only_AA	Pik3c2a	chr7	-	chr7:116348261-116350032	chr7:116348328-116350032		chr7:116348261-116348327	chr7:116348260-116348261		0;138	0;55	0;72	0;45	5;852	0;295
N	alternative_donor	Itgal	chr7	+	chr7:127296756-127297617;chr7:127297429-127297617	chr7:127296524-127297617		chr7:127296524-127296755;chr7:127296756-127297428	chr7:127296523-127296524;chr7:127296755-127296756		0;58	0;107	0;32	1;124	0;28	24;351
N	jcn_only_AD	Capn5	chr7	-	chr7:98162111-98178465;chr7:98162111-98178043;chr7:98162111-98164476;chr7:98162111-98164710	chr7:98162111-98165114		chr7:98164477-98164710;chr7:98164711-98165114;chr7:98165115-98178043;chr7:98178044-98178465	chr7:98164710-98164711;chr7:98165114-98165115;chr7:98178043-98178044;chr7:98178465-98178466		111;0	58;0	89;0	25;0	59;5	55;0
K	jcn_only_AD	Clasrp	chr7	-	chr7:19590336-19591105	chr7:19590336-19591089		chr7:19591090-19591105	chr7:19591105-19591106		0;100	0;60	3;65	0;39	44;185	7;85
N	jcn_only_AA	Epn1	chr7	+	chr7:5095754-5095890;chr7:5095754-5095887	chr7:5095754-5095908		chr7:5095888-5095890;chr7:5095891-5095908	chr7:5095890-5095891;chr7:5095908-5095909		903;0	235;0	494;0	194;0	638;2	111;0
K	intron_retention	Anpep	chr7	-	chr7:79841229-79841637				chr7:79841228-79841229;chr7:79841637-79841638		6417;4	2781;0	4022;5	3775;2	11730;76	4500;13
N	intron_retention		chr7	-	chr7:101837235-101837664				chr7:101837234-101837235;chr7:101837664-101837665		2;114	0;45	0;68	0;57	0;287	0;80
N	intron_retention		chr7	+	chr7:5028651-5028990				chr7:5028650-5028651;chr7:5028990-5028991		2;6	0;0	0;10	0;10	0;53	0;22
N	intron_retention		chr7	+	chr7:116093526-116097761				chr7:116093525-116093526;chr7:116097761-116097762		0;7	0;0	2;0	0;0	0;53	0;13
N	jcn_only_AD	Nucb1	chr7	-	chr7:45499906-45501582	chr7:45499906-45501576		chr7:45501577-45501582	chr7:45501582-45501583		1644;6	661;15	964;16	848;14	2305;23	1444;33
N	alternative_donor	Ifitm6	chr7	-	chr7:141016160-141016699	chr7:141016160-141016683		chr7:141016684-141016699	chr7:141016699-141016700		363;3	316;7	364;0	551;31	1332;28	1899;44
N	intron_retention	Isg20	chr7	+	chr7:78916734-78917312				chr7:78916733-78916734;chr7:78917312-78917313		0;0	7;22	0;0	16;22	0;9	53;79
N	intron_retention		chr7	-	chr7:142376549-142376832				chr7:142376548-142376549;chr7:142376832-142376833		24;36690	0;11436	15;25423	0;12527	0;36226	0;13511
N	jcn_only_AA		chr7	+	chr7:121057400-121059080;chr7:121057400-121076132	chr7:121057400-121076129		chr7:121059081-121076129;chr7:121076130-121076132	chr7:121076129-121076130;chr7:121076132-121076133		42;211	0;18	9;133	8;34	31;293	2;132
N	alternative_donor	Bub3	chr7	+	chr7:131560536-131560709;chr7:131560461-131560709	chr7:131560455-131560709		chr7:131560455-131560460;chr7:131560461-131560535	chr7:131560454-131560455;chr7:131560460-131560461		8;985	1;261	0;535	0;259	7;691	0;210
N	alternative_donor	Ap2a2	chr7	+	chr7:141562427-141588285	chr7:141564690-141588285		chr7:141562427-141564689	chr7:141562426-141562427		305;1	53;0	156;0	40;0	298;4	86;1
N	cassette	Rrm1	chr7	+	chr7:102465814-102468294	chr7:102465814-102466877;chr7:102467067-102468294		chr7:102466878-102467066			18;972	0;159	8;694	2;249	3;1084	0;185
N	jcn_only_AA	Ftl1	chr7	-	chr7:45458682-45459083;chr7:45458661-45459083	chr7:45458658-45459083		chr7:45458658-45458660;chr7:45458661-45458681	chr7:45458657-45458658;chr7:45458660-45458661		137381;52	36177;19	76334;20	27499;8	52413;15	18577;0
K	intron_retention	Coro1a	chr7	-	chr7:126701920-126702005				chr7:126701919-126701920;chr7:126702005-126702006		2064;0	499;0	1281;9	551;0	1298;7	416;12
K	intron_retention	Gramd1a	chr7	-	chr7:31134518-31135525				chr7:31134517-31134518;chr7:31135525-31135526		0;24	34;40	6;12	58;41	30;107	76;322
K	intron_retention	Plekha4	chr7	+	chr7:45548091-45548517				chr7:45548090-45548091;chr7:45548517-45548518		0;0	0;0	0;0	6;0	0;0	33;40
K	alternative_acceptor	RP24-235B15.9,Rpl13a	chr7	-	chr7:45126795-45126990	chr7:45126828-45126990		chr7:45126795-45126827	chr7:45126794-45126795		6586;0	2490;0	4208;0	2838;0	3209;6	1910;7
K	intron_retention		chr7	-	chr7:3715733-3716033				chr7:3715732-3715733;chr7:3716033-3716034		2734;0	2843;8	2193;0	4475;3	5752;20	7500;30
K	intron_retention	Smg1	chr7	-	chr7:118186175-118189070				chr7:118186174-118186175;chr7:118189070-118189071		270;0	78;0	126;0	82;0	805;20	683;2
K	alternative_last_exon	Zfp235	chr7	+	chr7:24137173-24138141;chr7:24137173-24140299	chr7:24137173-24138292	chr7:24140300-24143241	chr7:24138293-24138502			9;1	2;0	4;3	2;0	11;4	10;0
N	alternative_acceptor		chr7	+	chr7:44837489-44838009	chr7:44837489-44837988		chr7:44837989-44838009	chr7:44838009-44838010		0;4	0;259	0;9	0;366	0;0	3;693
K	intron_retention	Slc25a22	chr7	-	chr7:141431426-141431501				chr7:141431425-141431426;chr7:141431501-141431502		85;0	344;0	69;0	401;0	108;9	651;7
K	intron_retention	RP23-331A21.2	chr7	-	chr7:98600828-98602582				chr7:98600827-98600828;chr7:98602582-98602583		88;0	28;0	47;0	10;0	158;9	42;2
K	cassette	Cln3	chr7	-	chr7:126580865-126581645	chr7:126580865-126581399;chr7:126581457-126581645		chr7:126581400-126581456			573;0	333;19	466;2	382;0	880;11	616;3
N	alternative_acceptor	Zfp382	chr7	+	chr7:30125842-30126920;chr7:30125842-30130700;chr7:30125842-30130055	chr7:30125842-30130672		chr7:30126921-30130055;chr7:30130056-30130672;chr7:30130673-30130700	chr7:30130055-30130056;chr7:30130672-30130673;chr7:30130700-30130701		40;3	0;0	21;3	4;0	76;16	12;8
K	intron_retention	Tial1	chr7	-	chr7:128442660-128443806				chr7:128442659-128442660;chr7:128443806-128443807		365;0	132;0	289;9	89;0	592;74	236;8
N	alternative_donor	Hnrnpl	chr7	+	chr7:28820275-28820544	chr7:28820307-28820544		chr7:28820275-28820306	chr7:28820274-28820275		2300;0	540;0	1781;0	640;0	2233;29	706;7
N	jcn_only_AD	Stim1	chr7	+	chr7:102267364-102354500;chr7:102266925-102354500;chr7:102250109-102354500	chr7:102268554-102354500		chr7:102250109-102266924;chr7:102266925-102267363;chr7:102267364-102268553	chr7:102250108-102250109;chr7:102266924-102266925;chr7:102267363-102267364		39;244	5;48	0;159	0;73	35;240	3;105
N	cassette	Tpp1	chr7	-	chr7:105750331-105752170	chr7:105750331-105751981;chr7:105752054-105752170		chr7:105751982-105752053			0;423	0;94	0;226	0;165	9;706	0;198
N	jcn_only_AA	Sirt2	chr7	+	chr7:28785720-28785817;chr7:28785720-28785805	chr7:28785720-28785853		chr7:28785806-28785817;chr7:28785818-28785853	chr7:28785817-28785818;chr7:28785853-28785854		1125;2	531;1	967;6	820;0	1814;14	1328;1
N	jcn_only_AD	Mrpl23	chr7	+	chr7:142533195-142535004;chr7:142533791-142535004	chr7:142533618-142535004		chr7:142533195-142533617;chr7:142533618-142533790	chr7:142533194-142533195;chr7:142533617-142533618		374;8	77;0	348;19	118;0	200;11	39;0
N	intron_retention	Iqgap1	chr7	-	chr7:80768466-80768611				chr7:80768465-80768466;chr7:80768611-80768612		0;0	0;0	0;0	0;0	0;17	3;0
K	intron_retention	Arfip2	chr7	-	chr7:105637726-105637862				chr7:105637725-105637726;chr7:105637862-105637863		6;11	8;10	6;9	3;3	0;56	0;19
K	intron_retention	Pirb	chr7	-	chr7:3717427-3717551				chr7:3717426-3717427;chr7:3717551-3717552		2900;5	1974;15	1905;3	4991;23	3867;64	7052;103
N	jcn_only_AD	Adam8	chr7	-	chr7:139988296-139988462;chr7:139988296-139988454	chr7:139988296-139988378		chr7:139988379-139988454;chr7:139988455-139988462	chr7:139988454-139988455;chr7:139988462-139988463		7709;0	1219;0	5407;6	1851;0	6293;14	928;0
K	cassette	Bub3	chr7	+	chr7:131563486-131566192	chr7:131563486-131563632;chr7:131563706-131566192		chr7:131563633-131563705			1498;0	649;2	1175;0	808;0	1840;0	830;0
N	intron_retention	Zfp715	chr7	-	chr7:43311251-43313044				chr7:43311250-43311251;chr7:43313044-43313045		0;15	0;2	2;0	0;5	15;168	0;17
N	jcn_only_AA	Mboat7	chr7	-	chr7:3683918-3685673	chr7:3683986-3685673		chr7:3683918-3683985	chr7:3683917-3683918		2;139	0;74	0;55	0;48	0;113	0;117
N	alternative_acceptor	Rnf141	chr7	-	chr7:110815985-110821253;chr7:110808145-110821253	chr7:110816851-110821253		chr7:110808145-110815984;chr7:110815985-110816850	chr7:110808144-110808145;chr7:110815984-110815985		5;72	0;31	0;58	2;26	7;135	4;64
N	cassette	Gas2	chr7	+	chr7:51862646-51864281	chr7:51862646-51863997;chr7:51864094-51864281		chr7:51863998-51864093			0;3	0;0	0;0	0;0	0;3	5;0
N	intron_retention		chr7	-	chr7:25098193-25099951				chr7:25098192-25098193;chr7:25099951-25099952		0;0	0;0	0;0	0;3	0;5	2;31
K	intron_retention	Vasp	chr7	-	chr7:19260682-19260823				chr7:19260681-19260682;chr7:19260823-19260824		505;0	1614;0	494;0	1792;4	473;3	2207;37
N	alternative_donor	Tsen34	chr7	+	chr7:3695622-3700527;chr7:3697871-3700527	chr7:3697929-3700527		chr7:3695622-3697870;chr7:3697871-3697928	chr7:3695621-3695622;chr7:3697870-3697871		195;2	66;1	80;5	36;2	68;23	50;12
N	alternative_donor		chr7	-	chr7:80351852-80352930	chr7:80351852-80352925		chr7:80352926-80352930	chr7:80352930-80352931		0;87	0;15	0;36	0;18	9;224	17;36
N	jcn_only_AD	Ctsc	chr7	+	chr7:88302301-88308012	chr7:88306310-88308012		chr7:88302301-88306309	chr7:88302300-88302301		1228;0	2248;0	964;0	2576;2	1686;0	6564;11
K	intron_retention	Meis3	chr7	+	chr7:16179101-16182040				chr7:16179100-16179101;chr7:16182040-16182041		63;0	22;0	32;0	31;0	72;2	92;2
N	cassette	Nars2	chr7	+	chr7:97031584-97039898	chr7:97031584-97035230;chr7:97035298-97039898		chr7:97035231-97035297			1;19	0;1	0;35	0;15	0;54	0;9
K	intron_retention		chr7	-	chr7:79838479-79838646				chr7:79838478-79838479;chr7:79838646-79838647		5713;0	2536;0	3836;0	3343;0	10050;49	4493;5
N	jcn_only_AD	Ap2a1	chr7	-	chr7:44902839-44902973	chr7:44902839-44902952		chr7:44902953-44902973	chr7:44902973-44902974		620;2	189;0	328;0	295;0	574;0	214;0
N	jcn_only_AD	Zbtb45	chr7	-	chr7:13008330-13009417;chr7:13008330-13009635;chr7:13008330-13009681	chr7:13008330-13009765		chr7:13009418-13009635;chr7:13009636-13009681;chr7:13009682-13009765	chr7:13009635-13009636;chr7:13009681-13009682;chr7:13009765-13009766		117;66	23;18	26;27	25;14	36;39	17;19
K	intron_retention	Ino80e	chr7	-	chr7:126852992-126857675				chr7:126852991-126852992;chr7:126857675-126857676		17;11	0;0	5;0	0;0	15;22	3;0
N	intron_retention	Adam8	chr7	-	chr7:139985907-139986241				chr7:139985906-139985907;chr7:139986241-139986242		5;9	0;0	0;0	0;0	0;83	0;5
K	intron_retention		chr7	+	chr7:55904483-55907318				chr7:55904482-55904483;chr7:55907318-55907319		1428;0	1109;0	1331;0	1513;0	1603;6	2303;12
K	intron_retention		chr7	-	chr7:19634224-19634877				chr7:19634223-19634224;chr7:19634877-19634878		1519;0	690;0	1084;0	761;0	1218;7	802;5
K	intron_retention	Zc3h4	chr7	+	chr7:16402517-16416772				chr7:16402516-16402517;chr7:16416772-16416773		23;0	0;3	3;0	11;0	31;11	31;10
K	intron_retention		chr7	+	chr7:49759794-49762059				chr7:49759793-49759794;chr7:49762059-49762060		464;0	60;0	286;0	126;0	561;10	192;3
N	intron_retention		chr7	-	chr7:30187730-30190073				chr7:30187729-30187730;chr7:30190073-30190074		0;0	0;0	0;0	0;0	1;15	0;10
N	jcn_only_AD	Rnf141	chr7	-	chr7:110821362-110825216;chr7:110821362-110825236	chr7:110821362-110821707		chr7:110821708-110825216;chr7:110825217-110825236	chr7:110825216-110825217;chr7:110825236-110825237		230;11	92;0	256;0	102;0	495;0	267;0
K	alternative_acceptor	Ccdc61	chr7	-	chr7:18899683-18900918	chr7:18899714-18900918		chr7:18899683-18899713	chr7:18899682-18899683		0;28	0;10	0;15	0;4	0;24	1;10
K	intron_retention	RP23-402K24.2	chr7	+	chr7:39553333-39563701				chr7:39553332-39553333;chr7:39563701-39563702		2;0	0;0	2;0	0;0	45;10	34;0
N	alternative_donor	AC102077.1	chr7	-	chr7:81788577-81789368;chr7:81788577-81789354;chr7:81788577-81789251;chr7:81788577-81789427	chr7:81788577-81789324		chr7:81789252-81789324;chr7:81789325-81789354;chr7:81789355-81789368;chr7:81789369-81789427	chr7:81789324-81789325;chr7:81789354-81789355;chr7:81789368-81789369;chr7:81789427-81789428		43;0	7;0	32;0	10;0	44;0	18;0
N	cassette	Fxyd5	chr7	-	chr7:31039095-31041396	chr7:31039095-31040182;chr7:31040222-31041396		chr7:31040183-31040221			2;12127	0;4632	5;9787	0;7520	3;14678	3;7547
N	alternative_acceptor	Iqgap1	chr7	-	chr7:80726824-80727952	chr7:80726842-80727952		chr7:80726824-80726841	chr7:80726823-80726824		0;4019	0;2632	0;3904	0;3279	3;6675	0;5669
K	intron_retention	Trim12a	chr7	-	chr7:104300863-104301093				chr7:104300862-104300863;chr7:104301093-104301094		66;0	175;5	105;0	140;0	197;32	497;31
K	alternative_donor	Hps5	chr7	-	chr7:46791049-46795906	chr7:46791049-46795427		chr7:46795428-46795906	chr7:46795906-46795907		0;11	0;3	0;6	2;4	5;20	0;5
N	mutually_exclusive	Inppl1	chr7	-	chr7:101823404-101823892,chr7:101824560-101825960	chr7:101823404-101823512,chr7:101823647-101825960	chr7:101823893-101824559	chr7:101823513-101823646			51;0	17;0	160;3	13;0	114;0	41;0
N	jcn_only_AD	Ipo7	chr7	+	chr7:110027149-110029690	chr7:110027153-110029690		chr7:110027149-110027152	chr7:110027148-110027149		0;370	0;75	0;239	0;72	1;1089	2;406
N	intron_retention		chr7	+	chr7:141447689-141447907				chr7:141447688-141447689;chr7:141447907-141447908		69;10	10;2	20;4	14;0	9;5	7;11
K	intron_retention	Fam160a2	chr7	-	chr7:105388938-105389253				chr7:105388937-105388938;chr7:105389253-105389254		45;12	8;0	0;3	0;0	50;19	6;0
K	intron_retention	Tspan4	chr7	+	chr7:141476479-141482486				chr7:141476478-141476479;chr7:141482486-141482487		567;2	84;0	265;0	147;0	389;8	88;0
K	intron_retention	Slco3a1	chr7	-	chr7:74297286-74303121				chr7:74297285-74297286;chr7:74303121-74303122		34;0	734;0	23;0	763;0	60;0	1794;8
N	cassette	Gpi1	chr7	-	chr7:34219103-34220842	chr7:34219103-34220613;chr7:34220761-34220842		chr7:34220614-34220760			0;3345	0;1217	2;2018	0;1137	0;1673	0;937
K	intron_retention	Syt8	chr7	+	chr7:142435093-142438162				chr7:142435092-142435093;chr7:142438162-142438163		0;0	0;0	0;0	0;0	5;14	0;0
N	intron_retention		chr7	+	chr7:27462671-27465719				chr7:27462670-27462671;chr7:27465719-27465720		2;0	0;13	0;0	0;0	0;20	0;20
K	jcn_only_AA	Plekhg2	chr7	-	chr7:28370498-28371114;chr7:28370495-28371114	chr7:28371043-28371114		chr7:28370495-28370497;chr7:28370498-28371042	chr7:28370494-28370495;chr7:28370497-28370498		14;0	2;0	0;0	16;0	14;2	30;0
K	jcn_only_AA	Pnpla2	chr7	+	chr7:141457658-141458106;chr7:141457658-141458004	chr7:141457658-141458083		chr7:141458005-141458083;chr7:141458084-141458106	chr7:141458083-141458084;chr7:141458106-141458107		794;0	398;0	615;0	507;0	923;15	614;0
N	alternative_acceptor	Smg1	chr7	-	chr7:118176959-118178364	chr7:118177681-118178364		chr7:118176959-118177680	chr7:118176958-118176959		107;1	72;0	122;0	125;0	869;2	588;3
N	intron_retention		chr7	+	chr7:49572454-49575647				chr7:49572453-49572454;chr7:49575647-49575648		198;0	0;0	214;0	24;0	495;9	11;0
N	alternative_donor	Ctsd,RP23-145I16.3	chr7	-	chr7:142376932-142377025;chr7:142376932-142377124	chr7:142376932-142377030		chr7:142377026-142377030;chr7:142377031-142377124	chr7:142377030-142377031;chr7:142377124-142377125		16276;123	5363;24	10602;108	7077;39	15867;88	7908;27
N	jcn_only_AD	RP23-142A14.6	chr7	-	chr7:126975392-126975513;chr7:126975392-126976068;chr7:126975392-126975909	chr7:126975392-126976202		chr7:126975514-126975909;chr7:126975910-126976068;chr7:126976069-126976202	chr7:126975909-126975910;chr7:126976068-126976069;chr7:126976202-126976203		6;20	0;0	1;0	1;2	6;6	16;0
K	intron_retention		chr7	+	chr7:25696996-25697124				chr7:25696995-25696996;chr7:25697124-25697125		5193;9	1997;0	3916;12	2414;0	5994;37	2508;8
K	intron_retention	AC127333.1	chr7	+	chr7:125868850-125870642				chr7:125868849-125868850;chr7:125870642-125870643		40;0	8;0	42;0	20;0	69;3	25;6
K	intron_retention	Uri1	chr7	-	chr7:37963533-37965230				chr7:37963532-37963533;chr7:37965230-37965231		102;0	34;0	110;0	50;0	283;13	83;0
N	intron_retention		chr7	-	chr7:127203841-127207488				chr7:127203840-127203841;chr7:127207488-127207489		0;64	0;15	0;19	0;17	0;38	1;38
N	jcn_only_AD	Actn4	chr7	-	chr7:28907065-28907297;chr7:28907065-28907159	chr7:28907065-28907242					118;6	13;0	24;9	16;0	177;17	30;0
N	alternative_acceptor	Hnrnpul1	chr7	-	chr7:25748423-25750864	chr7:25748477-25750864		chr7:25748423-25748476	chr7:25748422-25748423		10;455	0;208	2;468	0;326	0;860	0;464
N	coord_cassette	Lair1	chr7	-	chr7:4009835-4010589	chr7:4009835-4010250;chr7:4010301-4010465;chr7:4010504-4010589		chr7:4010251-4010300;chr7:4010466-4010503			0;456	0;96	0;410	0;102	0;713	2;254
N	alternative_acceptor	Plekha1	chr7	+	chr7:130892279-130897324;chr7:130892279-130896763;chr7:130892279-130892517	chr7:130892279-130895059		chr7:130892518-130895059;chr7:130895060-130896763;chr7:130896764-130897324	chr7:130895059-130895060;chr7:130896763-130896764;chr7:130897324-130897325		101;0	26;0	100;0	32;0	347;8	79;0
K	intron_retention	Nfkbib	chr7	-	chr7:28762132-28766243				chr7:28762131-28762132;chr7:28766243-28766244		218;0	663;0	209;0	772;0	244;11	645;14
K	alternative_donor	Nup62	chr7	+	chr7:44816460-44828486;chr7:44816484-44828486	chr7:44816479-44828486		chr7:44816460-44816478;chr7:44816479-44816483	chr7:44816459-44816460;chr7:44816478-44816479		779;1	106;1	422;0	116;1	535;3	90;0
K	jcn_only_AD	Btbd1	chr7	-	chr7:81797084-81800957	chr7:81797084-81800384		chr7:81800385-81800957	chr7:81800957-81800958		627;22	160;15	528;6	273;10	1113;41	445;31
N	alternative_acceptor		chr7	+	chr7:142489173-142489330	chr7:142489173-142489324		chr7:142489325-142489330	chr7:142489330-142489331		155;2118	88;1063	93;1219	61;1046	202;2550	90;1383
N	intron_retention		chr7	+	chr7:24417007-24420575				chr7:24417006-24417007;chr7:24420575-24420576		0;5	0;0	0;0	0;0	2;13	0;10
N	intron_retention		chr7	-	chr7:111078554-111079603				chr7:111078553-111078554;chr7:111079603-111079604		2;0	0;0	0;0	0;3	0;22	0;32
N	jcn_only_AA	Itgam,RP23-144N15.4	chr7	+	chr7:128116102-128116201;chr7:128116102-128116261	chr7:128116102-128116285		chr7:128116202-128116261;chr7:128116262-128116285	chr7:128116261-128116262;chr7:128116285-128116286		1093;0	520;0	855;0	652;0	2816;1	1530;0
N	jcn_only_AA	Hnrnpul1	chr7	-	chr7:25733515-25734558;chr7:25733367-25734558	chr7:25733478-25734558		chr7:25733367-25733477;chr7:25733478-25733514	chr7:25733366-25733367;chr7:25733477-25733478		792;0	330;0	723;0	351;0	986;8	431;0
K	intron_retention	Adam8	chr7	-	chr7:139985431-139985828				chr7:139985430-139985431;chr7:139985828-139985829		6334;8	1198;0	5138;2	1485;0	5085;53	828;2
K	jcn_only_AD	00R_Pgap2,Pgap2	chr7	+	chr7:102236543-102237121	chr7:102236555-102237121		chr7:102236543-102236554	chr7:102236542-102236543		120;114	172;173	107;78	276;266	109;94	359;307
N	intron_retention		chr7	+	chr7:4142635-4142833				chr7:4142634-4142635;chr7:4142833-4142834		0;0	0;0	0;0	0;0	2;6	0;0
N	jcn_only_AD	Pycard	chr7	-	chr7:127991676-127992710	chr7:127991676-127991764		chr7:127991765-127992710	chr7:127992710-127992711		0;0	0;0	0;0	40;0	0;5	0;0
N	alternative_donor	Tmem135	chr7	-	chr7:89196160-89243920	chr7:89196160-89216236		chr7:89216237-89243920	chr7:89243920-89243921		275;0	143;0	253;0	158;0	516;4	284;0
K	intron_retention	Atxn2l	chr7	-	chr7:126493675-126493760				chr7:126493674-126493675;chr7:126493760-126493761		1255;0	551;0	1043;0	488;0	2272;31	770;7
N	jcn_only_AA		chr7	+	chr7:142489173-142489330	chr7:142489173-142489324		chr7:142489325-142489330	chr7:142489330-142489331		155;4381	88;2199	93;2520	61;2164	202;5265	90;2860
K	intron_retention	Anapc15	chr7	+	chr7:101897788-101897946				chr7:101897787-101897788;chr7:101897946-101897947		0;9	0;0	2;0	1;0	6;110	0;31
N	intron_retention	Apobr	chr7	+	chr7:126587239-126587698				chr7:126587238-126587239;chr7:126587698-126587699		0;389	0;165	0;274	0;243	0;654	5;447
N	cassette	AC124566.2	chr7	-	chr7:128290636-128297789	chr7:128290636-128297461;chr7:128297577-128297789		chr7:128297462-128297576			0;37	0;6	0;30	0;9	1;43	0;13
N	jcn_only_AD	Iqgap1	chr7	-	chr7:80768466-80799849;chr7:80768466-80768611;chr7:80768466-80782094	chr7:80768466-80786733		chr7:80768612-80782094;chr7:80782095-80786733;chr7:80786734-80799849	chr7:80782094-80782095;chr7:80786733-80786734;chr7:80799849-80799850		3163;0	1548;0	2581;0	1756;0	4077;0	3236;9
K	intron_retention	Gde1	chr7	-	chr7:118691795-118694492				chr7:118691794-118691795;chr7:118694492-118694493		956;0	225;0	611;0	241;0	600;9	219;0
N	jcn_only_AD		chr7	-	chr7:106506447-106599617;chr7:106506447-106511541	chr7:106506447-106511128					0;0	2;0	0;0	0;0	0;0	3;6
K	intron_retention	AC161409.1	chr7	-	chr7:3895376-3895501				chr7:3895375-3895376;chr7:3895501-3895502		47;3	20;5	155;9	43;0	75;15	40;0
K	jcn_only_AA	Arrb1,Ldha	chr7	+	chr7:46849091-46850203	chr7:46849091-46850177		chr7:46850178-46850203	chr7:46850203-46850204		99;20034	50;7814	39;12116	33;9444	26;9022	0;6720
K	intron_retention	Pafah1b3	chr7	-	chr7:25297471-25297842				chr7:25297470-25297471;chr7:25297842-25297843		120;15	16;10	65;6	41;5	138;4	34;0
N	intron_retention		chr7	-	chr7:99955541-99965237				chr7:99955540-99955541;chr7:99965237-99965238		0;0	0;0	0;0	0;0	8;40	0;5
K	intron_retention	Rnh1	chr7	-	chr7:141163023-141163107				chr7:141163022-141163023;chr7:141163107-141163108		3985;19	972;5	2184;0	1195;0	2311;47	869;15
N	alternative_donor		chr7	-	chr7:30580016-30580119	chr7:30580016-30580089		chr7:30580090-30580119	chr7:30580119-30580120		0;75	0;8	0;42	2;16	0;81	0;39
N	alternative_acceptor	00R_Pgap2,Pgap2	chr7	+	chr7:102236347-102236417;chr7:102236347-102236447	chr7:102236347-102236411		chr7:102236412-102236417;chr7:102236418-102236447	chr7:102236417-102236418;chr7:102236447-102236448		366;0	488;0	336;0	626;0	292;5	950;32
N	alternative_donor	AC102077.1	chr7	-	chr7:81788577-81789368;chr7:81788577-81789251;chr7:81788577-81789324;chr7:81788577-81789427	chr7:81788577-81789354		chr7:81789252-81789324;chr7:81789325-81789354;chr7:81789355-81789368;chr7:81789369-81789427	chr7:81789324-81789325;chr7:81789354-81789355;chr7:81789368-81789369;chr7:81789427-81789428		22;21	0;7	15;17	2;8	21;23	6;12
N	intron_retention	Rnh1	chr7	-	chr7:141166788-141166998				chr7:141166787-141166788;chr7:141166998-141166999		0;16	0;0	0;5	7;3	0;22	6;9
N	alternative_donor		chr7	-	chr7:133081861-133122986;chr7:133081861-133122833;chr7:133081861-133088276;chr7:133081861-133122581;chr7:133081861-133122686	chr7:133081861-133123140		chr7:133088277-133122581;chr7:133122582-133122686;chr7:133122687-133122833;chr7:133122834-133122986;chr7:133122987-133123140	chr7:133122581-133122582;chr7:133122686-133122687;chr7:133122833-133122834;chr7:133122986-133122987;chr7:133123140-133123141		4;193	0;23	4;85	0;2	10;175	1;31
N	alternative_acceptor	Anpep	chr7	-	chr7:79822377-79825302;chr7:79824462-79825302	chr7:79822403-79825302		chr7:79822377-79822402;chr7:79822403-79824461	chr7:79822376-79822377;chr7:79822402-79822403		6288;3	2648;0	4219;0	4199;2	10884;3	6740;16
N	jcn_only_AA	Snrpa	chr7	-	chr7:27195522-27195993	chr7:27195557-27195993		chr7:27195522-27195556	chr7:27195521-27195522		0;384	0;140	0;236	0;106	5;416	0;93
N	alternative_donor	P2ry6	chr7	-	chr7:100940019-100975405;chr7:100940019-100943764;chr7:100940019-100958967;chr7:100940019-100948314;chr7:100940019-100964218	chr7:100940019-100955873		chr7:100943765-100948314;chr7:100948315-100955873;chr7:100955874-100958967;chr7:100958968-100964218;chr7:100964219-100975405	chr7:100948314-100948315;chr7:100955873-100955874;chr7:100958967-100958968;chr7:100964218-100964219;chr7:100975405-100975406		13;0	2;0	6;0	6;0	28;0	13;1
N	alternative_acceptor		chr7	+	chr7:129616670-129618629	chr7:129616670-129618625		chr7:129618626-129618629	chr7:129618629-129618630		5;118	0;24	0;57	0;34	0;161	0;75
N	intron_retention		chr7	-	chr7:145260139-145260866				chr7:145260138-145260139;chr7:145260866-145260867		0;16	0;0	0;11	6;2	8;109	0;10
N	jcn_only_AD		chr7	-	chr7:126880664-126886207	chr7:126880664-126883905		chr7:126883906-126886207	chr7:126886207-126886208		0;103	5;8	3;95	2;26	17;192	27;43
N	intron_retention		chr7	-	chr7:135697354-135697716				chr7:135697353-135697354;chr7:135697716-135697717		0;948	0;76	0;559	0;166	17;3470	0;757
N	cassette	Eed	chr7	-	chr7:89955605-89962255	chr7:89955605-89956254;chr7:89956414-89962255		chr7:89956255-89956413			0;80	2;20	0;70	0;17	0;182	0;75
K	intron_retention	Gga2	chr7	-	chr7:121998153-121998857				chr7:121998152-121998153;chr7:121998857-121998858		386;0	50;0	201;0	48;0	353;15	82;0
N	alternative_acceptor	Arap1,Leng8	chr7	+	chr7:4145185-4145265	chr7:4145185-4145250		chr7:4145251-4145265	chr7:4145265-4145266		172;0	55;0	132;0	73;0	873;3	302;4
N	intron_retention		chr7	-	chr7:128403257-128412191				chr7:128403256-128403257;chr7:128412191-128412192		0;0	0;0	0;0	0;0	0;11	1;0
N	intron_retention		chr7	-	chr7:101840727-101843667				chr7:101840726-101840727;chr7:101843667-101843668		117;6	41;0	126;11	58;11	74;113	33;29
K	intron_retention	Arfip2	chr7	-	chr7:105639426-105640244				chr7:105639425-105639426;chr7:105640244-105640245		5;0	6;0	3;0	0;0	6;18	0;3
K	coord_cassette	Gtf3c1	chr7	-	chr7:125663547-125667993	chr7:125663547-125667023;chr7:125667202-125667311;chr7:125667409-125667993		chr7:125667024-125667201;chr7:125667312-125667408			0;99	0;17	5;71	0;31	0;123	0;26
K	intron_retention	RP23-331A21.2	chr7	-	chr7:98597185-98602582				chr7:98597184-98597185;chr7:98602582-98602583		0;0	0;0	0;0	0;0	18;17	0;0
K	jcn_only_AA	Cpt1c	chr7	-	chr7:44960911-44961518	chr7:44961010-44961518		chr7:44960911-44961009	chr7:44960910-44960911		0;0	0;0	14;5	0;0	9;0	2;0
K	intron_retention	Zfp27	chr7	-	chr7:29900339-29903899				chr7:29900338-29900339;chr7:29903899-29903900		20;0	10;0	7;0	1;0	63;16	8;0
K	intron_retention	Polg	chr7	-	chr7:79454175-79454593				chr7:79454174-79454175;chr7:79454593-79454594		92;0	6;0	40;0	22;0	85;10	51;0
N	intron_retention		chr7	+	chr7:101910547-101910777				chr7:101910546-101910547;chr7:101910777-101910778		0;0	0;0	0;0	0;0	6;14	0;5
N	jcn_only_AA	Ppp1r12c	chr7	-	chr7:4482450-4482583;chr7:4482430-4482583	chr7:4482463-4482583		chr7:4482430-4482449;chr7:4482450-4482462	chr7:4482429-4482430;chr7:4482449-4482450		451;0	92;0	251;2	109;0	585;5	170;0
K	intron_retention	Blm	chr7	-	chr7:80464938-80466774				chr7:80464937-80464938;chr7:80466774-80466775		88;0	0;0	120;0	20;0	447;15	36;0
K	intron_retention	Pnkp	chr7	+	chr7:44857303-44857394				chr7:44857302-44857303;chr7:44857394-44857395		19;60	0;7	18;32	10;18	16;40	2;10
N	alternative_acceptor		chr7	-	chr7:89165167-89186582	chr7:89184451-89186582		chr7:89165167-89184450	chr7:89165166-89165167		0;0	0;0	2;0	0;0	0;3	0;1
K	intron_retention	Polr2i	chr7	+	chr7:30232537-30232691				chr7:30232536-30232537;chr7:30232691-30232692		9;0	0;0	0;0	0;0	0;11	0;0
N	alternative_acceptor	Hsd3b7,RP23-325D10.3	chr7	+	chr7:127802399-127802785;chr7:127802399-127803244	chr7:127802399-127802944		chr7:127802786-127802944;chr7:127802945-127803244	chr7:127802944-127802945;chr7:127803244-127803245		194;0	16;0	144;0	38;2	166;8	38;0
N	jcn_only_AD	Pak1	chr7	+	chr7:97871613-97898524	chr7:97894014-97898524					0;363	0;73	2;430	0;166	0;509	0;249
N	cassette	Anpep	chr7	-	chr7:79842170-79847961;chr7:79842661-79847999;chr7:79842661-79848144;chr7:79842661-79847961	chr7:79842170-79843026,chr7:79842661-79843026;chr7:79843109-79847999,chr7:79843109-79847961,chr7:79843109-79848144		chr7:79843027-79843108			127;356	102;93	84;179	109;136	313;447	82;93
K	intron_retention	Clcn4	chr7	-	chr7:7298837-7299240				chr7:7298836-7298837;chr7:7299240-7299241		0;0	0;0	0;0	0;0	2;8	10;0
N	alternative_donor	Dedd2	chr7	-	chr7:25203932-25211148	chr7:25203932-25205807		chr7:25205808-25211148	chr7:25211148-25211149		47;0	0;0	7;0	9;0	34;3	5;0
K	intron_retention	Inppl1	chr7	-	chr7:101823404-101823892				chr7:101823403-101823404;chr7:101823892-101823893		39;13	10;0	105;16	9;3	65;69	22;17
K	cassette	Mical2	chr7	+	chr7:112332040-112346721	chr7:112332040-112345245;chr7:112345354-112346721		chr7:112345246-112345353			70;0	15;1	67;4	14;0	93;7	0;0
N	cassette	Cd81	chr7	+	chr7:143066018-143066660	chr7:143066018-143066247;chr7:143066353-143066660		chr7:143066248-143066352			0;2545	2;813	0;1468	0;656	0;2765	0;995
K	alternative_donor	Mrpl17	chr7	-	chr7:105810145-105810288;chr7:105810145-105810449	chr7:105810145-105810383		chr7:105810289-105810383;chr7:105810384-105810449	chr7:105810383-105810384;chr7:105810449-105810450		606;6	168;0	466;1	198;3	428;1	135;0
N	alternative_acceptor	Cebpg	chr7	-	chr7:35046713-35056375	chr7:35050933-35056375		chr7:35046713-35050932	chr7:35046712-35046713		2;49	0;9	0;41	0;12	0;131	0;34
N	jcn_only_AA		chr7	+	chr7:128767663-128772170	chr7:128767663-128772164		chr7:128772165-128772170	chr7:128772170-128772171		0;282	0;157	0;294	0;436	0;690	3;847
K	intron_retention	Rasgrp4	chr7	+	chr7:29149147-29149798				chr7:29149146-29149147;chr7:29149798-29149799		17;23	2;0	0;19	6;2	38;98	16;10
N	alternative_acceptor		chr7	+	chr7:13292516-13295468	chr7:13292516-13295381		chr7:13295382-13295468	chr7:13295468-13295469		2;276	0;52	0;141	2;55	0;213	0;50
K	intron_retention	Far1	chr7	+	chr7:113552003-113553641				chr7:113552002-113552003;chr7:113553641-113553642		180;0	35;0	124;0	67;0	564;76	266;26
K	intron_retention		chr7	-	chr7:99955541-99979971				chr7:99955540-99955541;chr7:99979971-99979972		8;0	2;0	22;0	0;0	49;39	2;5
N	alternative_donor	Arhgap35	chr7	-	chr7:16565330-16614471	chr7:16565330-16598877		chr7:16598878-16614471	chr7:16614471-16614472		22;0	0;0	0;0	2;0	25;3	5;1
K	alternative_acceptor	Pih1d1	chr7	+	chr7:45154421-45156305	chr7:45154421-45156292		chr7:45156293-45156305	chr7:45156305-45156306		281;12	55;6	106;5	50;0	109;31	41;10
N	alternative_donor		chr7	+	chr7:25290966-25291172	chr7:25291084-25291172		chr7:25290966-25291083	chr7:25290965-25290966		0;5	0;0	22;1	0;0	20;20	0;2
N	alternative_acceptor	Arrb1,Ipo7	chr7	+	chr7:99598562-99599800	chr7:99598562-99599784		chr7:99599785-99599800	chr7:99599800-99599801		1134;0	64;0	702;0	67;0	1336;7	58;0
K	alternative_donor	Fam160a2,Irf7	chr7	-	chr7:141265540-141265908	chr7:141265540-141265622		chr7:141265623-141265908	chr7:141265908-141265909		30;1240	35;3366	10;809	88;6211	0;1141	111;8986
N	jcn_only_AD	Zfp764	chr7	-	chr7:127406280-127406457;chr7:127406280-127406420;chr7:127406280-127406653	chr7:127406280-127406723		chr7:127406421-127406457;chr7:127406458-127406653;chr7:127406654-127406723	chr7:127406457-127406458;chr7:127406653-127406654;chr7:127406723-127406724		31;0	6;0	17;0	7;0	49;16	11;0
N	jcn_only_AA	Pak4	chr7	-	chr7:28562665-28562947	chr7:28562718-28562947		chr7:28562665-28562717	chr7:28562664-28562665		49;0	34;0	15;0	11;0	48;0	48;14
K	intron_retention	Anpep	chr7	-	chr7:79843109-79848144				chr7:79843108-79843109;chr7:79848144-79848145		410;0	86;0	203;0	147;0	453;59	94;13
N	intron_retention		chr7	-	chr7:101840727-101840815				chr7:101840726-101840727;chr7:101840815-101840816		100;0	0;0	0;4	38;0	26;25	0;16
N	mutually_exclusive	Cars	chr7	-	chr7:143559212-143561858,chr7:143561927-143562960	chr7:143559212-143559648,chr7:143559709-143562960	chr7:143561859-143561926	chr7:143559649-143559708			0;9	0;0	4;0	0;0	0;26	0;5
K	intron_retention	Bet1l,RP23-114A6.7	chr7	-	chr7:140855166-140856220				chr7:140855165-140855166;chr7:140856220-140856221		160;4	56;0	85;0	80;0	139;9	89;3
N	intron_retention		chr7	+	chr7:24370596-24377282				chr7:24370595-24370596;chr7:24377282-24377283		15;0	2;0	0;0	0;0	8;26	0;0
N	intron_retention		chr7	-	chr7:45919448-45919934				chr7:45919447-45919448;chr7:45919934-45919935		0;11	0;0	0;9	0;0	24;28	0;3
K	intron_retention	Mtmr10	chr7	+	chr7:64318179-64318258				chr7:64318178-64318179;chr7:64318258-64318259		453;0	17;0	499;0	61;0	1233;15	93;0
N	jcn_only_AA	RP24-159C12.7,Srcap	chr7	+	chr7:127534962-127536960;chr7:127534962-127538000	chr7:127534962-127537260		chr7:127536961-127537260;chr7:127537261-127538000	chr7:127537260-127537261;chr7:127538000-127538001		460;16	219;0	386;0	235;0	1026;0	484;0
K	intron_retention	RP23-67F4.6	chr7	+	chr7:101837418-101838801				chr7:101837417-101837418;chr7:101838801-101838802		0;87	0;35	5;64	0;38	18;229	0;120
K	jcn_only_AD	Ccdc61	chr7	-	chr7:18893349-18893778	chr7:18893349-18893766		chr7:18893767-18893778	chr7:18893778-18893779		17;33	2;0	16;24	8;23	19;75	0;6
N	jcn_only_AD		chr7	-	chr7:99065883-99069425;chr7:99065883-99071959	chr7:99065883-99088100		chr7:99069426-99071959;chr7:99071960-99088100	chr7:99071959-99071960;chr7:99088100-99088101		0;264	0;94	0;208	0;157	3;341	0;177
K	alternative_acceptor	Tmem160	chr7	+	chr7:16453171-16454120	chr7:16453171-16454056		chr7:16454057-16454120	chr7:16454120-16454121		358;3	132;2	153;0	118;0	156;3	61;0
K	intron_retention	Tmem126a	chr7	-	chr7:90451658-90455423				chr7:90451657-90451658;chr7:90455423-90455424		6;7	11;0	20;0	0;0	8;20	0;4
N	intron_retention		chr7	+	chr7:28766868-28768954				chr7:28766867-28766868;chr7:28768954-28768955		0;0	0;0	0;0	2;3	0;61	0;36
N	jcn_only_AA		chr7	+	chr7:128116102-128116261;chr7:128116102-128116285	chr7:128116102-128116201		chr7:128116202-128116261;chr7:128116262-128116285	chr7:128116261-128116262;chr7:128116285-128116286		5;1089	0;520	0;855	1;651	1;2816	0;1530
N	intron_retention		chr7	-	chr7:126700433-126700583				chr7:126700432-126700433;chr7:126700583-126700584		0;250	8;88	0;163	0;66	0;180	0;51
K	intron_retention	Klc3	chr7	-	chr7:19394949-19395060				chr7:19394948-19394949;chr7:19395060-19395061		6;101	0;52	0;71	0;24	0;63	0;60
N	alternative_acceptor	Arntl,Numa1	chr7	+	chr7:101990653-101991466;chr7:101990653-101991645	chr7:101990653-101990834		chr7:101990835-101991466;chr7:101991467-101991645	chr7:101991466-101991467;chr7:101991645-101991646		718;0	98;0	437;0	222;0	1033;8	195;2
N	jcn_only_AA	Zdhhc13	chr7	+	chr7:138846705-138874088;chr7:138846705-138872873	chr7:138846705-138868409					2;82	0;34	0;105	0;48	11;64	0;74
K	intron_retention	Emp3	chr7	-	chr7:45920038-45920288				chr7:45920037-45920038;chr7:45920288-45920289		12236;6	3750;0	8665;10	5352;11	7952;99	3831;13
K	intron_retention	Samd4b	chr7	-	chr7:28405608-28405953				chr7:28405607-28405608;chr7:28405953-28405954		383;0	291;0	180;0	310;0	294;11	505;6
N	alternative_donor		chr7	-	chr7:141263381-141263461	chr7:141263381-141263455		chr7:141263456-141263461	chr7:141263461-141263462		0;527	0;1882	0;373	13;2753	0;366	14;2602
K	alternative_acceptor	Atp1a3	chr7	-	chr7:25001159-25005754	chr7:25001198-25005754		chr7:25001159-25001197	chr7:25001158-25001159		941;24	128;3	517;14	243;12	953;38	272;9
N	alternative_donor	Iqgap1	chr7	-	chr7:80768466-80799849;chr7:80768466-80768611;chr7:80768466-80786733	chr7:80768466-80782094		chr7:80768612-80782094;chr7:80782095-80786733;chr7:80786734-80799849	chr7:80782094-80782095;chr7:80786733-80786734;chr7:80799849-80799850		3165;1	1548;0	2582;0	1752;2	4093;7	3237;2
K	intron_retention	Pnkp	chr7	+	chr7:44857555-44858162				chr7:44857554-44857555;chr7:44858162-44858163		233;0	32;0	127;0	42;0	153;19	47;2
N	jcn_only_AA	Ttc23,Zfp939	chr7	+	chr7:39471507-39472861	chr7:39471507-39472857		chr7:39472858-39472861	chr7:39472861-39472862		0;23	0;0	0;9	0;0	3;23	0;6
K	alternative_acceptor	Arrb1	chr7	+	chr7:99599853-99601097	chr7:99599853-99600003		chr7:99600004-99601097	chr7:99601097-99601098		1026;19	60;0	638;5	57;0	1161;32	49;1
K	intron_retention	Ercc2	chr7	+	chr7:19393342-19393573				chr7:19393341-19393342;chr7:19393573-19393574		0;0	0;0	0;0	0;0	1;20	1;3
N	jcn_only_AA	Ankrd27	chr7	+	chr7:35622350-35625646	chr7:35622350-35623559		chr7:35623560-35625646	chr7:35625646-35625647		69;0	36;0	64;6	49;0	164;0	69;0
N	intron_retention	Fxyd5	chr7	-	chr7:31041458-31041983				chr7:31041457-31041458;chr7:31041983-31041984		5;183	2;59	8;202	7;91	7;213	3;78
N	jcn_only_AD	Cln3	chr7	-	chr7:126572612-126574993	chr7:126572612-126574840		chr7:126574841-126574993	chr7:126574993-126574994		702;0	389;0	469;0	381;0	652;0	656;2
K	cassette	Rnf141	chr7	-	chr7:110833846-110844338	chr7:110833846-110837076;chr7:110837271-110844338		chr7:110837077-110837270			0;89	0;31	0;52	0;21	6;176	3;59
K	intron_retention	Gemin7	chr7	-	chr7:19565677-19569737				chr7:19565676-19565677;chr7:19569737-19569738		9;0	0;0	0;0	3;0	0;11	0;9
N	intron_retention	Rab6a	chr7	+	chr7:100629772-100629837				chr7:100629771-100629772;chr7:100629837-100629838		0;0	0;0	0;0	0;7	19;19	1;32
N	jcn_only_AA	Adam8	chr7	-	chr7:139980035-139982781	chr7:139980059-139982781		chr7:139980035-139980058	chr7:139980034-139980035		7781;2	1561;0	7091;0	1714;0	6525;0	1026;0
K	intron_retention	Trim30d	chr7	-	chr7:104479731-104483331				chr7:104479730-104479731;chr7:104483331-104483332		66;0	273;11	59;0	355;15	235;107	924;257
K	intron_retention	Ftl1	chr7	-	chr7:45458284-45458534				chr7:45458283-45458284;chr7:45458534-45458535		150442;102	47965;59	91365;91	39945;57	54253;584	25147;305
K	alternative_donor	Tnni2	chr7	+	chr7:142443661-142443905	chr7:142443829-142443905		chr7:142443661-142443828	chr7:142443660-142443661		45;2	7;0	35;0	9;0	83;4	15;2
N	jcn_only_AA	Blvrb,Vrk3	chr7	+	chr7:44760943-44762990	chr7:44760943-44761628		chr7:44761629-44762990	chr7:44762990-44762991		126;0	56;0	78;0	58;0	144;11	72;3
K	intron_retention	Psmd13	chr7	+	chr7:140897725-140898192				chr7:140897724-140897725;chr7:140898192-140898193		1501;0	557;0	870;3	733;6	855;22	597;9
N	jcn_only_AA	Ap2s1	chr7	+	chr7:16748749-16748911	chr7:16748749-16748883		chr7:16748884-16748911	chr7:16748911-16748912		2403;0	1226;0	1873;0	1482;2	2415;0	1589;2
N	intron_retention		chr7	+	chr7:104355235-104355478				chr7:104355234-104355235;chr7:104355478-104355479		0;0	0;0	0;0	1;0	0;4	0;21
K	intron_retention		chr7	+	chr7:43567744-43572588				chr7:43567743-43567744;chr7:43572588-43572589		16;0	0;0	11;0	0;11	23;11	20;9
N	alternative_acceptor		chr7	+	chr7:24377705-24379137	chr7:24377705-24379133		chr7:24379134-24379137	chr7:24379137-24379138		0;1276	0;223	0;961	0;277	7;534	0;174
N	alternative_acceptor	Cd37	chr7	-	chr7:45237285-45238499	chr7:45238381-45238499		chr7:45237285-45238380	chr7:45237284-45237285		1719;4	433;0	1114;2	597;1	1264;43	481;8
N	alternative_acceptor	Thumpd1	chr7	-	chr7:119718239-119719126	chr7:119718271-119719126		chr7:119718239-119718270	chr7:119718238-119718239		0;87	0;42	5;103	0;36	0;171	0;110
N	intron_retention		chr7	-	chr7:28323983-28328702				chr7:28323982-28323983;chr7:28328702-28328703		0;0	0;0	0;0	0;0	2;14	0;6
N	mutually_exclusive	Pnkp	chr7	+	chr7:44859946-44860359,chr7:44860432-44860862	chr7:44859946-44860076,chr7:44860185-44860862	chr7:44860360-44860431	chr7:44860077-44860184			9;7	0;1	2;1	2;1	0;1	7;1
N	jcn_only_AA	Cdipt	chr7	+	chr7:126978997-126979304;chr7:126978997-126979257;chr7:126978997-126979321	chr7:126978997-126979300		chr7:126979258-126979300;chr7:126979301-126979304;chr7:126979305-126979321	chr7:126979300-126979301;chr7:126979304-126979305;chr7:126979321-126979322		753;2	259;0	634;15	266;9	568;0	244;0
N	intron_retention	Ppp4c	chr7	-	chr7:126792224-126792351				chr7:126792223-126792224;chr7:126792351-126792352		8;93	0;11	2;57	0;11	0;49	0;28
K	intron_retention	Iqgap1	chr7	-	chr7:80713946-80717010				chr7:80713945-80713946;chr7:80717010-80717011		1959;0	1144;0	1639;0	1144;0	2358;18	2225;9
N	intron_retention		chr7	-	chr7:111076853-111076937				chr7:111076852-111076853;chr7:111076937-111076938		0;0	0;8	0;0	0;9	0;99	39;184
N	alternative_donor	Ube2m	chr7	-	chr7:13036661-13037545;chr7:13036661-13037554;chr7:13036661-13037620;chr7:13036661-13037594	chr7:13036661-13037215		chr7:13037216-13037545;chr7:13037546-13037554;chr7:13037555-13037594;chr7:13037595-13037620	chr7:13037545-13037546;chr7:13037554-13037555;chr7:13037594-13037595;chr7:13037620-13037621		915;4	562;1	529;1	547;2	590;12	616;11
N	alternative_donor	Sphk2	chr7	-	chr7:45717064-45717700;chr7:45717064-45717258;chr7:45717064-45717356;chr7:45717064-45717274;chr7:45717064-45717242	chr7:45717064-45717327		chr7:45717243-45717258;chr7:45717259-45717274;chr7:45717275-45717327;chr7:45717328-45717356;chr7:45717357-45717700	chr7:45717258-45717259;chr7:45717274-45717275;chr7:45717327-45717328;chr7:45717356-45717357;chr7:45717700-45717701		199;2	111;0	157;0	218;0	186;1	193;0
K	intron_retention	Cyfip1	chr7	+	chr7:55897973-55899914				chr7:55897972-55897973;chr7:55899914-55899915		5;6	0;0	6;0	20;10	0;10	0;25
K	intron_retention	Psmc4	chr7	-	chr7:28042977-28046985				chr7:28042976-28042977;chr7:28046985-28046986		1056;0	618;0	786;0	713;0	608;6	543;0
N	jcn_only_AA	Hspb6	chr7	+	chr7:30552728-30554261	chr7:30552728-30554191		chr7:30554192-30554261	chr7:30554261-30554262		8;0	0;0	2;0	0;0	30;5	0;0
K	intron_retention		chr7	-	chr7:104430227-104435581				chr7:104430226-104430227;chr7:104435581-104435582		485;0	832;2	408;0	1493;16	2016;33	6292;140
K	intron_retention	WI1-1616M8.2	chr7	+	chr7:81528941-81529346				chr7:81528940-81528941;chr7:81529346-81529347		0;0	0;0	0;0	0;0	10;35	6;5
N	cassette	Ppp4c	chr7	-	chr7:126787347-126788116;chr7:126787308-126788116;chr7:126787308-126787944	chr7:126787308-126787436,chr7:126787347-126787436;chr7:126787611-126788116,chr7:126787611-126787944		chr7:126787437-126787610			14;705	8;337	2;547	7;409	8;618	0;523
N	jcn_only_AA	Hras	chr7	-	chr7:141192203-141192441;chr7:141192341-141192441	chr7:141192291-141192441		chr7:141192203-141192290;chr7:141192291-141192340	chr7:141192202-141192203;chr7:141192290-141192291		0;649	0;126	0;484	0;190	9;328	2;261
K	intron_retention	Pgap2	chr7	+	chr7:102223151-102226270				chr7:102223150-102223151;chr7:102226270-102226271		52;14	20;4	68;0	48;18	31;9	68;20
N	alternative_acceptor	Stx4a	chr7	+	chr7:127848668-127848750	chr7:127848668-127848723		chr7:127848724-127848750	chr7:127848750-127848751		520;24	314;11	378;39	465;2	526;77	431;50
K	intron_retention	Cd33	chr7	-	chr7:43529933-43530211				chr7:43529932-43529933;chr7:43530211-43530212		164;0	40;0	52;0	51;0	751;79	209;8
N	alternative_donor	Ccdc9	chr7	-	chr7:16284547-16312314;chr7:16284547-16312766;chr7:16284547-16285926	chr7:16284547-16286699		chr7:16285927-16286699;chr7:16286700-16312314;chr7:16312315-16312766	chr7:16286699-16286700;chr7:16312314-16312315;chr7:16312766-16312767		0;2	0;0	7;0	0;0	5;7	2;3
N	cassette	Ptpre	chr7	+	chr7:135652164-135659052	chr7:135652164-135653892;chr7:135654030-135659052		chr7:135653893-135654029			0;194	0;102	0;120	0;102	5;359	3;232
N	alternative_donor	Timm50	chr7	-	chr7:28306979-28307552	chr7:28306979-28307533		chr7:28307534-28307552	chr7:28307552-28307553		645;0	192;0	411;0	264;0	305;3	130;1
K	intron_retention		chr7	+	chr7:127905291-127905369				chr7:127905290-127905291;chr7:127905369-127905370		1108;0	297;0	802;0	311;0	876;6	331;0
K	intron_retention		chr7	+	chr7:110795809-110800642				chr7:110795808-110795809;chr7:110800642-110800643		415;2	344;0	401;7	206;0	918;23	484;8
N	intron_retention		chr7	+	chr7:81023485-81025393				chr7:81023484-81023485;chr7:81025393-81025394		0;155	0;71	0;130	3;63	0;309	10;170
N	cassette	Phrf1	chr7	+	chr7:141260708-141261212;chr7:141260708-141261287	chr7:141260708-141260914;chr7:141261115-141261212,chr7:141261115-141261287		chr7:141260915-141261114			0;109	0;41	7;78	0;36	8;82	9;47
K	intron_retention	Rnf169	chr7	-	chr7:99927193-99935161				chr7:99927192-99927193;chr7:99935161-99935162		131;0	17;0	153;0	16;0	282;8	67;0
K	intron_retention	Nav2	chr7	+	chr7:49408907-49420173				chr7:49408906-49408907;chr7:49420173-49420174		198;0	0;0	213;0	6;0	670;10	6;0
N	intron_retention		chr7	+	chr7:101910807-101911272				chr7:101910806-101910807;chr7:101911272-101911273		0;0	0;0	0;0	1;0	5;20	0;3
K	intron_retention	Pgap2	chr7	+	chr7:102236555-102237121				chr7:102236554-102236555;chr7:102237121-102237122		114;0	173;0	78;0	266;7	94;31	307;72
N	cassette	Pde8a	chr7	+	chr7:81295767-81308804	chr7:81295767-81306694;chr7:81306784-81308804		chr7:81306695-81306783			0;184	0;28	0;215	0;60	3;440	0;58
K	cassette	Trim30d	chr7	-	chr7:104472636-104473178	chr7:104472636-104472883;chr7:104472911-104473178		chr7:104472884-104472910			0;67	0;270	0;36	0;358	0;290	1;260
N	alternative_donor	Wdr62,Zfp850	chr7	-	chr7:30240715-30241230	chr7:30240715-30240997		chr7:30240998-30241230	chr7:30241230-30241231		243;1	20;1	115;0	24;0	282;6	15;0
N	intron_retention		chr7	-	chr7:4641181-4641504				chr7:4641180-4641181;chr7:4641504-4641505		0;0	0;0	2;2	0;0	0;18	0;5
N	jcn_only_AA	Zfp111	chr7	-	chr7:24203497-24207057	chr7:24204298-24207057		chr7:24203497-24204297	chr7:24203496-24203497		42;0	0;0	52;0	19;0	110;0	24;2
N	intron_retention		chr7	-	chr7:104321585-104362706				chr7:104321584-104321585;chr7:104362706-104362707		0;0	0;3	0;0	0;7	0;13	1;44
N	intron_retention		chr7	-	chr7:141263381-141263461				chr7:141263380-141263381;chr7:141263461-141263462		0;0	0;16	0;0	13;7	0;0	14;64
N	mutually_exclusive	RP23-331A21.2	chr7	-	chr7:98597185-98600671,chr7:98600828-98610666;chr7:98597185-98602582,chr7:98602748-98610666	chr7:98597185-98599751,chr7:98599794-98610666	chr7:98600672-98600827;chr7:98602583-98602747	chr7:98599752-98599793			6;0	1;0	2;2	1;0	28;0	1;0
N	jcn_only_AA		chr7	-	chr7:3897884-3915274;chr7:3720126-3915274;chr7:3868967-3915274	chr7:3844823-3915274					0;0	27;0	20;10	42;0	0;0	0;1
K	alternative_first_exon	Rrm1	chr7	+	chr7:102442044-102442986	chr7:102442340-102442986	chr7:102441695-102442043	chr7:102442276-102442339			581;0	71;0	331;0	92;0	472;4	57;1
N	jcn_only_AA	Slco3a1	chr7	-	chr7:74276089-74284426;chr7:74282546-74284426;chr7:74283523-74284426	chr7:74284090-74284426		chr7:74276089-74282545;chr7:74282546-74283522;chr7:74283523-74284089	chr7:74276088-74276089;chr7:74282545-74282546;chr7:74283522-74283523		43;0	878;10	38;0	955;0	48;0	1819;17
N	intron_retention		chr7	+	chr7:44851784-44852570				chr7:44851783-44851784;chr7:44852570-44852571		0;0	0;0	2;9	0;0	0;30	0;3
N	intron_retention	Maz	chr7	-	chr7:127023169-127023476				chr7:127023168-127023169;chr7:127023476-127023477		15;0	0;0	13;0	0;0	11;14	0;0
K	intron_retention	Cd37	chr7	-	chr7:45234768-45235406				chr7:45234767-45234768;chr7:45235406-45235407		859;81	419;22	623;93	385;30	660;121	269;35
N	alternative_acceptor	Atp1a3	chr7	-	chr7:24978577-24979294	chr7:24979006-24979294		chr7:24978577-24979005	chr7:24978576-24978577		0;140	0;38	0;104	0;57	2;167	0;56
N	alternative_acceptor		chr7	+	chr7:46083328-46083623	chr7:46083328-46083602		chr7:46083603-46083623	chr7:46083623-46083624		0;228	5;130	10;143	3;109	11;210	15;173
N	jcn_only_AD	Nup98	chr7	-	chr7:104445968-104507734	chr7:104445968-104465009		chr7:104465010-104507734	chr7:104507734-104507735		9;0	63;0	15;0	98;0	149;0	498;2
K	intron_retention	Rinl	chr7	+	chr7:28797242-28797559				chr7:28797241-28797242;chr7:28797559-28797560		270;3	38;0	200;0	26;0	224;15	66;0
N	intron_retention		chr7	-	chr7:118154452-118155925				chr7:118154451-118154452;chr7:118155925-118155926		0;0	0;0	0;0	7;0	0;24	0;7
N	jcn_only_AA	Picalm	chr7	+	chr7:90191273-90191358	chr7:90191273-90191340		chr7:90191341-90191358	chr7:90191358-90191359		717;0	299;0	753;0	643;0	1836;7	1719;0
N	alternative_donor	Hps5	chr7	-	chr7:80359759-80360928	chr7:80359759-80360895		chr7:80360896-80360928	chr7:80360928-80360929		0;36	0;3	0;31	0;5	0;159	2;23
K	intron_retention	Pira1	chr7	-	chr7:3739457-3739637				chr7:3739456-3739457;chr7:3739637-3739638		84;0	0;7	40;0	36;0	81;2	103;0
K	intron_retention	Prkcb	chr7	+	chr7:122600831-122633744				chr7:122600830-122600831;chr7:122633744-122633745		31;159	23;41	0;96	0;39	45;422	14;138
N	jcn_only_AD	Vasp	chr7	-	chr7:19264826-19271513	chr7:19264826-19265951		chr7:19265952-19271513	chr7:19271513-19271514		903;0	1974;0	480;0	1401;10	398;0	1760;0
N	intron_retention		chr7	-	chr7:105900928-106162344				chr7:105900927-105900928;chr7:106162344-106162345		0;0	0;0	0;0	0;0	0;0	1892;355
K	intron_retention	Anpep	chr7	-	chr7:79826982-79827571				chr7:79826981-79826982;chr7:79827571-79827572		8300;0	3548;0	5485;0	6058;0	17066;29	7483;3
K	intron_retention	Trim3	chr7	-	chr7:105619229-105619382				chr7:105619228-105619229;chr7:105619382-105619383		0;0	0;0	5;0	0;0	6;7	0;3
N	intron_retention		chr7	-	chr7:46785640-46786509				chr7:46785639-46785640;chr7:46786509-46786510		0;0	0;0	0;0	0;0	0;34	5;31
K	cassette	Rpl13a	chr7	-	chr7:45126538-45127208	chr7:45126538-45126990;chr7:45127088-45127208		chr7:45126991-45127087			1;32	0;7	0;17	1;12	3;24	1;19
N	cassette	Ppfibp2	chr7	+	chr7:107595380-107653017	chr7:107595380-107637213;chr7:107637311-107653017		chr7:107637214-107637310			0;24	0;24	0;19	0;19	0;33	2;71
K	intron_retention	RP23-233O21.1,Zfp82	chr7	-	chr7:30066368-30068064				chr7:30066367-30066368;chr7:30068064-30068065		32;0	0;0	11;0	8;0	38;11	11;0
K	intron_retention	AC155806.4	chr7	+	chr7:44987371-44991376				chr7:44987370-44987371;chr7:44991376-44991377		0;14	0;0	0;7	0;9	3;32	0;2
K	intron_retention	Mettl10	chr7	-	chr7:132837208-132850590				chr7:132837207-132837208;chr7:132850590-132850591		2;0	0;0	0;0	9;0	67;24	50;11
N	jcn_only_AD	Pwwp2b	chr7	+	chr7:139255864-139266471;chr7:139256466-139266471	chr7:139256161-139266471		chr7:139255864-139256160;chr7:139256161-139256465	chr7:139255863-139255864;chr7:139256160-139256161		103;107	0;14	100;101	5;10	58;77	0;16
N	cassette	Eml2	chr7	+	chr7:19186172-19190717	chr7:19186172-19186260;chr7:19186372-19190717		chr7:19186261-19186371			0;95	0;64	0;68	0;77	6;148	1;140
N	alternative_last_exon	Tbc1d17	chr7	-	chr7:44841421-44845874	chr7:44845329-44845874,chr7:44845369-44845874	chr7:44834623-44841420	chr7:44845257-44845328			0;158	0;34	0;121	0;29	0;148	0;25
K	alternative_acceptor	Proser3	chr7	-	chr7:30539579-30539748	chr7:30539583-30539748		chr7:30539579-30539582	chr7:30539578-30539579		0;9	0;0	0;4	0;0	2;17	0;0
K	cassette	Fam160a2	chr7	-	chr7:105390353-105399883	chr7:105390353-105391576;chr7:105391668-105399883		chr7:105391577-105391667			48;1	0;0	16;0	5;1	19;3	0;0
N	jcn_only_AD	Arntl	chr7	+	chr7:113207645-113234623	chr7:113234074-113234623		chr7:113207645-113234073	chr7:113207644-113207645		30;0	0;0	5;5	9;0	28;0	7;0
K	intron_retention		chr7	+	chr7:125569175-125569941				chr7:125569174-125569175;chr7:125569941-125569942		472;0	2242;0	440;0	9991;15	547;0	9111;32
N	cassette	Stard5	chr7	+	chr7:83636869-83650859;chr7:83636869-83640421	chr7:83636869-83637603;chr7:83637698-83640421,chr7:83637698-83650859		chr7:83637604-83637697			0;134	0;111	0;43	5;173	2;113	0;219
K	intron_retention	Nav2	chr7	+	chr7:49558897-49564070				chr7:49558896-49558897;chr7:49564070-49564071		253;0	3;0	214;0	22;0	428;12	5;0
N	intron_retention		chr7	+	chr7:34389920-34394506				chr7:34389919-34389920;chr7:34394506-34394507		0;0	0;24	0;0	0;10	0;7	2;51
N	alternative_acceptor	Dennd5a	chr7	-	chr7:109926904-109933612;chr7:109927015-109933612;chr7:109926956-109933612	chr7:109933511-109933612		chr7:109926904-109926955;chr7:109926956-109927014;chr7:109927015-109933510	chr7:109926903-109926904;chr7:109926955-109926956;chr7:109927014-109927015		303;1	134;0	178;1	128;2	400;23	162;11
N	jcn_only_AD	Pagr1a,Pagr1b,RP23-142A14.4	chr7	-	chr7:30973323-30974165	chr7:30973323-30973715					2;0	0;0	0;0	0;0	0;0	0;2
K	cassette	Tial1	chr7	-	chr7:128446271-128448120	chr7:128446271-128446730;chr7:128446799-128448120		chr7:128446731-128446798			427;1	136;0	438;0	135;0	848;19	293;3
K	cassette	Chid1	chr7	-	chr7:141496682-141513733	chr7:141496682-141501539;chr7:141501596-141513733		chr7:141501540-141501595			125;0	26;0	67;0	27;0	107;5	49;3
N	jcn_only_AD	Slc1a5	chr7	+	chr7:16782476-16785675;chr7:16785035-16785675	chr7:16785028-16785675		chr7:16782476-16785027;chr7:16785028-16785034	chr7:16782475-16782476;chr7:16785027-16785028		320;0	32;0	168;0	94;0	414;9	48;0
N	alternative_donor	Numa1	chr7	+	chr7:102012834-102013168	chr7:102012879-102013168		chr7:102012834-102012878	chr7:102012833-102012834		0;214	0;51	7;135	0;53	0;255	0;80
N	jcn_only_AA	P2ry2	chr7	-	chr7:100999101-101003563	chr7:101002958-101003563		chr7:100999101-101002957	chr7:100999100-100999101		44;0	52;0	60;0	84;0	81;2	172;8
N	intron_retention		chr7	+	chr7:80074400-80081048				chr7:80074399-80074400;chr7:80081048-80081049		35;0	14;0	16;3	0;0	13;28	13;0
N	alternative_donor	Trim34a	chr7	+	chr7:104244593-104247530;chr7:104244586-104247530;chr7:104244607-104247530	chr7:104244868-104247530		chr7:104244586-104244592;chr7:104244593-104244606;chr7:104244607-104244867	chr7:104244585-104244586;chr7:104244592-104244593;chr7:104244606-104244607		69;0	51;0	37;0	79;1	118;1	188;1
N	mutually_exclusive	Il18bp	chr7	-	chr7:102016402-102017596,chr7:102017638-102018109	chr7:102016402-102017286,chr7:102017352-102018109	chr7:102017597-102017637	chr7:102017287-102017351			1;0	2;2	0;0	8;2	0;0	17;2
K	intron_retention	Arhgef1	chr7	+	chr7:24907935-24912056				chr7:24907934-24907935;chr7:24912056-24912057		8;0	0;0	16;0	0;0	8;14	0;0
N	alternative_acceptor	Fxyd5	chr7	-	chr7:31033019-31035208;chr7:31032973-31035208	chr7:31033011-31035208		chr7:31032973-31033010;chr7:31033011-31033018	chr7:31032972-31032973;chr7:31033010-31033011		6207;0	2685;4	5206;0	3123;0	5406;0	2671;0
K	intron_retention	Pvr	chr7	-	chr7:19910757-19914737				chr7:19910756-19910757;chr7:19914737-19914738		70;0	108;0	111;0	83;0	119;27	170;6
K	intron_retention	Mvp	chr7	-	chr7:126987666-126988317				chr7:126987665-126987666;chr7:126988317-126988318		958;0	1255;3	761;0	1832;4	1016;7	2252;10
N	alternative_acceptor		chr7	+	chr7:105741484-105741608	chr7:105741484-105741579		chr7:105741580-105741608	chr7:105741608-105741609		0;737	0;327	1;629	0;390	0;760	0;360
N	cassette	AC160535.1	chr7	+	chr7:116093526-116099439	chr7:116093526-116097761;chr7:116097954-116099439		chr7:116097762-116097953			1393;3	341;0	800;1	436;0	1219;2	642;1
N	intron_retention		chr7	-	chr7:4632600-4633468				chr7:4632599-4632600;chr7:4633468-4633469		0;0	0;0	0;0	3;0	0;13	0;13
K	cassette	Mcee	chr7	+	chr7:64392844-64411834	chr7:64392844-64400168;chr7:64400507-64411834		chr7:64400169-64400506			11;110	0;30	0;85	2;41	35;148	9;63
K	jcn_only_AA	Gab2	chr7	+	chr7:97302460-97303026	chr7:97302460-97303023		chr7:97303024-97303026	chr7:97303026-97303027		92;292	53;176	90;345	89;160	186;603	125;410
N	intron_retention		chr7	-	chr7:143527312-143532308				chr7:143527311-143527312;chr7:143532308-143532309		0;0	0;0	0;0	0;0	7;5	0;0
N	jcn_only_AA	Pde8a	chr7	+	chr7:5081977-5083729	chr7:5081977-5083662		chr7:5083663-5083729	chr7:5083729-5083730		5;0	0;0	0;3	0;0	3;15	0;5
N	alternative_donor		chr7	-	chr7:104436046-104451470;chr7:104436046-104444878;chr7:104436046-104445903	chr7:104436046-104465009		chr7:104444879-104445903;chr7:104445904-104451470;chr7:104451471-104465009	chr7:104445903-104445904;chr7:104451470-104451471;chr7:104465009-104465010		1;301	2;361	1;192	5;765	11;1000	21;3936
K	alternative_donor	Zfp574	chr7	+	chr7:25077387-25079534	chr7:25077483-25079534		chr7:25077387-25077482	chr7:25077386-25077387		60;10	33;0	15;5	8;0	19;2	6;1
K	intron_retention	Sirt2	chr7	+	chr7:28777103-28777190				chr7:28777102-28777103;chr7:28777190-28777191		1451;0	552;0	1125;0	888;0	1967;22	1090;7
N	cassette	Pdcd5	chr7	-	chr7:35644413-35647305	chr7:35644413-35646143;chr7:35646182-35647305		chr7:35646144-35646181			0;289	2;125	0;272	0;122	0;453	1;323
N	alternative_acceptor	Adam8	chr7	-	chr7:139983784-139983834;chr7:139983762-139983834;chr7:139983374-139983834;chr7:139983367-139983834	chr7:139983397-139983834		chr7:139983367-139983373;chr7:139983374-139983396;chr7:139983397-139983761;chr7:139983762-139983783	chr7:139983366-139983367;chr7:139983373-139983374;chr7:139983396-139983397;chr7:139983761-139983762		6437;7	1457;0	6273;0	1505;0	6263;8	898;1
K	intron_retention	Cars	chr7	-	chr7:143569498-143569832				chr7:143569497-143569498;chr7:143569832-143569833		600;0	209;0	448;0	316;0	493;16	284;0
N	alternative_donor	RP23-142A14.6	chr7	-	chr7:126975392-126976202;chr7:126975392-126976068;chr7:126975392-126975909	chr7:126975392-126975513		chr7:126975514-126975909;chr7:126975910-126976068;chr7:126976069-126976202	chr7:126975909-126975910;chr7:126976068-126976069;chr7:126976202-126976203		25;4	0;0	3;6	2;1	20;25	6;3
K	intron_retention	Cyfip1	chr7	+	chr7:55896816-55897824				chr7:55896815-55896816;chr7:55897824-55897825		0;0	0;0	0;7	13;11	5;23	38;23
K	intron_retention	Ccp110	chr7	+	chr7:118732454-118732886				chr7:118732453-118732454;chr7:118732886-118732887		0;0	0;0	6;0	0;0	24;12	0;0
K	intron_retention	Clcn4	chr7	-	chr7:7296070-7298691				chr7:7296069-7296070;chr7:7298691-7298692		15;0	0;0	9;0	0;0	40;9	10;0
K	intron_retention	Nr1h2	chr7	-	chr7:44550509-44550744				chr7:44550508-44550509;chr7:44550744-44550745		489;5	189;0	248;0	252;0	439;10	368;11
N	intron_retention		chr7	-	chr7:106162213-106508626				chr7:106162212-106162213;chr7:106508626-106508627		0;81	0;217	0;52	0;309	0;472	2;2153
N	intron_retention		chr7	+	chr7:46854080-46854976				chr7:46854079-46854080;chr7:46854976-46854977		2;3	0;4	0;8	0;3	0;34	0;43
K	intron_retention	Blm	chr7	-	chr7:80460853-80463772				chr7:80460852-80460853;chr7:80463772-80463773		75;0	0;0	39;0	3;0	122;7	30;0
K	intron_retention	Pycard	chr7	-	chr7:127991676-127992710				chr7:127991675-127991676;chr7:127992710-127992711		0;282	0;195	0;245	40;268	0;292	0;159
K	intron_retention	Hnrnpl	chr7	+	chr7:28814288-28815098				chr7:28814287-28814288;chr7:28815098-28815099		2467;3	650;0	1993;3	715;0	2176;61	520;31
N	mutually_exclusive	Tmem219	chr7	-	chr7:126886316-126896748,chr7:126896939-126897025	chr7:126886316-126891602,chr7:126891833-126897025	chr7:126896749-126896938	chr7:126891603-126891832			1;0	0;4	0;0	0;0	0;0	4;0
N	cassette	Mill2	chr7	+	chr7:18840092-18841926;chr7:18840092-18855939	chr7:18840092-18841469;chr7:18841515-18855939,chr7:18841515-18841926		chr7:18841470-18841514			0;0	16;0	0;0	36;7	14;12	30;19
N	intron_retention		chr7	+	chr7:13306056-13307518				chr7:13306055-13306056;chr7:13307518-13307519		0;0	0;0	0;0	0;0	15;6	0;0
N	intron_retention		chr7	-	chr7:126700001-126700256				chr7:126700000-126700001;chr7:126700256-126700257		0;34	0;2	3;21	0;6	0;62	0;27
N	alternative_acceptor	Itgam,RP23-144N15.4	chr7	+	chr7:128068697-128070530;chr7:128068697-128070628;chr7:128068697-128070599	chr7:128068697-128070637		chr7:128070531-128070599;chr7:128070600-128070628;chr7:128070629-128070637	chr7:128070599-128070600;chr7:128070628-128070629;chr7:128070637-128070638		606;0	224;2	396;0	252;0	1190;0	628;0
K	cassette	RP23-331A21.2	chr7	-	chr7:98590885-98594751	chr7:98590885-98593330;chr7:98593667-98594751		chr7:98593331-98593666			7;32	0;13	26;23	0;7	17;60	11;19
K	intron_retention	Tnrc6a	chr7	+	chr7:123184288-123186562				chr7:123184287-123184288;chr7:123186562-123186563		144;0	39;0	77;0	70;0	292;9	208;5
N	alternative_acceptor	Eps8l1	chr7	+	chr7:35636603-35638017	chr7:35636603-35638013		chr7:35638014-35638017	chr7:35638017-35638018		0;41	0;17	0;34	0;17	5;106	0;49
N	jcn_only_AA	Nucb2,Prmt3	chr7	+	chr7:116528877-116528974	chr7:116528877-116528951		chr7:116528952-116528974	chr7:116528974-116528975		449;0	107;0	367;0	130;0	1284;3	750;0
N	jcn_only_AA	Ate1	chr7	-	chr7:130510899-130516104	chr7:130513825-130516104		chr7:130510899-130513824	chr7:130510898-130510899		0;103	0;24	0;85	0;31	0;234	1;76
N	mutually_exclusive	Tyrobp	chr7	+	chr7:30413900-30414503,chr7:30414651-30415631	chr7:30413900-30414341,chr7:30414369-30415631	chr7:30414504-30414650	chr7:30414342-30414368			12;0	0;0	2;0	5;0	7;7	5;0
K	alternative_donor	Ctbp2,Fgfr2,Zfp94	chr7	-	chr7:24314412-24316518	chr7:24314412-24316360		chr7:24316361-24316518	chr7:24316518-24316519		15;0	0;0	5;1	0;0	9;0	0;0
K	intron_retention	Mcmbp	chr7	-	chr7:128698571-128699318				chr7:128698570-128698571;chr7:128699318-128699319		292;0	280;0	264;0	381;0	556;22	816;13
N	cassette	Picalm	chr7	+	chr7:90191754-90207582;chr7:90195715-90207582	chr7:90195715-90196915,chr7:90191754-90196915;chr7:90197021-90207582		chr7:90196916-90197020			0;514	11;341	3;483	3;474	10;1367	20;1409
N	cassette	Mrpl48	chr7	-	chr7:100559918-100571251	chr7:100559918-100565193;chr7:100565280-100571251		chr7:100565194-100565279			0;361	0;132	0;329	0;236	11;676	0;314
N	intron_retention		chr7	-	chr7:106506447-106511541				chr7:106506446-106506447;chr7:106511541-106511542		0;264	2;664	0;156	0;1064	0;1690	0;6707
N	alternative_acceptor		chr7	+	chr7:35601647-35602430	chr7:35601647-35602427		chr7:35602428-35602430	chr7:35602430-35602431		0;114	0;53	0;50	0;53	0;151	2;70
K	intron_retention	AC102077.1	chr7	-	chr7:81788577-81789427				chr7:81788576-81788577;chr7:81789427-81789428		6;10	0;0	0;8	1;0	7;0	2;3
K	jcn_only_AD	Vps33b	chr7	+	chr7:80280018-80282484	chr7:80280034-80282484		chr7:80280018-80280033	chr7:80280017-80280018		53;0	7;0	23;0	13;0	63;13	45;3
N	coord_cassette	Pgap2	chr7	+	chr7:102226446-102236093	chr7:102226446-102231265;chr7:102231426-102235661;chr7:102235760-102236093		chr7:102231266-102231425;chr7:102235662-102235759			341;0	366;1	169;1	347;1	161;0	575;4
K	mutually_exclusive	Ino80e	chr7	-	chr7:126857953-126861475,chr7:126861568-126861704	chr7:126857953-126861239,chr7:126861293-126861704	chr7:126861476-126861567	chr7:126861240-126861292			11;0	2;0	3;0	0;0	6;2	6;0
N	alternative_acceptor		chr7	+	chr7:49759146-49759597	chr7:49759146-49759541		chr7:49759542-49759597	chr7:49759597-49759598		0;24	0;3	8;18	0;1	19;21	0;7
N	intron_retention		chr7	-	chr7:3489222-3496674				chr7:3489221-3489222;chr7:3496674-3496675		0;0	23;0	0;0	34;0	0;0	41;40
N	cassette	Acer3	chr7	-	chr7:98224017-98243948	chr7:98224017-98226398;chr7:98226501-98243948		chr7:98226399-98226500			0;148	0;95	0;138	0;157	0;345	14;381
N	jcn_only_AA	Bcl3	chr7	-	chr7:19809664-19811056;chr7:19809798-19811056	chr7:19809730-19811056		chr7:19809664-19809729;chr7:19809730-19809797	chr7:19809663-19809664;chr7:19809729-19809730		47;0	397;0	8;0	455;33	23;0	351;0
N	cassette	Xrcc1	chr7	+	chr7:24547883-24565535	chr7:24547883-24559735;chr7:24559853-24565535		chr7:24559736-24559852			0;73	1;27	0;45	0;18	0;79	5;11
K	intron_retention	Arrb1	chr7	+	chr7:99598562-99599800				chr7:99598561-99598562;chr7:99599800-99599801		1134;0	64;0	702;0	67;0	1336;11	58;0
K	intron_retention	Prpf31	chr7	+	chr7:3630743-3630844				chr7:3630742-3630743;chr7:3630844-3630845		958;0	351;0	724;0	642;0	981;5	656;5
K	intron_retention	Aldoa	chr7	-	chr7:126795515-126795612				chr7:126795514-126795515;chr7:126795612-126795613		30615;14	13834;10	18905;10	13195;9	10285;29	7084;14
N	alternative_acceptor	Blvrb,Vrk3	chr7	+	chr7:44760943-44762990	chr7:44760943-44761628		chr7:44761629-44762990	chr7:44762990-44762991		126;0	56;0	78;0	58;0	144;4	72;1
K	intron_retention	Nav2	chr7	+	chr7:49585245-49587706				chr7:49585244-49585245;chr7:49587706-49587707		255;0	2;0	152;0	0;0	392;24	5;0
K	jcn_only_AA	Mark4	chr7	-	chr7:19451757-19458443	chr7:19457100-19458443					56;0	32;0	51;0	76;1	64;0	103;3
N	jcn_only_AD	Slco3a1	chr7	-	chr7:74359920-74504176;chr7:74359920-74370634	chr7:74359920-74380452		chr7:74370635-74380452;chr7:74380453-74504176	chr7:74380452-74380453;chr7:74504176-74504177		6;0	434;0	19;0	549;0	30;0	1113;2
N	intron_retention	Coro1a	chr7	-	chr7:126700886-126700982				chr7:126700885-126700886;chr7:126700982-126700983		20;11	0;0	6;16	0;0	6;58	0;14
N	intron_retention		chr7	-	chr7:3706803-3708238				chr7:3706802-3706803;chr7:3708238-3708239		0;2013	0;1743	0;1748	0;2830	0;2068	31;1909
N	alternative_donor	Zbtb45	chr7	-	chr7:13008330-13009635;chr7:13008330-13009765;chr7:13008330-13009681	chr7:13008330-13009417		chr7:13009418-13009635;chr7:13009636-13009681;chr7:13009682-13009765	chr7:13009635-13009636;chr7:13009681-13009682;chr7:13009765-13009766		141;1	34;0	45;0	28;1	65;3	25;0
N	jcn_only_AA	Ppfia3	chr7	-	chr7:45336440-45340188;chr7:45340056-45340188;chr7:45340003-45340188	chr7:45340018-45340188		chr7:45336440-45340002;chr7:45340003-45340017;chr7:45340018-45340055	chr7:45336439-45336440;chr7:45340002-45340003;chr7:45340017-45340018		0;8	0;42	0;0	13;75	0;6	8;69
N	intron_retention		chr7	-	chr7:104307388-104353303				chr7:104307387-104307388;chr7:104353303-104353304		0;3	0;3	0;0	0;3	0;55	1;50
N	alternative_acceptor	RP23-17C12.7	chr7	+	chr7:120726333-120732364;chr7:120726333-120730476	chr7:120726333-120732502		chr7:120730477-120732364;chr7:120732365-120732502	chr7:120732364-120732365;chr7:120732502-120732503		15;0	13;0	18;0	11;0	73;3	31;0
N	jcn_only_AA	Iqgap1	chr7	-	chr7:80726824-80727952	chr7:80726842-80727952		chr7:80726824-80726841	chr7:80726823-80726824		0;8860	0;5802	0;8607	0;7228	3;14689	0;12491
N	mutually_exclusive	Pirb	chr7	-	chr7:3712831-3713819,chr7:3713873-3714208	chr7:3712831-3712907,chr7:3713064-3714208	chr7:3713820-3713872	chr7:3712908-3713063			12;0	9;0	8;0	23;0	3;0	18;5
N	cassette	Wdr73	chr7	-	chr7:80900437-80901184	chr7:80900437-80900643;chr7:80900712-80901184		chr7:80900644-80900711			16;47	0;14	0;25	0;8	0;46	0;23
N	alternative_acceptor	Lrrk1	chr7	-	chr7:66270918-66272816	chr7:66270922-66272816		chr7:66270918-66270921	chr7:66270917-66270918		0;86	0;8	9;39	0;6	0;58	0;7
K	cassette	Zfp28	chr7	+	chr7:6384267-6389432	chr7:6384267-6384344;chr7:6384392-6389432		chr7:6384345-6384391			9;0	7;0	1;0	0;3	25;4	7;0
N	intron_retention		chr7	+	chr7:101908716-101909663				chr7:101908715-101908716;chr7:101909663-101909664		0;0	0;0	0;0	0;0	10;20	0;9
N	intron_retention		chr7	-	chr7:89964863-89972230				chr7:89964862-89964863;chr7:89972230-89972231		0;0	0;0	0;0	0;0	5;11	0;0
K	intron_retention	Ipo7	chr7	+	chr7:110048861-110048944				chr7:110048860-110048861;chr7:110048944-110048945		185;0	67;0	108;0	25;0	733;4	233;0
N	jcn_only_AA	Glrx3	chr7	+	chr7:137453615-137458842;chr7:137453615-137459122;chr7:137453615-137457711	chr7:137453615-137459194		chr7:137457712-137458842;chr7:137458843-137459122;chr7:137459123-137459194	chr7:137458842-137458843;chr7:137459122-137459123;chr7:137459194-137459195		869;5	403;2	699;0	431;0	861;11	563;0
N	cassette	Trim30d	chr7	-	chr7:104472911-104479707	chr7:104472911-104473178;chr7:104473283-104479707		chr7:104473179-104473282			0;43	2;193	0;34	0;257	0;181	0;391
K	alternative_first_exon	Akt1s1	chr7	+	chr7:44850435-44852570,chr7:44850606-44852570,chr7:44851347-44852570,chr7:44851894-44852570,chr7:44851784-44852570,chr7:44850277-44852570,chr7:44849690-44852570;chr7:44850297-44852570;chr7:44849349-44852570	chr7:44850007-44852570	chr7:44850007-44850296;chr7:44848991-44849348	chr7:44849629-44850006			77;13	22;2	45;10	9;0	41;12	14;5
N	alternative_acceptor	Cic,Zfp143	chr7	+	chr7:25290966-25291172;chr7:25290966-25291054	chr7:25290966-25291051		chr7:25291052-25291054;chr7:25291055-25291172	chr7:25291054-25291055;chr7:25291172-25291173		332;299	82;62	371;257	107;44	460;417	116;68
N	alternative_acceptor	Eif3c	chr7	-	chr7:126563102-126563242	chr7:126563111-126563242		chr7:126563102-126563110	chr7:126563101-126563102		0;1165	0;537	0;809	0;918	13;1414	9;1088
N	alternative_donor	Ccne1	chr7	-	chr7:38106830-38108408;chr7:38106830-38107142;chr7:38106830-38107321	chr7:38106830-38107193		chr7:38107143-38107193;chr7:38107194-38107321;chr7:38107322-38108408	chr7:38107193-38107194;chr7:38107321-38107322;chr7:38108408-38108409		18;0	9;0	12;0	1;0	9;0	1;0
N	alternative_donor		chr7	-	chr7:55945086-55962199	chr7:55945086-55961451		chr7:55961452-55962199	chr7:55962199-55962200		0;1	0;2	0;1	2;2	0;5	3;8
N	cassette	Vps33b	chr7	+	chr7:80287911-80289981	chr7:80287911-80288399;chr7:80288474-80289981		chr7:80288400-80288473			0;36	0;14	0;18	0;14	2;50	0;24
N	intron_retention		chr7	-	chr7:104359804-104479773				chr7:104359803-104359804;chr7:104479773-104479774		0;0	0;0	0;0	0;6	0;19	1;122
N	jcn_only_AA	RP23-233O21.1,Zfp82	chr7	-	chr7:30066337-30068064	chr7:30066368-30068064		chr7:30066337-30066367	chr7:30066336-30066337		0;32	0;0	0;11	0;8	1;38	0;11
N	jcn_only_AA	Smg1	chr7	-	chr7:118168747-118168857;chr7:118168685-118168857	chr7:118168743-118168857		chr7:118168685-118168742;chr7:118168743-118168746	chr7:118168684-118168685;chr7:118168742-118168743		99;0	64;0	98;0	90;0	435;10	249;0
N	coord_cassette	AC160535.1	chr7	+	chr7:116093526-116101943	chr7:116093526-116097761;chr7:116097954-116099439;chr7:116099524-116101943		chr7:116097762-116097953;chr7:116099440-116099523			0;4	0;0	0;1	0;0	7;3	0;2
N	intron_retention		chr7	-	chr7:111076833-111076937				chr7:111076832-111076833;chr7:111076937-111076938		9;297	13;265	17;249	20;368	22;602	83;931
K	intron_retention	AC152939.2	chr7	+	chr7:44246809-44247250				chr7:44246808-44246809;chr7:44247250-44247251		0;0	0;0	0;0	0;0	0;36	2;5
N	alternative_donor	Kcnk6,Ppp1r12c	chr7	-	chr7:4485463-4486357	chr7:4485463-4486310		chr7:4486311-4486357	chr7:4486357-4486358		265;0	52;0	190;0	76;1	297;27	130;6
K	intron_retention		chr7	+	chr7:142490035-142490344				chr7:142490034-142490035;chr7:142490344-142490345		3172;0	1498;0	1956;0	1727;0	4444;22	2514;5
K	alternative_acceptor	Psmc4	chr7	-	chr7:28048887-28049103	chr7:28048980-28049103		chr7:28048887-28048979	chr7:28048886-28048887		33;593	19;210	30;300	17;320	16;359	5;269
K	intron_retention	Fus	chr7	+	chr7:127981292-127981410				chr7:127981291-127981292;chr7:127981410-127981411		1565;0	707;0	1270;0	1310;0	2342;88	1044;19
N	jcn_only_AD	Slc1a5	chr7	+	chr7:16785035-16785675;chr7:16785028-16785675	chr7:16782476-16785675		chr7:16782476-16785027;chr7:16785028-16785034	chr7:16782475-16782476;chr7:16785027-16785028		0;320	0;32	2;166	11;83	9;414	0;48
K	intron_retention	Nap1l4	chr7	-	chr7:143529558-143532308				chr7:143529557-143529558;chr7:143532308-143532309		760;0	157;0	658;0	172;0	842;6	355;0
K	intron_retention		chr7	+	chr7:13306296-13307518				chr7:13306295-13306296;chr7:13307518-13307519		700;0	186;0	533;0	216;0	544;6	108;0
K	intron_retention		chr7	-	chr7:98226501-98230449				chr7:98226500-98226501;chr7:98230449-98230450		0;0	19;0	9;0	7;0	41;24	36;9
K	alternative_first_exon	Akt1s1	chr7	+	chr7:44850435-44852570,chr7:44850606-44852570,chr7:44851347-44852570,chr7:44851894-44852570,chr7:44851784-44852570,chr7:44850277-44852570,chr7:44849690-44852570;chr7:44850297-44852570;chr7:44850007-44852570	chr7:44849349-44852570	chr7:44850007-44850296;chr7:44849629-44850006	chr7:44848991-44849348			78;12	18;6	51;4	3;6	46;7	13;6
N	intron_retention	Irf3	chr7	+	chr7:44997909-44998673				chr7:44997908-44997909;chr7:44998673-44998674		0;10	0;0	0;2	0;0	3;44	0;13
K	intron_retention	Gdpd3	chr7	+	chr7:126771048-126771161				chr7:126771047-126771048;chr7:126771161-126771162		11;27	0;0	0;10	0;3	16;6	6;0
N	jcn_only_AA		chr7	+	chr7:140886846-140887026	chr7:140886846-140887018		chr7:140887019-140887026	chr7:140887026-140887027		0;1498	0;620	0;1149	0;765	0;1173	1;732
N	intron_retention		chr7	-	chr7:135696991-135697341				chr7:135696990-135696991;chr7:135697341-135697342		0;903	0;80	0;525	0;127	2;3233	0;751
K	cassette	Irf3	chr7	+	chr7:45001023-45002163	chr7:45001023-45001672;chr7:45001789-45002163		chr7:45001673-45001788			11;118	0;45	0;91	0;35	2;98	0;30
K	intron_retention	Inppl1	chr7	-	chr7:101836952-101837664				chr7:101836951-101836952;chr7:101837664-101837665		11;62	0;20	0;35	0;34	9;111	2;28
N	alternative_donor	Sympk	chr7	+	chr7:19030715-19034406	chr7:19030753-19034406		chr7:19030715-19030752	chr7:19030714-19030715		0;299	0;84	0;189	0;92	2;236	2;116
N	jcn_only_AD	Pirb	chr7	-	chr7:3714285-3714586	chr7:3714285-3714577		chr7:3714578-3714586	chr7:3714586-3714587		1423;272	1700;220	1035;139	2878;439	2832;392	6060;850
K	intron_retention	U2af2	chr7	+	chr7:5067255-5067543				chr7:5067254-5067255;chr7:5067543-5067544		2024;0	617;0	1128;0	676;0	1409;25	752;6
K	jcn_only_AD	Fiz1	chr7	-	chr7:5013023-5014624	chr7:5013023-5014536		chr7:5014537-5014624	chr7:5014624-5014625		143;30	55;27	75;7	47;5	93;20	13;0
N	jcn_only_AD		chr7	-	chr7:80725638-80725965	chr7:80725638-80725961		chr7:80725962-80725965	chr7:80725965-80725966		0;2	2;0	0;0	3;0	3;0	1;0
N	intron_retention		chr7	+	chr7:101401496-101401622				chr7:101401495-101401496;chr7:101401622-101401623		0;0	0;0	0;0	0;0	0;15	2;27
K	intron_retention	Ppp1r12c	chr7	-	chr7:4482288-4482378				chr7:4482287-4482288;chr7:4482378-4482379		520;0	116;0	299;0	139;0	775;16	231;0
N	cassette	Psmd8	chr7	-	chr7:29177232-29180276;chr7:29177232-29179262	chr7:29177232-29178918;chr7:29179022-29180276,chr7:29179022-29179262		chr7:29178919-29179021			8;2839	0;1394	7;2163	9;1641	11;3030	7;1806
K	intron_retention	Samd4b	chr7	-	chr7:28408024-28413871				chr7:28408023-28408024;chr7:28413871-28413872		18;31	19;32	6;40	5;41	14;40	13;74
N	mutually_exclusive	RP23-331A21.2	chr7	-	chr7:98597185-98599751,chr7:98599794-98610666;chr7:98597185-98602582,chr7:98602748-98610666	chr7:98597185-98600671,chr7:98600828-98610666	chr7:98599752-98599793;chr7:98602583-98602747	chr7:98600672-98600827			1;5	0;1	3;1	1;0	13;15	1;0
N	intron_retention	Ppp1r12c	chr7	-	chr7:4485463-4486310				chr7:4485462-4485463;chr7:4486310-4486311		0;13	0;0	0;0	2;0	1;57	0;24
N	jcn_only_AA	Plekha4,Rps5	chr7	+	chr7:45530134-45530568;chr7:45530134-45532150;chr7:45530134-45532257	chr7:45530134-45530481					0;0	57;2	0;0	75;9	5;0	258;13
K	intron_retention		chr7	+	chr7:110806085-110807779				chr7:110806084-110806085;chr7:110807779-110807780		513;7	284;0	344;12	150;0	474;50	256;23
N	intron_retention		chr7	-	chr7:43532317-43533057				chr7:43532316-43532317;chr7:43533057-43533058		0;0	0;0	0;0	2;0	0;72	0;46
N	jcn_only_AA	Ebf3	chr7	-	chr7:137309373-137312348	chr7:137311001-137312348		chr7:137309373-137311000	chr7:137309372-137309373		0;0	0;0	0;9	0;0	1;0	0;0
N	alternative_acceptor	Hras	chr7	-	chr7:141191228-141191341;chr7:141191189-141191341	chr7:141191195-141191341		chr7:141191189-141191194;chr7:141191195-141191227	chr7:141191188-141191189;chr7:141191194-141191195		125;246	56;96	44;155	25;69	53;138	18;59
N	intron_retention		chr7	+	chr7:16400723-16400875				chr7:16400722-16400723;chr7:16400875-16400876		0;3	0;0	0;5	2;0	0;15	7;0
K	alternative_acceptor	Slc25a22	chr7	-	chr7:141432136-141432662;chr7:141432140-141432662	chr7:141432159-141432662		chr7:141432136-141432139;chr7:141432140-141432158	chr7:141432135-141432136;chr7:141432139-141432140		97;0	417;0	78;0	592;3	121;12	580;25
K	alternative_first_exon	E2f8,Man2a2	chr7	-	chr7:48880402-48881989;chr7:48880402-48881407	chr7:48880402-48880660	chr7:48881408-48881596	chr7:48880661-48881041			28;63	0;1	17;25	0;0	39;57	4;1
N	alternative_acceptor	Il27	chr7	-	chr7:126589537-126590990;chr7:126590910-126590990;chr7:126590369-126590990	chr7:126589550-126590990		chr7:126589537-126589549;chr7:126589550-126590368;chr7:126590369-126590909	chr7:126589536-126589537;chr7:126589549-126589550;chr7:126590368-126590369		2;3	13;480	0;8	33;507	3;11	266;1124
K	intron_retention		chr7	-	chr7:111077324-111077408				chr7:111077323-111077324;chr7:111077408-111077409		3089;0	2515;0	2489;0	3453;0	4745;13	8653;19
N	alternative_donor	Il4i1	chr7	+	chr7:44839220-44839323	chr7:44839229-44839323		chr7:44839220-44839228	chr7:44839219-44839220		0;0	251;2	7;0	166;0	0;0	406;0
K	intron_retention	Smg9	chr7	+	chr7:24420684-24420812				chr7:24420683-24420684;chr7:24420812-24420813		206;0	69;0	181;0	66;0	206;15	59;3
N	cassette	C2cd3	chr7	+	chr7:100374534-100390078	chr7:100374534-100380025;chr7:100380126-100390078		chr7:100380026-100380125			0;32	2;23	0;35	0;27	0;100	0;38
K	intron_retention	Chmp2a	chr7	-	chr7:13032566-13033828				chr7:13032565-13032566;chr7:13033828-13033829		43;0	26;0	6;6	22;0	20;15	47;10
K	alternative_acceptor	Slc25a22	chr7	-	chr7:141432140-141432662;chr7:141432159-141432662	chr7:141432136-141432662		chr7:141432136-141432139;chr7:141432140-141432158	chr7:141432135-141432136;chr7:141432139-141432140		97;0	407;10	78;0	595;0	130;3	605;0
K	intron_retention	Fbrs	chr7	+	chr7:127482832-127482920				chr7:127482831-127482832;chr7:127482920-127482921		258;0	374;0	281;0	361;0	553;13	722;9
K	alternative_donor	Trim12a	chr7	-	chr7:104300863-104301093	chr7:104300863-104300991		chr7:104300992-104301093	chr7:104301093-104301094		66;0	175;4	105;0	140;0	197;24	497;19
N	intron_retention		chr7	-	chr7:45126532-45126708				chr7:45126531-45126532;chr7:45126708-45126709		0;5	0;2	0;0	0;0	1;20	0;12
K	intron_retention	Emc10	chr7	-	chr7:44490971-44491954				chr7:44490970-44490971;chr7:44491954-44491955		348;0	116;0	308;9	135;0	353;14	140;0
K	coord_cassette	Fam168a	chr7	+	chr7:100824258-100835326	chr7:100824258-100831327;chr7:100831471-100834008;chr7:100834184-100835326		chr7:100831328-100831470;chr7:100834009-100834183			0;110	0;35	0;90	0;25	7;162	0;38
N	intron_retention		chr7	-	chr7:29179022-29179262				chr7:29179021-29179022;chr7:29179262-29179263		14;0	2;0	11;0	0;0	9;19	6;0
N	alternative_acceptor	Tpcn2	chr7	-	chr7:145262268-145266557;chr7:145262229-145266557	chr7:145262288-145266557		chr7:145262229-145262267;chr7:145262268-145262287	chr7:145262228-145262229;chr7:145262267-145262268		124;0	21;0	108;0	43;0	257;12	68;2
N	alternative_donor	Zfp382	chr7	+	chr7:30125842-30130672	chr7:30130144-30130672		chr7:30125842-30130143	chr7:30125841-30125842		7;1	0;0	7;1	1;1	28;6	16;3
K	coord_cassette	Chid1	chr7	-	chr7:141496682-141522608	chr7:141496682-141513733;chr7:141513890-141515401;chr7:141515504-141522608		chr7:141513734-141513889;chr7:141515402-141515503			2;71	0;17	0;43	0;13	0;48	0;21
K	jcn_only_AA	Nupr1	chr7	-	chr7:126625186-126625322;chr7:126625034-126625322	chr7:126625136-126625322		chr7:126625034-126625135;chr7:126625136-126625185	chr7:126625033-126625034;chr7:126625135-126625136		185;0	294;16	136;10	932;20	317;8	1455;14
K	intron_retention	Dedd2	chr7	-	chr7:25219032-25219786				chr7:25219031-25219032;chr7:25219786-25219787		2;6	0;0	0;0	0;0	5;7	0;0
N	alternative_acceptor	Lig1	chr7	+	chr7:4474214-4477333	chr7:4474214-4477329		chr7:4477330-4477333	chr7:4477333-4477334		0;0	0;1	0;4	0;3	1;0	0;3
N	alternative_donor	Cracr2b	chr7	+	chr7:141464161-141464695	chr7:141464294-141464695		chr7:141464161-141464293	chr7:141464160-141464161		0;12	0;0	0;4	0;0	2;39	0;5
K	intron_retention	Arrb1	chr7	+	chr7:99594759-99596022				chr7:99594758-99594759;chr7:99596022-99596023		734;0	15;0	401;0	42;0	907;10	31;0
N	cassette	Cog7	chr7	-	chr7:121937141-121943777	chr7:121937141-121941169;chr7:121941236-121943777		chr7:121941170-121941235			31;180	13;43	0;94	14;71	56;211	16;81
N	intron_retention		chr7	-	chr7:45235491-45236114				chr7:45235490-45235491;chr7:45236114-45236115		9;364	0;135	0;288	2;170	0;303	0;136
N	jcn_only_AA	Ifitm2	chr7	-	chr7:140950251-140955669;chr7:140955174-140955669	chr7:140955169-140955669		chr7:140950251-140955168;chr7:140955169-140955173	chr7:140950250-140950251;chr7:140955168-140955169		3868;0	3747;35	2628;17	5801;33	4061;0	6334;14
N	jcn_only_AD		chr7	+	chr7:142390379-142425773	chr7:142425639-142425773					0;0	0;0	0;0	5;0	0;2	0;0
K	intron_retention	Far1	chr7	+	chr7:113561506-113566384				chr7:113561505-113561506;chr7:113566384-113566385		295;0	84;0	206;0	64;0	1425;34	476;9
N	jcn_only_AA	RP23-457F4.2	chr7	+	chr7:25417510-25484962;chr7:25417510-25531066	chr7:25417510-25418417		chr7:25418418-25484962;chr7:25484963-25531066	chr7:25484962-25484963;chr7:25531066-25531067		0;0	0;0	0;0	0;0	8;2	0;0
N	cassette	Sbf2	chr7	-	chr7:110329947-110335291	chr7:110329947-110330609;chr7:110330712-110335291		chr7:110330610-110330711			0;102	0;39	0;83	0;50	2;242	0;106
K	intron_retention	AC152939.2	chr7	+	chr7:44246824-44248251				chr7:44246823-44246824;chr7:44248251-44248252		0;0	0;0	0;0	0;0	8;27	0;3
N	intron_retention		chr7	+	chr7:109519994-109520475				chr7:109519993-109519994;chr7:109520475-109520476		2;30	0;0	0;31	0;10	0;42	0;40
K	intron_retention		chr7	+	chr7:141597616-141598701				chr7:141597615-141597616;chr7:141598701-141598702		636;0	115;0	432;0	164;0	772;8	194;0
N	alternative_donor	Slc1a5	chr7	+	chr7:16782476-16785675;chr7:16785035-16785675	chr7:16785028-16785675		chr7:16782476-16785027;chr7:16785028-16785034	chr7:16782475-16782476;chr7:16785027-16785028		321;1	32;0	166;0	83;0	415;8	48;0
N	jcn_only_AA	Nr1h2	chr7	-	chr7:44550398-44550744	chr7:44550509-44550744		chr7:44550398-44550508	chr7:44550397-44550398		0;489	0;189	0;248	0;252	2;439	0;368
K	jcn_only_AA	Akt2,Vps33b	chr7	+	chr7:27628991-27629334	chr7:27628991-27629295		chr7:27629296-27629334	chr7:27629334-27629335		0;597	0;275	0;586	0;381	5;614	18;522
N	coord_cassette	Cttn	chr7	-	chr7:144449616-144452547	chr7:144449616-144450977;chr7:144451089-144452026;chr7:144452138-144452547		chr7:144450978-144451088;chr7:144452027-144452137			1;8	0;0	0;1	0;5	0;9	0;0
N	intron_retention		chr7	-	chr7:45458023-45458116				chr7:45458022-45458023;chr7:45458116-45458117		48;150176	0;54792	0;107761	0;42627	0;58991	0;25723
K	intron_retention		chr7	+	chr7:101400035-101400127				chr7:101400034-101400035;chr7:101400127-101400128		763;0	735;0	434;0	700;0	724;8	1284;4
K	intron_retention	Pou2f2	chr7	-	chr7:25097816-25099951				chr7:25097815-25097816;chr7:25099951-25099952		20;0	84;0	17;0	49;7	25;14	131;24
K	intron_retention	Bckdk	chr7	+	chr7:127905797-127905872				chr7:127905796-127905797;chr7:127905872-127905873		863;0	239;0	456;0	244;0	516;15	230;0
N	mutually_exclusive	Flt3l,RP24-235B15.9	chr7	-	chr7:45134517-45135663,chr7:45135778-45136017	chr7:45134517-45135121,chr7:45135176-45136017	chr7:45135664-45135777	chr7:45135122-45135175			0;5	0;0	0;5	1;0	0;2	0;0
N	intron_retention		chr7	-	chr7:30163224-30169658				chr7:30163223-30163224;chr7:30169658-30169659		0;0	0;0	0;0	0;0	31;23	0;5
N	alternative_donor	Clasrp,Trim12c	chr7	-	chr7:104341374-104341618	chr7:104341374-104341597		chr7:104341598-104341618	chr7:104341618-104341619		94;0	72;0	66;0	149;0	358;10	630;18
K	cassette	Xrcc1	chr7	+	chr7:24572300-24573053	chr7:24572300-24572766;chr7:24572850-24573053		chr7:24572767-24572849			197;0	57;0	139;0	44;0	194;3	38;0
N	cassette	Ceacam19	chr7	-	chr7:19882622-19886283	chr7:19882622-19882801;chr7:19882947-19886283		chr7:19882802-19882946			0;2	0;0	0;0	0;0	2;0	0;1
K	intron_retention	Arrb1	chr7	+	chr7:99583721-99587214				chr7:99583720-99583721;chr7:99587214-99587215		634;0	19;0	353;0	31;0	665;15	20;0
N	jcn_only_AD	Inppl1	chr7	-	chr7:101826272-101826520;chr7:101826272-101826505	chr7:101826272-101826551		chr7:101826506-101826520;chr7:101826521-101826551	chr7:101826520-101826521;chr7:101826551-101826552		1117;13	407;9	1030;6	515;0	1341;32	841;23
N	jcn_only_AA	Glrx3	chr7	+	chr7:137453615-137459194;chr7:137453615-137459122;chr7:137453615-137457711	chr7:137453615-137458842		chr7:137457712-137458842;chr7:137458843-137459122;chr7:137459123-137459194	chr7:137458842-137458843;chr7:137459122-137459123;chr7:137459194-137459195		874;0	401;5	699;0	420;10	873;0	563;0
N	jcn_only_AA	Plekha1,Rpl28	chr7	+	chr7:4793627-4794068;chr7:4793627-4794063	chr7:4793627-4794049		chr7:4794050-4794063;chr7:4794064-4794068	chr7:4794063-4794064;chr7:4794068-4794069		13730;0	6022;5	9628;0	6509;0	9820;2	5868;0
N	alternative_acceptor	Ppp6r1	chr7	-	chr7:4631237-4632340	chr7:4632245-4632340		chr7:4631237-4632244	chr7:4631236-4631237		0;209	5;279	0;156	8;404	0;239	3;444
N	intron_retention		chr7	+	chr7:90190585-90191140				chr7:90190584-90190585;chr7:90191140-90191141		0;0	0;0	0;0	0;0	2;6	2;9
K	intron_retention	Arhgap17	chr7	-	chr7:123283826-123286497				chr7:123283825-123283826;chr7:123286497-123286498		15;0	22;5	40;0	34;4	60;57	78;47
N	cassette	Egln2	chr7	-	chr7:27159592-27160287	chr7:27159592-27159786;chr7:27159924-27160287		chr7:27159787-27159923			13;316	9;186	31;231	0;213	20;313	6;258
N	alternative_donor	Trim12c	chr7	-	chr7:104348404-104353193;chr7:104348404-104351551	chr7:104348404-104353303		chr7:104351552-104353193;chr7:104353194-104353303	chr7:104353193-104353194;chr7:104353303-104353304		18;0	15;0	11;0	16;0	99;0	75;1
N	alternative_acceptor	Ruvbl2	chr7	-	chr7:45424369-45424681	chr7:45424378-45424681		chr7:45424369-45424377	chr7:45424368-45424369		9;209	0;63	0;171	0;90	0;164	0;75
K	intron_retention	Numa1	chr7	+	chr7:102011080-102011880				chr7:102011079-102011080;chr7:102011880-102011881		622;0	118;5	390;4	189;14	714;76	199;53
N	cassette	RP23-142A14.3	chr7	+	chr7:126947114-126950935	chr7:126947114-126947560;chr7:126947662-126950935		chr7:126947561-126947661			2;5	3;7	0;0	0;6	0;6	0;1
K	cassette	Tyrobp	chr7	+	chr7:30414651-30415631	chr7:30414651-30415007;chr7:30415075-30415631		chr7:30415008-30415074			14701;45	5320;37	11314;62	6541;34	14558;70	7248;18
N	alternative_first_exon		chr7	-	chr7:105625572-105636810	chr7:105625572-105633402,chr7:105625572-105633376,chr7:105625572-105633191	chr7:105636811-105636985	chr7:105633403-105633485			0;64	0;7	0;24	0;12	0;53	1;8
N	jcn_only_AD	Il4ra	chr7	+	chr7:125569175-125569941	chr7:125569795-125569941		chr7:125569175-125569794	chr7:125569174-125569175		472;0	2242;0	440;0	9991;0	547;0	9111;14
K	cassette	Cib1	chr7	-	chr7:80230425-80232509	chr7:80230425-80232343;chr7:80232379-80232509		chr7:80232344-80232378			22;428	2;117	10;323	0;118	15;255	0;91
N	intron_retention		chr7	+	chr7:16746060-16747260				chr7:16746059-16746060;chr7:16747260-16747261		1;0	0;0	0;10	0;16	0;52	0;10
N	jcn_only_AD	Trim34a	chr7	+	chr7:104244586-104247530;chr7:104244868-104247530;chr7:104244607-104247530	chr7:104244593-104247530		chr7:104244586-104244592;chr7:104244593-104244606;chr7:104244607-104244867	chr7:104244585-104244586;chr7:104244592-104244593;chr7:104244606-104244607		91;85	68;61	38;30	85;110	128;128	231;211
K	intron_retention		chr7	-	chr7:111075442-111075586				chr7:111075441-111075442;chr7:111075586-111075587		7541;10	6588;7	6805;0	8261;16	12005;34	25541;90
N	jcn_only_AD	Cdkn1c,Taok2	chr7	-	chr7:126879453-126880051	chr7:126879453-126880013		chr7:126880014-126880051	chr7:126880051-126880052		267;0	94;1	183;0	85;0	451;0	173;0
N	jcn_only_AD	Cln3	chr7	-	chr7:126584281-126584718;chr7:126584281-126584367;chr7:126584281-126584819;chr7:126584281-126585294;chr7:126584281-126584494	chr7:126584281-126584605		chr7:126584368-126584494;chr7:126584495-126584605;chr7:126584606-126584718;chr7:126584719-126584819;chr7:126584820-126585294	chr7:126584494-126584495;chr7:126584605-126584606;chr7:126584718-126584719;chr7:126584819-126584820;chr7:126585294-126585295		110;32	102;43	89;24	158;34	330;134	250;77
K	cassette	Cpt1c	chr7	-	chr7:44973150-44974594	chr7:44973150-44973726;chr7:44973881-44974594		chr7:44973727-44973880			0;0	0;0	0;0	0;0	8;5	0;0
K	jcn_only_AD	Lsm14a	chr7	-	chr7:34375393-34389357	chr7:34375393-34388773		chr7:34388774-34389357	chr7:34389357-34389358		374;0	288;0	391;0	298;0	767;3	570;0
K	jcn_only_AA	Polr3e,Zranb1	chr7	+	chr7:132966695-132981280	chr7:132966695-132971185					0;14	0;18	0;53	0;22	3;122	0;51
N	intron_retention		chr7	-	chr7:111080323-111081506				chr7:111080322-111080323;chr7:111081506-111081507		0;0	0;0	22;0	0;12	10;52	20;52
K	cassette	Pold3	chr7	-	chr7:100119730-100121363	chr7:100119730-100119896;chr7:100119943-100121363		chr7:100119897-100119942			184;0	36;0	88;0	47;0	213;0	95;5
N	cassette	Arhgap35	chr7	-	chr7:16512486-16561457	chr7:16512486-16549062;chr7:16549208-16561457		chr7:16549063-16549207			0;47	0;7	0;55	0;17	0;91	3;33
K	intron_retention	Mapk1ip1	chr7	-	chr7:138837031-138845956				chr7:138837030-138837031;chr7:138845956-138845957		33;4	0;0	16;0	15;0	27;55	6;8
N	jcn_only_AD		chr7	+	chr7:139974764-139975304	chr7:139975094-139975304					0;0	0;0	0;0	0;0	6;5	0;0
K	coord_cassette	Sirt3	chr7	-	chr7:140865185-140876353	chr7:140865185-140865665;chr7:140865827-140869488;chr7:140869651-140876353		chr7:140865666-140865826;chr7:140869489-140869650			0;0	0;1	2;0	0;0	0;2	0;0
N	jcn_only_AA	Phrf1	chr7	+	chr7:141232542-141237496	chr7:141232542-141234126		chr7:141234127-141237496	chr7:141237496-141237497		306;0	44;0	135;0	97;0	203;0	147;9
N	jcn_only_AD	Ctsd	chr7	-	chr7:34228997-34229306	chr7:34228997-34229282		chr7:34229283-34229306	chr7:34229306-34229307		0;5148	0;1375	0;3067	7;1513	0;2702	0;1275
N	jcn_only_AD		chr7	-	chr7:28364951-28368002	chr7:28364951-28365281		chr7:28365282-28368002	chr7:28368002-28368003		0;78	0;65	0;69	0;90	1;151	0;207
N	jcn_only_AD	Emp3	chr7	-	chr7:45918236-45919148;chr7:45918236-45919317	chr7:45918236-45919177		chr7:45919149-45919177;chr7:45919178-45919317	chr7:45919177-45919178;chr7:45919317-45919318		8878;0	3638;2	6499;5	4448;0	4273;0	2260;0
K	intron_retention		chr7	+	chr7:81319117-81319322				chr7:81319116-81319117;chr7:81319322-81319323		451;0	35;0	385;0	73;0	719;23	100;0
N	alternative_acceptor	Alg8	chr7	+	chr7:24923735-24923805	chr7:24923735-24923802		chr7:24923803-24923805	chr7:24923805-24923806		0;486	0;161	0;358	0;163	2;643	0;187
N	intron_retention		chr7	+	chr7:81319117-81320651				chr7:81319116-81319117;chr7:81320651-81320652		0;0	0;0	2;0	0;0	0;13	0;0
N	alternative_donor		chr7	-	chr7:109919478-109921208	chr7:109919478-109921193		chr7:109921194-109921208	chr7:109921208-109921209		0;227	0;113	0;196	0;140	7;475	5;266
N	intron_retention		chr7	-	chr7:142377105-142380788				chr7:142377104-142377105;chr7:142380788-142380789		185;3864	0;1182	1558;2695	0;1699	2358;5104	0;2363
N	alternative_acceptor	Ddias	chr7	-	chr7:92859575-92861399	chr7:92860313-92861399		chr7:92859575-92860312	chr7:92859574-92859575		0;22	0;1	0;13	0;2	2;65	0;11
K	cassette	Ikzf5	chr7	-	chr7:131396852-131410386	chr7:131396852-131408930;chr7:131409079-131410386		chr7:131408931-131409078			22;5	15;0	44;3	44;0	193;6	143;1
K	intron_retention	Xpo6	chr7	-	chr7:126104790-126105100				chr7:126104789-126104790;chr7:126105100-126105101		0;80	0;42	2;73	3;77	0;174	6;114
N	intron_retention		chr7	-	chr7:30973323-30974165				chr7:30973322-30973323;chr7:30974165-30974166		2;63	0;2	0;54	0;18	0;41	0;2
K	intron_retention	Pak1	chr7	+	chr7:97907946-97911095				chr7:97907945-97907946;chr7:97911095-97911096		539;0	119;0	550;0	211;0	618;10	263;0
N	jcn_only_AD	Tm6sf1	chr7	+	chr7:81865513-81868640;chr7:81867537-81868640;chr7:81865345-81868640	chr7:81865511-81868640		chr7:81865345-81865510;chr7:81865511-81865512;chr7:81865513-81867536	chr7:81865344-81865345;chr7:81865510-81865511;chr7:81865512-81865513		449;0	111;2	270;5	89;0	941;0	290;0
K	intron_retention	Ifitm5	chr7	-	chr7:140949449-140950017				chr7:140949448-140949449;chr7:140950017-140950018		0;0	0;0	0;0	0;0	0;11	2;6
K	cassette	Fam98c	chr7	-	chr7:29153490-29154615	chr7:29153490-29154418;chr7:29154536-29154615		chr7:29154419-29154535			0;102	0;32	7;77	10;29	8;100	0;13
N	jcn_only_AA	Ap2a1	chr7	-	chr7:44902810-44902973;chr7:44902798-44902973	chr7:44902839-44902973		chr7:44902798-44902809;chr7:44902810-44902838	chr7:44902797-44902798;chr7:44902809-44902810		0;620	0;189	7;328	0;295	2;574	0;214
N	intron_retention		chr7	+	chr7:45530134-45532257				chr7:45530133-45530134;chr7:45532257-45532258		0;0	0;0	0;0	6;0	0;5	32;10
N	jcn_only_AA	Zranb1	chr7	+	chr7:105719964-105720459	chr7:105719964-105720111					0;0	0;0	0;0	0;0	1;0	0;10
N	alternative_acceptor	Clcn4	chr7	-	chr7:7284275-7287645	chr7:7286667-7287645		chr7:7284275-7286666	chr7:7284274-7284275		159;0	83;0	210;0	97;0	672;3	242;1
K	cassette	Idh2	chr7	-	chr7:80097956-80098770	chr7:80097956-80098135;chr7:80098273-80098770		chr7:80098136-80098272			0;346	0;103	0;235	0;126	3;247	0;75
K	intron_retention	Polg	chr7	-	chr7:79456189-79456434				chr7:79456188-79456189;chr7:79456434-79456435		0;0	0;0	0;0	0;0	13;13	0;2
K	cassette	Ceacam1	chr7	-	chr7:25472074-25474519	chr7:25472074-25473797;chr7:25474053-25474519		chr7:25473798-25474052			0;107	0;27	0;54	0;16	15;174	8;80
K	alternative_last_exon	RP23-42I13.2	chr7	+	chr7:105641229-105651071	chr7:105641229-105641621	chr7:105651072-105651271	chr7:105641622-105641849			0;58	1;30	0;46	1;48	0;60	9;42
K	intron_retention	Ptpre	chr7	+	chr7:135663976-135664986				chr7:135663975-135663976;chr7:135664986-135664987		230;0	125;0	256;0	252;0	585;11	608;0
N	intron_retention		chr7	+	chr7:13287289-13288663				chr7:13287288-13287289;chr7:13288663-13288664		0;0	0;0	0;0	0;0	8;10	0;0
K	intron_retention	Cd2bp2	chr7	-	chr7:127195468-127195786				chr7:127195467-127195468;chr7:127195786-127195787		3;7	0;0	0;4	0;2	0;10	0;11
N	alternative_donor	Tm6sf1	chr7	+	chr7:81865513-81868640;chr7:81867537-81868640;chr7:81865345-81868640	chr7:81865511-81868640		chr7:81865345-81865510;chr7:81865511-81865512;chr7:81865513-81867536	chr7:81865344-81865345;chr7:81865510-81865511;chr7:81865512-81865513		460;0	112;1	274;1	90;0	1017;1	293;0
N	intron_retention		chr7	-	chr7:126469531-126471121				chr7:126469530-126469531;chr7:126471121-126471122		0;0	0;0	0;0	0;0	1;25	5;19
N	alternative_donor	Arhgef1	chr7	+	chr7:24918536-24919183;chr7:24918649-24919183	chr7:24918532-24919183		chr7:24918532-24918535;chr7:24918536-24918648	chr7:24918531-24918532;chr7:24918535-24918536		5;141	0;41	1;78	0;51	15;165	6;13
K	intron_retention	Ppp1r12c	chr7	-	chr7:4482430-4482583				chr7:4482429-4482430;chr7:4482583-4482584		451;0	92;0	247;0	107;0	565;10	170;0
N	alternative_acceptor	Furin	chr7	-	chr7:80395538-80395959;chr7:80395508-80395959;chr7:80395423-80395959	chr7:80395583-80395959		chr7:80395423-80395507;chr7:80395508-80395537;chr7:80395538-80395582	chr7:80395422-80395423;chr7:80395507-80395508;chr7:80395537-80395538		262;0	296;3	170;0	353;1	272;5	421;1
N	alternative_acceptor		chr7	+	chr7:117637772-117643480	chr7:117637772-117643477		chr7:117643478-117643480	chr7:117643480-117643481		0;86	0;4	0;73	0;7	2;52	0;6
N	intron_retention	Btbd1	chr7	-	chr7:81818352-81819438				chr7:81818351-81818352;chr7:81819438-81819439		0;0	0;0	0;0	0;2	2;23	0;5
N	alternative_acceptor	Fchsd2	chr7	+	chr7:101196935-101198480	chr7:101196935-101197677		chr7:101197678-101198480	chr7:101198480-101198481		126;0	122;0	111;0	167;0	497;0	709;0
K	intron_retention	Kcnn4	chr7	+	chr7:24382281-24382471				chr7:24382280-24382281;chr7:24382471-24382472		3161;14	644;0	2272;13	901;0	1799;51	669;15
K	intron_retention	Usp47	chr7	+	chr7:112089641-112091404				chr7:112089640-112089641;chr7:112091404-112091405		109;0	93;0	127;0	116;0	348;58	333;7
K	intron_retention		chr7	+	chr7:29148893-29148986				chr7:29148892-29148893;chr7:29148986-29148987		69;3	16;0	39;16	31;0	106;43	24;0
K	alternative_first_exon	Tspan4	chr7	+	chr7:141475960-141482486;chr7:141475498-141482486	chr7:141476479-141482486	chr7:141475240-141475497	chr7:141476400-141476478			139;299	14;44	41;140	10;77	84;205	2;46
N	cassette	Pik3c2a	chr7	-	chr7:116394359-116417452;chr7:116394359-116417551	chr7:116394359-116405859;chr7:116405964-116417551,chr7:116405964-116417452		chr7:116405860-116405963			11;45	2;10	0;48	0;11	47;335	27;90
N	alternative_donor	Trim34a	chr7	+	chr7:104244586-104247530;chr7:104244868-104247530;chr7:104244607-104247530	chr7:104244593-104247530		chr7:104244586-104244592;chr7:104244593-104244606;chr7:104244607-104244867	chr7:104244585-104244586;chr7:104244592-104244593;chr7:104244606-104244607		28;41	21;30	23;14	27;53	56;63	87;102
N	cassette	Arhgap17	chr7	-	chr7:123292206-123297494	chr7:123292206-123296409;chr7:123296567-123297494		chr7:123296410-123296566			0;129	0;152	0;113	0;188	3;285	0;361
N	intron_retention	Aldoa	chr7	-	chr7:126795515-126795607				chr7:126795514-126795515;chr7:126795607-126795608		6;14	0;10	0;10	6;9	0;29	0;14
K	cassette	Inppl1	chr7	-	chr7:101823404-101823892	chr7:101823404-101823512;chr7:101823647-101823892		chr7:101823513-101823646			39;387	10;105	105;266	9;116	65;373	22;145
N	alternative_donor	Gys1	chr7	+	chr7:45438193-45439478	chr7:45438294-45439478		chr7:45438193-45438293	chr7:45438192-45438193		0;67	0;24	5;29	0;20	0;34	0;13
N	intron_retention		chr7	-	chr7:16248314-16248466				chr7:16248313-16248314;chr7:16248466-16248467		0;4743	0;1771	0;3474	0;1400	2;5975	0;2207
N	alternative_acceptor	Fxyd5	chr7	-	chr7:31033019-31035385;chr7:31035284-31035385	chr7:31035313-31035385		chr7:31033019-31035283;chr7:31035284-31035312	chr7:31033018-31033019;chr7:31035283-31035284		538;0	215;0	438;0	263;0	559;1	266;0
N	alternative_donor	Fam53b	chr7	-	chr7:27160408-27164982	chr7:27160408-27164619		chr7:27164620-27164982	chr7:27164982-27164983		0;170	0;74	0;107	0;85	2;126	0;83
K	intron_retention		chr7	+	chr7:16743369-16747260				chr7:16743368-16743369;chr7:16747260-16747261		2373;0	738;0	1319;10	973;3	1607;34	960;8
N	alternative_donor	Prrg2,Ptov1	chr7	-	chr7:45061652-45062377	chr7:45061652-45062315		chr7:45062316-45062377	chr7:45062377-45062378		19;1	2;0	0;0	1;0	3;0	1;0
N	jcn_only_AA	Hps5	chr7	-	chr7:46785640-46786509;chr7:46783684-46786509	chr7:46783718-46786509		chr7:46783684-46783717;chr7:46783718-46785639	chr7:46783683-46783684;chr7:46783717-46783718		122;0	63;0	63;0	42;0	232;3	211;8
N	intron_retention		chr7	-	chr7:25229513-25229850				chr7:25229512-25229513;chr7:25229850-25229851		5;107	0;13	17;91	0;34	0;118	0;49
K	intron_retention	Arntl	chr7	+	chr7:113280803-113283256				chr7:113280802-113280803;chr7:113283256-113283257		57;0	28;0	85;0	20;0	136;10	69;0
N	cassette	Adam8	chr7	-	chr7:139987269-139987818	chr7:139987269-139987559;chr7:139987738-139987818		chr7:139987560-139987737			0;3660	0;663	2;2675	0;1011	0;2898	0;643
K	intron_retention	Bola2	chr7	+	chr7:126696281-126696554				chr7:126696280-126696281;chr7:126696554-126696555		882;15	339;7	853;13	427;0	560;25	245;0
K	intron_retention	Ubfd1	chr7	+	chr7:122072016-122074466				chr7:122072015-122072016;chr7:122074466-122074467		0;0	0;0	0;0	0;0	0;17	1;0
K	intron_retention	Folr2	chr7	-	chr7:101843821-101845203				chr7:101843820-101843821;chr7:101845203-101845204		1173;33	386;16	998;36	914;24	1505;122	972;23
K	intron_retention	Arap1	chr7	+	chr7:101386274-101386433				chr7:101386273-101386274;chr7:101386433-101386434		0;0	8;0	10;0	8;0	9;11	19;9
N	intron_retention		chr7	-	chr7:31148828-31150895				chr7:31148827-31148828;chr7:31150895-31150896		0;0	2;0	0;0	0;5	0;3	2;10
N	alternative_donor	Fam53b,Mef2a	chr7	-	chr7:67316983-67349848;chr7:67316983-67349868	chr7:67316983-67337398		chr7:67337399-67349848;chr7:67349849-67349868	chr7:67349848-67349849;chr7:67349868-67349869		739;1	181;0	896;0	174;1	2669;17	672;5
N	jcn_only_AD	Mettl9	chr7	+	chr7:121034976-121047837	chr7:121035274-121047837		chr7:121034976-121035273	chr7:121034975-121034976		151;0	23;0	78;0	41;0	164;0	53;2
N	intron_retention		chr7	-	chr7:126701094-126701289				chr7:126701093-126701094;chr7:126701289-126701290		10;6	0;0	9;2	0;0	6;31	0;3
N	alternative_acceptor	Atxn2l	chr7	-	chr7:126492602-126492811;chr7:126492524-126492811;chr7:126492486-126492811	chr7:126492609-126492811		chr7:126492486-126492523;chr7:126492524-126492601;chr7:126492602-126492608	chr7:126492485-126492486;chr7:126492523-126492524;chr7:126492601-126492602		40;124	12;28	43;96	10;17	54;157	19;36
N	jcn_only_AA	Hps5	chr7	-	chr7:46778200-46779071;chr7:46778111-46779071	chr7:46778101-46779071		chr7:46778101-46778110;chr7:46778111-46778199	chr7:46778100-46778101;chr7:46778110-46778111		72;8	17;8	39;5	24;7	72;17	107;18
K	intron_retention		chr7	-	chr7:139996946-139997971				chr7:139996945-139996946;chr7:139997971-139997972		198;0	64;0	182;0	73;0	247;18	30;0
K	jcn_only_AD	Ucp2	chr7	+	chr7:100496804-100498347	chr7:100498273-100498347					9;7366	13;3017	16;5776	11;2748	26;6481	15;2215
K	intron_retention	Strn4	chr7	+	chr7:16833997-16837561				chr7:16833996-16833997;chr7:16837561-16837562		368;0	73;0	185;0	109;0	219;8	78;0
K	alternative_acceptor	Ercc2,Kctd13	chr7	+	chr7:19393342-19393573	chr7:19393342-19393432		chr7:19393433-19393573	chr7:19393573-19393574		0;36	0;9	0;45	0;19	1;84	1;32
K	intron_retention	Sirt3	chr7	-	chr7:140865185-140869488				chr7:140865184-140865185;chr7:140869488-140869489		24;4	0;0	17;0	7;0	39;34	2;0
K	alternative_last_exon	Zfp780b	chr7	-	chr7:27960631-27971622	chr7:27964870-27971622	chr7:27959135-27960630	chr7:27961361-27964869			3;8	1;2	5;6	1;2	26;31	6;13
K	intron_retention	Atxn2l	chr7	-	chr7:126492486-126492811				chr7:126492485-126492486;chr7:126492811-126492812		26;156	10;23	40;106	9;16	31;209	17;35
N	alternative_acceptor	Ccdc61	chr7	-	chr7:18893070-18893184	chr7:18893074-18893184		chr7:18893070-18893073	chr7:18893069-18893070		0;53	0;3	0;26	0;8	3;47	0;14
K	alternative_last_exon	Mboat7	chr7	-	chr7:3678850-3688522	chr7:3686035-3688522	chr7:3677789-3678849	chr7:3685674-3686034			1;167	1;71	1;116	2;46	7;185	18;65
N	alternative_donor		chr7	-	chr7:99065883-99069425;chr7:99065883-99071959	chr7:99065883-99088100		chr7:99069426-99071959;chr7:99071960-99088100	chr7:99071959-99071960;chr7:99088100-99088101		0;264	0;94	0;208	0;157	5;341	2;177
N	alternative_acceptor	Hsd3b7,RP23-325D10.3	chr7	+	chr7:127801247-127801553;chr7:127801247-127801460	chr7:127801247-127801391		chr7:127801392-127801460;chr7:127801461-127801553	chr7:127801460-127801461;chr7:127801553-127801554		116;3	9;0	85;0	24;0	124;4	20;1
N	intron_retention		chr7	+	chr7:101556032-101557210				chr7:101556031-101556032;chr7:101557210-101557211		0;0	14;7	0;0	6;0	0;0	5;13
N	jcn_only_AA	Gpi1	chr7	-	chr7:34229374-34230091	chr7:34229615-34230091		chr7:34229374-34229614	chr7:34229373-34229374		5366;0	1509;0	3220;2	1600;0	2907;0	1238;0
K	jcn_only_AD	Prpf31	chr7	+	chr7:3630057-3630557	chr7:3630188-3630557		chr7:3630057-3630187	chr7:3630056-3630057		430;7	85;0	292;13	341;0	400;0	178;3
N	jcn_only_AD	Numa1	chr7	+	chr7:102012834-102013168	chr7:102012879-102013168		chr7:102012834-102012878	chr7:102012833-102012834		0;538	0;101	7;339	0;124	0;631	0;106
N	alternative_donor	C2cd3	chr7	+	chr7:100418522-100419650	chr7:100418596-100419650		chr7:100418522-100418595	chr7:100418521-100418522		0;20	11;6	0;20	0;8	1;34	0;20
K	intron_retention	Fam160a2	chr7	-	chr7:105390353-105399883				chr7:105390352-105390353;chr7:105399883-105399884		48;0	0;0	16;0	5;0	19;7	0;0
N	jcn_only_AD		chr7	-	chr7:19257920-19258806	chr7:19257920-19258802		chr7:19258803-19258806	chr7:19258806-19258807		1;648	0;1588	0;553	0;1533	0;572	0;2448
K	intron_retention		chr7	-	chr7:4640189-4640308				chr7:4640188-4640189;chr7:4640308-4640309		972;0	1459;0	905;0	2216;0	1263;76	3073;36
N	jcn_only_AD		chr7	-	chr7:126583097-126583364	chr7:126583097-126583302		chr7:126583303-126583364	chr7:126583364-126583365		0;208	0;110	0;170	1;150	0;270	0;200
K	intron_retention	Furin	chr7	-	chr7:80392985-80393408				chr7:80392984-80392985;chr7:80393408-80393409		1367;0	1572;0	1057;0	1705;0	1222;35	2153;21
N	intron_retention		chr7	-	chr7:142376932-142377030				chr7:142376931-142376932;chr7:142377030-142377031		377;14	75;0	331;11	119;7	270;114	82;13
K	intron_retention	Atxn2l	chr7	-	chr7:126499242-126500128				chr7:126499241-126499242;chr7:126500128-126500129		825;0	165;0	480;0	324;0	1166;2	475;3
K	alternative_donor	Slc25a22	chr7	-	chr7:141432140-141432662	chr7:141432140-141432613		chr7:141432614-141432662	chr7:141432662-141432663		199;0	833;8	159;0	1198;0	205;13	1108;25
K	intron_retention		chr7	+	chr7:128076163-128080245				chr7:128076162-128076163;chr7:128080245-128080246		1761;0	756;0	1174;0	1316;0	5548;21	3540;11
N	intron_retention		chr7	+	chr7:55904252-55904391				chr7:55904251-55904252;chr7:55904391-55904392		0;0	0;0	0;0	0;10	0;31	1;47
N	intron_retention		chr7	+	chr7:127552765-127552870				chr7:127552764-127552765;chr7:127552870-127552871		0;0	0;0	0;0	0;0	0;24	2;2
K	intron_retention	Il4ra	chr7	+	chr7:125570094-125571433				chr7:125570093-125570094;chr7:125571433-125571434		281;0	1310;0	228;0	7135;3	355;0	6818;13
K	intron_retention	AC157561.9	chr7	+	chr7:27202698-27203910				chr7:27202697-27202698;chr7:27203910-27203911		2;11	0;0	0;7	0;5	15;31	2;3
K	intron_retention	Mapk1ip1	chr7	-	chr7:138837031-138840576				chr7:138837030-138837031;chr7:138840576-138840577		0;6	0;0	0;0	0;0	0;64	6;14
N	alternative_donor	Numa1	chr7	+	chr7:102007534-102009090	chr7:102007555-102009090		chr7:102007534-102007554	chr7:102007533-102007534		16;282	0;61	5;161	3;61	15;329	2;133
N	jcn_only_AA		chr7	+	chr7:90161336-90165500;chr7:90161336-90162052	chr7:90161336-90165513		chr7:90162053-90165500;chr7:90165501-90165513	chr7:90165500-90165501;chr7:90165513-90165514		0;835	0;352	5;836	0;927	0;1944	3;2155
N	jcn_only_AA	Anpep	chr7	-	chr7:79822377-79825302;chr7:79824462-79825302	chr7:79822403-79825302		chr7:79822377-79822402;chr7:79822403-79824461	chr7:79822376-79822377;chr7:79822402-79822403		6286;0	2653;0	4218;0	4197;2	10860;0	6730;7
N	coord_cassette	Egln2	chr7	-	chr7:27159592-27164619	chr7:27159592-27159786;chr7:27159924-27160287;chr7:27160408-27164619		chr7:27159787-27159923;chr7:27160288-27160407			0;253	0;133	1;171	0;156	0;235	0;182
N	jcn_only_AA	Cnot3	chr7	+	chr7:3658392-3658608;chr7:3658392-3658522	chr7:3658392-3658657		chr7:3658523-3658608;chr7:3658609-3658657	chr7:3658608-3658609;chr7:3658657-3658658		500;14	200;0	497;0	207;0	740;7	206;0
N	intron_retention		chr7	+	chr7:16048639-16048867				chr7:16048638-16048639;chr7:16048867-16048868		0;35	0;0	0;20	0;7	9;45	0;10
N	cassette	Prkcb	chr7	+	chr7:122516986-122528475	chr7:122516986-122518044;chr7:122518180-122528475		chr7:122518045-122518179			0;186	0;68	0;114	0;56	5;627	5;248
N	intron_retention		chr7	-	chr7:145208141-145256513				chr7:145208140-145208141;chr7:145256513-145256514		0;0	0;0	0;0	0;0	5;22	0;5
N	mutually_exclusive	Ppp1r12c	chr7	-	chr7:4482894-4483102,chr7:4483189-4483340	chr7:4482894-4482972,chr7:4483014-4483340	chr7:4483103-4483188	chr7:4482973-4483013			0;0	0;0	0;0	4;0	4;2	3;0
N	jcn_only_AD		chr7	-	chr7:126792224-126792371;chr7:126792224-126792351	chr7:126792224-126792422		chr7:126792352-126792371;chr7:126792372-126792422	chr7:126792371-126792372;chr7:126792422-126792423		8;773	0;310	2;366	2;450	0;601	0;413
N	intron_retention		chr7	+	chr7:44470361-44470537				chr7:44470360-44470361;chr7:44470537-44470538		0;3	0;0	0;4	0;0	0;55	2;13
N	intron_retention	Akt2	chr7	+	chr7:27629428-27629682				chr7:27629427-27629428;chr7:27629682-27629683		0;0	0;0	0;0	0;0	0;10	2;8
N	jcn_only_AD	Atp10a	chr7	+	chr7:58813851-58816156	chr7:58814485-58816156		chr7:58813851-58814484	chr7:58813850-58813851		30;0	49;0	20;0	72;0	25;0	178;7
K	intron_retention	Rps11	chr7	-	chr7:45122959-45123162				chr7:45122958-45122959;chr7:45123162-45123163		10668;0	4205;0	8068;0	5567;0	9964;8	5498;0
N	alternative_acceptor	Sympk	chr7	+	chr7:12925866-12926417	chr7:12925866-12926395		chr7:12926396-12926417	chr7:12926417-12926418		2;3962	0;2751	0;2977	0;2807	0;2466	0;2428
N	alternative_donor	Zdhhc13	chr7	+	chr7:48818687-48824633	chr7:48822728-48824633		chr7:48818687-48822727	chr7:48818686-48818687		3;5	0;2	0;5	0;2	0;17	0;7
K	cassette	Tfpt	chr7	-	chr7:3621133-3628827	chr7:3621133-3624598;chr7:3624670-3628827		chr7:3624599-3624669			0;74	0;40	2;51	0;38	0;79	0;53
K	intron_retention	Actn4	chr7	-	chr7:28907065-28911489				chr7:28907064-28907065;chr7:28911489-28911490		1643;0	606;0	1275;0	550;0	1499;7	625;2
N	alternative_donor	Picalm	chr7	+	chr7:90176403-90176658	chr7:90176407-90176658		chr7:90176403-90176406	chr7:90176402-90176403		1081;2	634;0	1063;0	1118;0	2944;0	2885;0
N	intron_retention		chr7	-	chr7:111078457-111080181				chr7:111078456-111078457;chr7:111080181-111080182		0;0	0;0	0;0	0;0	2;13	0;32
N	alternative_donor	Ndufab1	chr7	-	chr7:122093705-122096608	chr7:122093705-122093868		chr7:122093869-122096608	chr7:122096608-122096609		830;2	336;0	598;2	422;1	628;15	394;4
N	jcn_only_AA	Fbl	chr7	+	chr7:28177276-28178204	chr7:28177276-28177898		chr7:28177899-28178204	chr7:28178204-28178205		1303;0	531;0	1038;0	575;0	802;15	394;0
N	jcn_only_AA	Isg20	chr7	+	chr7:78916734-78917312;chr7:78916734-78917155;chr7:78916734-78920045;chr7:78916734-78917043;chr7:78916734-78919711	chr7:78916734-78917876		chr7:78917044-78917155;chr7:78917156-78917312;chr7:78917313-78917876;chr7:78917877-78919711;chr7:78919712-78920045	chr7:78917155-78917156;chr7:78917312-78917313;chr7:78917876-78917877;chr7:78919711-78919712;chr7:78920045-78920046		102;0	2025;0	56;0	2145;0	91;0	4816;5
K	intron_retention		chr7	-	chr7:126867180-126868109				chr7:126867179-126867180;chr7:126868109-126868110		127;7	30;5	86;0	40;0	136;78	36;37
K	cassette	Xpo6	chr7	-	chr7:126102391-126104703	chr7:126102391-126103078;chr7:126103191-126104703		chr7:126103079-126103190			349;0	264;0	232;0	266;2	460;6	364;9
K	intron_retention	Pnpla2	chr7	+	chr7:141458215-141458429				chr7:141458214-141458215;chr7:141458429-141458430		681;5	325;0	609;0	489;0	707;2	413;0
N	intron_retention		chr7	-	chr7:44991455-44994362				chr7:44991454-44991455;chr7:44994362-44994363		7;0	0;0	0;0	0;0	0;20	0;2
K	intron_retention		chr7	-	chr7:89964863-89967712				chr7:89964862-89964863;chr7:89967712-89967713		208;0	66;0	150;0	116;0	519;20	247;0
K	alternative_donor	Tmem126a	chr7	-	chr7:90451658-90452728	chr7:90451658-90452706		chr7:90452707-90452728	chr7:90452728-90452729		22;127	0;42	8;101	7;70	24;275	18;121
K	intron_retention	Hcst	chr7	-	chr7:30418643-30419703				chr7:30418642-30418643;chr7:30419703-30419704		98;4	65;0	38;0	45;0	115;25	15;7
K	jcn_only_AA	Tmem147	chr7	-	chr7:30728109-30728204	chr7:30728130-30728204		chr7:30728109-30728129	chr7:30728108-30728109		743;0	323;0	498;0	214;0	389;0	157;2
K	alternative_acceptor	U2af1l4	chr7	+	chr7:30563350-30563556	chr7:30563350-30563531		chr7:30563532-30563556	chr7:30563556-30563557		0;4	0;0	0;0	0;0	7;4	0;0
N	intron_retention		chr7	-	chr7:74276089-74284548				chr7:74276088-74276089;chr7:74284548-74284549		0;24	14;485	0;26	7;567	0;50	35;1356
N	jcn_only_AD		chr7	-	chr7:135697342-135699108	chr7:135697342-135697704					0;10	0;0	0;0	0;0	2;5	0;0
K	intron_retention	Aldoa	chr7	-	chr7:126795813-126795949				chr7:126795812-126795813;chr7:126795949-126795950		17264;0	7139;0	9444;0	6972;0	6266;6	4597;0
N	intron_retention		chr7	-	chr7:4641632-4641927				chr7:4641631-4641632;chr7:4641927-4641928		5;8	0;11	0;7	0;20	0;24	0;32
N	intron_retention		chr7	+	chr7:45154453-45156305				chr7:45154452-45154453;chr7:45156305-45156306		14;61	0;23	3;14	0;13	6;82	0;16
K	intron_retention	Ino80e	chr7	-	chr7:126857343-126857675				chr7:126857342-126857343;chr7:126857675-126857676		755;6	241;0	750;0	286;0	709;32	215;2
K	intron_retention	Sgf29	chr7	+	chr7:126661149-126662565				chr7:126661148-126661149;chr7:126662565-126662566		0;0	0;0	0;0	6;0	5;5	7;2
N	alternative_acceptor	RP23-85B15.8	chr7	+	chr7:19336897-19337417	chr7:19336897-19337299		chr7:19337300-19337417	chr7:19337417-19337418		0;0	0;0	1;0	0;0	0;3	0;0
K	intron_retention	Iqgap1	chr7	-	chr7:80725675-80725965				chr7:80725674-80725675;chr7:80725965-80725966		5207;13	3056;5	4916;14	3795;0	8227;118	7107;59
N	alternative_donor	Iqgap1	chr7	-	chr7:80725675-80725859;chr7:80725675-80725965;chr7:80725675-80725961	chr7:80725675-80725761		chr7:80725762-80725859;chr7:80725860-80725961;chr7:80725962-80725965	chr7:80725859-80725860;chr7:80725961-80725962;chr7:80725965-80725966		5209;3	3062;1	4927;6	3801;2	8288;38	7140;13
N	jcn_only_AA	Smg1	chr7	-	chr7:118185475-118186033	chr7:118185567-118186033		chr7:118185475-118185566	chr7:118185474-118185475		0;158	0;38	0;89	0;48	5;597	2;403
N	intron_retention		chr7	-	chr7:120676657-120677415				chr7:120676656-120676657;chr7:120677415-120677416		0;0	0;0	9;0	0;0	0;14	0;0
K	intron_retention	Kctd13	chr7	+	chr7:126930803-126941332				chr7:126930802-126930803;chr7:126941332-126941333		147;0	67;0	150;0	16;0	66;9	59;0
K	intron_retention	Trim12a	chr7	-	chr7:104304387-104305998				chr7:104304386-104304387;chr7:104305998-104305999		51;0	200;0	75;0	290;0	308;23	648;16
N	alternative_acceptor	Lrrk1	chr7	-	chr7:66266609-66269737	chr7:66268128-66269737		chr7:66266609-66268127	chr7:66266608-66266609		159;1	14;0	66;1	25;1	95;8	33;0
N	cassette	AC142110.3	chr7	+	chr7:104315109-104317627	chr7:104315109-104317295;chr7:104317384-104317627		chr7:104317296-104317383			0;0	0;0	0;0	0;0	7;0	0;2
N	intron_retention		chr7	+	chr7:142537341-142540546				chr7:142537340-142537341;chr7:142540546-142540547		0;38	0;18	0;38	0;26	0;39	2;19
N	coord_cassette	Eed	chr7	-	chr7:89964863-89972230	chr7:89964863-89967712;chr7:89967805-89969570;chr7:89969653-89972230		chr7:89967713-89967804;chr7:89969571-89969652			0;42	0;14	0;35	0;24	5;107	0;50
N	intron_retention	Psma1	chr7	-	chr7:114274461-114275623				chr7:114274460-114274461;chr7:114275623-114275624		5;0	0;0	0;0	0;0	0;15	0;12
N	intron_retention		chr7	+	chr7:27571716-27574590				chr7:27571715-27571716;chr7:27574590-27574591		0;18	0;2	0;11	0;7	5;38	0;0
N	cassette	Rasgrp4	chr7	+	chr7:29148893-29149798	chr7:29148893-29148986;chr7:29149147-29149798		chr7:29148987-29149146			0;23	0;5	0;11	0;10	5;42	0;11
N	jcn_only_AD	Saa2	chr7	+	chr7:46752382-46753417	chr7:46752731-46753417		chr7:46752382-46752730	chr7:46752381-46752382		0;0	0;0	0;0	2;0	0;0	2;2
K	cassette	RP24-235B15.9,Rpl13a	chr7	-	chr7:45126538-45126990	chr7:45126538-45126708;chr7:45126795-45126990		chr7:45126709-45126794			76;4687	23;1919	48;3165	38;2202	65;2523	50;1566
N	jcn_only_AA	Atxn2l	chr7	-	chr7:126494484-126494576	chr7:126494493-126494576		chr7:126494484-126494492	chr7:126494483-126494484		5;1206	0;416	0;948	0;495	0;2310	0;743
N	alternative_acceptor	Ints4,Nomo1	chr7	+	chr7:46050697-46054501	chr7:46050697-46051762		chr7:46051763-46054501	chr7:46054501-46054502		616;1	158;0	338;1	161;0	436;7	197;3
K	intron_retention	Pou2f2	chr7	-	chr7:25094857-25096889				chr7:25094856-25094857;chr7:25096889-25096890		38;0	191;0	38;0	198;0	100;6	493;18
K	cassette	Ppp1r12c	chr7	-	chr7:4497336-4501265	chr7:4497336-4497415;chr7:4497547-4501265		chr7:4497416-4497546			36;240	0;36	6;180	6;50	28;329	6;86
K	intron_retention	Qpctl	chr7	-	chr7:19145037-19146869				chr7:19145036-19145037;chr7:19146869-19146870		56;0	35;0	47;0	14;0	67;9	26;2
K	intron_retention	Ube3a	chr7	+	chr7:59241034-59243349				chr7:59241033-59241034;chr7:59243349-59243350		7;0	5;0	1;0	6;0	70;13	38;0
N	cassette	Bcl3	chr7	-	chr7:19812514-19822436	chr7:19812514-19820046;chr7:19820201-19822436		chr7:19820047-19820200			0;41	0;334	0;45	9;426	0;30	18;438
K	jcn_only_AA	Ucp2	chr7	+	chr7:100498450-100498597;chr7:100498450-100498735	chr7:100498450-100498568		chr7:100498569-100498597;chr7:100498598-100498735	chr7:100498597-100498598;chr7:100498735-100498736		8342;17	3180;0	6066;25	3178;0	6981;14	2510;0
N	intron_retention		chr7	+	chr7:138872904-138873000				chr7:138872903-138872904;chr7:138873000-138873001		0;69	0;10	0;52	0;16	6;74	0;46
N	jcn_only_AD	Rnf141	chr7	-	chr7:110821362-110825216;chr7:110821362-110821707	chr7:110821362-110825236		chr7:110821708-110825216;chr7:110825217-110825236	chr7:110825216-110825217;chr7:110825236-110825237		241;0	92;0	256;0	102;0	484;11	264;3
N	alternative_donor	Gramd1a	chr7	-	chr7:31142889-31143546	chr7:31142889-31143512		chr7:31143513-31143546	chr7:31143546-31143547		227;0	389;0	92;0	506;6	224;2	1038;14
N	alternative_donor	Adam8	chr7	-	chr7:142376932-142377124;chr7:142376932-142377030	chr7:142376932-142377025		chr7:142377026-142377030;chr7:142377031-142377124	chr7:142377030-142377031;chr7:142377124-142377125		123;16276	24;5363	108;10602	39;7077	88;15867	34;7901
K	intron_retention	Smg1	chr7	-	chr7:118166125-118166363				chr7:118166124-118166125;chr7:118166363-118166364		127;0	61;0	95;0	113;0	506;8	444;8
N	alternative_donor	Psmd8	chr7	-	chr7:29179216-29179403;chr7:29179216-29179348;chr7:29179216-29180276	chr7:29179216-29180012		chr7:29179349-29179403;chr7:29179404-29180012;chr7:29180013-29180276	chr7:29179403-29179404;chr7:29180012-29180013;chr7:29180276-29180277		5799;1	2528;0	3646;0	2122;0	4728;4	2424;0
K	jcn_only_AD	Thap12	chr7	+	chr7:98712896-98714981	chr7:98712954-98714981		chr7:98712896-98712953	chr7:98712895-98712896		77;0	8;0	40;0	7;0	164;13	30;0
N	jcn_only_AA	Vps33b	chr7	+	chr7:80285899-80286010	chr7:80285899-80285983		chr7:80285984-80286010	chr7:80286010-80286011		55;0	16;0	31;0	9;0	103;2	27;0
K	alternative_donor	Cd151	chr7	+	chr7:141467467-141468418	chr7:141467585-141468418		chr7:141467467-141467584	chr7:141467466-141467467		183;107	31;2	122;52	55;12	136;39	35;9
N	jcn_only_AD	Adam8	chr7	-	chr7:139988296-139988378;chr7:139988296-139988462	chr7:139988296-139988454		chr7:139988379-139988454;chr7:139988455-139988462	chr7:139988454-139988455;chr7:139988462-139988463		7709;0	1219;0	5413;0	1851;0	6306;1	928;0
N	alternative_acceptor	AC127333.1,Stx4a	chr7	+	chr7:127846626-127848387	chr7:127846626-127848351		chr7:127848352-127848387	chr7:127848387-127848388		497;0	259;0	497;0	450;0	1028;6	900;2
N	alternative_donor	RP23-32A8.1,Trim30c	chr7	-	chr7:104390615-104400691	chr7:104390615-104399448		chr7:104399449-104400691	chr7:104400691-104400692		8;0	299;2	9;0	691;4	28;1	1075;26
K	intron_retention	Adam8	chr7	-	chr7:139987738-139987818				chr7:139987737-139987738;chr7:139987818-139987819		6461;5	1234;0	4773;6	1636;0	4597;100	941;19
N	intron_retention	Slc25a22	chr7	-	chr7:141434330-141436792				chr7:141434329-141434330;chr7:141436792-141436793		0;0	2;0	0;0	0;0	2;2	0;9
N	alternative_donor	Herc2	chr7	+	chr7:56136721-56137220	chr7:56136726-56137220		chr7:56136721-56136725	chr7:56136720-56136721		249;0	72;0	191;1	102;0	725;0	266;0
N	coord_cassette	Itgam,RP23-144N15.4	chr7	+	chr7:128068697-128076031	chr7:128068697-128070628;chr7:128070700-128070846;chr7:128070965-128076031		chr7:128070629-128070699;chr7:128070847-128070964			2;574	14;225	0;370	0;264	13;1283	6;693
N	jcn_only_AA	E2f8	chr7	-	chr7:48880397-48880660	chr7:48880402-48880660		chr7:48880397-48880401	chr7:48880396-48880397		0;152	0;0	0;88	0;0	5;142	0;0
K	jcn_only_AA	Nudt19	chr7	-	chr7:35551543-35555153	chr7:35551662-35555153		chr7:35551543-35551661	chr7:35551542-35551543		11;165	0;68	0;90	6;30	3;102	0;82
K	jcn_only_AD	Cd2bp2	chr7	-	chr7:127195468-127195928	chr7:127195468-127195914		chr7:127195915-127195928	chr7:127195928-127195929		9;0	5;0	5;1	8;0	19;1	3;0
K	intron_retention	Hirip3	chr7	+	chr7:126862927-126863168				chr7:126862926-126862927;chr7:126863168-126863169		448;0	9;0	430;0	77;0	910;20	59;0
N	jcn_only_AD		chr7	-	chr7:79843109-79847961;chr7:79843109-79847999	chr7:79843109-79848144		chr7:79847962-79847999;chr7:79848000-79848144	chr7:79847999-79848000;chr7:79848144-79848145		13;410	0;86	1;203	0;147	3;453	0;94
K	alternative_acceptor	Nucb1	chr7	-	chr7:45494202-45494617	chr7:45494214-45494617		chr7:45494202-45494213	chr7:45494201-45494202		59;465	19;154	27;258	15;140	30;516	24;222
N	alternative_acceptor	Haus5,RP23-72M20.2	chr7	-	chr7:30657018-30657161;chr7:30657079-30657161	chr7:30657013-30657161		chr7:30657013-30657017;chr7:30657018-30657078	chr7:30657012-30657013;chr7:30657017-30657018		42;5	4;0	16;0	5;0	51;0	12;0
N	jcn_only_AA	Fxyd5	chr7	-	chr7:31041458-31042089;chr7:31040222-31042089	chr7:31041470-31042089					6349;1502	2028;360	3959;889	3576;750	7074;1461	3115;615
K	intron_retention	Fxyd5	chr7	-	chr7:31037932-31039037				chr7:31037931-31037932;chr7:31039037-31039038		5506;0	2184;0	4599;0	3324;0	6882;9	3569;0
K	alternative_donor	Fuom	chr7	-	chr7:140099707-140099878	chr7:140099707-140099802		chr7:140099803-140099878	chr7:140099878-140099879		59;1	30;0	49;0	25;0	55;0	44;0
N	intron_retention		chr7	+	chr7:25293088-25293172				chr7:25293087-25293088;chr7:25293172-25293173		0;3	0;0	0;0	0;0	27;29	0;10
N	jcn_only_AA	Zfp715	chr7	-	chr7:43311186-43312993;chr7:43311251-43312993	chr7:43311182-43312993		chr7:43311182-43311185;chr7:43311186-43311250	chr7:43311181-43311182;chr7:43311185-43311186		0;0	0;0	0;0	0;0	23;5	0;0
N	jcn_only_AD		chr7	-	chr7:106629320-106636752;chr7:106629320-106644528;chr7:106629320-106650665	chr7:106629320-106636756					2;0	3;0	0;0	7;0	27;0	80;8
K	intron_retention	Zdhhc13	chr7	+	chr7:48822728-48824633				chr7:48822727-48822728;chr7:48824633-48824634		209;0	75;0	223;0	85;0	572;12	276;0
N	alternative_donor		chr7	-	chr7:16916977-16917087	chr7:16916977-16917074		chr7:16917075-16917087	chr7:16917087-16917088		0;1183	0;493	2;896	0;488	0;883	0;505
N	jcn_only_AD		chr7	-	chr7:30187730-30190128;chr7:30187730-30190073	chr7:30187730-30190051		chr7:30190052-30190073;chr7:30190074-30190128	chr7:30190073-30190074;chr7:30190128-30190129		7;4349	0;2328	19;3035	11;2518	10;3040	0;1732
K	intron_retention	Sepw1	chr7	-	chr7:15917540-15919847				chr7:15917539-15917540;chr7:15919847-15919848		517;0	684;4	356;0	702;2	307;16	761;23
K	intron_retention	AC127333.1	chr7	+	chr7:125851004-125851936				chr7:125851003-125851004;chr7:125851936-125851937		61;0	14;0	30;0	42;0	69;5	40;0
N	intron_retention		chr7	+	chr7:126672650-126678002				chr7:126672649-126672650;chr7:126678002-126678003		0;23	0;18	3;43	0;16	0;35	0;23
N	alternative_last_exon	Trim3	chr7	-	chr7:105611211-105611328;chr7:105599875-105611328	chr7:105604680-105611328	chr7:105610470-105611210;chr7:105599816-105599874	chr7:105604463-105604679			68;0	20;0	44;0	26;2	90;1	44;0
K	intron_retention	Eif3k	chr7	-	chr7:28974227-28974602				chr7:28974226-28974227;chr7:28974602-28974603		1872;0	858;0	1341;0	1024;0	1281;16	725;0
N	intron_retention		chr7	-	chr7:127194116-127194202				chr7:127194115-127194116;chr7:127194202-127194203		0;0	0;0	8;0	2;0	8;12	0;0
K	intron_retention	Ypel3	chr7	+	chr7:126777104-126777770				chr7:126777103-126777104;chr7:126777770-126777771		220;6	3;0	102;0	6;0	199;38	6;0
N	jcn_only_AD	Dhcr7	chr7	+	chr7:143829740-143830138	chr7:143829903-143830138		chr7:143829740-143829902	chr7:143829739-143829740		0;0	0;0	27;0	0;0	0;10	0;0
N	intron_retention		chr7	-	chr7:18899656-18903469				chr7:18899655-18899656;chr7:18903469-18903470		0;3	0;0	0;0	0;0	0;9	1;0
K	intron_retention	Ilk	chr7	+	chr7:105741234-105741373				chr7:105741233-105741234;chr7:105741373-105741374		1391;9	615;0	1228;22	897;21	1506;89	849;28
K	cassette	Rdh13	chr7	-	chr7:4444322-4445446	chr7:4444322-4444977;chr7:4445123-4445446		chr7:4444978-4445122			143;1	27;2	97;0	18;1	140;3	25;1
N	jcn_only_AD	Rps11	chr7	-	chr7:25068573-25075908	chr7:25068573-25072039		chr7:25072040-25075908	chr7:25075908-25075909		0;0	0;0	0;0	0;0	2;6	0;0
N	intron_retention		chr7	-	chr7:16237975-16241833				chr7:16237974-16237975;chr7:16241833-16241834		95;0	0;0	31;0	0;0	92;5	2;6
K	alternative_first_exon	Rpl13a	chr7	-	chr7:45127569-45128068;chr7:45127569-45128541;chr7:45127569-45128699	chr7:45127569-45132227	chr7:45128542-45128626;chr7:45128700-45128761	chr7:45132228-45134026			2904;3	587;2	1425;3	889;1	1421;9	514;3
K	alternative_first_exon	Ilk	chr7	+	chr7:105727242-105737100;chr7:105736717-105737100	chr7:105736807-105737100	chr7:105736592-105736716	chr7:105736725-105736806			292;14	63;4	128;6	85;5	139;4	46;13
K	intron_retention	Zfp444	chr7	+	chr7:6174102-6183789				chr7:6174101-6174102;chr7:6183789-6183790		18;11	0;3	2;2	0;12	0;76	0;13
K	jcn_only_AD	Ppp1r13l	chr7	+	chr7:19359799-19361026	chr7:19360837-19361026		chr7:19359799-19360836	chr7:19359798-19359799		17;6	0;0	31;0	0;0	7;2	0;0
N	alternative_donor	Dctn5	chr7	+	chr7:122133377-122134168;chr7:122133182-122134168;chr7:122134079-122134168	chr7:122133340-122134168		chr7:122133182-122133339;chr7:122133340-122133376;chr7:122133377-122134078	chr7:122133181-122133182;chr7:122133339-122133340;chr7:122133376-122133377		516;2	172;0	381;2	294;0	607;7	317;2
N	alternative_acceptor		chr7	+	chr7:99592589-99593025	chr7:99592589-99592989		chr7:99592990-99593025	chr7:99593025-99593026		0;442	0;16	20;238	0;15	3;511	0;11
K	cassette	Bub3	chr7	+	chr7:131561607-131563333	chr7:131561607-131562297;chr7:131562363-131563333		chr7:131562298-131562362			1375;7	392;0	813;7	580;0	985;11	478;0
N	jcn_only_AD	Snrnp70	chr7	-	chr7:45380819-45383112;chr7:45380819-45383099;chr7:45380819-45383124	chr7:45380819-45381824		chr7:45381825-45383099;chr7:45383100-45383112;chr7:45383113-45383124	chr7:45383099-45383100;chr7:45383112-45383113;chr7:45383124-45383125		0;1	0;0	0;0	1;0	5;1	3;3
N	jcn_only_AA	Trim5	chr7	-	chr7:104265961-104266209	chr7:104265966-104266209		chr7:104265961-104265965	chr7:104265960-104265961		0;0	0;18	0;24	10;16	13;97	5;75
N	jcn_only_AD	Kmt2b,Prrg2	chr7	-	chr7:30577456-30578482	chr7:30577456-30577866		chr7:30577867-30578482	chr7:30578482-30578483		97;2	81;0	84;0	80;0	234;0	140;0
K	intron_retention	Bax	chr7	-	chr7:45461967-45463398				chr7:45461966-45461967;chr7:45463398-45463399		2038;4	909;0	1523;0	757;0	1897;38	910;5
N	jcn_only_AA	Ikzf5	chr7	-	chr7:131392065-131393754;chr7:131392581-131393754;chr7:131392119-131393754	chr7:131392122-131393754		chr7:131392065-131392118;chr7:131392119-131392121;chr7:131392122-131392580	chr7:131392064-131392065;chr7:131392118-131392119;chr7:131392121-131392122		18;0	23;0	31;31	17;5	201;33	177;15
K	alternative_donor	Cd2bp2	chr7	-	chr7:127195462-127195928	chr7:127195462-127195914		chr7:127195915-127195928	chr7:127195928-127195929		294;5	109;1	125;10	156;4	265;11	182;7
N	intron_retention		chr7	+	chr7:133715081-133716860				chr7:133715080-133715081;chr7:133716860-133716861		0;0	0;0	0;6	0;0	8;44	0;19
K	intron_retention	Arhgef1	chr7	+	chr7:24925063-24925251				chr7:24925062-24925063;chr7:24925251-24925252		856;0	257;0	741;0	258;0	784;4	280;0
N	mutually_exclusive	AC127333.1	chr7	+	chr7:125707949-125752972,chr7:125753050-125760300	chr7:125707949-125728308,chr7:125728365-125760300	chr7:125752973-125753049	chr7:125728309-125728364			35;0	0;0	11;0	1;0	40;3	1;0
N	jcn_only_AD	Lrrc51	chr7	-	chr7:101921567-101933763	chr7:101921567-101933749		chr7:101933750-101933763	chr7:101933763-101933764		14;0	0;0	0;0	0;0	5;5	8;1
K	intron_retention	Ppp6r1	chr7	-	chr7:4642038-4642135				chr7:4642037-4642038;chr7:4642135-4642136		0;0	2;0	2;0	0;7	0;10	2;9
K	intron_retention	Nap1l4	chr7	-	chr7:143518886-143520383				chr7:143518885-143518886;chr7:143520383-143520384		131;5	20;0	95;5	64;0	226;29	55;3
N	alternative_donor		chr7	+	chr7:113295594-113299189	chr7:113298871-113299189		chr7:113295594-113298870	chr7:113295593-113295594		0;1	0;0	0;0	0;0	9;4	0;0
N	intron_retention		chr7	+	chr7:49410182-49420173				chr7:49410181-49410182;chr7:49420173-49420174		0;0	0;0	0;0	0;0	14;9	0;0
K	intron_retention	Rrm1	chr7	+	chr7:102463782-102465717				chr7:102463781-102463782;chr7:102465717-102465718		1865;0	301;0	1247;0	432;0	1715;6	372;0
N	jcn_only_AA	Anpep	chr7	-	chr7:79822403-79825302;chr7:79824462-79825302	chr7:79822377-79825302		chr7:79822377-79822402;chr7:79822403-79824461	chr7:79822376-79822377;chr7:79822402-79822403		2;6284	7;2647	0;4218	2;4197	9;10851	7;6730
K	intron_retention	Cd33	chr7	-	chr7:43532983-43533057				chr7:43532982-43532983;chr7:43533057-43533058		145;0	75;0	107;0	109;0	1003;26	207;15
K	intron_retention	Cic	chr7	+	chr7:25292782-25292955				chr7:25292781-25292782;chr7:25292955-25292956		917;0	193;0	831;0	194;0	981;19	380;3
N	alternative_acceptor	Prr14	chr7	+	chr7:127476294-127476443;chr7:127476294-127476383	chr7:127476294-127476358		chr7:127476359-127476383;chr7:127476384-127476443	chr7:127476383-127476384;chr7:127476443-127476444		137;0	82;0	117;1	87;0	185;6	161;6
K	alternative_acceptor	Bet1l,RP23-114A6.7	chr7	-	chr7:140854938-140855073;chr7:140854822-140855073	chr7:140854802-140855073		chr7:140854802-140854821;chr7:140854822-140854937	chr7:140854801-140854802;chr7:140854821-140854822		116;6	26;1	58;3	60;1	76;0	59;0
K	alternative_donor	Mrpl46,Zfp780b	chr7	-	chr7:27974806-27976751	chr7:27974806-27976739		chr7:27976740-27976751	chr7:27976751-27976752		2;0	0;0	2;7	3;0	23;10	6;2
N	alternative_first_exon	Ppp2r2d	chr7	+	chr7:138846705-138872873	chr7:138870503-138872873	chr7:138846595-138846704	chr7:138870390-138870502			0;74	0;32	0;42	0;30	3;81	0;62
N	intron_retention		chr7	-	chr7:139983374-139984313				chr7:139983373-139983374;chr7:139984313-139984314		1;9	0;0	0;10	0;0	0;109	0;8
N	jcn_only_AA	Hnrnpul1	chr7	-	chr7:25748423-25750864	chr7:25748477-25750864		chr7:25748423-25748476	chr7:25748422-25748423		10;1189	0;544	2;1223	0;851	0;2158	0;1191
N	jcn_only_AD	U2af2	chr7	+	chr7:5062337-5066402;chr7:5061791-5066402	chr7:5066182-5066402		chr7:5061791-5062336;chr7:5062337-5066181	chr7:5061790-5061791;chr7:5062336-5062337		1751;0	525;0	975;0	597;0	1490;0	463;5
K	alternative_donor	Sgf29	chr7	+	chr7:126671661-126671733	chr7:126671668-126671733		chr7:126671661-126671667	chr7:126671660-126671661		0;78	3;15	2;52	6;10	8;65	7;34
N	alternative_acceptor	Coro1a	chr7	-	chr7:126700886-126700991;chr7:126700815-126700991	chr7:126700808-126700991		chr7:126700808-126700814;chr7:126700815-126700885	chr7:126700807-126700808;chr7:126700814-126700815		749;0	182;3	456;0	177;0	479;0	153;0
K	alternative_acceptor	Cdkn1c	chr7	-	chr7:143460679-143460852	chr7:143460717-143460852		chr7:143460679-143460716	chr7:143460678-143460679		31;3	7;1	15;7	7;0	39;4	14;0
N	jcn_only_AD	Fes	chr7	-	chr7:80382934-80383069	chr7:80382934-80383039		chr7:80383040-80383069	chr7:80383069-80383070		1103;0	232;0	560;0	415;5	1011;2	510;0
K	intron_retention	Cdipt	chr7	+	chr7:126977053-126978261				chr7:126977052-126977053;chr7:126978261-126978262		785;0	319;0	689;0	226;0	592;7	282;0
K	intron_retention		chr7	-	chr7:80398929-80403271				chr7:80398928-80398929;chr7:80403271-80403272		0;3	0;2	0;0	6;0	0;4	13;23
K	intron_retention	Wdr73	chr7	-	chr7:80900712-80901184				chr7:80900711-80900712;chr7:80901184-80901185		44;0	15;0	25;0	3;0	39;6	14;5
K	intron_retention		chr7	-	chr7:19257920-19258802				chr7:19257919-19257920;chr7:19258802-19258803		648;0	1588;0	553;0	1533;15	572;15	2448;57
K	intron_retention	Irf3	chr7	+	chr7:45001023-45001672				chr7:45001022-45001023;chr7:45001672-45001673		159;11	48;2	91;0	27;0	92;34	22;13
N	intron_retention		chr7	-	chr7:25388519-25395500				chr7:25388518-25388519;chr7:25395500-25395501		2;49	0;52	0;19	5;73	0;40	0;59
N	alternative_first_exon	Sirt2	chr7	+	chr7:28777248-28778921;chr7:28772209-28778921	chr7:28766868-28778921	chr7:28777191-28777247;chr7:28772095-28772208	chr7:28766735-28766867			803;0	339;0	649;0	462;0	1163;1	650;0
N	intron_retention		chr7	+	chr7:66069597-66070589				chr7:66069596-66069597;chr7:66070589-66070590		0;10	7;0	0;0	0;0	2;32	6;13
K	intron_retention	Usp35	chr7	-	chr7:97322179-97324207				chr7:97322178-97322179;chr7:97324207-97324208		17;0	0;0	2;0	5;0	26;6	10;3
N	jcn_only_AA	Mki67	chr7	-	chr7:135693489-135694231	chr7:135693497-135694231		chr7:135693489-135693496	chr7:135693488-135693489		0;1102	0;100	0;552	0;117	6;3474	0;593
K	intron_retention	Epn1	chr7	+	chr7:5097412-5097571				chr7:5097411-5097412;chr7:5097571-5097572		2172;0	497;0	1761;0	481;0	2205;10	566;2
K	cassette	Lrrc28	chr7	-	chr7:67545469-67617992	chr7:67545469-67559857;chr7:67560065-67617992		chr7:67559858-67560064			0;9	0;3	0;4	0;0	7;16	0;3
N	intron_retention		chr7	+	chr7:16785719-16786870				chr7:16785718-16785719;chr7:16786870-16786871		0;0	0;0	0;0	0;0	1;8	0;0
K	intron_retention	Bcl3	chr7	-	chr7:19809260-19809495				chr7:19809259-19809260;chr7:19809495-19809496		41;0	708;5	51;0	834;5	69;8	692;65
N	jcn_only_AA	Clptm1	chr7	-	chr7:19635724-19637077	chr7:19635852-19637077		chr7:19635724-19635851	chr7:19635723-19635724		0;826	0;430	0;553	3;409	1;630	0;425
K	intron_retention	Furin	chr7	-	chr7:80392588-80392673				chr7:80392587-80392588;chr7:80392673-80392674		593;0	545;0	400;0	544;0	425;0	700;7
N	alternative_acceptor		chr7	+	chr7:55806147-55806645	chr7:55806147-55806582		chr7:55806583-55806645	chr7:55806645-55806646		0;8	5;13	0;28	0;11	0;90	0;67
K	alternative_donor	U2af1l4	chr7	+	chr7:30563409-30563556;chr7:30563350-30563556	chr7:30563400-30563556		chr7:30563350-30563399;chr7:30563400-30563408	chr7:30563349-30563350;chr7:30563399-30563400		1;5	0;0	0;0	8;0	16;5	2;3
K	jcn_only_AA	Zfp30	chr7	+	chr7:29788176-29789340	chr7:29788176-29789337		chr7:29789338-29789340	chr7:29789340-29789341		0;0	0;9	0;0	0;0	17;9	8;0
N	intron_retention	Zfp606	chr7	+	chr7:12481027-12484036				chr7:12481026-12481027;chr7:12484036-12484037		0;0	0;0	5;0	0;0	0;5	0;2
N	jcn_only_AD	Htatip2	chr7	+	chr7:49759146-49759597	chr7:49759312-49759597		chr7:49759146-49759311	chr7:49759145-49759146		0;228	0;24	8;119	0;50	19;192	0;74
K	jcn_only_AA	Nr1h2	chr7	-	chr7:44552246-44552506;chr7:44552365-44552506	chr7:44552237-44552506		chr7:44552237-44552245;chr7:44552246-44552364	chr7:44552236-44552237;chr7:44552245-44552246		160;199	75;69	89;160	65;124	88;143	90;73
K	intron_retention		chr7	-	chr7:31040222-31041396				chr7:31040221-31040222;chr7:31041396-31041397		777;9	259;0	514;16	436;0	694;67	424;11
N	intron_retention	Leng8	chr7	+	chr7:4145185-4145250				chr7:4145184-4145185;chr7:4145250-4145251		0;0	0;0	0;0	0;0	2;4	5;5
K	alternative_first_exon	Pnpla2	chr7	+	chr7:141455375-141457272;chr7:141455474-141457272	chr7:141456650-141457272	chr7:141455198-141455473	chr7:141456568-141456649			142;0	82;0	103;0	88;0	98;3	60;0
N	jcn_only_AA	Chmp2a	chr7	-	chr7:13034043-13034634;chr7:13034021-13034634	chr7:13034039-13034634		chr7:13034021-13034038;chr7:13034039-13034042	chr7:13034020-13034021;chr7:13034038-13034039		1213;0	541;0	988;0	758;0	1489;0	1180;7
N	alternative_acceptor	Clcn4	chr7	-	chr7:7290586-7291410;chr7:7291148-7291410	chr7:7290615-7291410		chr7:7290586-7290614;chr7:7290615-7291147	chr7:7290585-7290586;chr7:7290614-7290615		53;0	8;0	35;0	10;0	114;11	41;0
N	intron_retention		chr7	+	chr7:90191754-90207582				chr7:90191753-90191754;chr7:90207582-90207583		0;0	0;0	0;0	0;4	0;15	15;6
N	jcn_only_AD	Anpep,Hnrnpul1	chr7	-	chr7:25750991-25754340;chr7:25750991-25754446;chr7:25750991-25754334;chr7:25750991-25756161	chr7:25750991-25753433		chr7:25753434-25754334;chr7:25754335-25754340;chr7:25754341-25754446;chr7:25754447-25756161	chr7:25754334-25754335;chr7:25754340-25754341;chr7:25754446-25754447;chr7:25756161-25756162		1101;1	453;0	882;0	524;0	1522;5	701;2
K	cassette	Orai3	chr7	+	chr7:127770217-127773556	chr7:127770217-127770733;chr7:127770879-127773556		chr7:127770734-127770878			291;5	40;0	141;7	43;1	143;2	45;0
N	intron_retention		chr7	-	chr7:139983784-139983834				chr7:139983783-139983784;chr7:139983834-139983835		0;30	0;0	0;21	0;0	2;157	0;2
N	jcn_only_AD	Furin,Ppp6r1	chr7	-	chr7:4632245-4632340	chr7:4632245-4632336		chr7:4632337-4632340	chr7:4632340-4632341		1078;0	1270;0	795;0	1744;2	1100;0	2227;2
N	alternative_donor	Rnf141	chr7	-	chr7:110821362-110825216;chr7:110821362-110821707	chr7:110821362-110825236		chr7:110821708-110825216;chr7:110825217-110825236	chr7:110825216-110825217;chr7:110825236-110825237		115;0	46;0	127;0	47;0	267;11	143;3
K	jcn_only_AA	RP23-349I9.6	chr7	-	chr7:34240641-34242239	chr7:34240647-34242239		chr7:34240641-34240646	chr7:34240640-34240641		0;63	0;58	1;88	0;48	1;88	1;105
N	intron_retention		chr7	-	chr7:46715105-46715237				chr7:46715104-46715105;chr7:46715237-46715238		0;0	0;47	0;0	0;65	0;0	3;333
K	jcn_only_AA	Spcs2	chr7	-	chr7:99844760-99848975	chr7:99848460-99848975					13;802	9;209	19;430	10;330	36;1095	15;519
N	cassette	Ctsc	chr7	+	chr7:88281533-88288649;chr7:88281533-88297082	chr7:88281533-88286893;chr7:88286979-88297082,chr7:88286979-88288649		chr7:88286894-88286978			1324;17	2388;196	968;15	2758;335	1970;76	7142;584
N	jcn_only_AA		chr7	-	chr7:106444696-106529063;chr7:106515128-106529063;chr7:106520259-106529063;chr7:106508406-106529063	chr7:106511676-106529063					0;158	39;257	5;97	35;498	63;598	250;2220
K	intron_retention		chr7	+	chr7:3704449-3704645				chr7:3704448-3704449;chr7:3704645-3704646		9501;0	3886;7	5584;0	4872;13	7394;12	4942;17
N	intron_retention		chr7	-	chr7:126575413-126575505				chr7:126575412-126575413;chr7:126575505-126575506		0;10	0;0	0;0	2;3	0;48	0;19
N	intron_retention		chr7	+	chr7:16831139-16832925				chr7:16831138-16831139;chr7:16832925-16832926		0;0	0;0	0;0	0;0	3;26	0;5
K	intron_retention	Ptdss2	chr7	+	chr7:141153094-141154352				chr7:141153093-141153094;chr7:141154352-141154353		93;0	20;0	38;0	30;0	61;17	10;0
N	intron_retention		chr7	-	chr7:34208311-34218297				chr7:34208310-34208311;chr7:34218297-34218298		0;0	2;0	0;0	0;0	0;24	0;7
K	intron_retention	Lig1	chr7	+	chr7:13300348-13300930				chr7:13300347-13300348;chr7:13300930-13300931		803;0	172;0	727;0	203;0	731;35	152;0
N	alternative_acceptor		chr7	+	chr7:75717838-75720131	chr7:75717838-75720128		chr7:75720129-75720131	chr7:75720131-75720132		0;95	2;126	0;121	0;73	0;116	0;275
N	alternative_donor	Phkg2	chr7	+	chr7:127577689-127577974;chr7:127577647-127577974	chr7:127577711-127577974		chr7:127577647-127577688;chr7:127577689-127577710	chr7:127577646-127577647;chr7:127577688-127577689		0;70	5;9	0;35	0;22	12;103	1;22
N	intron_retention		chr7	+	chr7:16789868-16793646				chr7:16789867-16789868;chr7:16793646-16793647		0;10	0;0	0;10	0;0	2;26	0;0
K	intron_retention		chr7	-	chr7:25748477-25750864				chr7:25748476-25748477;chr7:25750864-25750865		1189;0	544;0	1223;0	851;0	2158;7	1191;0
K	intron_retention	Alg8	chr7	+	chr7:97378295-97379807				chr7:97378294-97378295;chr7:97379807-97379808		260;0	120;0	192;0	83;0	190;15	117;3
N	intron_retention	Dhx34	chr7	-	chr7:16218951-16220665				chr7:16218950-16218951;chr7:16220665-16220666		0;5	0;0	0;0	0;0	16;14	0;0
N	alternative_acceptor	Coro1a	chr7	-	chr7:126700433-126700583;chr7:126700473-126700583	chr7:126700491-126700583		chr7:126700433-126700472;chr7:126700473-126700490	chr7:126700432-126700433;chr7:126700472-126700473		1535;3	537;1	980;0	467;0	978;2	348;0
N	intron_retention		chr7	-	chr7:30413434-30413613				chr7:30413433-30413434;chr7:30413613-30413614		5;9	0;0	9;0	2;6	44;21	25;0
K	cassette	Ino80e	chr7	-	chr7:126852992-126857675	chr7:126852992-126857225;chr7:126857292-126857675		chr7:126857226-126857291			17;233	0;68	5;186	0;86	15;201	3;59
K	intron_retention	Sh2b1	chr7	-	chr7:126468642-126468755				chr7:126468641-126468642;chr7:126468755-126468756		91;0	23;0	30;0	8;0	134;26	39;0
N	alternative_donor		chr7	-	chr7:29937696-29937945	chr7:29937696-29937941		chr7:29937942-29937945	chr7:29937945-29937946		2;9	0;4	0;0	0;0	0;39	0;14
N	alternative_donor	Trim34b	chr7	+	chr7:104260555-104336057	chr7:104335675-104336057		chr7:104260555-104335674	chr7:104260554-104260555		0;2	0;3	0;2	6;4	1;6	0;9
N	alternative_acceptor	AC165086.3	chr7	+	chr7:118797047-118800437	chr7:118797047-118797733		chr7:118797734-118800437	chr7:118800437-118800438		874;0	270;0	531;0	348;0	1239;2	536;0
N	alternative_acceptor	Ccdc9	chr7	-	chr7:16282389-16282751	chr7:16282606-16282751		chr7:16282389-16282605	chr7:16282388-16282389		0;43	0;17	0;24	0;31	1;46	0;23
K	intron_retention	Iqgap1	chr7	-	chr7:80729692-80730068				chr7:80729691-80729692;chr7:80730068-80730069		3;0	0;0	0;0	1;0	5;24	8;0
N	cassette	Anpep	chr7	-	chr7:79839529-79841085	chr7:79839529-79840872;chr7:79841010-79841085		chr7:79840873-79841009			0;4044	2;1542	0;2507	0;2404	5;7376	0;3369
N	intron_retention		chr7	-	chr7:29153490-29156030				chr7:29153489-29153490;chr7:29156030-29156031		2;24	0;0	0;0	0;4	0;41	0;4
N	coord_cassette	Map4k1	chr7	+	chr7:28994288-28998451	chr7:28994288-28995464;chr7:28995489-28996088;chr7:28996174-28998451		chr7:28995465-28995488;chr7:28996089-28996173			0;73	0;19	0;42	0;4	3;88	0;14
N	intron_retention		chr7	+	chr7:24420121-24420586				chr7:24420120-24420121;chr7:24420586-24420587		1;13	0;0	0;6	0;0	0;16	0;13
K	intron_retention	Kdelr1	chr7	+	chr7:45881753-45882976				chr7:45881752-45881753;chr7:45882976-45882977		864;0	311;0	528;0	276;0	743;10	308;3
K	intron_retention	Mki67	chr7	-	chr7:135704796-135705609				chr7:135704795-135704796;chr7:135705609-135705610		778;0	49;0	514;0	131;0	2663;9	524;0
K	cassette	Pold1	chr7	-	chr7:44534018-44534563	chr7:44534018-44534384;chr7:44534488-44534563		chr7:44534385-44534487			0;220	7;20	0;114	0;19	0;132	0;8
N	intron_retention		chr7	+	chr7:127842366-127842683				chr7:127842365-127842366;chr7:127842683-127842684		0;0	0;0	0;0	1;0	0;26	0;13
N	alternative_donor	RP23-128P10.1	chr7	-	chr7:135646544-135650843	chr7:135646544-135648590		chr7:135648591-135650843	chr7:135650843-135650844		5;4	3;2	16;2	0;3	6;9	0;5
N	alternative_donor	Arntl	chr7	+	chr7:113207645-113234623	chr7:113234074-113234623		chr7:113207645-113234073	chr7:113207644-113207645		30;0	0;0	5;0	9;0	28;1	7;0
N	jcn_only_AA		chr7	+	chr7:129607098-129607765	chr7:129607098-129607760		chr7:129607761-129607765	chr7:129607765-129607766		0;569	0;156	0;375	0;318	3;1003	0;339
N	alternative_acceptor	Ppp2r2d,Whamm	chr7	+	chr7:81592103-81593651	chr7:81592103-81593637		chr7:81593638-81593651	chr7:81593651-81593652		75;8	219;1	76;0	289;6	144;0	299;6
N	alternative_acceptor	Zfp771	chr7	+	chr7:127244609-127244984	chr7:127244609-127244971		chr7:127244972-127244984	chr7:127244984-127244985		45;4	11;0	13;0	22;0	92;7	45;0
K	intron_retention	Rps19	chr7	+	chr7:24886188-24888281				chr7:24886187-24886188;chr7:24888281-24888282		19;9	3;0	9;0	5;0	11;34	0;4
N	cassette	Gltscr1	chr7	-	chr7:15989441-15996400	chr7:15989441-15993079;chr7:15993146-15996400		chr7:15993080-15993145			23;73	10;30	11;27	7;21	42;46	0;23
N	intron_retention		chr7	-	chr7:46715699-46715785				chr7:46715698-46715699;chr7:46715785-46715786		0;0	0;6	0;0	0;0	0;0	1;27
K	alternative_acceptor	Bax	chr7	-	chr7:45461963-45463398	chr7:45461967-45463398		chr7:45461963-45461966	chr7:45461962-45461963		91;1000	47;444	63;744	47;370	92;936	43;445
N	intron_retention		chr7	+	chr7:28830813-28831216				chr7:28830812-28830813;chr7:28831216-28831217		0;0	0;0	0;0	0;0	2;23	0;0
N	jcn_only_AD	Trim34a	chr7	+	chr7:104244593-104247530;chr7:104244586-104247530;chr7:104244607-104247530	chr7:104244868-104247530		chr7:104244586-104244592;chr7:104244593-104244606;chr7:104244607-104244867	chr7:104244585-104244586;chr7:104244592-104244593;chr7:104244606-104244607		176;0	130;0	67;0	195;0	257;0	433;9
N	alternative_donor	Hnrnpul1	chr7	-	chr7:25750991-25753433;chr7:25750991-25754340;chr7:25750991-25754446;chr7:25750991-25754334	chr7:25750991-25756161		chr7:25753434-25754334;chr7:25754335-25754340;chr7:25754341-25754446;chr7:25754447-25756161	chr7:25754334-25754335;chr7:25754340-25754341;chr7:25754446-25754447;chr7:25756161-25756162		116;3	41;0	79;1	47;0	142;9	51;0
N	intron_retention		chr7	-	chr7:74297281-74303121				chr7:74297280-74297281;chr7:74303121-74303122		0;0	5;0	0;0	0;0	0;0	5;7
N	jcn_only_AA	Rnf40	chr7	+	chr7:127591838-127592588	chr7:127591838-127592571		chr7:127592572-127592588	chr7:127592588-127592589		253;0	84;0	123;0	140;0	290;5	132;1
K	cassette	Timm10b	chr7	+	chr7:105640623-105641027	chr7:105640623-105640812;chr7:105640869-105641027		chr7:105640813-105640868			9;0	0;0	2;0	0;0	7;3	0;0
K	cassette	Hnrnpl	chr7	+	chr7:28815353-28818460	chr7:28815353-28817334;chr7:28817405-28818460		chr7:28817335-28817404			1948;57	456;8	1709;35	436;9	1500;77	303;25
N	jcn_only_AD	Snrnp70	chr7	-	chr7:45377444-45379274;chr7:45377444-45380716	chr7:45377444-45380495		chr7:45379275-45380495;chr7:45380496-45380716	chr7:45380495-45380496;chr7:45380716-45380717		1423;0	888;0	1098;0	1172;0	1926;9	1260;8
N	alternative_acceptor	Ebf3	chr7	-	chr7:137309373-137312348	chr7:137311001-137312348		chr7:137309373-137311000	chr7:137309372-137309373		0;0	0;0	0;0	0;0	1;0	0;0
K	intron_retention	Usp35	chr7	-	chr7:97314928-97315079				chr7:97314927-97314928;chr7:97315079-97315080		0;0	0;0	0;0	0;0	0;17	3;0
K	intron_retention	Alg8	chr7	+	chr7:97383807-97386801				chr7:97383806-97383807;chr7:97386801-97386802		395;11	190;0	376;7	140;3	480;68	145;9
N	jcn_only_AD	Ftl1	chr7	-	chr7:45458661-45458912;chr7:45458661-45459083;chr7:45458661-45459087	chr7:45458661-45459553		chr7:45458913-45459083;chr7:45459084-45459087;chr7:45459088-45459553	chr7:45459083-45459084;chr7:45459087-45459088;chr7:45459553-45459554		137265;142	36141;0	76241;0	27468;0	52335;0	18525;0
K	intron_retention	Anapc15	chr7	+	chr7:101896251-101897732				chr7:101896250-101896251;chr7:101897732-101897733		0;6	0;0	0;0	0;0	11;99	0;13
K	intron_retention	Lrrc56	chr7	+	chr7:141194618-141195907				chr7:141194617-141194618;chr7:141195907-141195908		0;0	0;0	0;0	0;0	5;5	8;0
K	intron_retention	Rps3	chr7	-	chr7:99478316-99479903				chr7:99478315-99478316;chr7:99479903-99479904		189;552	41;260	126;401	80;266	135;415	36;203
N	intron_retention		chr7	+	chr7:128745179-128750061				chr7:128745178-128745179;chr7:128750061-128750062		0;2	0;0	0;0	0;3	0;0	2;3
N	intron_retention		chr7	-	chr7:45126196-45127244				chr7:45126195-45126196;chr7:45127244-45127245		0;0	0;0	0;5	1;0	0;31	0;8
K	intron_retention	Blm	chr7	-	chr7:80458997-80460641				chr7:80458996-80458997;chr7:80460641-80460642		3;0	0;0	0;0	0;0	9;16	9;0
K	intron_retention		chr7	+	chr7:83637698-83640421				chr7:83637697-83637698;chr7:83640421-83640422		152;0	155;0	59;0	198;0	114;11	282;14
K	intron_retention	Stx4a	chr7	+	chr7:127848499-127848750				chr7:127848498-127848499;chr7:127848750-127848751		5;28	0;21	0;45	0;3	0;123	0;73
K	intron_retention	Wdr62	chr7	-	chr7:30267943-30270148				chr7:30267942-30267943;chr7:30270148-30270149		263;0	25;0	114;0	17;0	317;13	24;0
K	jcn_only_AA	Prr14	chr7	+	chr7:127471120-127471704;chr7:127471120-127472097	chr7:127471120-127471905					8;76	0;33	0;42	5;38	11;70	0;22
N	jcn_only_AA	Slco3a1	chr7	-	chr7:74303298-74318458	chr7:74308312-74318458		chr7:74303298-74308311	chr7:74303297-74303298		34;0	788;0	27;0	630;0	27;0	1214;5
N	alternative_donor	Zfp511	chr7	+	chr7:140039446-140040242	chr7:140039898-140040242		chr7:140039446-140039897	chr7:140039445-140039446		128;5	36;1	95;5	63;0	93;32	80;4
K	intron_retention	Cln3	chr7	-	chr7:126581457-126581645				chr7:126581456-126581457;chr7:126581645-126581646		0;3	27;0	6;0	0;0	20;31	8;19
K	intron_retention		chr7	+	chr7:127579733-127579809				chr7:127579732-127579733;chr7:127579809-127579810		202;0	50;0	82;0	102;0	188;27	91;17
N	intron_retention		chr7	-	chr7:141263575-141263758				chr7:141263574-141263575;chr7:141263758-141263759		0;945	5;3225	0;754	0;3139	0;810	0;3717
K	intron_retention	Gpi1	chr7	-	chr7:34202891-34204028				chr7:34202890-34202891;chr7:34204028-34204029		8643;0	3630;0	5851;0	3274;0	5048;4	2385;2
K	intron_retention	Anapc15	chr7	+	chr7:101896451-101897941				chr7:101896450-101896451;chr7:101897941-101897942		0;5	0;0	0;0	0;0	7;76	0;2
N	alternative_acceptor	Pepd	chr7	+	chr7:35021771-35031342;chr7:35021771-35028918	chr7:35021771-35029112		chr7:35028919-35029112;chr7:35029113-35031342	chr7:35029112-35029113;chr7:35031342-35031343		890;0	274;0	460;0	415;0	1025;2	369;1
K	intron_retention	Bbc3	chr7	+	chr7:16310539-16312125				chr7:16310538-16310539;chr7:16312125-16312126		15;0	0;0	5;0	0;0	9;22	0;6
K	cassette	Dctn5	chr7	+	chr7:122143888-122148056	chr7:122143888-122145948;chr7:122146079-122148056		chr7:122145949-122146078			807;6	331;0	700;1	448;0	1186;2	601;7
N	alternative_acceptor	Aldh16a1	chr7	-	chr7:45147522-45147724;chr7:45147581-45147724	chr7:45147494-45147724		chr7:45147494-45147521;chr7:45147522-45147580	chr7:45147493-45147494;chr7:45147521-45147522		80;7	22;0	52;5	25;0	42;0	22;0
K	intron_retention	Gab2	chr7	+	chr7:97223774-97271801				chr7:97223773-97223774;chr7:97271801-97271802		235;0	133;0	282;0	164;0	451;12	453;0
N	intron_retention		chr7	-	chr7:101840998-101841493				chr7:101840997-101840998;chr7:101841493-101841494		0;4	0;4	0;14	0;0	6;123	5;23
K	intron_retention	Ppp1r12c	chr7	-	chr7:4497336-4501265				chr7:4497335-4497336;chr7:4501265-4501266		36;0	0;0	6;0	6;0	28;11	6;0
K	cassette	Il21r	chr7	+	chr7:125629044-125630704	chr7:125629044-125629737;chr7:125629835-125630704		chr7:125629738-125629834			0;32	0;20	0;11	7;50	18;50	15;42
K	alternative_donor	RP24-471H15.8,U2af1l4	chr7	+	chr7:30563409-30563531;chr7:30563350-30563531	chr7:30563400-30563531		chr7:30563350-30563399;chr7:30563400-30563408	chr7:30563349-30563350;chr7:30563399-30563400		16;72	1;23	5;26	9;42	8;57	0;39
K	jcn_only_AD	Wdr62	chr7	-	chr7:30242878-30243042	chr7:30242878-30243033		chr7:30243034-30243042	chr7:30243042-30243043		207;48	51;13	168;45	28;2	293;38	53;10
K	intron_retention	Meis3	chr7	+	chr7:16178796-16178950				chr7:16178795-16178796;chr7:16178950-16178951		10;3	17;0	9;0	16;0	16;8	10;4
K	intron_retention	Ubfd1	chr7	+	chr7:122074558-122076107				chr7:122074557-122074558;chr7:122076107-122076108		0;0	0;0	0;0	0;0	2;13	0;0
N	intron_retention		chr7	+	chr7:127473721-127473796				chr7:127473720-127473721;chr7:127473796-127473797		0;5	0;0	0;0	0;0	0;38	2;6
N	jcn_only_AA	Suv420h2	chr7	+	chr7:4742288-4742618	chr7:4742288-4742490		chr7:4742491-4742618	chr7:4742618-4742619		122;0	27;0	133;0	24;0	242;27	25;0
N	alternative_acceptor	Arhgef1	chr7	+	chr7:24923111-24923363;chr7:24923111-24923221	chr7:24923111-24923372		chr7:24923222-24923363;chr7:24923364-24923372	chr7:24923363-24923364;chr7:24923372-24923373		451;10	134;0	279;0	122;0	417;22	121;0
K	intron_retention		chr7	-	chr7:28316178-28316282				chr7:28316177-28316178;chr7:28316282-28316283		944;0	598;0	1017;0	640;0	1642;40	933;5
N	jcn_only_AA	Nup98	chr7	-	chr7:102195889-102209738	chr7:102208471-102209738		chr7:102195889-102208470	chr7:102195888-102195889		101;0	75;0	39;0	76;1	92;0	224;6
K	intron_retention	Ucp2	chr7	+	chr7:100493466-100494251				chr7:100493465-100493466;chr7:100494251-100494252		55;273	0;107	24;170	0;99	22;245	8;69
K	intron_retention	RP24-269A16.1	chr7	-	chr7:41374045-41375066				chr7:41374044-41374045;chr7:41375066-41375067		0;36	0;12	0;34	0;15	9;209	0;73
N	intron_retention		chr7	-	chr7:126370907-126371540				chr7:126370906-126370907;chr7:126371540-126371541		0;0	0;0	6;0	0;0	0;12	0;0
K	jcn_only_AD	St5	chr7	-	chr7:109617148-109703537	chr7:109617148-109671919					0;0	0;0	0;3	0;0	7;0	0;0
N	intron_retention		chr7	-	chr7:90470875-90475894				chr7:90470874-90470875;chr7:90475894-90475895		0;8	0;3	0;3	0;0	3;27	0;9
N	alternative_acceptor		chr7	+	chr7:97843142-97852002;chr7:97843142-97854438	chr7:97843142-97854435		chr7:97852003-97854435;chr7:97854436-97854438	chr7:97854435-97854436;chr7:97854438-97854439		0;188	0;35	3;169	0;36	34;221	0;77
N	jcn_only_AA	RP23-72M20.2,Rbm42	chr7	-	chr7:30641216-30641307	chr7:30641221-30641307		chr7:30641216-30641220	chr7:30641215-30641216		0;648	0;548	0;492	0;593	0;540	2;415
K	cassette	Atg16l2	chr7	-	chr7:101293985-101296120	chr7:101293985-101294858;chr7:101294922-101296120		chr7:101294859-101294921			6;36	0;0	0;15	0;0	6;38	0;5
N	coord_cassette	Sae1	chr7	-	chr7:16366907-16378364	chr7:16366907-16368508;chr7:16368652-16370286;chr7:16370461-16378364		chr7:16368509-16368651;chr7:16370287-16370460			0;417	0;88	0;283	0;104	8;371	0;112
N	alternative_acceptor		chr7	+	chr7:127479646-127479938	chr7:127479646-127479935		chr7:127479936-127479938	chr7:127479938-127479939		0;77	0;61	0;49	0;92	0;85	8;124
K	alternative_acceptor	Tmem147	chr7	-	chr7:30728109-30728204	chr7:30728130-30728204		chr7:30728109-30728129	chr7:30728108-30728109		743;0	323;0	498;0	214;0	389;4	157;5
K	alternative_donor	Plekha1	chr7	+	chr7:130909736-130910831;chr7:130909629-130910831	chr7:130909659-130910831		chr7:130909629-130909658;chr7:130909659-130909735	chr7:130909628-130909629;chr7:130909658-130909659		75;7	7;2	50;3	17;3	240;21	24;7
N	intron_retention		chr7	+	chr7:141470431-141470550				chr7:141470430-141470431;chr7:141470550-141470551		24;7	0;0	0;0	0;0	0;31	0;2
N	intron_retention		chr7	-	chr7:79825345-79825705				chr7:79825344-79825345;chr7:79825705-79825706		0;0	1;0	0;0	0;0	6;36	0;14
N	cassette	Itgam,RP23-144N15.4	chr7	+	chr7:128115195-128116017	chr7:128115195-128115767;chr7:128115876-128116017		chr7:128115768-128115875			0;1392	0;544	0;919	0;713	1;3204	0;1786
K	intron_retention	Folr2	chr7	-	chr7:101843825-101845203				chr7:101843824-101843825;chr7:101845203-101845204		7536;33	2702;16	6382;36	6192;24	8797;119	5353;23
N	alternative_donor	Irf3	chr7	+	chr7:44997909-44998704;chr7:44998379-44998704	chr7:44998067-44998704		chr7:44997909-44998066;chr7:44998067-44998378	chr7:44997908-44997909;chr7:44998066-44998067		212;3	43;0	105;2	41;2	232;13	85;5
N	intron_retention		chr7	-	chr7:19201913-19202532				chr7:19201912-19201913;chr7:19202532-19202533		0;0	0;0	0;0	0;0	0;9	2;6
N	intron_retention		chr7	-	chr7:31032973-31035208				chr7:31032972-31032973;chr7:31035208-31035209		24;1059	11;413	28;857	0;692	35;701	13;346
N	intron_retention	Bckdk	chr7	+	chr7:127906423-127907100				chr7:127906422-127906423;chr7:127907100-127907101		0;0	0;0	0;0	0;0	7;10	2;0
N	intron_retention		chr7	+	chr7:19045962-19047449				chr7:19045961-19045962;chr7:19047449-19047450		0;0	0;0	0;0	0;0	5;19	0;11
N	alternative_donor	Mef2a	chr7	-	chr7:67264925-67265942	chr7:67264925-67265938		chr7:67265939-67265942	chr7:67265942-67265943		853;0	153;0	914;0	145;0	1538;1	642;0
K	jcn_only_AD	Plekha1	chr7	+	chr7:130865984-130877733	chr7:130866001-130877733		chr7:130865984-130866000	chr7:130865983-130865984		39;7	2;0	28;10	3;0	140;48	25;0
N	alternative_donor	Adam8	chr7	-	chr7:139983995-139984313;chr7:139983995-139984728	chr7:139983995-139984696		chr7:139984314-139984696;chr7:139984697-139984728	chr7:139984696-139984697;chr7:139984728-139984729		10437;0	1902;0	9351;0	2725;1	9152;17	1427;2
N	jcn_only_AA	Adam8	chr7	-	chr7:139983784-139983834;chr7:139983762-139983834;chr7:139983374-139983834;chr7:139983367-139983834	chr7:139983397-139983834		chr7:139983367-139983373;chr7:139983374-139983396;chr7:139983397-139983761;chr7:139983762-139983783	chr7:139983366-139983367;chr7:139983373-139983374;chr7:139983396-139983397;chr7:139983761-139983762		13323;15	3028;0	13017;0	3126;0	12641;5	1847;0
K	alternative_donor	Whamm	chr7	+	chr7:81574703-81578150	chr7:81574720-81578150		chr7:81574703-81574719	chr7:81574702-81574703		0;26	0;72	0;19	14;150	6;56	43;185
N	jcn_only_AD	Ube2m	chr7	-	chr7:13036661-13037545;chr7:13036661-13037554;chr7:13036661-13037594;chr7:13036661-13037215	chr7:13036661-13037620		chr7:13037216-13037545;chr7:13037546-13037554;chr7:13037555-13037594;chr7:13037595-13037620	chr7:13037545-13037546;chr7:13037554-13037555;chr7:13037594-13037595;chr7:13037620-13037621		24;909	13;559	8;527	15;545	63;568	16;610
N	intron_retention		chr7	+	chr7:110126031-110126700				chr7:110126030-110126031;chr7:110126700-110126701		0;22	0;0	0;9	1;3	0;26	0;0
K	alternative_acceptor	Xpo6	chr7	-	chr7:126129638-126131025	chr7:126129641-126131025		chr7:126129638-126129640	chr7:126129637-126129638		14;123	8;97	11;55	7;99	16;168	2;144
N	alternative_acceptor	P2ry6	chr7	-	chr7:100959096-100964218;chr7:100940019-100964218;chr7:100956036-100964218;chr7:100952837-100964218	chr7:100943909-100964218		chr7:100940019-100943908;chr7:100943909-100952836;chr7:100952837-100956035;chr7:100956036-100959095	chr7:100940018-100940019;chr7:100943908-100943909;chr7:100952836-100952837;chr7:100956035-100956036		1491;1	300;0	831;0	530;0	1191;2	447;2
N	jcn_only_AA		chr7	+	chr7:113551354-113561375	chr7:113551354-113551934					0;284	0;83	0;251	0;88	10;1266	0;525
K	intron_retention	Irf7	chr7	-	chr7:141264049-141264492				chr7:141264048-141264049;chr7:141264492-141264493		184;0	789;26	200;0	748;27	167;37	1055;190
N	alternative_donor	Ftl1	chr7	-	chr7:45458661-45459553;chr7:45458661-45459083;chr7:45458661-45459087	chr7:45458661-45458912		chr7:45458913-45459083;chr7:45459084-45459087;chr7:45459088-45459553	chr7:45459083-45459084;chr7:45459087-45459088;chr7:45459553-45459554		24877;9	5664;5	13379;9	4591;5	9686;56	3098;24
N	jcn_only_AA		chr7	-	chr7:143243863-143258341	chr7:143258166-143258341					0;0	0;0	0;0	0;0	8;0	0;2
K	cassette	Nr1h2	chr7	-	chr7:44552621-44553578	chr7:44552621-44552696;chr7:44552758-44553578		chr7:44552697-44552757			0;390	0;188	0;220	0;181	2;294	0;188
N	jcn_only_AA		chr7	+	chr7:101391922-101393058;chr7:101391922-101393171	chr7:101391922-101393446		chr7:101393059-101393171;chr7:101393172-101393446	chr7:101393171-101393172;chr7:101393446-101393447		2;858	1;768	0;540	1;958	0;867	8;1657
K	intron_retention	Arhgef1	chr7	+	chr7:24919352-24919630				chr7:24919351-24919352;chr7:24919630-24919631		291;0	58;0	152;0	85;0	294;77	40;20
N	alternative_donor	Atp10a	chr7	+	chr7:58827331-58827774	chr7:58827351-58827774		chr7:58827331-58827350	chr7:58827330-58827331		0;57	0;117	0;30	0;107	0;51	9;263
N	intron_retention		chr7	+	chr7:104244607-104260117				chr7:104244606-104244607;chr7:104260117-104260118		0;0	0;0	0;0	0;0	2;17	0;47
N	jcn_only_AA		chr7	+	chr7:27865669-27882007	chr7:27865669-27877765		chr7:27877766-27882007	chr7:27882007-27882008		0;18	0;8	0;13	0;2	3;51	0;27
K	intron_retention	Coro1a	chr7	-	chr7:126703175-126704427				chr7:126703174-126703175;chr7:126704427-126704428		0;14	0;0	0;0	5;3	7;28	0;22
N	intron_retention		chr7	-	chr7:30575894-30576739				chr7:30575893-30575894;chr7:30576739-30576740		2;21	0;10	0;37	0;8	0;63	0;26
N	alternative_donor		chr7	-	chr7:45237285-45238503	chr7:45237285-45238499		chr7:45238500-45238503	chr7:45238503-45238504		0;841	0;212	15;544	10;292	34;632	7;237
N	intron_retention		chr7	-	chr7:13035755-13036211				chr7:13035754-13035755;chr7:13036211-13036212		2;16	0;3	0;10	0;4	0;53	0;16
K	intron_retention	Strn4	chr7	+	chr7:16825851-16826463				chr7:16825850-16825851;chr7:16826463-16826464		0;0	0;0	0;0	0;0	1;16	3;0
K	intron_retention	Ldha	chr7	+	chr7:46847746-46848972				chr7:46847745-46847746;chr7:46848972-46848973		12101;0	4644;0	7590;0	5466;0	5318;10	3497;4
K	jcn_only_AD	Clasrp,Nucb1	chr7	-	chr7:45509848-45510322	chr7:45509848-45510231		chr7:45510232-45510322	chr7:45510322-45510323		1195;0	255;0	628;0	450;0	1530;2	498;0
N	alternative_donor	Rnf40	chr7	+	chr7:127589129-127589511	chr7:127589133-127589511		chr7:127589129-127589132	chr7:127589128-127589129		201;0	61;1	66;0	92;0	156;0	159;0
N	cassette	Sec11a	chr7	-	chr7:80916233-80935026	chr7:80916233-80923100;chr7:80923221-80935026		chr7:80923101-80923220			0;84	0;26	0;64	1;41	0;94	0;31
K	cassette	Zfp146	chr7	-	chr7:30163229-30169658	chr7:30163229-30163326;chr7:30163374-30169658		chr7:30163327-30163373			33;0	15;0	33;2	0;0	124;0	5;1
N	alternative_donor		chr7	-	chr7:119895147-119895630	chr7:119895147-119895251		chr7:119895252-119895630	chr7:119895630-119895631		0;1	0;1	0;0	0;1	0;5	2;0
K	alternative_first_exon	Inppl1	chr7	-	chr7:101836952-101837159,chr7:101836952-101837510,chr7:101836952-101837664,chr7:101836952-101837812;chr7:101836952-101837888	chr7:101836952-101837720	chr7:101837889-101838229	chr7:101837721-101837803			110;67	46;13	54;26	36;20	69;32	39;19
N	alternative_donor	Mgmt	chr7	+	chr7:136894688-136951267;chr7:136937154-136951267	chr7:136920013-136951267		chr7:136894688-136920012;chr7:136920013-136937153	chr7:136894687-136894688;chr7:136920012-136920013		40;0	14;0	49;0	20;0	52;0	19;0
K	cassette	Lrrc28	chr7	-	chr7:67545469-67617992	chr7:67545469-67559857;chr7:67559970-67617992		chr7:67559858-67559969			0;10	0;3	0;8	0;0	7;16	0;6
K	intron_retention	Ilk	chr7	+	chr7:105737238-105740176				chr7:105737237-105737238;chr7:105740176-105740177		1390;12	458;0	733;12	565;18	933;56	407;16
K	intron_retention	Edrf1	chr7	+	chr7:133644150-133646989				chr7:133644149-133644150;chr7:133646989-133646990		28;0	0;0	26;0	11;0	75;11	52;2
N	intron_retention		chr7	-	chr7:104389049-104435581				chr7:104389048-104389049;chr7:104435581-104435582		0;0	0;0	0;0	0;9	0;19	18;83
N	alternative_acceptor	Arap1	chr7	+	chr7:101391922-101393171;chr7:101391922-101393446	chr7:101391922-101393058		chr7:101393059-101393171;chr7:101393172-101393446	chr7:101393171-101393172;chr7:101393446-101393447		858;0	770;0	540;0	958;0	872;7	1657;7
N	mutually_exclusive	Fam168a	chr7	+	chr7:100813001-100831327,chr7:100831471-100834008	chr7:100813001-100824131,chr7:100824258-100834008	chr7:100831328-100831470	chr7:100824132-100824257			6;3	1;0	5;0	4;0	13;0	0;0
N	intron_retention		chr7	+	chr7:44998379-44998704				chr7:44998378-44998379;chr7:44998704-44998705		0;0	0;4	0;0	0;6	5;111	0;15
N	intron_retention		chr7	-	chr7:126795366-126795758				chr7:126795365-126795366;chr7:126795758-126795759		2;15083	0;9314	0;11480	0;9925	0;6013	3;5244
K	intron_retention	Irf3	chr7	+	chr7:45000547-45000644				chr7:45000546-45000547;chr7:45000644-45000645		295;23	74;0	135;5	58;0	180;32	77;20
N	jcn_only_AD	Ptdss2	chr7	+	chr7:141147149-141154556	chr7:141154468-141154556					0;116	0;13	0;70	0;30	1;122	0;22
N	cassette	Irf7	chr7	-	chr7:141264049-141264724;chr7:141264316-141264724;chr7:141264049-141265074;chr7:141264316-141265074	chr7:141264049-141264492,chr7:141264316-141264492;chr7:141264656-141265074,chr7:141264656-141264724		chr7:141264493-141264655			77;649	269;2082	41;437	218;2381	56;531	299;3785
K	intron_retention	Alkbh6	chr7	+	chr7:30312708-30313918				chr7:30312707-30312708;chr7:30313918-30313919		293;0	123;11	201;5	124;0	268;18	110;4
K	jcn_only_AA	AC109227.1	chr7	-	chr7:41482960-41499293;chr7:41491069-41499293	chr7:41491463-41499293		chr7:41482960-41491068;chr7:41491069-41491462	chr7:41482959-41482960;chr7:41491068-41491069		15;0	0;0	0;0	0;0	26;0	13;5
N	coord_cassette	Anpep	chr7	-	chr7:79839002-79840872	chr7:79839002-79839162;chr7:79839318-79839401;chr7:79839529-79840872		chr7:79839163-79839317;chr7:79839402-79839528			0;2627	0;958	0;1440	0;1516	2;4443	0;2144
N	alternative_donor	Atp10a	chr7	+	chr7:58794509-58797299	chr7:58794665-58797299		chr7:58794509-58794664	chr7:58794508-58794509		0;33	2;100	0;21	3;120	0;47	13;253
N	jcn_only_AA	Arhgef1,Megf8	chr7	+	chr7:24923111-24923363;chr7:24923111-24923372	chr7:24923111-24923221		chr7:24923222-24923363;chr7:24923364-24923372	chr7:24923363-24923364;chr7:24923372-24923373		958;0	281;0	588;0	257;0	894;0	255;2
N	alternative_donor	Ccdc9	chr7	-	chr7:16284547-16312314;chr7:16284547-16286699;chr7:16284547-16285926	chr7:16284547-16312766		chr7:16285927-16286699;chr7:16286700-16312314;chr7:16312315-16312766	chr7:16286699-16286700;chr7:16312314-16312315;chr7:16312766-16312767		2;0	0;0	0;7	0;0	9;3	4;1
K	intron_retention	Wdr62	chr7	-	chr7:30251645-30252315				chr7:30251644-30251645;chr7:30252315-30252316		130;0	23;0	60;0	28;0	135;30	39;0
K	cassette	Trim21	chr7	-	chr7:102564126-102565388	chr7:102564126-102564271;chr7:102564341-102565388		chr7:102564272-102564340			16;70	33;297	7;55	66;576	27;209	136;1088
N	cassette	Rasgrp4	chr7	+	chr7:29148893-29149798;chr7:29148893-29151445	chr7:29148893-29148986;chr7:29149132-29149798,chr7:29149132-29151445		chr7:29148987-29149131			0;30	0;8	0;18	0;12	7;41	11;11
N	alternative_donor		chr7	-	chr7:19861743-19871117	chr7:19861743-19870876		chr7:19870877-19871117	chr7:19871117-19871118		0;0	0;0	0;1	0;0	18;0	5;0
N	jcn_only_AD	Dock1	chr7	+	chr7:134670845-134724329;chr7:134670061-134724329	chr7:134670834-134724329		chr7:134670061-134670833;chr7:134670834-134670844	chr7:134670060-134670061;chr7:134670833-134670834		119;0	19;0	63;0	55;0	177;2	64;0
N	cassette	Trim30d	chr7	-	chr7:104473283-104483331	chr7:104473283-104479707;chr7:104479731-104483331		chr7:104479708-104479730			0;56	17;243	2;53	14;329	15;217	42;839
K	intron_retention	Snrnp70	chr7	-	chr7:45380619-45380716				chr7:45380618-45380619;chr7:45380716-45380717		0;0	0;0	0;0	0;0	10;8	3;0
N	intron_retention		chr7	-	chr7:104362971-104363701				chr7:104362970-104362971;chr7:104363701-104363702		0;0	0;8	0;0	8;31	0;9	9;63
N	intron_retention		chr7	+	chr7:24885553-24888234				chr7:24885552-24885553;chr7:24888234-24888235		0;4	0;0	2;0	7;0	0;26	0;6
N	mutually_exclusive	Tpcn2	chr7	-	chr7:145266645-145267302,chr7:145267404-145268067	chr7:145266645-145266777,chr7:145266860-145268067	chr7:145267303-145267403	chr7:145266778-145266859			0;0	0;0	0;0	0;0	2;7	0;0
N	alternative_acceptor	Phrf1,Rnf40	chr7	+	chr7:141261543-141261775	chr7:141261543-141261748		chr7:141261749-141261775	chr7:141261775-141261776		372;0	106;0	191;0	219;1	431;2	288;0
N	alternative_acceptor	Pak1	chr7	+	chr7:97904835-97907807	chr7:97904835-97906789		chr7:97906790-97907807	chr7:97907807-97907808		366;0	101;0	328;0	133;1	511;3	178;0
N	alternative_donor		chr7	-	chr7:101837377-101837720	chr7:101837377-101837664		chr7:101837665-101837720	chr7:101837720-101837721		0;31	0;14	0;18	0;22	0;55	2;11
N	cassette	Usp31	chr7	-	chr7:121666934-121669654	chr7:121666934-121667787;chr7:121667866-121669654		chr7:121667788-121667865			0;30	0;6	0;25	0;11	0;76	2;41
N	jcn_only_AA	Tial1	chr7	-	chr7:128448771-128454935;chr7:128451501-128454935	chr7:128448720-128454935		chr7:128448720-128448770;chr7:128448771-128451500	chr7:128448719-128448720;chr7:128448770-128448771		23;228	0;63	30;155	43;64	57;407	19;197
N	jcn_only_AA		chr7	-	chr7:18910247-18910342	chr7:18910258-18910342					0;9	0;2	0;0	0;0	1;5	0;0
N	intron_retention		chr7	-	chr7:101841536-101843667				chr7:101841535-101841536;chr7:101843667-101843668		0;15	0;0	6;21	0;15	1;170	5;38
K	intron_retention	Ftl1	chr7	-	chr7:45459231-45459529				chr7:45459230-45459231;chr7:45459529-45459530		183967;51	37077;27	93155;28	35613;13	71377;178	28508;62
N	intron_retention		chr7	+	chr7:81867094-81867152				chr7:81867093-81867094;chr7:81867152-81867153		0;45	0;0	0;11	0;0	5;557	0;51
N	cassette	Tmem219	chr7	-	chr7:126886316-126896748;chr7:126889061-126896748	chr7:126889061-126891602,chr7:126886316-126891602;chr7:126891833-126896748		chr7:126891603-126891832			0;191	0;197	0;133	2;231	0;138	3;189
N	alternative_donor	Pde8a	chr7	+	chr7:81320851-81324015	chr7:81321138-81324015		chr7:81320851-81321137	chr7:81320850-81320851		289;1	32;0	183;0	52;0	616;8	76;0
K	alternative_acceptor	Akt2,Vps33b	chr7	+	chr7:27628991-27629334	chr7:27628991-27629295		chr7:27629296-27629334	chr7:27629334-27629335		0;244	0;113	0;240	0;156	5;251	18;213
N	jcn_only_AA	Samd4b	chr7	-	chr7:28406688-28407230	chr7:28407026-28407230		chr7:28406688-28407025	chr7:28406687-28406688		276;0	217;0	230;0	324;0	364;0	519;7
K	cassette	Deaf1	chr7	-	chr7:141322609-141324081	chr7:141322609-141322889;chr7:141323020-141324081		chr7:141322890-141323019			0;58	0;11	0;42	0;13	5;60	0;17
N	mutually_exclusive	Tmem219	chr7	-	chr7:126891833-126897025,chr7:126897228-126898223	chr7:126891833-126896748,chr7:126896939-126898223	chr7:126897026-126897227	chr7:126896749-126896938			0;0	2;2	0;0	0;0	0;3	0;0
N	intron_retention		chr7	-	chr7:101837374-101837720				chr7:101837373-101837374;chr7:101837720-101837721		0;145	0;49	0;111	0;79	2;409	2;184
N	jcn_only_AD	Ap2a2	chr7	+	chr7:141619634-141620471	chr7:141619639-141620471		chr7:141619634-141619638	chr7:141619633-141619634		838;0	228;0	695;7	247;0	1417;0	384;0
K	jcn_only_AA	Cox6b2	chr7	-	chr7:4752162-4752723	chr7:4752173-4752723		chr7:4752162-4752172	chr7:4752161-4752162		0;0	0;0	20;0	5;0	10;2	9;0
K	intron_retention	Prc1	chr7	+	chr7:80304595-80304680				chr7:80304594-80304595;chr7:80304680-80304681		445;0	52;0	377;0	63;0	942;8	77;0
N	alternative_donor	Adam8	chr7	-	chr7:139988296-139988378;chr7:139988296-139988454	chr7:139988296-139988462		chr7:139988379-139988454;chr7:139988455-139988462	chr7:139988454-139988455;chr7:139988462-139988463		11;7709	0;1219	15;5407	0;1851	90;6292	4;928
K	intron_retention	Xrcc1	chr7	+	chr7:24570927-24571014				chr7:24570926-24570927;chr7:24571014-24571015		283;0	81;0	208;0	124;0	313;21	131;0
N	cassette	Gmfg	chr7	+	chr7:28441042-28441668	chr7:28441042-28441433;chr7:28441531-28441668		chr7:28441434-28441530			8;349	0;114	11;190	0;224	42;890	28;538
N	jcn_only_AA	Ppme1	chr7	-	chr7:100341937-100344951	chr7:100343872-100344951		chr7:100341937-100343871	chr7:100341936-100341937		243;0	94;0	161;0	156;0	199;0	145;7
K	intron_retention	Gtf2h1	chr7	+	chr7:46816475-46816896				chr7:46816474-46816475;chr7:46816896-46816897		102;0	38;0	106;0	28;0	243;11	158;0
N	intron_retention		chr7	-	chr7:30973323-30973715				chr7:30973322-30973323;chr7:30973715-30973716		0;69	0;2	0;56	0;18	0;38	2;2
N	jcn_only_AA		chr7	+	chr7:131428636-131429950	chr7:131428636-131429946		chr7:131429947-131429950	chr7:131429950-131429951		0;67	0;25	0;42	0;38	0;208	7;217
K	intron_retention	Tial1	chr7	-	chr7:128448397-128448620				chr7:128448396-128448397;chr7:128448620-128448621		270;0	69;0	230;0	114;0	617;25	202;0
N	intron_retention		chr7	+	chr7:142413200-142427734				chr7:142413199-142413200;chr7:142427734-142427735		0;0	0;0	0;0	6;0	9;23	0;0
K	alternative_last_exon	Hnrnpul1	chr7	-	chr7:25734826-25740827	chr7:25736762-25740827	chr7:25734559-25734825	chr7:25736590-25736761			564;1	172;0	432;0	285;0	1060;10	349;0
N	intron_retention		chr7	+	chr7:27637199-27638061				chr7:27637198-27637199;chr7:27638061-27638062		0;0	0;0	0;0	0;0	2;5	0;6
K	intron_retention	Rnf40	chr7	+	chr7:127591437-127591532				chr7:127591436-127591437;chr7:127591532-127591533		180;0	99;0	157;0	115;0	167;5	199;5
K	intron_retention		chr7	-	chr7:126575413-126575489				chr7:126575412-126575413;chr7:126575489-126575490		392;11	230;0	253;0	267;3	353;59	391;24
K	intron_retention	Adam8	chr7	-	chr7:139984844-139985336				chr7:139984843-139984844;chr7:139985336-139985337		6588;16	1267;0	5293;18	1507;0	4841;197	770;18
K	intron_retention	U2af1l4	chr7	+	chr7:30563409-30563531				chr7:30563408-30563409;chr7:30563531-30563532		18;2	5;0	18;0	32;0	13;13	0;0
K	intron_retention		chr7	-	chr7:44865628-44866809				chr7:44865627-44865628;chr7:44866809-44866810		728;10	234;0	538;0	301;0	772;22	244;0
N	intron_retention	Zfp511	chr7	+	chr7:140039446-140039862				chr7:140039445-140039446;chr7:140039862-140039863		0;0	0;0	11;0	0;0	0;48	0;9
N	alternative_donor		chr7	-	chr7:28364951-28368002	chr7:28364951-28365281		chr7:28365282-28368002	chr7:28368002-28368003		0;3	0;3	0;2	0;4	1;8	0;11
K	intron_retention	Hnrnpl	chr7	+	chr7:28815196-28815279				chr7:28815195-28815196;chr7:28815279-28815280		2984;0	743;0	2384;0	851;6	2610;28	595;18
K	jcn_only_AA	AC160535.1	chr7	+	chr7:116102005-116103210	chr7:116102005-116103194		chr7:116103195-116103210	chr7:116103210-116103211		1373;5	467;13	1131;13	628;9	1538;15	1099;19
N	alternative_acceptor		chr7	+	chr7:19030753-19034410	chr7:19030753-19034406		chr7:19034407-19034410	chr7:19034410-19034411		2;355	0;100	0;224	0;109	0;280	0;138
N	intron_retention		chr7	-	chr7:81343801-81344856				chr7:81343800-81343801;chr7:81344856-81344857		0;0	0;0	0;2	0;0	0;20	1;0
K	intron_retention	Arhgef1	chr7	+	chr7:24913170-24913398				chr7:24913169-24913170;chr7:24913398-24913399		825;0	198;0	501;0	276;0	934;20	233;0
K	cassette	Pgm2l1	chr7	+	chr7:100260078-100262065	chr7:100260078-100261599;chr7:100261790-100262065		chr7:100261600-100261789			0;59	0;15	0;53	0;6	5;176	0;23
K	intron_retention	Trim28	chr7	+	chr7:13029253-13029342				chr7:13029252-13029253;chr7:13029342-13029343		858;9	226;0	693;0	258;0	707;25	226;7
N	intron_retention		chr7	-	chr7:44533798-44533914				chr7:44533797-44533798;chr7:44533914-44533915		2;12	0;0	0;0	0;0	0;18	0;0
N	alternative_acceptor	Rpl18	chr7	+	chr7:45720019-45720371;chr7:45720019-45720437	chr7:45720019-45720293		chr7:45720294-45720371;chr7:45720372-45720437	chr7:45720371-45720372;chr7:45720437-45720438		103;2132	115;1102	107;1509	72;1216	96;1446	24;734
K	intron_retention	Rnf141	chr7	-	chr7:110800990-110801364				chr7:110800989-110800990;chr7:110801364-110801365		0;0	0;0	0;0	0;0	6;34	18;15
K	intron_retention	Strn4	chr7	+	chr7:16839973-16840205				chr7:16839972-16839973;chr7:16840205-16840206		269;0	89;0	161;0	83;0	144;12	63;0
N	intron_retention	Ucp2	chr7	+	chr7:100494376-100495809				chr7:100494375-100494376;chr7:100495809-100495810		0;0	0;0	13;0	0;0	0;62	0;6
K	intron_retention	Cd33	chr7	-	chr7:43529556-43529865				chr7:43529555-43529556;chr7:43529865-43529866		6;26	6;15	1;11	11;11	42;515	10;115
N	alternative_acceptor	Coro1a	chr7	-	chr7:126700433-126700583;chr7:126700491-126700583	chr7:126700473-126700583		chr7:126700433-126700472;chr7:126700473-126700490	chr7:126700432-126700433;chr7:126700472-126700473		3;1535	9;529	0;980	0;467	2;978	0;348
N	jcn_only_AA		chr7	+	chr7:126440447-126441840	chr7:126440447-126441836		chr7:126441837-126441840	chr7:126441840-126441841		0;93	0;59	0;41	0;45	1;106	0;47
N	mutually_exclusive	Ampd3	chr7	+	chr7:110804989-110807779,chr7:110807954-110809795	chr7:110804989-110805963,chr7:110806085-110809795	chr7:110807780-110807953	chr7:110805964-110806084			0;8	0;2	0;0	0;0	5;2	2;4
K	intron_retention	Hcst	chr7	-	chr7:30418220-30418618				chr7:30418219-30418220;chr7:30418618-30418619		92;6	45;0	25;0	56;0	75;13	7;5
K	alternative_acceptor	Hddc3	chr7	+	chr7:80343957-80350120;chr7:80343957-80345647	chr7:80343957-80344101		chr7:80344102-80345647;chr7:80345648-80350120	chr7:80345647-80345648;chr7:80350120-80350121		10;1	1;0	7;5	2;1	23;28	2;6
N	alternative_acceptor	Arap1	chr7	+	chr7:101391922-101393058;chr7:101391922-101393446	chr7:101391922-101393171		chr7:101393059-101393171;chr7:101393172-101393446	chr7:101393171-101393172;chr7:101393446-101393447		858;0	768;2	540;0	958;0	874;5	1664;0
N	intron_retention		chr7	-	chr7:105637190-105637818				chr7:105637189-105637190;chr7:105637818-105637819		0;9	0;6	0;10	0;5	1;61	0;23
N	alternative_donor		chr7	-	chr7:126494330-126494440	chr7:126494330-126494419		chr7:126494420-126494440	chr7:126494440-126494441		0;699	0;257	3;616	7;297	31;1413	0;442
K	cassette	Syt8	chr7	+	chr7:142439522-142439850	chr7:142439522-142439659;chr7:142439766-142439850		chr7:142439660-142439765			0;0	0;0	0;0	0;0	10;4	0;0
N	alternative_donor	Ndufa3	chr7	+	chr7:3617692-3619429;chr7:3618141-3619429	chr7:3617831-3619429		chr7:3617692-3617830;chr7:3617831-3618140	chr7:3617691-3617692;chr7:3617830-3617831		1647;11	751;6	1129;8	1094;6	1233;14	698;4
K	jcn_only_AD	Mvp,Relt	chr7	-	chr7:100853116-100863293	chr7:100853116-100863111		chr7:100863112-100863293	chr7:100863293-100863294		3;9	0;0	14;0	0;0	23;2	3;0
N	intron_retention	Mypopos	chr7	-	chr7:18993342-18993552				chr7:18993341-18993342;chr7:18993552-18993553		0;0	0;0	0;0	0;2	10;35	0;12
N	intron_retention		chr7	+	chr7:104315109-104317291				chr7:104315108-104315109;chr7:104317291-104317292		0;0	11;0	0;0	0;0	6;5	0;20
K	intron_retention	Rnh1	chr7	-	chr7:141160566-141160649				chr7:141160565-141160566;chr7:141160649-141160650		6978;10	2140;0	4182;6	3025;0	4319;26	1690;0
N	intron_retention		chr7	-	chr7:3717402-3842286				chr7:3717401-3717402;chr7:3842286-3842287		0;65	61;73	0;56	0;164	131;194	0;316
N	intron_retention	Stx4a	chr7	+	chr7:127843643-127846004				chr7:127843642-127843643;chr7:127846004-127846005		0;0	0;0	0;0	5;0	0;32	0;18
K	intron_retention	Cpeb1	chr7	-	chr7:81348440-81349791				chr7:81348439-81348440;chr7:81349791-81349792		41;0	0;0	8;0	0;0	18;24	0;0
N	jcn_only_AD	Leng1	chr7	-	chr7:3661361-3662770	chr7:3661361-3662757		chr7:3662758-3662770	chr7:3662770-3662771		59;0	76;0	72;0	114;3	111;0	144;0
N	alternative_donor	Spn	chr7	-	chr7:140854822-140855091	chr7:140854822-140855073		chr7:140855074-140855091	chr7:140855091-140855092		0;117	8;26	10;57	0;60	23;74	0;64
K	intron_retention		chr7	-	chr7:48880402-48880660				chr7:48880401-48880402;chr7:48880660-48880661		152;0	0;0	88;0	0;0	142;16	0;0
K	alternative_acceptor	Zfand6	chr7	-	chr7:84633991-84634238	chr7:84633994-84634238		chr7:84633991-84633993	chr7:84633990-84633991		13;106	8;41	9;109	6;44	38;351	26;158
K	intron_retention		chr7	-	chr7:55944710-55961451				chr7:55944709-55944710;chr7:55961451-55961452		113;0	83;3	93;2	144;0	333;15	407;19
K	alternative_first_exon	Ypel3	chr7	+	chr7:126777954-126778305	chr7:126778098-126778305	chr7:126777001-126777953	chr7:126778054-126778097			5;148	0;21	2;122	0;8	2;411	0;34
K	jcn_only_AD	Lysmd4	chr7	+	chr7:67223892-67225863	chr7:67224402-67225863					31;0	18;0	26;0	14;0	44;1	49;0
K	jcn_only_AD	Plekha1	chr7	+	chr7:130909736-130910831;chr7:130909629-130910831	chr7:130909659-130910831		chr7:130909629-130909658;chr7:130909659-130909735	chr7:130909628-130909629;chr7:130909658-130909659		93;17	7;5	67;8	17;7	255;32	26;10
K	intron_retention	Pstk	chr7	+	chr7:131373831-131374064				chr7:131373830-131373831;chr7:131374064-131374065		63;0	26;0	55;0	35;0	124;19	28;0
K	intron_retention	Ptpre	chr7	+	chr7:135671202-135672744				chr7:135671201-135671202;chr7:135672744-135672745		286;0	148;0	167;0	164;3	517;48	514;5
N	jcn_only_AD		chr7	-	chr7:44536027-44537679	chr7:44536027-44537607		chr7:44537608-44537679	chr7:44537679-44537680		0;347	0;23	0;255	0;26	2;397	0;24
K	coord_cassette	Ino80e	chr7	-	chr7:126852992-126857675	chr7:126852992-126853488;chr7:126853581-126857225;chr7:126857292-126857675		chr7:126853489-126853580;chr7:126857226-126857291			17;12	0;3	5;10	0;7	15;11	3;2
N	intron_retention	Iqgap1	chr7	-	chr7:80725675-80725761				chr7:80725674-80725675;chr7:80725761-80725762		0;23	0;0	0;29	0;7	1;189	0;81
N	jcn_only_AD	Capns1	chr7	-	chr7:30187730-30190073;chr7:30187730-30190051	chr7:30187730-30190128		chr7:30190052-30190073;chr7:30190074-30190128	chr7:30190073-30190074;chr7:30190128-30190129		4349;7	2328;0	3035;19	2518;11	3041;9	1732;0
K	intron_retention		chr7	+	chr7:24082239-24085425				chr7:24082238-24082239;chr7:24085425-24085426		57;0	11;0	56;0	36;0	63;6	58;0
K	intron_retention	Sh2b1	chr7	-	chr7:126473095-126473478				chr7:126473094-126473095;chr7:126473478-126473479		59;18	44;0	25;10	11;4	68;78	25;32
K	alternative_donor	Wdr62	chr7	-	chr7:30242878-30243042	chr7:30242878-30243033		chr7:30243034-30243042	chr7:30243042-30243043		207;23	51;6	168;22	28;1	293;26	53;5
K	intron_retention	Mcmbp	chr7	-	chr7:128709206-128709781				chr7:128709205-128709206;chr7:128709781-128709782		516;0	427;0	355;0	531;0	719;2	927;6
K	intron_retention	Arap1	chr7	+	chr7:101396196-101398295				chr7:101396195-101396196;chr7:101398295-101398296		984;0	1168;0	617;0	1357;0	1086;15	2374;21
K	intron_retention	Smg1	chr7	-	chr7:118168747-118168857				chr7:118168746-118168747;chr7:118168857-118168858		99;0	64;0	98;0	90;0	433;11	249;2
K	intron_retention	Numa1	chr7	+	chr7:102007555-102009090				chr7:102007554-102007555;chr7:102009090-102009091		632;0	138;0	351;4	136;10	689;44	276;23
N	cassette	Snrpa1	chr7	+	chr7:66069214-66070589	chr7:66069214-66069423;chr7:66069527-66070589		chr7:66069424-66069526			0;157	0;91	2;162	0;89	2;187	0;118
K	intron_retention	RP23-331A21.2	chr7	-	chr7:98590885-98593330				chr7:98590884-98590885;chr7:98593330-98593331		65;0	19;0	43;0	14;0	126;10	50;0
K	intron_retention	Pcf11	chr7	-	chr7:92648126-92648925				chr7:92648125-92648126;chr7:92648925-92648926		28;5	23;0	31;0	18;0	194;13	122;11
K	intron_retention	Smg1	chr7	-	chr7:118178525-118178752				chr7:118178524-118178525;chr7:118178752-118178753		164;0	63;0	69;0	48;0	456;16	265;0
N	intron_retention		chr7	+	chr7:16115272-16115602				chr7:16115271-16115272;chr7:16115602-16115603		8;0	2;0	0;0	0;0	6;9	0;9
K	intron_retention		chr7	-	chr7:4009835-4010465				chr7:4009834-4009835;chr7:4010465-4010466		0;0	0;0	0;0	0;0	5;24	2;2
N	intron_retention	Suv420h2	chr7	+	chr7:4742288-4742490				chr7:4742287-4742288;chr7:4742490-4742491		0;0	0;0	0;5	0;0	27;119	0;6
N	alternative_acceptor	Zfp511	chr7	+	chr7:140039446-140040242	chr7:140039446-140039862		chr7:140039863-140040242	chr7:140040242-140040243		128;1	36;0	95;4	63;0	93;17	80;5
N	alternative_acceptor	Fxyd5	chr7	-	chr7:31040273-31041396;chr7:31040253-31041396;chr7:31040222-31041396	chr7:31040258-31041396		chr7:31040222-31040252;chr7:31040253-31040257;chr7:31040258-31040272	chr7:31040221-31040222;chr7:31040252-31040253;chr7:31040257-31040258		806;6682	278;2340	529;5036	450;3970	753;7889	447;3762
N	alternative_donor		chr7	-	chr7:126589550-126590866;chr7:126589550-126590870;chr7:126589550-126590326	chr7:126589550-126590990		chr7:126590327-126590866;chr7:126590867-126590870;chr7:126590871-126590990	chr7:126590866-126590867;chr7:126590870-126590871;chr7:126590990-126590991		0;6	23;902	1;17	26;977	2;14	217;2026
N	jcn_only_AD	Coro1a	chr7	-	chr7:126700886-126700991	chr7:126700886-126700982		chr7:126700983-126700991	chr7:126700991-126700992		2744;20	665;0	1675;6	652;0	1630;6	536;0
K	intron_retention	Lilra6	chr7	-	chr7:3911713-3912479				chr7:3911712-3911713;chr7:3912479-3912480		13;17	22;0	13;2	11;3	38;22	10;0
N	jcn_only_AA	Irf7	chr7	-	chr7:141265232-141265376;chr7:141265162-141265376;chr7:141265292-141265376;chr7:141265167-141265376	chr7:141265234-141265376		chr7:141265162-141265166;chr7:141265167-141265231;chr7:141265232-141265233;chr7:141265234-141265291	chr7:141265161-141265162;chr7:141265166-141265167;chr7:141265231-141265232;chr7:141265233-141265234		985;0	3031;0	689;0	4507;5	742;0	6409;15
K	intron_retention		chr7	-	chr7:4646941-4658678				chr7:4646940-4646941;chr7:4658678-4658679		38;73	50;53	17;31	20;49	10;26	60;44
N	jcn_only_AA	Dock1	chr7	+	chr7:28352411-28352505	chr7:28352411-28352493		chr7:28352494-28352505	chr7:28352505-28352506		0;9785	0;5617	0;7515	0;6653	5;6714	0;4536
K	jcn_only_AD	Lipe	chr7	-	chr7:25383681-25384372	chr7:25383681-25384361		chr7:25384362-25384372	chr7:25384372-25384373		100;0	139;0	55;9	168;0	75;0	101;0
N	jcn_only_AD	Hps5,Zfp787	chr7	-	chr7:6142620-6143061	chr7:6142620-6143056		chr7:6143057-6143061	chr7:6143061-6143062		23;7	14;0	17;0	5;0	19;0	13;0
N	jcn_only_AA	Hsd3b7,RP23-325D10.3	chr7	+	chr7:127802399-127802944;chr7:127802399-127802785	chr7:127802399-127803244		chr7:127802786-127802944;chr7:127802945-127803244	chr7:127802944-127802945;chr7:127803244-127803245		278;0	27;0	207;0	59;0	280;2	48;0
N	alternative_acceptor	Cd33	chr7	-	chr7:43530306-43532037	chr7:43530323-43532037		chr7:43530306-43530322	chr7:43530305-43530306		105;0	52;0	57;0	72;0	748;36	218;8
N	alternative_acceptor	Armc5	chr7	+	chr7:128243473-128244024;chr7:128243473-128244131	chr7:128243473-128244134		chr7:128244025-128244131;chr7:128244132-128244134	chr7:128244131-128244132;chr7:128244134-128244135		167;14	62;5	89;6	56;0	150;0	43;11
N	jcn_only_AA	Ampd3	chr7	+	chr7:110772897-110777798	chr7:110772897-110773810		chr7:110773811-110777798	chr7:110777798-110777799		6;0	51;0	0;0	75;0	5;0	111;9
N	intron_retention		chr7	-	chr7:109933511-109933612				chr7:109933510-109933511;chr7:109933612-109933613		0;3	0;7	1;4	0;10	10;55	0;23
K	alternative_acceptor	Tbc1d17	chr7	-	chr7:44848520-44848848	chr7:44848535-44848848		chr7:44848520-44848534	chr7:44848519-44848520		0;46	0;4	0;39	0;5	3;42	0;12
K	intron_retention	Idh2	chr7	-	chr7:80097956-80098135				chr7:80097955-80097956;chr7:80098135-80098136		585;0	161;0	415;0	247;0	413;27	143;0
K	intron_retention	Eed	chr7	-	chr7:89956414-89962255				chr7:89956413-89956414;chr7:89962255-89962256		185;0	45;0	151;0	47;0	399;22	169;0
N	jcn_only_AD	Rnf169	chr7	-	chr7:99955541-99980294;chr7:99955541-99979912;chr7:99955541-99965237;chr7:99955541-99965241;chr7:99955541-99979743	chr7:99955541-99979971		chr7:99965238-99965241;chr7:99965242-99979743;chr7:99979744-99979912;chr7:99979913-99979971;chr7:99979972-99980294	chr7:99965241-99965242;chr7:99979743-99979744;chr7:99979912-99979913;chr7:99979971-99979972;chr7:99980294-99980295		0;8	0;2	0;22	0;0	20;49	3;2
K	cassette	Eri2	chr7	-	chr7:119786828-119787733	chr7:119786828-119787403;chr7:119787486-119787733		chr7:119787404-119787485			0;27	0;1	0;17	3;6	9;26	2;9
K	jcn_only_AD	Ndufab1	chr7	-	chr7:122096732-122101654	chr7:122096732-122101227		chr7:122101228-122101654	chr7:122101654-122101655		920;5	274;0	681;0	295;0	563;9	325;0
N	intron_retention	Arrb1	chr7	+	chr7:99598562-99599784				chr7:99598561-99598562;chr7:99599784-99599785		0;0	0;0	0;0	0;0	5;11	0;0
K	intron_retention	Fam98c	chr7	-	chr7:29155358-29155674				chr7:29155357-29155358;chr7:29155674-29155675		56;0	11;0	18;0	15;0	33;23	7;0
N	alternative_donor		chr7	-	chr7:30187730-30190128;chr7:30187730-30190073	chr7:30187730-30190051		chr7:30190052-30190073;chr7:30190074-30190128	chr7:30190073-30190074;chr7:30190128-30190129		7;1122	0;601	19;783	11;650	9;791	0;447
N	jcn_only_AA	Sae1	chr7	-	chr7:16334322-16336693;chr7:16330683-16336693	chr7:16333616-16336693		chr7:16330683-16333615;chr7:16333616-16334321	chr7:16330682-16330683;chr7:16333615-16333616		847;0	149;0	545;0	197;1	759;0	194;1
K	intron_retention	Stx4a	chr7	+	chr7:127846129-127846487				chr7:127846128-127846129;chr7:127846487-127846488		0;0	0;0	0;0	0;0	0;68	13;19
K	intron_retention	Arhgap17	chr7	-	chr7:123300603-123303695				chr7:123300602-123300603;chr7:123303695-123303696		450;0	438;0	327;0	445;0	690;11	1090;5
N	jcn_only_AA	RP23-233O21.1,Zfp82	chr7	-	chr7:30057520-30062228	chr7:30060139-30062228		chr7:30057520-30060138	chr7:30057519-30057520		16;0	0;0	24;2	0;0	36;0	19;0
N	jcn_only_AA		chr7	+	chr7:112083913-112086003	chr7:112083913-112085994		chr7:112085995-112086003	chr7:112086003-112086004		0;242	0;176	0;213	0;331	0;941	5;1075
N	alternative_donor		chr7	+	chr7:3645585-3645992	chr7:3645596-3645992		chr7:3645585-3645595	chr7:3645584-3645585		17;0	0;0	0;4	3;0	7;9	14;4
N	intron_retention	00R_Pgap2,Pgap2	chr7	+	chr7:102236347-102236417				chr7:102236346-102236347;chr7:102236417-102236418		0;0	0;6	0;0	0;3	2;11	0;47
N	intron_retention		chr7	-	chr7:80923221-80935026				chr7:80923220-80923221;chr7:80935026-80935027		2;0	0;0	0;0	0;0	18;13	0;6
K	intron_retention	Atxn2l	chr7	-	chr7:126501459-126502229				chr7:126501458-126501459;chr7:126502229-126502230		19;0	0;0	0;0	5;0	11;9	3;7
N	alternative_acceptor	Kcnn4	chr7	+	chr7:24384183-24384545;chr7:24384183-24384730;chr7:24384183-24384694;chr7:24384183-24384721	chr7:24384183-24384636		chr7:24384546-24384636;chr7:24384637-24384694;chr7:24384695-24384721;chr7:24384722-24384730	chr7:24384636-24384637;chr7:24384694-24384695;chr7:24384721-24384722;chr7:24384730-24384731		2295;220	598;57	1994;185	833;74	1565;183	628;68
N	jcn_only_AD	Iqgap1	chr7	-	chr7:80799950-80803140;chr7:80799950-80802895	chr7:80799950-80803136		chr7:80802896-80803136;chr7:80803137-80803140	chr7:80803136-80803137;chr7:80803140-80803141		3143;0	1106;0	1823;0	1352;0	3289;0	1870;1
N	jcn_only_AA		chr7	+	chr7:16421508-16423847	chr7:16421508-16422188					8;248	0;120	0;182	0;256	0;281	0;244
N	jcn_only_AD	Pold3	chr7	-	chr7:100093482-100096392;chr7:100093482-100096372	chr7:100093482-100096199		chr7:100096200-100096372;chr7:100096373-100096392	chr7:100096372-100096373;chr7:100096392-100096393		267;0	80;0	308;0	115;0	418;2	210;0
N	alternative_acceptor		chr7	+	chr7:132982913-132983736	chr7:132982913-132983732		chr7:132983733-132983736	chr7:132983736-132983737		0;12	0;10	0;19	0;16	3;67	0;24
K	intron_retention		chr7	-	chr7:79835421-79835968				chr7:79835420-79835421;chr7:79835968-79835969		6609;7	3189;5	4731;0	4194;0	12909;79	6272;20
N	alternative_acceptor	Rnf121	chr7	-	chr7:102023391-102029011	chr7:102024147-102029011		chr7:102023391-102024146	chr7:102023390-102023391		6;18	0;7	2;15	0;11	0;31	2;20
K	alternative_donor	Ppp5c	chr7	-	chr7:17022657-17024586;chr7:17022657-17027427	chr7:17022657-17027692		chr7:17024587-17027427;chr7:17027428-17027692	chr7:17027427-17027428;chr7:17027692-17027693		1;460	0;92	0;331	0;108	14;363	1;120
K	intron_retention	Dyrk1b	chr7	+	chr7:28185437-28185833				chr7:28185436-28185437;chr7:28185833-28185834		22;10	0;0	0;0	8;3	14;16	3;0
K	intron_retention	Ilk	chr7	+	chr7:105736807-105737100				chr7:105736806-105736807;chr7:105737100-105737101		27;14	7;4	13;0	9;6	7;5	25;9
K	intron_retention	Ptdss2	chr7	+	chr7:141154997-141155333				chr7:141154996-141154997;chr7:141155333-141155334		177;0	47;0	82;0	39;0	99;9	57;0
N	alternative_donor	Whamm	chr7	+	chr7:81586300-81589337	chr7:81588553-81589337		chr7:81586300-81588552	chr7:81586299-81586300		60;1	227;0	60;0	393;1	92;3	341;6
N	jcn_only_AD	Tbc1d10b	chr7	-	chr7:127203841-127207449;chr7:127203841-127204116;chr7:127203841-127206798	chr7:127203841-127207488		chr7:127204117-127206798;chr7:127206799-127207449;chr7:127207450-127207488	chr7:127206798-127206799;chr7:127207449-127207450;chr7:127207488-127207489		580;0	225;0	365;0	358;0	441;0	414;1
N	jcn_only_AD	Tm6sf1	chr7	+	chr7:81865511-81868640;chr7:81867537-81868640;chr7:81865345-81868640	chr7:81865513-81868640		chr7:81865345-81865510;chr7:81865511-81865512;chr7:81865513-81867536	chr7:81865344-81865345;chr7:81865510-81865511;chr7:81865512-81865513		449;0	114;0	275;0	89;0	938;3	290;0
K	intron_retention	Gsk3a	chr7	-	chr7:25229573-25229850				chr7:25229572-25229573;chr7:25229850-25229851		1735;120	1013;8	1440;86	884;34	1963;109	1032;49
N	jcn_only_AD	Isg20	chr7	+	chr7:78914053-78914321;chr7:78912999-78914321	chr7:78914043-78914321		chr7:78912999-78914042;chr7:78914043-78914052	chr7:78912998-78912999;chr7:78914042-78914043		0;63	45;575	0;26	101;1105	0;51	91;1831
N	alternative_acceptor	Stard5	chr7	+	chr7:83637698-83642362;chr7:83637698-83640458;chr7:83637698-83650859;chr7:83637698-83640421	chr7:83637698-83659648		chr7:83640422-83640458;chr7:83640459-83642362;chr7:83642363-83650859;chr7:83650860-83659648	chr7:83640458-83640459;chr7:83642362-83642363;chr7:83650859-83650860;chr7:83659648-83659649		10;0	9;0	4;0	15;0	14;0	16;1
K	alternative_acceptor	Epn1,Pnkp	chr7	+	chr7:5082122-5083729	chr7:5082122-5083662		chr7:5083663-5083729	chr7:5083729-5083730		210;602	49;151	94;472	33;142	115;540	19;156
K	intron_retention	Eed	chr7	-	chr7:89962362-89964728				chr7:89962361-89962362;chr7:89964728-89964729		153;0	61;0	115;0	26;0	348;34	153;11
K	intron_retention		chr7	+	chr7:130902246-130904869				chr7:130902245-130902246;chr7:130904869-130904870		218;0	23;0	222;0	97;0	849;24	327;7
N	intron_retention		chr7	+	chr7:105741175-105741373				chr7:105741174-105741175;chr7:105741373-105741374		2;9	0;0	0;19	0;21	0;72	0;23
N	jcn_only_AA	Il4ra	chr7	+	chr7:125567298-125569022	chr7:125567298-125567392		chr7:125567393-125569022	chr7:125569022-125569023		355;0	1302;0	186;0	6544;7	299;0	5413;6
N	intron_retention		chr7	+	chr7:45530134-45532150				chr7:45530133-45530134;chr7:45532150-45532151		0;0	0;0	0;0	7;0	0;5	0;10
K	intron_retention	Cnot3	chr7	+	chr7:3658101-3658192				chr7:3658100-3658101;chr7:3658192-3658193		418;0	152;0	456;0	249;0	708;18	257;16
N	alternative_acceptor		chr7	+	chr7:128752917-128754079	chr7:128752917-128754049		chr7:128754050-128754079	chr7:128754079-128754080		0;151	0;113	0;111	0;171	2;280	0;392
K	intron_retention	RP23-128P10.1	chr7	-	chr7:135638830-135646409				chr7:135638829-135638830;chr7:135646409-135646410		14;0	0;0	0;0	0;0	6;22	9;22
K	intron_retention	Pld3	chr7	-	chr7:27541269-27541685				chr7:27541268-27541269;chr7:27541685-27541686		3614;0	1393;0	3015;0	2731;0	5961;9	2718;3
K	jcn_only_AA	Fam98c	chr7	-	chr7:29154532-29154615	chr7:29154536-29154615		chr7:29154532-29154535	chr7:29154531-29154532		0;180	1;53	0;119	0;38	6;173	0;25
K	alternative_last_exon	Zfp787	chr7	-	chr7:6134709-6143061;chr7:6133172-6143061	chr7:6142620-6143061	chr7:6131491-6133171	chr7:6142286-6142619			63;9	15;7	40;8	21;4	54;17	18;6
N	intron_retention		chr7	-	chr7:4631237-4632107				chr7:4631236-4631237;chr7:4632107-4632108		0;529	1;601	0;363	0;1047	0;655	0;1170
N	intron_retention	Zfp715	chr7	-	chr7:43311186-43311592				chr7:43311185-43311186;chr7:43311592-43311593		0;21	0;7	0;6	0;3	2;199	0;25
K	cassette	Fuom	chr7	-	chr7:140101189-140101600	chr7:140101189-140101331;chr7:140101403-140101600		chr7:140101332-140101402			0;28	0;21	5;30	0;10	0;49	2;20
N	alternative_acceptor	Capns1	chr7	-	chr7:30187525-30187670	chr7:30187534-30187670		chr7:30187525-30187533	chr7:30187524-30187525		0;2712	0;1422	0;2048	2;1498	0;1869	0;1146
K	intron_retention	RP24-159C12.7,Srcap	chr7	+	chr7:127522130-127525292				chr7:127522129-127522130;chr7:127525292-127525293		256;0	75;0	119;0	107;0	360;22	158;0
N	jcn_only_AD	Capns1	chr7	-	chr7:30187730-30190128;chr7:30187730-30190051	chr7:30187730-30190073		chr7:30190052-30190073;chr7:30190074-30190128	chr7:30190073-30190074;chr7:30190128-30190129		4356;0	2328;0	3055;0	2530;0	3049;1	1732;0
K	alternative_last_exon	Map6	chr7	+	chr7:99315903-99335984	chr7:99315903-99317471	chr7:99335985-99337137	chr7:99317472-99320352			7;1	0;0	6;0	1;1	2;1	1;0
K	intron_retention	Pex11a	chr7	-	chr7:79737911-79740164				chr7:79737910-79737911;chr7:79740164-79740165		0;0	0;0	20;0	17;0	5;3	11;7
K	jcn_only_AD	Pgap2	chr7	+	chr7:102210592-102222781	chr7:102222486-102222781		chr7:102210592-102222485	chr7:102210591-102210592		16;0	0;0	0;0	0;19	8;0	0;0
N	jcn_only_AA	Ppp6r1	chr7	-	chr7:4641632-4641927;chr7:4641668-4641927	chr7:4641635-4641927		chr7:4641632-4641634;chr7:4641635-4641667	chr7:4641631-4641632;chr7:4641634-4641635		581;0	609;0	288;0	557;6	335;0	905;5
K	intron_retention		chr7	+	chr7:101401538-101401622				chr7:101401537-101401538;chr7:101401622-101401623		910;0	830;0	716;0	1355;0	939;14	2126;28
K	intron_retention	Sbf2	chr7	-	chr7:110312870-110313959				chr7:110312869-110312870;chr7:110313959-110313960		256;0	168;0	282;0	175;0	749;17	405;0
N	intron_retention		chr7	-	chr7:19259468-19261974				chr7:19259467-19259468;chr7:19261974-19261975		6;13	0;6	0;0	0;4	0;14	2;56
K	intron_retention	Ppp1r12c	chr7	-	chr7:4483558-4483642				chr7:4483557-4483558;chr7:4483642-4483643		492;9	99;0	302;0	122;0	501;15	176;6
N	alternative_donor	AC161792.1	chr7	-	chr7:30972213-30974165	chr7:30972213-30973079		chr7:30973080-30974165	chr7:30974165-30974166		3;41	0;3	0;29	0;8	0;21	0;3
K	intron_retention	Herc2	chr7	+	chr7:56137395-56137468				chr7:56137394-56137395;chr7:56137468-56137469		345;0	67;0	165;0	107;0	710;16	363;13
N	coord_cassette	Lsp1	chr7	+	chr7:142488516-142489324	chr7:142488516-142488865;chr7:142488941-142489128;chr7:142489173-142489324		chr7:142488866-142488940;chr7:142489129-142489172			0;2167	0;1098	0;1276	0;1084	3;2640	0;1447
N	jcn_only_AA	Akip1	chr7	+	chr7:109709022-109711749	chr7:109709022-109710903		chr7:109710904-109711749	chr7:109711749-109711750		259;9	70;0	285;11	90;5	327;11	105;9
N	alternative_donor	RP24-67F19.3	chr7	+	chr7:34389009-34394506;chr7:34390331-34394506	chr7:34389920-34394506		chr7:34389009-34389919;chr7:34389920-34390330	chr7:34389008-34389009;chr7:34389919-34389920		0;0	0;0	7;6	24;14	21;17	99;15
K	jcn_only_AD	Cd151	chr7	+	chr7:141467467-141468418	chr7:141467585-141468418		chr7:141467467-141467584	chr7:141467466-141467467		183;220	31;8	122;134	55;28	136;89	35;28
K	intron_retention	Herc2	chr7	+	chr7:56203908-56204385				chr7:56203907-56203908;chr7:56204385-56204386		107;0	22;0	38;0	16;0	192;10	40;0
K	intron_retention	Akt1s1	chr7	+	chr7:44849349-44852570				chr7:44849348-44849349;chr7:44852570-44852571		58;0	26;0	17;9	25;0	34;27	28;5
K	intron_retention	Nr1h2	chr7	-	chr7:44550132-44550299				chr7:44550131-44550132;chr7:44550299-44550300		397;0	195;0	170;0	174;0	273;6	313;0
K	alternative_acceptor	Zfp715	chr7	-	chr7:43298140-43301169	chr7:43300177-43301169		chr7:43298140-43300176	chr7:43298139-43298140		0;37	0;9	0;26	0;13	0;203	2;73
K	jcn_only_AA	Sipa1l3	chr7	-	chr7:29331542-29332224	chr7:29331545-29332224		chr7:29331542-29331544	chr7:29331541-29331542		45;15	2;0	31;28	16;0	78;44	9;0
N	intron_retention		chr7	-	chr7:79826925-79827571				chr7:79826924-79826925;chr7:79827571-79827572		0;0	0;0	0;0	5;0	0;28	0;9
K	jcn_only_AA	Ppp6r1	chr7	-	chr7:4642038-4642135	chr7:4642042-4642135		chr7:4642038-4642041	chr7:4642037-4642038		0;682	2;690	2;486	0;797	0;545	2;1370
N	intron_retention		chr7	+	chr7:127796739-127797086				chr7:127796738-127796739;chr7:127797086-127797087		0;0	0;0	0;0	0;0	0;20	2;0
N	intron_retention		chr7	+	chr7:127521662-127528395				chr7:127521661-127521662;chr7:127528395-127528396		0;0	0;0	2;0	0;0	0;26	0;3
K	intron_retention	Mef2a	chr7	-	chr7:67266163-67268066				chr7:67266162-67266163;chr7:67268066-67268067		248;0	30;0	351;0	40;0	601;15	208;3
N	jcn_only_AD		chr7	+	chr7:126761755-126763128;chr7:126759819-126763128;chr7:126761317-126763128	chr7:126762048-126763128		chr7:126759819-126761316;chr7:126761317-126761754;chr7:126761755-126762047	chr7:126759818-126759819;chr7:126761316-126761317;chr7:126761754-126761755		0;0	0;0	23;0	0;0	9;2	0;0
N	jcn_only_AD		chr7	+	chr7:81847215-81848768	chr7:81847237-81848768					0;0	0;0	0;0	0;2	8;0	0;0
N	mutually_exclusive	Irf7	chr7	-	chr7:141264049-141264222,chr7:141264316-141265074;chr7:141264049-141264724,chr7:141264784-141265074	chr7:141264049-141264492,chr7:141264560-141265074	chr7:141264223-141264315;chr7:141264725-141264783	chr7:141264493-141264559			17;20	120;28	18;8	89;46	34;14	121;79
N	coord_cassette	Ccdc9	chr7	-	chr7:16276296-16278356	chr7:16276296-16276493;chr7:16276630-16276726;chr7:16276774-16278356		chr7:16276494-16276629;chr7:16276727-16276773			0;201	0;63	0;145	0;83	1;225	0;116
N	jcn_only_AA	Chmp2a	chr7	-	chr7:13034043-13034634;chr7:13034039-13034634	chr7:13034021-13034634		chr7:13034021-13034038;chr7:13034039-13034042	chr7:13034020-13034021;chr7:13034038-13034039		1213;0	541;0	983;5	758;0	1478;10	1186;0
N	intron_retention		chr7	-	chr7:141265292-141265908				chr7:141265291-141265292;chr7:141265908-141265909		0;806	0;1893	0;451	0;2886	0;620	2;3882
N	intron_retention		chr7	-	chr7:104346745-104353193				chr7:104346744-104346745;chr7:104353193-104353194		0;0	0;0	0;0	0;0	0;3	1;5
K	intron_retention	Ino80e	chr7	-	chr7:126861547-126861704				chr7:126861546-126861547;chr7:126861704-126861705		589;19	102;0	375;6	192;0	436;13	266;0
N	alternative_acceptor	Snrnp70	chr7	-	chr7:45380619-45380716;chr7:45379677-45380716;chr7:45379335-45380716	chr7:45377444-45380716		chr7:45377444-45379334;chr7:45379335-45379676;chr7:45379677-45380618	chr7:45377443-45377444;chr7:45379334-45379335;chr7:45379676-45379677		3;1423	0;888	1;1098	0;1170	12;1926	4;1260
K	intron_retention	Erf	chr7	-	chr7:25245532-25245633				chr7:25245531-25245532;chr7:25245633-25245634		301;19	51;0	281;8	43;3	334;34	41;0
N	jcn_only_AD	Cnot3	chr7	+	chr7:3646066-3650800;chr7:3645596-3650800	chr7:3645585-3650800		chr7:3645585-3645595;chr7:3645596-3646065	chr7:3645584-3645585;chr7:3645595-3645596		27;124	2;15	28;42	5;39	43;119	14;65
N	cassette	Nipa2	chr7	-	chr7:55944710-55962199;chr7:55944710-55961451	chr7:55944710-55944958;chr7:55945086-55961451,chr7:55945086-55962199		chr7:55944959-55945085			128;0	103;2	116;0	181;3	370;7	453;18
N	jcn_only_AA	Maz	chr7	-	chr7:127026291-127026950;chr7:127026252-127026950	chr7:127026315-127026950		chr7:127026252-127026290;chr7:127026291-127026314	chr7:127026251-127026252;chr7:127026290-127026291		9;8	2;14	2;5	2;7	2;24	0;0
K	intron_retention	RP23-331A21.2	chr7	-	chr7:98593667-98594751				chr7:98593666-98593667;chr7:98594751-98594752		8;19	0;16	0;26	2;5	0;64	0;25
N	alternative_donor	Bcat2	chr7	+	chr7:45584959-45585110	chr7:45585028-45585110		chr7:45584959-45585027	chr7:45584958-45584959		0;84	0;27	0;61	0;43	0;78	1;42
N	alternative_acceptor	Zfp444	chr7	+	chr7:6174102-6183861;chr7:6174102-6183789	chr7:6174102-6181423		chr7:6181424-6183789;chr7:6183790-6183861	chr7:6183789-6183790;chr7:6183861-6183862		167;2	32;0	84;1	32;1	120;16	38;6
N	cassette	Gtf3c1	chr7	-	chr7:125648570-125651862	chr7:125648570-125651062;chr7:125651157-125651862		chr7:125651063-125651156			0;111	0;30	0;87	0;50	5;156	0;81
N	mutually_exclusive	Xpo6	chr7	-	chr7:126149361-126156723,chr7:126156802-126160860	chr7:126149361-126151223,chr7:126153280-126160860	chr7:126156724-126156801	chr7:126151224-126153279			0;1	0;0	0;0	4;0	0;0	0;0
N	jcn_only_AA	AC165086.3	chr7	+	chr7:118780300-118783754;chr7:118780300-118790009	chr7:118780300-118783169		chr7:118783170-118783754;chr7:118783755-118790009	chr7:118783754-118783755;chr7:118790009-118790010		622;0	131;0	401;0	324;0	735;8	363;0
K	intron_retention	RP23-6I17.1	chr7	+	chr7:143628406-143629344				chr7:143628405-143628406;chr7:143629344-143629345		5;0	0;0	0;0	0;0	23;7	0;0
N	coord_cassette	Lsp1	chr7	+	chr7:142460967-142488418	chr7:142460967-142484478;chr7:142484626-142486346;chr7:142486506-142488418		chr7:142484479-142484625;chr7:142486347-142486505			0;1791	0;711	0;943	5;1025	18;2306	28;1334
N	intron_retention		chr7	+	chr7:5080478-5089918				chr7:5080477-5080478;chr7:5089918-5089919		7;11	0;0	13;6	0;0	27;15	5;3
K	jcn_only_AD	Irf3	chr7	+	chr7:45000817-45001672	chr7:45001023-45001672		chr7:45000817-45001022	chr7:45000816-45000817		28;159	0;48	2;91	0;27	8;92	7;22
K	cassette	Flt3l	chr7	-	chr7:45131567-45132068	chr7:45131567-45131666;chr7:45131741-45132068		chr7:45131667-45131740			38;0	2;0	27;2	10;0	19;4	15;6
K	intron_retention	Psmd13	chr7	+	chr7:140889477-140890331				chr7:140889476-140889477;chr7:140890331-140890332		1720;0	653;0	1045;0	849;0	1366;23	657;0
N	jcn_only_AD	Asb7	chr7	-	chr7:66679342-66681704	chr7:66679342-66680735		chr7:66680736-66681704	chr7:66681704-66681705		41;0	15;0	23;0	17;0	25;7	27;0
K	intron_retention	Pvr	chr7	-	chr7:19905814-19909180				chr7:19905813-19905814;chr7:19909180-19909181		88;0	73;0	73;0	81;2	128;10	201;7
N	alternative_first_exon		chr7	-	chr7:126582843-126583302	chr7:126582843-126582999	chr7:126583303-126583447	chr7:126583000-126583247			6;101	3;56	2;78	0;96	12;158	1;106
N	alternative_acceptor	Ercc1,Nav2	chr7	+	chr7:49597574-49598276	chr7:49597574-49598068		chr7:49598069-49598276	chr7:49598276-49598277		185;1	5;0	141;0	16;0	308;1	16;0
N	intron_retention		chr7	-	chr7:4808485-4811408				chr7:4808484-4808485;chr7:4811408-4811409		0;0	0;0	2;0	0;0	0;15	0;0
K	cassette	Relb	chr7	-	chr7:19616438-19619513	chr7:19616438-19617761;chr7:19617920-19619513		chr7:19617762-19617919			0;17	0;52	0;30	0;68	2;14	9;64
N	mutually_exclusive	Saa3	chr7	-	chr7:46712265-46715009,chr7:46715105-46715646	chr7:46712265-46712588,chr7:46712728-46715646	chr7:46715010-46715104	chr7:46712589-46712727			0;0	0;0	0;0	5;4	0;0	2;3
K	intron_retention		chr7	-	chr7:126494330-126494419				chr7:126494329-126494330;chr7:126494419-126494420		1566;3	575;0	1378;0	665;0	3134;59	981;10
N	intron_retention		chr7	-	chr7:79842661-79848412				chr7:79842660-79842661;chr7:79848412-79848413		13;7	0;0	7;3	0;0	0;45	0;16
N	jcn_only_AA		chr7	-	chr7:101836952-101837510	chr7:101837374-101837510		chr7:101836952-101837373	chr7:101836951-101836952		14;0	0;0	0;0	0;0	0;0	0;2
K	intron_retention	Fxyd5	chr7	-	chr7:31040273-31041396				chr7:31040272-31040273;chr7:31041396-31041397		120;13	44;0	53;14	61;0	100;107	82;19
K	intron_retention		chr7	-	chr7:104307388-104315410				chr7:104307387-104307388;chr7:104315410-104315411		27;0	0;3	24;0	32;3	100;56	50;64
K	intron_retention	Hnrnpl	chr7	+	chr7:28817405-28818460				chr7:28817404-28817405;chr7:28818460-28818461		76;21	14;2	49;19	11;24	83;160	36;35
N	jcn_only_AA	Tpp1	chr7	-	chr7:105749984-105750179	chr7:105749988-105750179		chr7:105749984-105749987	chr7:105749983-105749984		8;1535	0;477	0;1026	0;513	3;2055	0;932
K	alternative_acceptor	Tmem160,Zfp143	chr7	+	chr7:110071456-110072121	chr7:110071456-110072118		chr7:110072119-110072121	chr7:110072121-110072122		27;25	2;9	43;33	24;26	78;99	84;102
N	jcn_only_AA	Nsmce4a	chr7	-	chr7:130537018-130538161	chr7:130537078-130538161		chr7:130537018-130537077	chr7:130537017-130537018		3;259	0;84	0;257	0;45	3;401	0;83
N	alternative_acceptor	Zfp568	chr7	+	chr7:5061791-5066402	chr7:5061791-5061905		chr7:5061906-5066402	chr7:5066402-5066403		0;9	0;3	0;6	0;4	2;35	0;16
N	intron_retention	Mcee	chr7	+	chr7:64400507-64406165				chr7:64400506-64400507;chr7:64406165-64406166		0;0	0;0	0;0	0;0	10;48	0;6
K	intron_retention	Psma1	chr7	-	chr7:114269851-114270332				chr7:114269850-114269851;chr7:114270332-114270333		1356;0	434;0	888;3	440;0	1414;34	909;15
N	jcn_only_AA		chr7	-	chr7:118843753-118844700	chr7:118844520-118844700					0;0	0;0	0;0	0;0	5;0	0;5
N	jcn_only_AA	Trim12c	chr7	-	chr7:104348404-104353193;chr7:104346745-104353193	chr7:104348025-104353193					52;0	50;0	33;0	52;3	290;0	227;0
N	intron_retention		chr7	-	chr7:3712966-3713819				chr7:3712965-3712966;chr7:3713819-3713820		0;109	0;166	0;90	0;248	0;716	10;1136
N	intron_retention		chr7	-	chr7:139982828-139983307				chr7:139982827-139982828;chr7:139983307-139983308		5;5	7;0	0;0	2;0	10;105	0;14
K	intron_retention	Pirb	chr7	-	chr7:3714285-3714586				chr7:3714284-3714285;chr7:3714586-3714587		1423;0	1700;0	1035;0	2878;11	2832;71	6060;149
K	intron_retention		chr7	+	chr7:90189258-90191155				chr7:90189257-90189258;chr7:90191155-90191156		551;0	240;0	527;0	406;0	1198;7	1065;9
K	jcn_only_AA	Trappc6a	chr7	+	chr7:19514540-19515024	chr7:19514540-19515006		chr7:19515007-19515024	chr7:19515024-19515025		13;118	0;34	2;115	2;65	3;133	0;76
N	intron_retention		chr7	-	chr7:104266651-104301275				chr7:104266650-104266651;chr7:104301275-104301276		0;0	0;0	0;0	0;0	0;34	7;19
N	alternative_donor	Epn1	chr7	+	chr7:5092966-5093311	chr7:5092985-5093311		chr7:5092966-5092984	chr7:5092965-5092966		1327;0	299;0	642;0	300;0	1099;24	399;1
K	intron_retention	Eif4g2	chr7	-	chr7:111076857-111076937				chr7:111076856-111076857;chr7:111076937-111076938		4797;0	5306;8	5544;0	8860;9	13245;99	24908;188
K	intron_retention		chr7	+	chr7:109519994-109520467				chr7:109519993-109519994;chr7:109520467-109520468		12220;0	5955;0	9302;11	6707;0	9928;20	6888;11
K	jcn_only_AA	Cnot3	chr7	+	chr7:3652129-3653199	chr7:3652129-3653196		chr7:3653197-3653199	chr7:3653199-3653200		210;67	78;28	301;52	115;26	410;64	222;38
N	intron_retention		chr7	-	chr7:102176406-102180451				chr7:102176405-102176406;chr7:102180451-102180452		0;0	2;0	0;0	8;0	0;12	11;7
N	intron_retention		chr7	+	chr7:101558287-101561988				chr7:101558286-101558287;chr7:101561988-101561989		0;0	0;6	0;3	10;17	0;8	15;58
K	intron_retention	Ap2a2	chr7	+	chr7:141627984-141629189				chr7:141627983-141627984;chr7:141629189-141629190		616;0	126;0	428;0	152;0	715;11	210;9
N	jcn_only_AD	Slc25a22,Zfp668	chr7	-	chr7:127868425-127876046	chr7:127868425-127873772		chr7:127873773-127876046	chr7:127876046-127876047		66;0	10;0	16;0	10;0	27;6	0;0
K	intron_retention	Gmfg	chr7	+	chr7:28444936-28445916				chr7:28444935-28444936;chr7:28445916-28445917		700;0	358;0	467;0	577;0	1531;7	1347;11
K	alternative_acceptor	Sipa1l3	chr7	-	chr7:29331542-29332224	chr7:29331545-29332224		chr7:29331542-29331544	chr7:29331541-29331542		45;7	2;0	31;14	16;0	78;22	9;0
N	alternative_donor		chr7	-	chr7:74504643-74555535	chr7:74504643-74554410		chr7:74554411-74555535	chr7:74555535-74555536		0;2	0;39	0;2	0;36	0;2	6;83
N	intron_retention		chr7	-	chr7:135697395-135699843				chr7:135697394-135697395;chr7:135699843-135699844		0;808	0;65	0;455	0;101	0;2630	2;592
N	alternative_acceptor	Herc2,Htatip2	chr7	+	chr7:56100442-56103727	chr7:56100442-56100635		chr7:56100636-56103727	chr7:56103727-56103728		165;0	32;0	138;0	43;0	430;1	148;0
N	jcn_only_AD	RP24-67F19.3	chr7	+	chr7:34389920-34394506;chr7:34390331-34394506	chr7:34389009-34394506		chr7:34389009-34389919;chr7:34389920-34390330	chr7:34389008-34389009;chr7:34389919-34389920		0;0	0;0	0;2	0;6	0;7	5;65
N	intron_retention		chr7	-	chr7:111074262-111074339				chr7:111074261-111074262;chr7:111074339-111074340		9;2	16;16	14;0	30;9	31;80	50;291
N	intron_retention		chr7	+	chr7:80031051-80039035				chr7:80031050-80031051;chr7:80039035-80039036		0;8	0;0	0;5	2;2	0;84	0;18
N	intron_retention		chr7	+	chr7:101871672-101897941				chr7:101871671-101871672;chr7:101897941-101897942		0;5	0;0	0;0	0;0	2;54	0;2
N	jcn_only_AD	Zbtb45	chr7	-	chr7:13008330-13009417;chr7:13008330-13009635;chr7:13008330-13009765	chr7:13008330-13009681		chr7:13009418-13009635;chr7:13009636-13009681;chr7:13009682-13009765	chr7:13009635-13009636;chr7:13009681-13009682;chr7:13009765-13009766		160;23	35;6	42;11	39;0	66;9	34;2
N	intron_retention		chr7	-	chr7:101826272-101826520				chr7:101826271-101826272;chr7:101826520-101826521		2;45	0;11	0;30	0;15	5;106	0;36
N	intron_retention		chr7	+	chr7:25291084-25291172				chr7:25291083-25291084;chr7:25291172-25291173		18;731	0;164	5;740	0;178	26;1036	0;229
K	cassette	Deaf1	chr7	-	chr7:141324180-141327278	chr7:141324180-141324441;chr7:141324617-141327278		chr7:141324442-141324616			59;4	3;0	35;3	6;1	60;12	9;3
N	alternative_acceptor	Tm6sf1	chr7	+	chr7:81876095-81878296;chr7:81876095-81883214	chr7:81876095-81878839		chr7:81878297-81878839;chr7:81878840-81883214	chr7:81878839-81878840;chr7:81883214-81883215		657;2	169;1	629;2	192;1	1844;63	369;7
K	intron_retention	Psmd13	chr7	+	chr7:140890412-140890494				chr7:140890411-140890412;chr7:140890494-140890495		1714;0	598;0	1159;0	807;0	1261;9	575;0
K	intron_retention	Pold3	chr7	-	chr7:100119730-100119896				chr7:100119729-100119730;chr7:100119896-100119897		0;0	0;0	0;0	0;0	1;37	7;7
N	intron_retention		chr7	+	chr7:29149840-29149921				chr7:29149839-29149840;chr7:29149921-29149922		5;0	0;0	0;0	0;0	0;48	0;0
N	jcn_only_AD	Ube2s	chr7	-	chr7:4811557-4812008;chr7:4811557-4811761	chr7:4811557-4812162		chr7:4811762-4812008;chr7:4812009-4812162	chr7:4812008-4812009;chr7:4812162-4812163		30;1895	15;858	8;1208	2;903	15;1061	8;957
K	intron_retention	Mtmr10	chr7	+	chr7:64308219-64310019				chr7:64308218-64308219;chr7:64310019-64310020		0;0	0;0	0;0	0;0	11;19	0;0
N	intron_retention		chr7	-	chr7:131392065-131393754				chr7:131392064-131392065;chr7:131393754-131393755		0;30	0;22	0;35	0;30	18;165	14;55
N	jcn_only_AA	Arap1	chr7	+	chr7:101390264-101391835	chr7:101390264-101391294		chr7:101391295-101391835	chr7:101391835-101391836		419;0	447;0	339;0	518;2	390;0	786;0
K	alternative_donor	Lipe	chr7	-	chr7:25383681-25384372	chr7:25383681-25384361		chr7:25384362-25384372	chr7:25384372-25384373		100;2	139;0	55;4	168;0	75;16	101;4
N	intron_retention		chr7	-	chr7:100939205-100939800				chr7:100939204-100939205;chr7:100939800-100939801		0;9	0;0	2;10	0;5	0;31	0;10
N	alternative_donor	Tspan4	chr7	+	chr7:141482567-141489551	chr7:141486437-141489551		chr7:141482567-141486436	chr7:141482566-141482567		1380;4	160;1	643;3	224;1	788;22	142;3
K	alternative_acceptor	Ucp2	chr7	+	chr7:100498450-100498568;chr7:100498450-100498597	chr7:100498450-100498735		chr7:100498569-100498597;chr7:100498598-100498735	chr7:100498597-100498598;chr7:100498735-100498736		10;8342	0;3180	10;6063	2;3178	30;6958	0;2510
N	alternative_acceptor	Iqgap1	chr7	-	chr7:80744200-80748823	chr7:80744209-80748823		chr7:80744200-80744208	chr7:80744199-80744200		0;1694	0;719	0;1182	2;1019	10;2122	0;1782
K	alternative_first_exon	Atxn2l	chr7	-	chr7:126501459-126501840,chr7:126501459-126501948,chr7:126501459-126501952,chr7:126501459-126502229,chr7:126501459-126502344;chr7:126501459-126502899	chr7:126501459-126502295	chr7:126502900-126503437	chr7:126502296-126502414			190;16	52;0	124;8	40;2	212;23	58;7
N	intron_retention		chr7	-	chr7:19260871-19264525				chr7:19260870-19260871;chr7:19264525-19264526		0;66	5;199	0;78	2;284	0;52	0;284
N	intron_retention	Arap1	chr7	+	chr7:101382985-101384642				chr7:101382984-101382985;chr7:101384642-101384643		0;0	0;0	0;0	0;0	0;15	2;14
K	cassette	Aldh16a1	chr7	-	chr7:45148741-45154391	chr7:45148741-45149663;chr7:45149767-45154391		chr7:45149664-45149766			3;211	0;52	2;101	0;73	3;138	0;63
N	alternative_acceptor		chr7	+	chr7:58794509-58797299	chr7:58794509-58794629		chr7:58794630-58797299	chr7:58797299-58797300		0;1	2;0	0;0	3;0	0;1	13;3
N	jcn_only_AA	Tmem147	chr7	-	chr7:30727874-30727986	chr7:30727904-30727986		chr7:30727874-30727903	chr7:30727873-30727874		0;768	0;358	0;620	0;359	0;426	5;115
K	intron_retention		chr7	+	chr7:108938116-108938408				chr7:108938115-108938116;chr7:108938408-108938409		2297;0	961;0	1439;0	983;0	1903;13	1340;0
K	intron_retention	Cdipt	chr7	+	chr7:126979404-126979534				chr7:126979403-126979404;chr7:126979534-126979535		923;0	242;0	743;0	357;0	743;13	441;0
N	jcn_only_AD		chr7	-	chr7:104314643-104315410	chr7:104314643-104315300		chr7:104315301-104315410	chr7:104315410-104315411		0;7	0;0	0;0	0;17	5;0	0;31
K	intron_retention		chr7	-	chr7:139989974-139990050				chr7:139989973-139989974;chr7:139990050-139990051		8381;5	1283;0	6391;0	2874;0	7978;56	1409;0
N	intron_retention		chr7	+	chr7:30414369-30415631				chr7:30414368-30414369;chr7:30415631-30415632		0;28	0;0	0;19	0;7	8;234	0;49
K	cassette	Dpf1	chr7	+	chr7:29313214-29314282	chr7:29313214-29314138;chr7:29314190-29314282		chr7:29314139-29314189			0;0	0;3	0;0	0;1	2;8	0;0
N	jcn_only_AD	Bckdha	chr7	-	chr7:25641827-25658632;chr7:25641827-25649227	chr7:25641827-25652469		chr7:25649228-25652469;chr7:25652470-25658632	chr7:25652469-25652470;chr7:25658632-25658633		394;0	88;0	197;0	115;0	336;2	59;0
K	intron_retention	Ptpre	chr7	+	chr7:135670059-135670698				chr7:135670058-135670059;chr7:135670698-135670699		0;0	0;0	0;0	0;0	1;14	0;0
K	intron_retention	Ppp4c	chr7	-	chr7:126787347-126788116				chr7:126787346-126787347;chr7:126788116-126788117		8;3	0;0	0;0	7;0	8;31	0;10
N	intron_retention		chr7	+	chr7:30413900-30414503				chr7:30413899-30413900;chr7:30414503-30414504		19;69	0;21	2;65	8;16	9;198	6;43
N	intron_retention		chr7	+	chr7:25696996-25697212				chr7:25696995-25696996;chr7:25697212-25697213		0;0	7;0	0;0	0;0	0;18	0;6
N	alternative_donor	Trim30b	chr7	-	chr7:104366314-104369684	chr7:104366314-104368073		chr7:104368074-104369684	chr7:104369684-104369685		0;0	59;2	0;0	273;1	13;1	397;14
N	intron_retention		chr7	-	chr7:101990904-101991732				chr7:101990903-101990904;chr7:101991732-101991733		0;0	0;0	0;0	0;0	0;30	5;7
K	jcn_only_AD	WI1-1616M8.2	chr7	+	chr7:81523677-81528786	chr7:81523724-81528786		chr7:81523677-81523723	chr7:81523676-81523677		18;0	0;0	0;0	0;0	14;7	2;0
N	alternative_acceptor		chr7	+	chr7:120656178-120657637	chr7:120656178-120657516		chr7:120657517-120657637	chr7:120657637-120657638		0;208	0;125	1;175	0;137	0;228	6;197
N	jcn_only_AA	Xndc1	chr7	+	chr7:135678331-135679107	chr7:135678331-135679092		chr7:135679093-135679107	chr7:135679107-135679108		0;174	0;122	0;131	0;114	0;358	3;203
K	alternative_acceptor	Cln3	chr7	-	chr7:126572382-126572470	chr7:126572387-126572470		chr7:126572382-126572386	chr7:126572381-126572382		26;244	0;159	0;148	0;155	0;268	0;238
K	intron_retention		chr7	+	chr7:118760246-118761765				chr7:118760245-118760246;chr7:118761765-118761766		50;0	23;0	31;0	35;4	43;14	31;4
N	intron_retention		chr7	-	chr7:104362938-104363701				chr7:104362937-104362938;chr7:104363701-104363702		0;0	24;7	0;0	97;31	11;7	131;75
K	intron_retention	Prmt3	chr7	+	chr7:49782045-49786066				chr7:49782044-49782045;chr7:49786066-49786067		127;0	13;0	72;0	11;0	128;13	31;0
N	alternative_donor		chr7	-	chr7:110808145-110821253	chr7:110808145-110815872		chr7:110815873-110821253	chr7:110821253-110821254		2;15	0;5	0;12	0;4	0;30	0;15
K	alternative_acceptor	Fus	chr7	+	chr7:127979994-127980209	chr7:127979994-127980122		chr7:127980123-127980209	chr7:127980209-127980210		51;349	31;171	59;293	36;342	73;553	35;316
K	intron_retention		chr7	-	chr7:101827340-101827439				chr7:101827339-101827340;chr7:101827439-101827440		1440;0	473;0	1168;4	536;2	1663;49	892;18
K	intron_retention		chr7	-	chr7:30187730-30190051				chr7:30187729-30187730;chr7:30190051-30190052		4349;0	2328;0	3035;0	2518;0	3040;19	1732;10
K	intron_retention	Josd2	chr7	+	chr7:44470538-44471414				chr7:44470537-44470538;chr7:44471414-44471415		15;3	0;0	0;4	0;0	0;28	0;9
K	alternative_donor	Suv420h2	chr7	+	chr7:4740819-4741779;chr7:4740182-4741779	chr7:4740240-4741779		chr7:4740182-4740239;chr7:4740240-4740818	chr7:4740181-4740182;chr7:4740239-4740240		9;39	1;4	5;26	0;0	80;48	0;0
K	alternative_donor	Plekha1	chr7	+	chr7:130909659-130910831;chr7:130909629-130910831	chr7:130909736-130910831		chr7:130909629-130909658;chr7:130909659-130909735	chr7:130909628-130909629;chr7:130909658-130909659		77;5	9;0	48;5	20;0	236;25	26;5
K	intron_retention		chr7	+	chr7:45001789-45002163				chr7:45001788-45001789;chr7:45002163-45002164		232;0	100;0	210;0	90;0	232;18	78;17
N	intron_retention	Folr2	chr7	-	chr7:101843825-101844149				chr7:101843824-101843825;chr7:101844149-101844150		5;33	0;16	5;41	11;24	7;104	0;24
N	cassette	Strn4	chr7	+	chr7:16831139-16832925	chr7:16831139-16831485;chr7:16831581-16832925		chr7:16831486-16831580			0;246	0;94	0;187	0;76	3;205	0;128
N	jcn_only_AA		chr7	+	chr7:24566294-24566366;chr7:24566294-24566391	chr7:24566294-24566388		chr7:24566367-24566388;chr7:24566389-24566391	chr7:24566388-24566389;chr7:24566391-24566392		0;224	10;44	2;152	0;55	1;202	0;51
K	jcn_only_AD	Mrpl17	chr7	-	chr7:105810145-105810288;chr7:105810145-105810383	chr7:105810145-105810449		chr7:105810289-105810383;chr7:105810384-105810449	chr7:105810383-105810384;chr7:105810449-105810450		16;606	0;168	0;465	9;198	2;422	0;135
K	intron_retention		chr7	+	chr7:25285817-25285897				chr7:25285816-25285817;chr7:25285897-25285898		1123;0	231;0	974;0	326;0	1314;12	592;0
N	intron_retention	Aldoa	chr7	-	chr7:126797777-126797961				chr7:126797776-126797777;chr7:126797961-126797962		9;31	0;7	0;28	0;18	0;36	0;41
N	intron_retention		chr7	-	chr7:79822403-79825302				chr7:79822402-79822403;chr7:79825302-79825303		0;13	0;0	0;0	2;0	0;57	7;26
N	jcn_only_AD	Egln2	chr7	-	chr7:28012451-28014020	chr7:28012451-28014015		chr7:28014016-28014020	chr7:28014020-28014021		0;14	2;0	0;7	0;0	13;16	2;11
K	intron_retention	RP24-427N13.10	chr7	+	chr7:31149636-31149815				chr7:31149635-31149636;chr7:31149815-31149816		0;0	0;0	0;0	6;0	0;7	0;24
N	jcn_only_AD	Adam8,Mapk1ip1	chr7	-	chr7:139983995-139984696;chr7:139983995-139984728	chr7:139983995-139984313		chr7:139984314-139984696;chr7:139984697-139984728	chr7:139984696-139984697;chr7:139984728-139984729		10431;20	1902;0	9349;0	2726;0	9143;2	1425;0
K	alternative_first_exon	Furin	chr7	-	chr7:80398929-80399161,chr7:80398929-80401215,chr7:80398929-80401830,chr7:80398929-80403271,chr7:80398929-80403897,chr7:80398929-80404357,chr7:80398929-80405313,chr7:80398929-80405352;chr7:80398929-80401426;chr7:80398929-80405318	chr7:80398929-80402529	chr7:80401427-80401707;chr7:80405319-80405431	chr7:80402530-80402762			48;28	133;23	43;17	159;14	14;19	200;21
N	jcn_only_AD	Atg16l2	chr7	-	chr7:102184970-102185887	chr7:102184970-102185860		chr7:102185861-102185887	chr7:102185887-102185888		0;370	18;416	0;320	0;500	8;603	6;1067
K	intron_retention		chr7	-	chr7:118169003-118171685				chr7:118169002-118169003;chr7:118171685-118171686		107;0	52;0	105;0	45;0	624;19	370;5
K	intron_retention	Furin	chr7	-	chr7:80391297-80391507				chr7:80391296-80391297;chr7:80391507-80391508		1270;0	1435;0	1045;0	1477;0	1441;16	1984;7
K	intron_retention	Fus	chr7	+	chr7:127977322-127978140				chr7:127977321-127977322;chr7:127978140-127978141		1407;0	785;0	1367;0	1401;0	2474;16	1645;0
K	alternative_donor	Ctbp2,Ppme1	chr7	-	chr7:100355362-100371722	chr7:100355362-100367529		chr7:100367530-100371722	chr7:100371722-100371723		300;0	117;0	216;0	181;1	195;3	191;1
K	jcn_only_AA	Rrm1	chr7	+	chr7:102465814-102466877	chr7:102465814-102466863		chr7:102466864-102466877	chr7:102466877-102466878		1584;0	228;0	1022;0	328;0	1372;5	239;0
K	intron_retention	Tmem126a	chr7	-	chr7:90452901-90455423				chr7:90452900-90452901;chr7:90455423-90455424		242;0	40;0	160;0	94;0	474;14	195;3
K	jcn_only_AA	Bcl2l12	chr7	-	chr7:44994450-44996543	chr7:44994477-44996543		chr7:44994450-44994476	chr7:44994449-44994450		97;3	35;0	32;0	11;0	72;0	14;0
N	jcn_only_AA	Itgam,RP23-144N15.4	chr7	+	chr7:128068697-128070530;chr7:128068697-128070628;chr7:128068697-128070599	chr7:128068697-128070637		chr7:128070531-128070599;chr7:128070600-128070628;chr7:128070629-128070637	chr7:128070599-128070600;chr7:128070628-128070629;chr7:128070637-128070638		1275;0	470;2	832;0	532;0	2470;0	1309;0
K	intron_retention	Leng8	chr7	+	chr7:4141134-4142031				chr7:4141133-4141134;chr7:4142031-4142032		219;0	76;0	128;0	44;0	891;30	311;11
N	alternative_acceptor	Ftl1	chr7	-	chr7:45458658-45459083;chr7:45458661-45459083	chr7:45458682-45459083		chr7:45458658-45458660;chr7:45458661-45458681	chr7:45458657-45458658;chr7:45458660-45458661		67610;82	17816;29	37561;68	13526;18	25958;160	9198;76
K	intron_retention	Prrg2	chr7	-	chr7:45060360-45060740				chr7:45060359-45060360;chr7:45060740-45060741		0;15	0;5	0;7	0;9	0;14	6;6
N	alternative_donor	Mboat7	chr7	-	chr7:3692119-3692572;chr7:3692119-3692740	chr7:3692119-3692532		chr7:3692533-3692572;chr7:3692573-3692740	chr7:3692572-3692573;chr7:3692740-3692741		257;0	26;2	65;0	65;0	155;0	78;0
N	alternative_acceptor	Ap2a1	chr7	-	chr7:44901437-44901590	chr7:44901501-44901590		chr7:44901437-44901500	chr7:44901436-44901437		0;338	0;121	2;235	0;141	0;401	0;123
K	cassette	Uba2	chr7	-	chr7:34155985-34157978	chr7:34155985-34157242;chr7:34157365-34157978		chr7:34157243-34157364			0;489	0;161	0;428	0;207	5;643	0;263
N	jcn_only_AD	Trim30a	chr7	-	chr7:104436046-104465009;chr7:104436046-104451470;chr7:104436046-104445903	chr7:104436046-104444878		chr7:104444879-104445903;chr7:104445904-104451470;chr7:104451471-104465009	chr7:104445903-104445904;chr7:104451470-104451471;chr7:104465009-104465010		344;0	563;0	230;0	1103;0	1341;0	5520;6
N	jcn_only_AA	Scaf1	chr7	-	chr7:45013594-45015464	chr7:45014336-45015464					0;0	0;0	9;18	0;8	5;13	2;0
K	intron_retention	Iqgap1	chr7	-	chr7:80768466-80799849				chr7:80768465-80768466;chr7:80799849-80799850		3163;0	1548;0	2581;0	1751;0	4077;14	3230;0
N	intron_retention		chr7	+	chr7:127877213-127877959				chr7:127877212-127877213;chr7:127877959-127877960		0;36	0;0	10;16	0;5	2;57	0;20
N	alternative_donor		chr7	-	chr7:80391853-80392316	chr7:80391853-80392186		chr7:80392187-80392316	chr7:80392316-80392317		0;289	0;350	0;215	0;363	0;211	9;489
K	intron_retention	Bcl3	chr7	-	chr7:19811700-19812404				chr7:19811699-19811700;chr7:19812404-19812405		36;0	536;0	91;0	538;5	61;0	739;18
K	intron_retention	Ankrd27	chr7	+	chr7:35608459-35612462				chr7:35608458-35608459;chr7:35612462-35612463		0;10	0;15	1;21	0;4	0;22	0;16
N	jcn_only_AA		chr7	-	chr7:106515128-106529063;chr7:106520259-106529063;chr7:106511676-106529063;chr7:106508406-106529063	chr7:106444696-106529063					158;0	295;0	101;0	533;0	658;2	2468;2
N	intron_retention		chr7	+	chr7:101393359-101393446				chr7:101393358-101393359;chr7:101393446-101393447		0;0	0;0	0;0	0;0	0;15	8;8
K	intron_retention	Ppp2r2d	chr7	+	chr7:138870503-138873000				chr7:138870502-138870503;chr7:138873000-138873001		0;38	0;5	0;26	0;8	23;41	0;26
N	jcn_only_AA	Cdipt	chr7	+	chr7:126978997-126979304;chr7:126978997-126979300;chr7:126978997-126979321	chr7:126978997-126979257		chr7:126979258-126979300;chr7:126979301-126979304;chr7:126979305-126979321	chr7:126979300-126979301;chr7:126979304-126979305;chr7:126979321-126979322		756;0	259;0	649;0	275;0	560;8	244;0
N	intron_retention		chr7	+	chr7:122073487-122075342				chr7:122073486-122073487;chr7:122075342-122075343		0;0	0;0	0;8	0;0	1;8	0;9
N	coord_cassette	Tgfb1	chr7	+	chr7:25688224-25696917	chr7:25688224-25692376;chr7:25692538-25694222;chr7:25694341-25696917		chr7:25692377-25692537;chr7:25694223-25694340			0;1673	0;630	0;1280	3;786	7;1896	0;868
N	alternative_donor	Zfp715	chr7	-	chr7:43311251-43312741;chr7:43311251-43312993;chr7:43311251-43311592;chr7:43311251-43313103;chr7:43311251-43313044	chr7:43311251-43312577		chr7:43311593-43312577;chr7:43312578-43312741;chr7:43312742-43312993;chr7:43312994-43313044;chr7:43313045-43313103	chr7:43312577-43312578;chr7:43312741-43312742;chr7:43312993-43312994;chr7:43313044-43313045;chr7:43313103-43313104		0;0	8;0	24;0	17;0	292;8	53;0
K	intron_retention	Arhgap17	chr7	-	chr7:123280117-123286497				chr7:123280116-123280117;chr7:123286497-123286498		205;0	150;11	115;0	158;0	258;49	281;53
K	cassette	Cyfip1	chr7	+	chr7:55871977-55873445	chr7:55871977-55872066;chr7:55872157-55873445		chr7:55872067-55872156			0;819	0;497	0;670	0;769	2;896	0;1428
N	alternative_acceptor	Xrcc1	chr7	+	chr7:24566294-24566388;chr7:24566294-24566391	chr7:24566294-24566366		chr7:24566367-24566388;chr7:24566389-24566391	chr7:24566388-24566389;chr7:24566391-24566392		110;0	32;0	77;0	27;0	104;3	25;0
K	jcn_only_AA	Fus	chr7	+	chr7:127969872-127971840	chr7:127969872-127971837		chr7:127971838-127971840	chr7:127971840-127971841		684;2006	369;893	603;1608	611;1543	1233;2903	534;1476
K	jcn_only_AD	Mtg1	chr7	+	chr7:140137774-140138318	chr7:140138054-140138318		chr7:140137774-140138053	chr7:140137773-140137774		161;2	49;0	65;0	22;0	93;3	13;0
K	cassette	Ccdc97	chr7	-	chr7:25716188-25718917	chr7:25716188-25716853;chr7:25717000-25718917		chr7:25716854-25716999			436;2	163;0	225;0	205;1	377;11	253;1
K	intron_retention	Fbrs	chr7	+	chr7:127489251-127489387				chr7:127489250-127489251;chr7:127489387-127489388		552;0	466;0	424;0	408;0	805;18	830;12
N	alternative_donor	Adam8,Mapk1ip1	chr7	-	chr7:139983995-139984696;chr7:139983995-139984728	chr7:139983995-139984313		chr7:139984314-139984696;chr7:139984697-139984728	chr7:139984696-139984697;chr7:139984728-139984729		10431;6	1902;0	9349;2	2725;1	9149;20	1427;2
N	alternative_donor	Pycard	chr7	-	chr7:127991676-127992710	chr7:127991676-127991764		chr7:127991765-127992710	chr7:127992710-127992711		0;61	0;40	0;57	40;57	0;97	0;56
K	intron_retention	Pnpla2	chr7	+	chr7:141458760-141458844				chr7:141458759-141458760;chr7:141458844-141458845		611;0	217;0	393;0	328;0	438;9	368;0
N	intron_retention		chr7	-	chr7:126786275-126786371				chr7:126786274-126786275;chr7:126786371-126786372		10;54	0;0	0;13	24;24	0;37	13;18
N	alternative_acceptor	Armc5	chr7	+	chr7:128243473-128244024;chr7:128243473-128244134	chr7:128243473-128244131		chr7:128244025-128244131;chr7:128244132-128244134	chr7:128244131-128244132;chr7:128244134-128244135		166;15	66;1	76;19	55;1	115;35	46;8
N	alternative_acceptor	Gsk3a	chr7	-	chr7:25229573-25229850;chr7:25229510-25229850;chr7:25229513-25229850	chr7:25229521-25229850		chr7:25229510-25229512;chr7:25229513-25229520;chr7:25229521-25229572	chr7:25229509-25229510;chr7:25229512-25229513;chr7:25229520-25229521		444;23	227;9	378;17	217;13	514;30	274;16
K	intron_retention	Ppp5c	chr7	-	chr7:17007247-17007725				chr7:17007246-17007247;chr7:17007725-17007726		465;0	139;0	272;0	143;0	460;6	151;0
K	intron_retention	Tpcn2	chr7	-	chr7:145261001-145261560				chr7:145261000-145261001;chr7:145261560-145261561		0;0	0;0	15;0	0;0	13;56	7;7
K	intron_retention	Wdr73	chr7	-	chr7:80891910-80892975				chr7:80891909-80891910;chr7:80892975-80892976		80;9	36;0	36;0	26;0	64;28	39;2
K	alternative_acceptor	Dmpk	chr7	+	chr7:19092255-19092417;chr7:19092255-19092542	chr7:19092255-19092546		chr7:19092418-19092542;chr7:19092543-19092546	chr7:19092542-19092543;chr7:19092546-19092547		0;7	1;2	11;16	4;8	1;0	0;0
K	intron_retention	Ilk	chr7	+	chr7:105740868-105740959				chr7:105740867-105740868;chr7:105740959-105740960		2764;15	1189;0	1964;0	1878;0	2845;74	1608;22
N	jcn_only_AD		chr7	-	chr7:142376911-142377417	chr7:142376911-142377025		chr7:142377026-142377417	chr7:142377417-142377418		0;0	0;0	0;0	0;0	0;8	1;0
K	jcn_only_AD	AC152939.2,RP23-312I2.1	chr7	+	chr7:44246809-44247250	chr7:44246824-44247250		chr7:44246809-44246823	chr7:44246808-44246809		0;0	0;0	0;0	0;0	0;8	2;0
N	alternative_donor		chr7	+	chr7:102236543-102236946	chr7:102236555-102236946		chr7:102236543-102236554	chr7:102236542-102236543		5;0	0;0	0;0	0;3	2;23	0;55
N	alternative_donor	Pold3	chr7	-	chr7:100093482-100096392;chr7:100093482-100096372	chr7:100093482-100096199		chr7:100096200-100096372;chr7:100096373-100096392	chr7:100096372-100096373;chr7:100096392-100096393		157;5	46;0	158;1	63;0	251;9	130;4
N	jcn_only_AA	Alg8	chr7	+	chr7:104330599-104335287	chr7:104330599-104331222					0;0	0;0	0;0	0;1	0;2	2;0
N	jcn_only_AA	Polg	chr7	-	chr7:79460126-79460262	chr7:79460138-79460262		chr7:79460126-79460137	chr7:79460125-79460126		0;126	0;63	0;111	2;38	0;151	0;67
K	intron_retention	Far1	chr7	+	chr7:113554289-113561375				chr7:113554288-113554289;chr7:113561375-113561376		0;0	0;0	0;2	2;0	0;137	0;45
N	intron_retention		chr7	-	chr7:104307388-104314362				chr7:104307387-104307388;chr7:104314362-104314363		0;0	0;3	0;0	9;5	2;78	10;65
K	alternative_donor	Dmpk	chr7	+	chr7:19088250-19088910	chr7:19088265-19088910		chr7:19088250-19088264	chr7:19088249-19088250		47;12	0;0	0;8	0;0	0;0	0;3
K	intron_retention		chr7	-	chr7:31039095-31040182				chr7:31039094-31039095;chr7:31040182-31040183		28850;0	11058;0	23398;0	17936;3	35167;36	18014;3
K	coord_cassette	Mrpl48	chr7	-	chr7:100571290-100582989	chr7:100571290-100571447;chr7:100571516-100574461;chr7:100574515-100582989		chr7:100571448-100571515;chr7:100574462-100574514			10;13	0;10	0;15	8;11	30;22	0;6
N	alternative_acceptor	Emp3	chr7	-	chr7:45919459-45919934;chr7:45919644-45919934	chr7:45919448-45919934		chr7:45919448-45919458;chr7:45919459-45919643	chr7:45919447-45919448;chr7:45919458-45919459		6565;0	2251;0	4421;0	2919;0	3906;24	1993;0
N	cassette	Atp1a3	chr7	-	chr7:24997631-24998899	chr7:24997631-24998673;chr7:24998809-24998899		chr7:24998674-24998808			2;437	0;114	0;241	0;181	0;505	0;218
K	intron_retention		chr7	-	chr7:19812514-19820046				chr7:19812513-19812514;chr7:19820046-19820047		86;0	594;0	97;0	805;4	57;3	1001;30
N	coord_cassette	Pde8a	chr7	+	chr7:81295767-81306694	chr7:81295767-81300639;chr7:81300719-81302154;chr7:81302293-81306694		chr7:81300640-81300718;chr7:81302155-81302292			0;170	0;21	0;131	0;49	5;335	0;58
N	jcn_only_AA	Zfp444	chr7	+	chr7:6174102-6183861;chr7:6174102-6181423	chr7:6174102-6183789		chr7:6181424-6183789;chr7:6183790-6183861	chr7:6183789-6183790;chr7:6183861-6183862		161;18	32;0	83;2	32;0	142;0	38;0
N	intron_retention		chr7	-	chr7:109926904-109933612				chr7:109926903-109926904;chr7:109933612-109933613		8;130	0;52	0;65	0;47	6;164	0;68
N	jcn_only_AD	Cyfip1	chr7	+	chr7:55900504-55904188	chr7:55900601-55904188		chr7:55900504-55900600	chr7:55900503-55900504		0;1491	0;1195	0;1625	0;1642	3;1859	0;2539
K	jcn_only_AD	Prmt3	chr7	+	chr7:49780344-49781120	chr7:49780392-49781120		chr7:49780344-49780391	chr7:49780343-49780344		0;99	0;7	0;31	0;0	1;80	0;7
K	cassette	Ube3a	chr7	+	chr7:59241034-59247172;chr7:59229272-59247172	chr7:59229272-59243349,chr7:59241034-59243349;chr7:59243470-59247172		chr7:59243350-59243469			47;25	39;1	13;2	19;13	132;73	76;55
N	cassette	Tpcn2	chr7	-	chr7:145266860-145268067	chr7:145266860-145267302;chr7:145267404-145268067		chr7:145267303-145267403			0;218	0;33	0;179	0;56	8;281	0;68
N	intron_retention		chr7	+	chr7:55887940-55893119				chr7:55887939-55887940;chr7:55893119-55893120		0;0	0;0	0;0	0;0	0;25	7;5
K	intron_retention	Fus	chr7	+	chr7:127972284-127980194				chr7:127972283-127972284;chr7:127980194-127980195		73;5	34;0	88;4	70;4	166;23	66;24
K	alternative_first_exon	Pou2f2,Rrp8	chr7	-	chr7:105735057-105737064	chr7:105735057-105736297	chr7:105737065-105737385	chr7:105736298-105736781			3;18	4;6	1;19	8;5	11;23	7;6
N	intron_retention		chr7	-	chr7:25733478-25734558				chr7:25733477-25733478;chr7:25734558-25734559		0;0	0;0	0;0	0;0	8;4	0;5
N	alternative_donor	Pwwp2b	chr7	+	chr7:139255864-139266471;chr7:139256466-139266471	chr7:139256161-139266471		chr7:139255864-139256160;chr7:139256161-139256465	chr7:139255863-139255864;chr7:139256160-139256161		55;55	0;9	32;40	1;3	30;47	2;13
N	alternative_acceptor		chr7	+	chr7:30426022-30426136	chr7:30426022-30426115		chr7:30426116-30426136	chr7:30426136-30426137		0;17	0;28	0;8	0;26	0;35	2;45
N	jcn_only_AA	Ctsc	chr7	+	chr7:113551118-113551238	chr7:113551118-113551234		chr7:113551235-113551238	chr7:113551238-113551239		0;211	0;42	0;145	0;23	3;895	0;334
K	intron_retention	Man2a2	chr7	-	chr7:80363239-80363466				chr7:80363238-80363239;chr7:80363466-80363467		0;6	0;0	0;2	0;0	18;26	0;5
N	jcn_only_AA		chr7	+	chr7:101977451-101987733	chr7:101977451-101987725		chr7:101987726-101987733	chr7:101987733-101987734		0;868	0;172	0;655	0;443	1;1603	0;505
N	alternative_donor		chr7	-	chr7:44533798-44533914	chr7:44533798-44533884		chr7:44533885-44533914	chr7:44533914-44533915		2;178	0;19	0;110	0;13	0;100	0;1
K	cassette	Ercc2	chr7	+	chr7:19384022-19384301	chr7:19384022-19384098;chr7:19384162-19384301		chr7:19384099-19384161			0;44	0;16	5;47	0;8	0;51	0;33
N	alternative_acceptor	Whamm	chr7	+	chr7:81586300-81588417;chr7:81586300-81589337	chr7:81586300-81589303		chr7:81588418-81589303;chr7:81589304-81589337	chr7:81589303-81589304;chr7:81589337-81589338		61;0	227;0	60;0	396;0	95;1	348;1
N	alternative_acceptor	Axl	chr7	-	chr7:25761565-25763283	chr7:25763076-25763283		chr7:25761565-25763075	chr7:25761564-25761565		334;1	630;0	192;0	578;0	493;2	1373;2
N	jcn_only_AA		chr7	-	chr7:31041458-31041983	chr7:31041470-31041983		chr7:31041458-31041469	chr7:31041457-31041458		5;0	2;0	8;0	7;0	7;1	3;0
N	alternative_acceptor		chr7	-	chr7:43311186-43311592	chr7:43311251-43311592		chr7:43311186-43311250	chr7:43311185-43311186		0;15	0;5	0;5	0;2	2;125	0;15
N	intron_retention		chr7	-	chr7:142380959-142382597				chr7:142380958-142380959;chr7:142382597-142382598		631;6860	0;2388	0;4841	0;3495	0;8619	0;3747
N	alternative_donor		chr7	-	chr7:46778111-46779071	chr7:46778111-46779048		chr7:46779049-46779071	chr7:46779071-46779072		0;1	0;0	2;0	0;1	0;12	0;3
N	jcn_only_AD	Ipo7	chr7	+	chr7:110031767-110036943	chr7:110033187-110036943		chr7:110031767-110033186	chr7:110031766-110031767		317;0	73;0	175;5	63;0	1011;0	391;0
K	intron_retention	Mtmr10	chr7	+	chr7:64300683-64308127				chr7:64300682-64300683;chr7:64308127-64308128		272;0	17;0	206;0	38;0	476;31	35;0
N	intron_retention	Tbcb	chr7	-	chr7:30227701-30227941				chr7:30227700-30227701;chr7:30227941-30227942		0;0	24;0	0;0	6;0	0;20	0;11
N	intron_retention	Il27	chr7	-	chr7:126589550-126590866				chr7:126589549-126589550;chr7:126590866-126590867		0;0	0;20	0;0	2;26	0;0	0;230
N	jcn_only_AD	Numa1	chr7	+	chr7:101991536-101991645;chr7:101990653-101991645	chr7:101990949-101991645		chr7:101990653-101990948;chr7:101990949-101991535	chr7:101990652-101990653;chr7:101990948-101990949		722;0	98;0	445;0	224;0	1041;15	197;0
K	intron_retention	Ube2m	chr7	-	chr7:13035906-13036211				chr7:13035905-13035906;chr7:13036211-13036212		3539;7	2350;3	3020;10	3282;3	3478;48	3959;22
N	intron_retention	RP23-218K15.5	chr7	-	chr7:45466272-45466499				chr7:45466271-45466272;chr7:45466499-45466500		2;113	0;14	0;72	0;7	0;108	7;38
N	jcn_only_AD	Zfp324	chr7	+	chr7:12966300-12968794	chr7:12966400-12968794		chr7:12966300-12966399	chr7:12966299-12966300		48;0	28;0	0;0	17;0	26;0	10;6
N	alternative_acceptor	RP24-159C12.7,Srcap	chr7	+	chr7:127534962-127538000;chr7:127534962-127537260	chr7:127534962-127536960		chr7:127536961-127537260;chr7:127537261-127538000	chr7:127537260-127537261;chr7:127538000-127538001		462;0	220;0	386;0	235;0	1032;6	478;2
N	alternative_last_exon		chr7	+	chr7:108940282-108941460	chr7:108940282-108940643	chr7:108941461-108942951	chr7:108940644-108940780			0;910	0;428	0;608	1;470	0;754	0;414
K	intron_retention	Ptov1	chr7	-	chr7:44863195-44863378				chr7:44863194-44863195;chr7:44863378-44863379		49;222	36;74	43;144	43;125	27;145	22;65
K	alternative_last_exon	Sergef	chr7	-	chr7:46513664-46515667;chr7:46443536-46515667	chr7:46513061-46515667	chr7:46443154-46443535	chr7:46511955-46513060			52;2	5;0	22;2	22;0	29;7	8;1
N	jcn_only_AA	Prmt3,Tm6sf1	chr7	+	chr7:49829031-49848494	chr7:49829031-49846684		chr7:49846685-49848494	chr7:49848494-49848495		100;0	35;0	183;5	55;0	136;0	23;0
N	alternative_acceptor	Ube3a	chr7	+	chr7:59288781-59303667	chr7:59288781-59291444		chr7:59291445-59303667	chr7:59303667-59303668		140;0	73;0	118;0	88;0	445;2	291;1
N	intron_retention		chr7	+	chr7:28441069-28441433				chr7:28441068-28441069;chr7:28441433-28441434		0;13	0;12	0;0	0;12	14;54	14;69
K	alternative_acceptor	Pnpla2	chr7	+	chr7:141457658-141458106;chr7:141457658-141458004	chr7:141457658-141458083		chr7:141458005-141458083;chr7:141458084-141458106	chr7:141458083-141458084;chr7:141458106-141458107		384;1	206;1	308;1	222;0	454;11	268;0
N	alternative_first_exon		chr7	-	chr7:16237975-16239654,chr7:16237975-16241833,chr7:16237975-16243563,chr7:16237975-16248152;chr7:16237975-16259144	chr7:16237975-16244022	chr7:16259145-16259338	chr7:16244023-16244154			102;0	0;0	38;0	0;0	104;3	5;0
N	jcn_only_AD	Ube2m	chr7	-	chr7:13036661-13037554;chr7:13036661-13037620;chr7:13036661-13037594;chr7:13036661-13037215	chr7:13036661-13037545		chr7:13037216-13037545;chr7:13037546-13037554;chr7:13037555-13037594;chr7:13037595-13037620	chr7:13037545-13037546;chr7:13037554-13037555;chr7:13037594-13037595;chr7:13037620-13037621		933;0	572;0	535;0	560;0	630;1	626;0
N	intron_retention		chr7	+	chr7:142460967-142488418				chr7:142460966-142460967;chr7:142488418-142488419		0;0	0;0	0;0	5;0	18;24	28;0
N	coord_cassette	Pik3c2a	chr7	-	chr7:116368190-116376222	chr7:116368190-116368746;chr7:116368859-116372794;chr7:116372963-116373727;chr7:116373851-116376222		chr7:116368747-116368858;chr7:116372795-116372962;chr7:116373728-116373850			0;36	0;2	0;17	0;10	2;169	0;70
N	jcn_only_AA	P2ry6	chr7	-	chr7:100940019-100964218;chr7:100956036-100964218;chr7:100943909-100964218;chr7:100952837-100964218	chr7:100959096-100964218		chr7:100940019-100943908;chr7:100943909-100952836;chr7:100952837-100956035;chr7:100956036-100959095	chr7:100940018-100940019;chr7:100943908-100943909;chr7:100952836-100952837;chr7:100956035-100956036		1519;42	319;0	832;38	536;27	1194;91	453;22
N	intron_retention		chr7	+	chr7:141465686-141466045				chr7:141465685-141465686;chr7:141466045-141466046		0;0	0;0	7;0	0;0	0;18	0;0
N	mutually_exclusive	Gpi1	chr7	-	chr7:34208311-34218297,chr7:34218343-34219030	chr7:34208311-34215955,chr7:34216010-34219030	chr7:34218298-34218342	chr7:34215956-34216009			0;8	2;0	0;1	0;1	0;2	0;0
N	intron_retention		chr7	+	chr7:126691447-126695427				chr7:126691446-126691447;chr7:126695427-126695428		0;23	0;0	0;15	0;3	0;47	14;9
N	alternative_acceptor	Smg9	chr7	+	chr7:101909810-101910054	chr7:101909810-101910028		chr7:101910029-101910054	chr7:101910054-101910055		0;1397	0;374	10;935	0;369	0;934	0;379
N	intron_retention	Ino80e	chr7	-	chr7:126857953-126859697				chr7:126857952-126857953;chr7:126859697-126859698		0;0	0;0	1;0	0;0	0;23	0;13
K	intron_retention	Fchsd2	chr7	+	chr7:101276702-101276825				chr7:101276701-101276702;chr7:101276825-101276826		78;0	33;0	15;0	65;0	151;23	219;0
K	alternative_donor	Tsen34	chr7	+	chr7:3693890-3694597;chr7:3694059-3694597;chr7:3693866-3694597	chr7:3694415-3694597		chr7:3693866-3693889;chr7:3693890-3694058;chr7:3694059-3694414	chr7:3693865-3693866;chr7:3693889-3693890;chr7:3694058-3694059		68;1	6;1	21;2	5;3	21;8	8;0
N	jcn_only_AA	Snrnp70	chr7	-	chr7:45377444-45380716;chr7:45379677-45380716;chr7:45379335-45380716	chr7:45380619-45380716		chr7:45377444-45379334;chr7:45379335-45379676;chr7:45379677-45380618	chr7:45377443-45377444;chr7:45379334-45379335;chr7:45379676-45379677		1423;0	888;0	1100;0	1170;0	1926;10	1261;3
K	intron_retention		chr7	+	chr7:30312389-30312590				chr7:30312388-30312389;chr7:30312590-30312591		166;38	85;19	118;33	83;15	161;65	73;32
K	intron_retention	Sphk2	chr7	-	chr7:45717064-45717700				chr7:45717063-45717064;chr7:45717700-45717701		192;0	109;3	148;8	208;5	157;18	175;16
N	alternative_acceptor	Tpcn2	chr7	-	chr7:145262288-145266557;chr7:145262229-145266557	chr7:145262268-145266557		chr7:145262229-145262267;chr7:145262268-145262287	chr7:145262228-145262229;chr7:145262267-145262268		0;124	0;21	0;108	0;43	15;254	2;68
K	intron_retention	Chd2	chr7	-	chr7:73455642-73455773				chr7:73455641-73455642;chr7:73455773-73455774		42;0	19;0	24;0	28;0	133;9	175;0
K	intron_retention	Zfp688	chr7	-	chr7:127421519-127421622				chr7:127421518-127421519;chr7:127421622-127421623		0;0	2;0	0;3	2;0	6;30	0;5
K	intron_retention	Slco3a1	chr7	-	chr7:74303298-74318458				chr7:74303297-74303298;chr7:74318458-74318459		34;0	788;0	27;0	630;0	27;0	1214;9
N	jcn_only_AD	Atp10a	chr7	+	chr7:58827115-58827245;chr7:58827130-58827245	chr7:58827154-58827245		chr7:58827115-58827129;chr7:58827130-58827153	chr7:58827114-58827115;chr7:58827129-58827130		0;101	0;218	0;64	1;263	0;98	1;613
N	jcn_only_AA	RP24-159C12.7,Srcap	chr7	+	chr7:127534962-127538000;chr7:127534962-127537260	chr7:127534962-127536960		chr7:127536961-127537260;chr7:127537261-127538000	chr7:127537260-127537261;chr7:127538000-127538001		476;0	219;0	386;0	235;0	1026;0	478;6
N	alternative_acceptor		chr7	+	chr7:24420121-24420586	chr7:24420121-24420575		chr7:24420576-24420586	chr7:24420586-24420587		1;159	0;53	0;113	0;53	0;135	0;55
K	intron_retention	Pold1	chr7	-	chr7:44539503-44540524				chr7:44539502-44539503;chr7:44540524-44540525		361;3	22;0	308;0	17;0	228;22	23;0
N	alternative_acceptor	Numa1	chr7	+	chr7:102007555-102009090	chr7:102007555-102008705		chr7:102008706-102009090	chr7:102009090-102009091		632;2	138;3	351;2	136;5	689;32	276;13
N	alternative_acceptor	Lin37	chr7	-	chr7:30557295-30557625	chr7:30557431-30557625		chr7:30557295-30557430	chr7:30557294-30557295		197;0	31;0	148;0	68;1	113;0	55;0
N	alternative_acceptor	Nucb2,Prmt3	chr7	+	chr7:116528877-116528974	chr7:116528877-116528951		chr7:116528952-116528974	chr7:116528974-116528975		449;0	107;0	367;0	130;0	1284;2	750;0
K	intron_retention	Rnh1	chr7	-	chr7:141166788-141167908				chr7:141166787-141166788;chr7:141167908-141167909		47;16	9;0	6;5	1;3	7;18	0;11
K	alternative_acceptor	Ucp2	chr7	+	chr7:100493466-100494251	chr7:100493466-100494213		chr7:100494214-100494251	chr7:100494251-100494252		55;2036	0;555	24;1037	0;557	22;1202	8;395
K	intron_retention	Wdr62	chr7	-	chr7:30254105-30254185				chr7:30254104-30254105;chr7:30254185-30254186		186;2	22;0	99;0	26;0	249;11	23;0
N	intron_retention		chr7	-	chr7:27159212-27159786				chr7:27159211-27159212;chr7:27159786-27159787		2;0	0;0	0;0	0;0	0;19	0;5
N	alternative_donor	Itgam,RP23-144N15.4	chr7	+	chr7:128086073-128101415	chr7:128087690-128101415		chr7:128086073-128087689	chr7:128086072-128086073		848;0	384;0	588;0	538;3	2591;12	1301;8
N	intron_retention		chr7	+	chr7:142537341-142540558				chr7:142537340-142537341;chr7:142540558-142540559		3;46	0;18	0;52	0;30	5;42	3;22
N	jcn_only_AD		chr7	-	chr7:109908416-109921193	chr7:109908416-109911914					0;905	0;324	0;548	0;449	0;1134	2;724
N	intron_retention		chr7	-	chr7:104445968-104465009				chr7:104445967-104445968;chr7:104465009-104465010		0;23	0;47	0;9	0;76	0;149	2;319
K	jcn_only_AD	Nr1h2	chr7	-	chr7:44553709-44553822	chr7:44553709-44553808		chr7:44553809-44553822	chr7:44553822-44553823		25;941	7;324	0;565	13;367	9;682	0;341
K	intron_retention	Mob2	chr7	-	chr7:142016173-142016393				chr7:142016172-142016173;chr7:142016393-142016394		0;10	0;3	3;13	0;0	3;29	5;0
N	jcn_only_AD	Trim12c	chr7	-	chr7:104348404-104353193;chr7:104348404-104351551	chr7:104348404-104353303		chr7:104351552-104353193;chr7:104353194-104353303	chr7:104353193-104353194;chr7:104353303-104353304		52;0	50;0	33;0	52;0	290;0	231;1
N	alternative_donor	Iqck	chr7	+	chr7:118941697-118971434	chr7:118941777-118971434		chr7:118941697-118941776	chr7:118941696-118941697		7;2	5;0	0;0	0;0	0;0	0;0
N	intron_retention	Arhgap17	chr7	-	chr7:123280117-123285443				chr7:123280116-123280117;chr7:123285443-123285444		0;0	0;6	0;0	0;0	8;71	13;54
K	intron_retention	Maz	chr7	-	chr7:127023169-127024443				chr7:127023168-127023169;chr7:127024443-127024444		653;0	47;0	350;0	64;0	392;36	42;3
N	alternative_donor	Mef2a	chr7	-	chr7:67349922-67372226;chr7:67349922-67372712;chr7:67349922-67371938;chr7:67349922-67373711;chr7:67349922-67350262;chr7:67349922-67370202;chr7:67349922-67371453;chr7:67349922-67371775	chr7:67349922-67373907		chr7:67350263-67370202;chr7:67370203-67371453;chr7:67371454-67371775;chr7:67371776-67371938;chr7:67371939-67372226;chr7:67372227-67372712;chr7:67372713-67373711;chr7:67373712-67373907	chr7:67370202-67370203;chr7:67371453-67371454;chr7:67371775-67371776;chr7:67371938-67371939;chr7:67372226-67372227;chr7:67372712-67372713;chr7:67373711-67373712;chr7:67373907-67373908		36;0	6;0	38;5	5;0	105;0	20;0
N	jcn_only_AA	Cd37	chr7	-	chr7:45235491-45236114	chr7:45235644-45236114		chr7:45235491-45235643	chr7:45235490-45235491		9;1882	0;718	0;1332	2;850	0;1683	0;761
N	alternative_acceptor	Clptm1	chr7	-	chr7:19635724-19637077	chr7:19635852-19637077		chr7:19635724-19635851	chr7:19635723-19635724		0;369	0;183	0;272	3;189	1;270	0;187
N	intron_retention		chr7	-	chr7:126797772-126799044				chr7:126797771-126797772;chr7:126799044-126799045		8;35	5;6	3;28	0;15	0;29	0;30
N	alternative_donor		chr7	-	chr7:141431945-141432081	chr7:141431945-141432020		chr7:141432021-141432081	chr7:141432081-141432082		0;0	0;2	0;0	0;6	0;9	2;23
N	alternative_acceptor	Cd37	chr7	-	chr7:45238566-45238659	chr7:45238573-45238659		chr7:45238566-45238572	chr7:45238565-45238566		5;901	0;231	3;567	0;327	14;675	0;266
K	alternative_last_exon	Rnf141	chr7	-	chr7:110825399-110833736	chr7:110830962-110833736	chr7:110825217-110825398	chr7:110830249-110830961			96;1	28;2	73;5	26;0	165;8	90;4
N	intron_retention		chr7	-	chr7:126492193-126492448				chr7:126492192-126492193;chr7:126492448-126492449		32;262	5;60	18;184	3;41	22;509	10;131
N	intron_retention		chr7	+	chr7:125574717-125575523				chr7:125574716-125574717;chr7:125575523-125575524		0;0	0;0	0;0	0;0	0;0	2;21
K	intron_retention	Tmem80	chr7	+	chr7:141333732-141334010				chr7:141333731-141333732;chr7:141334010-141334011		27;16	3;0	0;0	8;0	15;16	10;14
K	intron_retention	Psma1	chr7	-	chr7:114264957-114266433				chr7:114264956-114264957;chr7:114266433-114266434		1594;0	850;0	1532;0	884;0	2165;39	1842;38
K	intron_retention	Snrnp70	chr7	-	chr7:45395173-45395508				chr7:45395172-45395173;chr7:45395508-45395509		59;0	24;0	15;0	3;0	27;22	11;0
K	intron_retention	Arhgef1	chr7	+	chr7:24913717-24916017				chr7:24913716-24913717;chr7:24916017-24916018		751;0	150;0	367;0	315;0	727;14	233;0
K	alternative_first_exon	Ldha	chr7	+	chr7:46845918-46847595;chr7:46846447-46847595	chr7:46847389-46847595	chr7:46845839-46845917;chr7:46846302-46846446	chr7:46847082-46847388			4747;0	1156;0	1924;2	1332;2	1339;2	625;1
K	intron_retention	Smg1	chr7	-	chr7:118137054-118139412				chr7:118137053-118137054;chr7:118139412-118139413		103;0	114;0	99;0	52;5	486;38	380;11
N	jcn_only_AA	Tmem41b	chr7	-	chr7:109982769-109985961;chr7:109982774-109985961	chr7:109982759-109985961		chr7:109982759-109982768;chr7:109982769-109982773	chr7:109982758-109982759;chr7:109982768-109982769		199;0	24;0	84;0	69;0	225;2	132;0
N	jcn_only_AA	Hspbp1	chr7	-	chr7:4664617-4664702	chr7:4664629-4664702		chr7:4664617-4664628	chr7:4664616-4664617		327;0	192;0	124;0	135;0	156;0	89;2
N	jcn_only_AA	Arrb1,Ipo7	chr7	+	chr7:99598562-99599800	chr7:99598562-99599784		chr7:99599785-99599800	chr7:99599800-99599801		1134;0	64;0	702;0	67;0	1336;5	58;0
K	cassette	Slco3a1	chr7	-	chr7:74346912-74504176	chr7:74346912-74359820;chr7:74359920-74504176		chr7:74359821-74359919			0;9	0;390	0;25	0;541	0;47	22;1142
K	intron_retention	Eed	chr7	-	chr7:89977050-89980411				chr7:89977049-89977050;chr7:89980411-89980412		309;3	41;0	266;0	88;0	724;11	235;6
N	intron_retention		chr7	+	chr7:110806085-110809795				chr7:110806084-110806085;chr7:110809795-110809796		13;0	3;0	0;0	0;0	2;29	7;15
N	alternative_donor	RP23-142A14.6	chr7	-	chr7:126975392-126975513;chr7:126975392-126976202;chr7:126975392-126975909	chr7:126975392-126976068		chr7:126975514-126975909;chr7:126975910-126976068;chr7:126976069-126976202	chr7:126975909-126975910;chr7:126976068-126976069;chr7:126976202-126976203		25;4	0;0	8;1	3;0	36;9	6;3
N	jcn_only_AA	Hps5	chr7	-	chr7:46785640-46786509;chr7:46783718-46786509	chr7:46783684-46786509		chr7:46783684-46783717;chr7:46783718-46785639	chr7:46783683-46783684;chr7:46783717-46783718		0;122	0;63	0;63	0;42	3;232	13;207
K	alternative_donor	Trim3	chr7	-	chr7:105625572-105633376;chr7:105625572-105633191	chr7:105625572-105633402		chr7:105633192-105633376;chr7:105633377-105633402	chr7:105633376-105633377;chr7:105633402-105633403		45;16	6;0	15;14	7;7	43;16	7;0
N	jcn_only_AA		chr7	+	chr7:81847237-81848768;chr7:81847237-81863149	chr7:81847237-81848765		chr7:81848766-81848768;chr7:81848769-81863149	chr7:81848768-81848769;chr7:81863149-81863150		0;0	0;0	0;0	2;0	13;5	0;0
N	alternative_acceptor	Pak4	chr7	-	chr7:28562665-28562947	chr7:28562718-28562947		chr7:28562665-28562717	chr7:28562664-28562665		49;0	34;0	15;0	11;0	48;0	48;5
K	intron_retention	Tpcn2	chr7	-	chr7:145268133-145268859				chr7:145268132-145268133;chr7:145268859-145268860		391;0	74;0	317;0	115;0	528;24	86;0
N	alternative_donor		chr7	-	chr7:104465103-104483331;chr7:104465103-104507906;chr7:104465103-104465259	chr7:104465103-104465245		chr7:104465246-104465259;chr7:104465260-104483331;chr7:104483332-104507906	chr7:104465259-104465260;chr7:104483331-104483332;chr7:104507906-104507907		0;0	7;5	0;0	14;3	0;0	17;54
N	intron_retention		chr7	+	chr7:142489407-142490344				chr7:142489406-142489407;chr7:142490344-142490345		0;0	0;0	0;0	0;0	8;55	10;6
K	alternative_first_exon	Acer3	chr7	-	chr7:98266248-98314982;chr7:98266248-98321124	chr7:98266248-98309347	chr7:98321125-98321208	chr7:98309348-98309538			9;97	0;32	3;45	0;69	15;153	1;128
N	intron_retention		chr7	-	chr7:4010614-4010729				chr7:4010613-4010614;chr7:4010729-4010730		0;5	0;0	0;0	0;0	11;36	2;5
N	jcn_only_AD	Mark4	chr7	-	chr7:19451757-19458443	chr7:19451757-19456956		chr7:19456957-19458443	chr7:19458443-19458444		56;0	32;6	51;0	76;10	64;5	103;6
N	coord_cassette	Mef2a	chr7	-	chr7:67240441-67264864	chr7:67240441-67244520;chr7:67244545-67251656;chr7:67251845-67264864		chr7:67244521-67244544;chr7:67251657-67251844			0;31	0;1	0;36	0;9	0;74	7;27
K	intron_retention	Kif22	chr7	-	chr7:127033036-127033161				chr7:127033035-127033036;chr7:127033161-127033162		463;8	14;0	310;7	48;0	339;43	13;0
K	intron_retention		chr7	+	chr7:81320851-81324015				chr7:81320850-81320851;chr7:81324015-81324016		289;0	32;0	183;0	52;0	616;11	76;0
N	jcn_only_AD	Phkg2	chr7	+	chr7:127577689-127577974;chr7:127577711-127577974	chr7:127577647-127577974		chr7:127577647-127577688;chr7:127577689-127577710	chr7:127577646-127577647;chr7:127577688-127577689		125;0	32;5	84;0	61;0	92;11	53;0
N	alternative_acceptor	Pou2f2	chr7	-	chr7:25097768-25099951;chr7:25098193-25099951	chr7:25097816-25099951		chr7:25097768-25097815;chr7:25097816-25098192	chr7:25097767-25097768;chr7:25097815-25097816		43;8	167;33	41;7	165;21	112;15	607;65
K	intron_retention	Vasp	chr7	-	chr7:19261214-19261974				chr7:19261213-19261214;chr7:19261974-19261975		302;0	1036;0	291;0	560;0	206;5	656;17
K	cassette	Zfp444	chr7	+	chr7:6174102-6188133	chr7:6174102-6183861;chr7:6184203-6188133		chr7:6183862-6184202			0;62	3;16	2;32	0;16	0;54	0;22
N	alternative_donor		chr7	-	chr7:102560616-102561791	chr7:102560616-102561787		chr7:102561788-102561791	chr7:102561791-102561792		0;66	0;273	0;58	0;458	0;197	2;1193
K	alternative_acceptor	Nr1h2	chr7	-	chr7:44552720-44553578;chr7:44552755-44553578	chr7:44552758-44553578		chr7:44552720-44552754;chr7:44552755-44552757	chr7:44552719-44552720;chr7:44552754-44552755		270;104	139;48	182;49	117;50	238;76	143;53
K	jcn_only_AD	Slc25a22	chr7	-	chr7:141432754-141433580;chr7:141432754-141433575	chr7:141432754-141433592		chr7:141433576-141433580;chr7:141433581-141433592	chr7:141433580-141433581;chr7:141433592-141433593		100;0	473;0	82;0	550;9	144;0	798;0
K	alternative_last_exon	Flt3l,RP24-235B15.9	chr7	-	chr7:45132114-45132227;chr7:45131432-45132227;chr7:45132138-45132227	chr7:45127569-45132227	chr7:45131189-45131431;chr7:45132069-45132137	chr7:45127496-45127568			20;20	6;19	16;21	14;6	25;22	5;6
K	cassette	Pdcd2l	chr7	-	chr7:34184812-34189348	chr7:34184812-34186293;chr7:34186443-34189348		chr7:34186294-34186442			0;99	5;32	19;64	0;37	15;71	0;19
N	alternative_donor		chr7	-	chr7:29225260-29225484	chr7:29225260-29225471		chr7:29225472-29225484	chr7:29225484-29225485		0;129	0;8	0;102	0;16	7;178	0;24
K	intron_retention	Arhgap17	chr7	-	chr7:123321991-123323612				chr7:123321990-123321991;chr7:123323612-123323613		502;0	339;0	328;0	541;0	613;5	1038;3
N	jcn_only_AD		chr7	-	chr7:44865003-44865492	chr7:44865003-44865471		chr7:44865472-44865492	chr7:44865492-44865493		0;309	0;93	0;219	2;106	0;273	0;142
K	intron_retention	Smg1	chr7	-	chr7:118212576-118212888				chr7:118212575-118212576;chr7:118212888-118212889		100;0	83;0	81;0	85;0	563;19	464;3
N	alternative_acceptor	Phrf1	chr7	+	chr7:141260708-141261402;chr7:141260708-141260959	chr7:141260708-141260914		chr7:141260915-141260959;chr7:141260960-141261402	chr7:141260959-141260960;chr7:141261402-141261403		84;19	23;9	78;18	33;7	86;15	49;14
N	jcn_only_AA	Hsd3b7,RP23-325D10.3	chr7	+	chr7:127802399-127802785;chr7:127802399-127803244	chr7:127802399-127802944		chr7:127802786-127802944;chr7:127802945-127803244	chr7:127802944-127802945;chr7:127803244-127803245		278;0	27;0	207;0	57;2	269;13	48;0
K	intron_retention	Igsf6	chr7	-	chr7:121065518-121067198				chr7:121065517-121065518;chr7:121067198-121067199		215;0	1223;5	264;0	1541;16	826;32	7131;98
K	alternative_first_exon	Egln2,Grik5	chr7	-	chr7:27165729-27166023;chr7:27165729-27166683	chr7:27165729-27166315	chr7:27166684-27166802	chr7:27166316-27166413			99;4	23;0	43;0	19;0	45;0	25;0
K	intron_retention	Arrb1	chr7	+	chr7:99599853-99601097				chr7:99599852-99599853;chr7:99601097-99601098		1026;12	60;0	638;0	57;0	1161;33	49;0
N	intron_retention		chr7	+	chr7:55874061-55874906				chr7:55874060-55874061;chr7:55874906-55874907		0;0	0;0	0;0	2;0	0;14	0;11
K	intron_retention		chr7	+	chr7:29148649-29148773				chr7:29148648-29148649;chr7:29148773-29148774		86;0	11;0	55;0	34;0	156;11	24;0
K	cassette	Nadsyn1	chr7	-	chr7:143819210-143822658	chr7:143819210-143821171;chr7:143821233-143822658		chr7:143821172-143821232			0;17	0;2	0;9	0;15	15;13	0;6
N	alternative_acceptor	Tsg101	chr7	-	chr7:46891041-46892357	chr7:46891162-46892357		chr7:46891041-46891161	chr7:46891040-46891041		0;284	0;119	7;232	0;185	11;292	10;252
K	coord_cassette	Tsg101	chr7	-	chr7:46892561-46907050	chr7:46892561-46901026;chr7:46901119-46903521;chr7:46903589-46907050		chr7:46901027-46901118;chr7:46903522-46903588			9;640	0;250	6;676	0;344	5;860	0;459
N	alternative_donor	AC149085.3	chr7	+	chr7:19816774-19818444	chr7:19817509-19818444		chr7:19816774-19817508	chr7:19816773-19816774		0;1	0;5	0;0	0;4	5;4	0;19
K	intron_retention		chr7	+	chr7:127877213-127877902				chr7:127877212-127877213;chr7:127877902-127877903		23;39	0;0	0;15	0;2	8;60	0;24
N	jcn_only_AD		chr7	-	chr7:98979802-98987358;chr7:98979802-98982991	chr7:98979802-98988183		chr7:98982992-98987358;chr7:98987359-98988183	chr7:98987358-98987359;chr7:98988183-98988184		2;406	0;158	0;323	2;310	0;524	30;525
K	intron_retention	Iqgap1	chr7	-	chr7:80729082-80729643				chr7:80729081-80729082;chr7:80729643-80729644		0;0	0;0	0;0	0;0	26;26	11;2
N	alternative_donor	Lig1	chr7	+	chr7:13296785-13298736	chr7:13296797-13298736		chr7:13296785-13296796	chr7:13296784-13296785		0;314	0;69	0;210	0;78	2;218	0;37
N	alternative_donor	Snrpd2	chr7	+	chr7:19149895-19151217	chr7:19149936-19151217		chr7:19149895-19149935	chr7:19149894-19149895		948;0	313;0	503;1	355;0	417;3	284;0
K	intron_retention	Ppp1r12c	chr7	-	chr7:4483189-4483340				chr7:4483188-4483189;chr7:4483340-4483341		110;3	13;0	49;3	36;0	113;23	57;2
N	mutually_exclusive	Usf2	chr7	-	chr7:30954803-30955105,chr7:30955194-30956148;chr7:30954803-30955289,chr7:30955441-30956148	chr7:30954803-30955799,chr7:30956001-30956148	chr7:30955106-30955193;chr7:30955290-30955440	chr7:30955800-30956000			6;3	3;2	20;4	4;0	3;2	0;1
K	alternative_donor	Tubgcp2	chr7	-	chr7:140033799-140036169;chr7:140033799-140036095	chr7:140033799-140036346		chr7:140036096-140036169;chr7:140036170-140036346	chr7:140036169-140036170;chr7:140036346-140036347		42;44	3;11	18;47	3;9	21;40	2;33
K	intron_retention	Nfkbid	chr7	+	chr7:30425410-30425501				chr7:30425409-30425410;chr7:30425501-30425502		31;0	110;0	19;0	76;0	84;10	92;9
N	intron_retention		chr7	-	chr7:118844520-118844700				chr7:118844519-118844520;chr7:118844700-118844701		0;139	0;14	0;114	0;16	0;181	5;29
N	alternative_donor	Sphk2	chr7	-	chr7:45717064-45717700;chr7:45717064-45717258;chr7:45717064-45717356;chr7:45717064-45717327;chr7:45717064-45717242	chr7:45717064-45717274		chr7:45717243-45717258;chr7:45717259-45717274;chr7:45717275-45717327;chr7:45717328-45717356;chr7:45717357-45717700	chr7:45717258-45717259;chr7:45717274-45717275;chr7:45717327-45717328;chr7:45717356-45717357;chr7:45717700-45717701		200;1	111;0	155;2	217;1	185;2	193;0
N	alternative_acceptor	Tmem147	chr7	-	chr7:30727874-30727986	chr7:30727904-30727986		chr7:30727874-30727903	chr7:30727873-30727874		0;377	0;175	0;306	0;186	0;229	5;63
K	alternative_donor	RP24-471H15.8,U2af1l4	chr7	+	chr7:30564229-30564473	chr7:30564302-30564473		chr7:30564229-30564301	chr7:30564228-30564229		1;144	0;45	1;71	0;71	0;130	0;72
N	jcn_only_AA	Polg	chr7	-	chr7:79453771-79455434;chr7:79455095-79455434	chr7:79454865-79455434		chr7:79453771-79454864;chr7:79454865-79455094	chr7:79453770-79453771;chr7:79454864-79454865		1;92	0;23	0;100	0;35	0;85	6;33
K	jcn_only_AA	Ccdc9	chr7	-	chr7:16284376-16284494	chr7:16284414-16284494		chr7:16284376-16284413	chr7:16284375-16284376		420;0	90;0	141;0	205;0	510;3	215;0
N	intron_retention		chr7	-	chr7:79842170-79843026				chr7:79842169-79842170;chr7:79843026-79843027		2;2515	0;917	0;1474	0;1116	0;4098	0;1503
K	intron_retention	Eif3k	chr7	-	chr7:28977991-28981673				chr7:28977990-28977991;chr7:28981673-28981674		25;0	0;0	19;10	9;0	9;26	13;6
K	intron_retention	Kat8	chr7	+	chr7:127912743-127915227				chr7:127912742-127912743;chr7:127915227-127915228		106;0	31;0	116;0	98;0	135;7	61;2
N	intron_retention		chr7	+	chr7:55874052-55874906				chr7:55874051-55874052;chr7:55874906-55874907		0;0	15;0	7;0	17;0	17;14	13;11
N	alternative_acceptor	Haus5,RP23-72M20.2	chr7	-	chr7:30657916-30658502	chr7:30657919-30658502		chr7:30657916-30657918	chr7:30657915-30657916		0;74	0;14	0;35	0;12	1;60	0;4
K	alternative_first_exon	Pou2f2	chr7	-	chr7:25121222-25121335,chr7:25121222-25121416,chr7:25121222-25129760;chr7:25121222-25159860	chr7:25121222-25132424	chr7:25159861-25159921	chr7:25132425-25132512			0;39	7;88	1;31	20;101	0;101	13;240
N	jcn_only_AD	Cnot3	chr7	+	chr7:3645585-3650800;chr7:3646066-3650800	chr7:3645596-3650800		chr7:3645585-3645595;chr7:3645596-3646065	chr7:3645584-3645585;chr7:3645595-3645596		140;11	17;0	53;17	43;0	156;7	67;11
N	jcn_only_AA	RP23-285C18.2	chr7	-	chr7:75771284-75780624;chr7:75770238-75780624	chr7:75779959-75780624		chr7:75770238-75771283;chr7:75771284-75779958	chr7:75770237-75770238;chr7:75771283-75771284		13;0	0;0	20;3	0;0	8;0	0;0
N	intron_retention	Ppp4c	chr7	-	chr7:126788435-126788933				chr7:126788434-126788435;chr7:126788933-126788934		0;0	0;0	0;0	0;6	2;47	0;16
N	jcn_only_AD	Ctsd	chr7	-	chr7:142385619-142387521;chr7:142385619-142386758;chr7:142385619-142386601;chr7:142385619-142386039;chr7:142385619-142387736;chr7:142385619-142385881;chr7:142385619-142386650;chr7:142385619-142387198	chr7:142385619-142385839		chr7:142385840-142385881;chr7:142385882-142386039;chr7:142386040-142386601;chr7:142386602-142386650;chr7:142386651-142386758;chr7:142386759-142387198;chr7:142387199-142387521;chr7:142387522-142387736	chr7:142385881-142385882;chr7:142386039-142386040;chr7:142386601-142386602;chr7:142386650-142386651;chr7:142386758-142386759;chr7:142387198-142387199;chr7:142387521-142387522;chr7:142387736-142387737		50449;193	10733;0	26217;60	14369;50	39495;128	14182;28
N	jcn_only_AA	Ppp6r1	chr7	-	chr7:4632600-4633058;chr7:4632866-4633058	chr7:4632568-4633058		chr7:4632568-4632599;chr7:4632600-4632865	chr7:4632567-4632568;chr7:4632599-4632600		961;0	1223;0	709;0	1835;0	960;0	2036;5
N	jcn_only_AA	Apobr	chr7	+	chr7:126587239-126587896	chr7:126587239-126587698		chr7:126587699-126587896	chr7:126587896-126587897		0;0	2;0	0;0	0;0	0;0	0;5
K	intron_retention	Arhgap17	chr7	-	chr7:123314496-123314643				chr7:123314495-123314496;chr7:123314643-123314644		414;0	381;0	303;6	505;0	728;118	1006;57
N	alternative_donor	Zfp715	chr7	-	chr7:43311251-43312577;chr7:43311251-43312993;chr7:43311251-43311592;chr7:43311251-43313103;chr7:43311251-43313044	chr7:43311251-43312741		chr7:43311593-43312577;chr7:43312578-43312741;chr7:43312742-43312993;chr7:43312994-43313044;chr7:43313045-43313103	chr7:43312577-43312578;chr7:43312741-43312742;chr7:43312993-43312994;chr7:43313044-43313045;chr7:43313103-43313104		0;0	8;0	23;1	17;0	300;0	53;0
K	intron_retention	Coro1a	chr7	-	chr7:126703175-126703968				chr7:126703174-126703175;chr7:126703968-126703969		16;7	0;3	0;0	2;0	0;47	11;16
K	intron_retention	RP23-331A21.2	chr7	-	chr7:98595313-98597032				chr7:98595312-98595313;chr7:98597032-98597033		92;0	10;0	49;0	36;0	248;0	72;5
K	alternative_acceptor	Lin37	chr7	-	chr7:30557959-30559441	chr7:30558085-30559441		chr7:30557959-30558084	chr7:30557958-30557959		225;7	67;0	148;0	70;3	205;8	74;2
N	cassette	RP23-147O14.2	chr7	+	chr7:41612498-41624722	chr7:41612498-41613155;chr7:41613252-41624722		chr7:41613156-41613251			0;6	0;0	0;0	0;6	2;43	0;11
K	intron_retention	Ppfia3	chr7	-	chr7:45340003-45340188				chr7:45340002-45340003;chr7:45340188-45340189		0;0	0;0	0;0	3;6	0;0	3;11
K	intron_retention	Mboat7	chr7	-	chr7:3683986-3685673				chr7:3683985-3683986;chr7:3685673-3685674		139;10	74;0	55;4	48;2	113;20	117;12
N	jcn_only_AA	Rnf40	chr7	+	chr7:127590714-127591281;chr7:127590714-127591314	chr7:127590714-127591299		chr7:127591282-127591299;chr7:127591300-127591314	chr7:127591299-127591300;chr7:127591314-127591315		247;30	113;25	161;2	157;15	178;10	159;6
K	intron_retention		chr7	+	chr7:127842366-127842444				chr7:127842365-127842366;chr7:127842444-127842445		875;0	489;0	653;0	669;0	1751;23	1214;17
N	alternative_acceptor	Adam8	chr7	-	chr7:139988880-139988961;chr7:139988874-139988961;chr7:139988871-139988961	chr7:139988895-139988961		chr7:139988871-139988873;chr7:139988874-139988879;chr7:139988880-139988894	chr7:139988870-139988871;chr7:139988873-139988874;chr7:139988879-139988880		3296;0	660;0	2692;0	939;0	3125;6	510;0
K	intron_retention	Clptm1	chr7	-	chr7:19662234-19664933				chr7:19662233-19662234;chr7:19664933-19664934		0;0	0;0	0;9	0;0	0;14	1;6
K	intron_retention	Gramd1a	chr7	-	chr7:31141211-31142367				chr7:31141210-31141211;chr7:31142367-31142368		109;0	361;0	82;0	301;0	198;0	960;7
K	intron_retention	Kptn	chr7	+	chr7:16123274-16123771				chr7:16123273-16123274;chr7:16123771-16123772		24;0	36;0	65;0	31;0	22;5	32;5
N	jcn_only_AA	Cnot3	chr7	+	chr7:3645585-3650800	chr7:3645585-3645992		chr7:3645993-3650800	chr7:3650800-3650801		124;17	15;0	42;0	39;3	119;7	65;14
N	jcn_only_AA	Mrpl23	chr7	+	chr7:142537341-142540546;chr7:142537341-142540499;chr7:142537341-142540518	chr7:142537341-142540558		chr7:142540500-142540518;chr7:142540519-142540546;chr7:142540547-142540558	chr7:142540518-142540519;chr7:142540546-142540547;chr7:142540558-142540559		868;3	361;0	748;0	400;0	623;5	272;3
K	jcn_only_AA	Mapk1ip1	chr7	-	chr7:138836927-138845956	chr7:138837031-138845956		chr7:138836927-138837030	chr7:138836926-138836927		10;33	0;0	0;16	0;15	0;27	0;6
N	alternative_donor	Arhgef1	chr7	+	chr7:24913499-24913619	chr7:24913507-24913619		chr7:24913499-24913506	chr7:24913498-24913499		930;0	145;0	488;0	334;0	1047;6	317;0
N	cassette	Dennd5a	chr7	-	chr7:109898690-109899723	chr7:109898690-109899043;chr7:109899163-109899723		chr7:109899044-109899162			0;243	0;120	0;194	0;156	0;326	3;253
K	alternative_first_exon	Atp5sl	chr7	+	chr7:25619461-25620895	chr7:25620465-25620895	chr7:25619414-25619460	chr7:25619493-25620464			28;13	0;0	4;11	2;1	21;32	6;5
N	alternative_acceptor	Ap2a1	chr7	-	chr7:44902810-44902973;chr7:44902798-44902973	chr7:44902839-44902973		chr7:44902798-44902809;chr7:44902810-44902838	chr7:44902797-44902798;chr7:44902809-44902810		0;179	0;64	3;95	0;85	2;177	0;72
N	intron_retention	Il4ra	chr7	+	chr7:125567298-125567392				chr7:125567297-125567298;chr7:125567392-125567393		0;0	0;0	0;0	7;3	0;0	6;26
N	cassette	Ampd3	chr7	+	chr7:110804989-110807841;chr7:110804989-110807779	chr7:110804989-110805963;chr7:110806085-110807841,chr7:110806085-110807779		chr7:110805964-110806084			0;303	0;141	0;185	0;88	13;273	7;150
K	intron_retention	Deaf1	chr7	-	chr7:141324617-141327278				chr7:141324616-141324617;chr7:141327278-141327279		0;0	0;0	14;0	0;0	6;18	0;0
K	intron_retention	Smg1	chr7	-	chr7:118173303-118176837				chr7:118173302-118173303;chr7:118176837-118176838		173;0	64;0	122;0	192;0	1386;26	753;5
N	jcn_only_AD	Nup98	chr7	-	chr7:102176406-102180376;chr7:102176406-102180451;chr7:102176406-102180276	chr7:102176406-102180427		chr7:102180277-102180376;chr7:102180377-102180427;chr7:102180428-102180451	chr7:102180376-102180377;chr7:102180427-102180428;chr7:102180451-102180452		36;247	105;235	80;218	99;268	145;255	250;545
N	intron_retention		chr7	-	chr7:119859441-119859541				chr7:119859440-119859441;chr7:119859541-119859542		0;26	0;20	11;9	0;40	0;22	0;81
K	intron_retention	Tm2d3	chr7	+	chr7:65693944-65695169				chr7:65693943-65693944;chr7:65695169-65695170		18;22	0;5	5;11	3;2	9;15	0;9
N	alternative_acceptor	Tpcn2	chr7	-	chr7:145269834-145272279	chr7:145269883-145272279		chr7:145269834-145269882	chr7:145269833-145269834		303;0	47;0	264;0	115;0	617;5	175;0
N	alternative_donor	Atp10a	chr7	+	chr7:58658916-58740191	chr7:58722256-58740191		chr7:58658916-58722255	chr7:58658915-58658916		42;0	150;0	69;0	152;0	73;1	270;2
N	alternative_acceptor	Ppfia3	chr7	-	chr7:45340056-45340188;chr7:45340018-45340188;chr7:45340003-45340188	chr7:45336440-45340188		chr7:45336440-45340002;chr7:45340003-45340017;chr7:45340018-45340055	chr7:45336439-45336440;chr7:45340002-45340003;chr7:45340017-45340018		1;0	8;0	0;0	7;0	1;0	9;5
N	jcn_only_AD		chr7	-	chr7:128725199-128745082	chr7:128725199-128740132		chr7:128740133-128745082	chr7:128745082-128745083		0;194	0;167	0;126	0;253	0;244	2;475
N	intron_retention	Fus	chr7	+	chr7:127975921-127977214				chr7:127975920-127975921;chr7:127977214-127977215		0;0	0;0	0;2	0;0	3;44	5;8
N	alternative_donor	Rgs10	chr7	-	chr7:128389108-128403169	chr7:128389108-128391262		chr7:128391263-128403169	chr7:128403169-128403170		2122;1	380;0	1449;1	540;0	2399;9	669;0
N	jcn_only_AD	Swap70	chr7	+	chr7:110274802-110279179	chr7:110275726-110279179		chr7:110274802-110275725	chr7:110274801-110274802		390;0	455;0	322;0	489;7	753;0	683;0
K	jcn_only_AA	Man2a2	chr7	-	chr7:80369746-80370731	chr7:80369773-80370731		chr7:80369746-80369772	chr7:80369745-80369746		57;0	20;0	40;0	0;0	145;35	23;0
N	alternative_acceptor	Athl1	chr7	+	chr7:140946429-140946501	chr7:140946429-140946489		chr7:140946490-140946501	chr7:140946501-140946502		93;0	34;0	52;0	42;0	84;4	19;3
N	intron_retention		chr7	+	chr7:127842366-127842450				chr7:127842365-127842366;chr7:127842450-127842451		0;0	0;0	0;0	1;0	0;22	0;19
N	intron_retention		chr7	-	chr7:101828850-101828964				chr7:101828849-101828850;chr7:101828964-101828965		0;0	0;0	5;0	0;0	0;24	0;0
N	intron_retention		chr7	-	chr7:80363213-80363466				chr7:80363212-80363213;chr7:80363466-80363467		0;6	0;0	0;2	0;0	1;25	0;5
N	intron_retention		chr7	-	chr7:105748652-105749859				chr7:105748651-105748652;chr7:105749859-105749860		0;4	0;0	0;7	0;0	1;50	0;7
N	jcn_only_AA	Fes	chr7	-	chr7:80377965-80378541	chr7:80378075-80378541		chr7:80377965-80378074	chr7:80377964-80377965		0;624	2;225	0;560	0;322	3;667	0;315
K	intron_retention	Trim28	chr7	+	chr7:13029125-13029206				chr7:13029124-13029125;chr7:13029206-13029207		1092;9	268;0	839;0	351;0	933;15	338;7
K	intron_retention	Nfkbid	chr7	+	chr7:30426265-30427067				chr7:30426264-30426265;chr7:30427067-30427068		9;0	67;0	9;2	63;0	64;11	48;9
K	intron_retention	Cln3	chr7	-	chr7:126577922-126579172				chr7:126577921-126577922;chr7:126579172-126579173		365;0	150;0	233;0	242;0	385;38	380;28
K	intron_retention	Fchsd2	chr7	+	chr7:101271705-101276617				chr7:101271704-101271705;chr7:101276617-101276618		42;0	59;0	35;0	65;0	115;28	197;5
K	intron_retention	Eif4g2	chr7	-	chr7:111074545-111074679				chr7:111074544-111074545;chr7:111074679-111074680		2867;0	2340;5	2411;0	2995;0	4375;16	7800;99
N	intron_retention		chr7	+	chr7:118760246-118762462				chr7:118760245-118760246;chr7:118762462-118762463		0;0	0;0	0;0	0;0	2;16	0;0
K	jcn_only_AA	l7Rn6	chr7	-	chr7:89920192-89935726;chr7:89930461-89935726	chr7:89923716-89935726					3;144	0;73	2;125	0;58	10;153	2;151
N	jcn_only_AD		chr7	-	chr7:89165167-89192716;chr7:89165167-89186582;chr7:89165167-89184407	chr7:89165167-89196112		chr7:89184408-89186582;chr7:89186583-89192716;chr7:89192717-89196112	chr7:89186582-89186583;chr7:89192716-89192717;chr7:89196112-89196113		0;249	2;139	2;215	0;123	0;484	1;275
K	intron_retention	Gtf3c1	chr7	-	chr7:125651926-125654466				chr7:125651925-125651926;chr7:125654466-125654467		180;0	73;0	114;0	75;0	216;12	91;0
N	jcn_only_AD		chr7	-	chr7:45046390-45050204	chr7:45046390-45046838					0;153	0;27	0;164	0;19	7;209	0;40
N	jcn_only_AA	Hps5	chr7	-	chr7:46778101-46779071;chr7:46778111-46779071	chr7:46778200-46779071		chr7:46778101-46778110;chr7:46778111-46778199	chr7:46778100-46778101;chr7:46778110-46778111		8;72	8;17	7;36	7;24	17;72	18;107
N	jcn_only_AA	Cpeb1	chr7	-	chr7:81347688-81349791	chr7:81348440-81349791		chr7:81347688-81348439	chr7:81347687-81347688		0;41	0;0	0;8	0;0	5;18	0;0
K	intron_retention		chr7	-	chr7:19434717-19434811				chr7:19434716-19434717;chr7:19434811-19434812		245;0	170;0	118;0	194;0	213;10	202;8
K	alternative_first_exon	RP23-32A8.1	chr7	-	chr7:73555921-73557279,chr7:73555921-73557283;chr7:73555921-73558038	chr7:73555921-73557774	chr7:73558039-73558395	chr7:73557775-73557973			11;1	5;0	4;1	5;0	33;3	14;3
K	intron_retention	Doc2a	chr7	+	chr7:126851806-126851890				chr7:126851805-126851806;chr7:126851890-126851891		0;91	0;19	0;82	0;38	14;116	0;19
N	jcn_only_AA	Tpcn2	chr7	-	chr7:145273969-145277108	chr7:145274040-145277108		chr7:145273969-145274039	chr7:145273968-145273969		133;0	25;0	91;2	58;0	218;32	35;0
N	alternative_donor	Snrnp70	chr7	-	chr7:45380819-45381824;chr7:45380819-45383112;chr7:45380819-45383124	chr7:45380819-45383099		chr7:45381825-45383099;chr7:45383100-45383112;chr7:45383113-45383124	chr7:45383099-45383100;chr7:45383112-45383113;chr7:45383124-45383125		18;3	0;0	0;0	11;9	243;53	62;11
N	intron_retention		chr7	-	chr7:142376881-142377370				chr7:142376880-142376881;chr7:142377370-142377371		8;26	0;8	0;13	0;2	10;174	0;17
N	intron_retention		chr7	-	chr7:126492609-126492811				chr7:126492608-126492609;chr7:126492811-126492812		30;149	24;22	53;84	32;17	53;152	35;24
K	intron_retention		chr7	-	chr7:100096536-100099463				chr7:100096535-100096536;chr7:100099463-100099464		245;4	72;0	203;0	119;0	486;37	208;3
N	jcn_only_AD	Sympk	chr7	+	chr7:19048902-19049379	chr7:19048941-19049379		chr7:19048902-19048940	chr7:19048901-19048902		0;865	0;314	0;645	0;261	0;802	1;325
K	intron_retention	Spred3	chr7	-	chr7:29162994-29166357				chr7:29162993-29162994;chr7:29166357-29166358		10;0	0;0	0;0	0;0	35;9	9;0
N	jcn_only_AD	Vps33b	chr7	+	chr7:80290326-80290447	chr7:80290344-80290447		chr7:80290326-80290343	chr7:80290325-80290326		0;42	0;13	2;64	0;16	2;142	0;28
N	alternative_donor		chr7	-	chr7:80725675-80725761;chr7:80725675-80725859;chr7:80725675-80725961	chr7:80725675-80725965		chr7:80725762-80725859;chr7:80725860-80725961;chr7:80725962-80725965	chr7:80725859-80725860;chr7:80725961-80725962;chr7:80725965-80725966		5;5207	7;3056	17;4916	8;3795	99;8227	46;7107
K	cassette	U2af1l4	chr7	+	chr7:30564132-30564473	chr7:30564132-30564202;chr7:30564229-30564473		chr7:30564203-30564228			0;145	1;30	0;60	0;78	0;110	0;72
N	mutually_exclusive	Rps15a	chr7	-	chr7:118109194-118114784,chr7:118114865-118115108	chr7:118109194-118109932,chr7:118110019-118115108	chr7:118114785-118114864	chr7:118109933-118110018			0;7	0;0	4;0	0;2	6;0	6;0
N	cassette	Arhgap17	chr7	-	chr7:123283826-123286497;chr7:123280117-123286497	chr7:123280117-123285419,chr7:123283826-123285419;chr7:123285468-123286497		chr7:123285420-123285467			219;180	172;167	155;98	192;175	318;305	359;400
K	alternative_donor	Cic	chr7	+	chr7:25267757-25270834	chr7:25268545-25270834		chr7:25267757-25268544	chr7:25267756-25267757		13;12	0;2	10;7	0;1	35;11	2;4
N	jcn_only_AD		chr7	-	chr7:106508406-106529063	chr7:106508406-106511541					0;0	0;15	0;10	0;24	0;0	13;169
K	alternative_acceptor	Tm2d3	chr7	+	chr7:65693944-65695169	chr7:65693944-65695142		chr7:65695143-65695169	chr7:65695169-65695170		18;39	0;8	5;22	3;4	9;29	0;22
N	alternative_donor		chr7	-	chr7:44536027-44537679	chr7:44536027-44537607		chr7:44537608-44537679	chr7:44537679-44537680		0;123	0;8	0;90	0;9	2;141	0;8
N	jcn_only_AA	Ppp6r1	chr7	-	chr7:4632568-4633058;chr7:4632866-4633058	chr7:4632600-4633058		chr7:4632568-4632599;chr7:4632600-4632865	chr7:4632567-4632568;chr7:4632599-4632600		0;961	0;1223	0;709	0;1835	5;956	5;2036
N	alternative_acceptor	Pirb	chr7	-	chr7:3716337-3716593;chr7:3716118-3716593	chr7:3716218-3716593		chr7:3716118-3716217;chr7:3716218-3716336	chr7:3716117-3716118;chr7:3716217-3716218		347;15	348;40	293;23	565;54	731;141	740;295
K	intron_retention	Supt5	chr7	-	chr7:28317501-28317736				chr7:28317500-28317501;chr7:28317736-28317737		393;0	166;0	303;0	199;0	503;20	232;2
N	intron_retention	Fbxl19	chr7	+	chr7:127752522-127754487				chr7:127752521-127752522;chr7:127754487-127754488		0;0	0;0	0;0	0;0	2;8	0;0
N	cassette	Cyfip1	chr7	+	chr7:55925207-55928186	chr7:55925207-55926287;chr7:55926527-55928186		chr7:55926288-55926526			0;507	0;338	2;474	0;584	0;610	0;806
K	cassette	Nipa2	chr7	-	chr7:55937663-55944480	chr7:55937663-55942979;chr7:55943037-55944480		chr7:55942980-55943036			0;106	0;73	0;117	1;112	0;267	3;355
N	jcn_only_AA	AC157561.9	chr7	+	chr7:27202698-27203252;chr7:27202698-27203910	chr7:27202698-27203755		chr7:27203253-27203755;chr7:27203756-27203910	chr7:27203755-27203756;chr7:27203910-27203911		2;43	0;8	0;30	14;13	19;44	2;0
K	intron_retention		chr7	+	chr7:141260708-141260914				chr7:141260707-141260708;chr7:141260914-141260915		55;0	25;0	82;0	27;0	41;15	35;0
K	intron_retention	Htatip2	chr7	+	chr7:49759312-49759541				chr7:49759311-49759312;chr7:49759541-49759542		0;32	0;0	0;0	0;0	9;23	0;3
K	intron_retention	Zfp710	chr7	+	chr7:80024987-80081048				chr7:80024986-80024987;chr7:80081048-80081049		105;0	9;0	64;3	23;0	77;31	2;0
N	intron_retention		chr7	-	chr7:127199453-127200284				chr7:127199452-127199453;chr7:127200284-127200285		0;0	0;0	0;0	2;0	0;11	0;6
N	intron_retention		chr7	+	chr7:102230189-102236093				chr7:102230188-102230189;chr7:102236093-102236094		0;0	0;0	0;0	27;0	0;3	8;16
N	alternative_donor	Nadsyn1	chr7	-	chr7:143803303-143804013	chr7:143803303-143803964		chr7:143803965-143804013	chr7:143804013-143804014		18;0	0;0	13;0	10;0	27;2	0;0
N	jcn_only_AA	Ube3a	chr7	+	chr7:59288781-59303667	chr7:59288781-59291444		chr7:59291445-59303667	chr7:59303667-59303668		140;0	73;0	118;0	88;1	445;0	291;0
N	intron_retention	Itgam	chr7	+	chr7:128086073-128087620				chr7:128086072-128086073;chr7:128087620-128087621		0;0	0;0	0;0	0;0	0;27	5;20
K	alternative_acceptor	Bet1l,RP23-114A6.7	chr7	-	chr7:140854802-140855073;chr7:140854822-140855073	chr7:140854938-140855073		chr7:140854802-140854821;chr7:140854822-140854937	chr7:140854801-140854802;chr7:140854821-140854822		122;0	27;0	60;1	61;0	74;2	59;0
K	alternative_acceptor	Unc45a	chr7	-	chr7:80339017-80339313	chr7:80339160-80339313		chr7:80339017-80339159	chr7:80339016-80339017		153;0	61;0	45;0	102;0	98;2	72;5
N	alternative_acceptor	Irf7	chr7	-	chr7:141264656-141264724;chr7:141264585-141264724;chr7:141264560-141264724	chr7:141264643-141264724		chr7:141264560-141264584;chr7:141264585-141264642;chr7:141264643-141264655	chr7:141264559-141264560;chr7:141264584-141264585;chr7:141264642-141264643		706;0	3264;4	603;0	3466;5	717;0	5565;8
N	alternative_acceptor	Bcl3	chr7	-	chr7:19809664-19811056;chr7:19809798-19811056	chr7:19809730-19811056		chr7:19809664-19809729;chr7:19809730-19809797	chr7:19809663-19809664;chr7:19809729-19809730		47;0	397;0	8;0	455;12	23;0	357;1
N	alternative_acceptor	Zc3h4	chr7	+	chr7:16416993-16417290	chr7:16416993-16417260		chr7:16417261-16417290	chr7:16417290-16417291		345;0	240;0	303;0	386;0	472;0	447;3
N	intron_retention	Far1	chr7	+	chr7:113552003-113553295				chr7:113552002-113552003;chr7:113553295-113553296		0;0	0;0	0;0	0;0	6;94	0;23
K	intron_retention	Numa1	chr7	+	chr7:102009775-102010832				chr7:102009774-102009775;chr7:102010832-102010833		731;0	210;9	597;0	148;0	948;24	176;30
K	intron_retention	Arl6ip1	chr7	-	chr7:118127268-118129468				chr7:118127267-118127268;chr7:118129468-118129469		1426;0	332;0	878;0	633;0	1180;10	755;0
N	jcn_only_AD		chr7	-	chr7:141431945-141432081	chr7:141431945-141432020		chr7:141432021-141432081	chr7:141432081-141432082		0;0	0;0	0;0	0;2	0;0	2;0
N	jcn_only_AD		chr7	+	chr7:25132712-25132889	chr7:25132798-25132889					0;0	0;0	0;0	2;2	0;0	0;0
[truncated: 168,660 more rows]

## Sheet: JuncBASE t-test
#Contains_Novel_or_Only_Known(Annotated)_Junctions	as_event_type	gene_name	chr	strand	exclusion_junctions	inclusion_junctions	exclusion_exons	inclusion_exons	intron-exon_junctions	neighboring_constitutive_exons	1.ctl	1.lps	2.ctl	2.lps	3.ctl	3.lps	set1_med	set2_med	delta_val	raw_pval	corrected_pval
N	cassette	Atm	chr9	-	chr9:53500828-53502944	chr9:53500828-53500919;chr9:53501003-53502944		chr9:53500920-53501002			100	100	100	100	87.3	100	100	100	0	0.42265	0.768599
N	alternative_donor	Abca7	chr10	+	chr10:80008567-80008662	chr10:80008572-80008662		chr10:80008567-80008571	chr10:80008566-80008567		100	86.67	100	100	87.5	81.82	100	86.67	-13.33	0.41047	0.904147
K	intron_retention	Mis12	chr11	+	chr11:71019724-71020005				chr11:71019723-71019724;chr11:71020005-71020006		91.67	NA	76.47	100	95.14	92.41	91.67	96.2	4.53	0.948247	1
K	intron_retention	Nat10	chr2	-	chr2:103725763-103726119				chr2:103725762-103725763;chr2:103726119-103726120		0	0	0	0	12.27	13.04	0	0	0	0.851569	1
K	intron_retention	Sh3tc1	chr5	-	chr5:35710995-35714062				chr5:35710994-35710995;chr5:35714062-35714063		3.8	0	0	0	14.81	21.57	3.8	0	-3.8	0.992895	1
K	intron_retention	Cpne1,RP23-220D12.12,Rbm12	chr2	-	chr2:156103430-156111785				chr2:156103429-156103430;chr2:156111785-156111786		0	0	0	0	12.17	0	0	0	0	0.666667	1
N	intron_retention		chr5	+	chr5:24589662-24590317				chr5:24589661-24589662;chr5:24590317-24590318		100	83.33	100	100	100	100	100	100	0	0.666667	1
N	alternative_donor	Zfp715	chr7	-	chr7:43311186-43311592;chr7:43311186-43312993;chr7:43311186-43313103	chr7:43311186-43311277		chr7:43311278-43311592;chr7:43311593-43312993;chr7:43312994-43313103	chr7:43311592-43311593;chr7:43312993-43312994;chr7:43313103-43313104		7.69	8.33	1.72	3.85	12.97	4.26	7.69	4.26	-3.43	0.619252	0.91496
N	intron_retention		chr3	+	chr3:88633368-88633499				chr3:88633367-88633368;chr3:88633499-88633500		0	0	0	0	8.85	3.87	0	0	0	0.932189	1
K	jcn_only_AA	Parp2	chr14	+	chr14:50807988-50810073	chr14:50807988-50810005		chr14:50810006-50810073	chr14:50810073-50810074		0	0	3.92	0	5.77	11.11	3.92	0	-3.92	0.915339	0.957375
K	cassette	Ext2	chr2	-	chr2:93813965-93821609;chr2:93813965-93822386	chr2:93813965-93820029;chr2:93820150-93822386,chr2:93820150-93821609		chr2:93820030-93820149			0.96	0	0.61	0	5.08	3.53	0.96	0	-0.96	0.60621	0.827179
N	jcn_only_AD		chr3	+	chr3:88345453-88346444	chr3:88345459-88346444		chr3:88345453-88345458	chr3:88345452-88345453		2.43	0	0	8.11	0	4.48	0	4.48	4.48	0.283296	0.721355
N	alternative_first_exon		chr3	+	chr3:40950685-40961607	chr3:40950951-40961607	chr3:40950354-40950684	chr3:40950792-40950950			18.18	NA	NA	0	17.39	13.79	17.79	6.89	-10.89	0.35864	0.743884
N	cassette	Ptprc	chr1	-	chr1:138115643-138120019;chr1:138115643-138126302	chr1:138115643-138116953;chr1:138117026-138126302,chr1:138117026-138120019		chr1:138116954-138117025			87.13	81.4	83.87	83.45	68.25	68.67	83.87	81.4	-2.47	0.810624	0.921494
K	intron_retention	Cep95	chr11	+	chr11:106816806-106817833				chr11:106816805-106816806;chr11:106817833-106817834		0	0	0	0	13.59	4.41	0	0	0	0.899959	1
N	alternative_acceptor		chr11	+	chr11:97665840-97666813	chr11:97665840-97666789		chr11:97666790-97666813	chr11:97666813-97666814		100	94.23	100	89.23	88.57	90.29	100	90.29	-9.71	0.325907	0.873251
K	intron_retention	Rac3	chr11	+	chr11:120722303-120722508				chr11:120722302-120722303;chr11:120722508-120722509		0	0	0	0	11.32	11.29	0	0	0	0.88762	1
N	jcn_only_AA	Slc39a9	chr12	+	chr12:80644417-80644605;chr12:80644417-80644543	chr12:80644417-80662469					100	100	30	NA	26.09	52.38	30	76.19	46.19	0.532066	0.775422
K	jcn_only_AA	Atxn2l	chr7	-	chr7:126496629-126497253	chr7:126496647-126497253		chr7:126496629-126496646	chr7:126496628-126496629		20.07	20.77	27.02	21.21	23.62	12.94	23.62	20.77	-2.85	0.197199	0.760943
K	intron_retention	Tmem87b	chr2	+	chr2:128839220-128841234				chr2:128839219-128839220;chr2:128841234-128841235		14.81	0	0	0	32.29	18.06	14.81	0	-14.81	0.789922	1
K	alternative_acceptor	Hdgfrp2	chr17	+	chr17:56096277-56096850;chr17:56096277-56096847	chr17:56096277-56096820		chr17:56096821-56096847;chr17:56096848-56096850	chr17:56096847-56096848;chr17:56096850-56096851		12.12	11.11	27.38	44.44	30.7	31.43	27.38	31.43	4.05	0.651122	0.902778
K	intron_retention	Cpsf1	chr15	-	chr15:76596148-76596219				chr15:76596147-76596148;chr15:76596219-76596220		2.86	0	0	0	15.58	2.81	2.86	0	-2.86	0.639802	1
N	alternative_acceptor	Orc5	chr5	-	chr5:22550028-22550191;chr5:22548015-22550191	chr5:22548017-22550191		chr5:22548015-22548016;chr5:22548017-22550027	chr5:22548014-22548015;chr5:22548016-22548017		100	NA	86.54	100	98.81	100	98.81	100	1.19	0.374048	0.873251
K	alternative_acceptor	Rce1	chr19	-	chr19:4624152-4624684	chr19:4624182-4624684		chr19:4624152-4624181	chr19:4624151-4624152		74.64	75.56	83.95	76	83.95	80	83.95	76	-7.95	0.366919	0.873251
K	jcn_only_AA	Ehmt2	chr17	+	chr17:34906878-34906982	chr17:34906878-34906952		chr17:34906953-34906982	chr17:34906982-34906983		18.15	13.04	26.59	24.9	21.63	12.96	21.63	13.04	-8.59	0.342077	0.760943
N	jcn_only_AD		chr11	-	chr11:75446094-75447918;chr11:75446094-75447830	chr11:75446094-75447863		chr11:75447831-75447863;chr11:75447864-75447918	chr11:75447863-75447864;chr11:75447918-75447919		96.67	93.1	97.09	100	88.28	100	96.67	100	3.33	0.375296	0.721355
N	jcn_only_AD		chr9	-	chr9:21068118-21073388	chr9:21068118-21073074		chr9:21073075-21073388	chr9:21073388-21073389		100	94.17	100	100	100	100	100	100	0	0.42265	0.721355
K	intron_retention	RP23-349B15.4	chr11	-	chr11:121227285-121228327				chr11:121227284-121227285;chr11:121228327-121228328		0	0	0	0	6.88	8.59	0	0	0	0.856344	1
K	intron_retention	Rbm18	chr2	-	chr2:36122939-36127124				chr2:36122938-36122939;chr2:36127124-36127125		0	0	0	0	9.8	4.41	0	0	0	0.973433	1
N	alternative_acceptor	Asph	chr4	-	chr4:9576994-9583811;chr4:9580294-9583811	chr4:9576974-9583811		chr4:9576974-9576993;chr4:9576994-9580293	chr4:9576973-9576974;chr4:9576993-9576994		96.77	97.96	100	98.67	92.8	99.11	96.77	98.67	1.9	0.427937	0.873251
N	intron_retention		chr4	-	chr4:133665090-133665685				chr4:133665089-133665090;chr4:133665685-133665686		82.76	100	100	100	100	100	100	100	0	0.666667	1
K	intron_retention		chr11	+	chr11:101582326-101582624				chr11:101582325-101582326;chr11:101582624-101582625		48.52	34.87	40.44	37.63	44.74	41.83	44.74	37.63	-7.11	0.725716	1
N	alternative_donor	Tk2	chr8	-	chr8:104247685-104248064;chr8:104247685-104248400	chr8:104247685-104248025		chr8:104248026-104248064;chr8:104248065-104248400	chr8:104248064-104248065;chr8:104248400-104248401		0	0	2	0	9.9	3.12	2	0	-2	0.440324	0.904147
N	alternative_acceptor		chr9	+	chr9:48418909-48423804	chr9:48418909-48420009		chr9:48420010-48423804	chr9:48423804-48423805		100	100	100	100	94.85	100	100	100	0	0.42265	0.873251
K	intron_retention	Gba2	chr4	-	chr4:43570449-43570671				chr4:43570448-43570449;chr4:43570671-43570672		0	NA	0	0	12.87	6.9	0	3.45	3.45	0.973932	1
K	intron_retention	Chd4	chr6	+	chr6:125120386-125120469				chr6:125120385-125120386;chr6:125120469-125120470		5.01	0	8.16	1.56	3.69	3.11	5.01	1.56	-3.45	0.19172	1
K	intron_retention	Gramd1b	chr9	-	chr9:40294428-40297985				chr9:40294427-40294428;chr9:40297985-40297986		79.38	64.29	73.91	61.95	79.26	52.56	79.26	61.95	-17.31	0.065026	1
K	coord_cassette	Immt	chr6	+	chr6:71851881-71856911	chr6:71851881-71852729;chr6:71852868-71853172;chr6:71853269-71856911		chr6:71852730-71852867;chr6:71853173-71853268			80.13	55.68	82.8	68.32	74.67	65.12	80.13	65.12	-15.01	0.030239	0.731024
K	alternative_acceptor	Armc9,Gmppa	chr1	+	chr1:75439405-75440487	chr1:75439405-75440411		chr1:75440412-75440487	chr1:75440487-75440488		88.48	100	83.1	100	86.8	81.82	86.8	100	13.2	0.325417	0.873251
N	jcn_only_AD	Golga3	chr5	+	chr5:110177050-110181602;chr5:110176923-110181602	chr5:110177092-110181602		chr5:110176923-110177049;chr5:110177050-110177091	chr5:110176922-110176923;chr5:110177049-110177050		0	3.57	0	5.38	4.46	19.19	0	5.38	5.38	0.246415	0.721355
N	cassette	Zfp414	chr17	+	chr17:33629217-33629780;chr17:33629217-33629796	chr17:33629217-33629621;chr17:33629699-33629796,chr17:33629699-33629780		chr17:33629622-33629698			45.04	49.21	56.8	23.21	61.03	53.73	56.8	49.21	-7.59	0.334809	0.768599
K	alternative_acceptor	Ankrd40	chr11	+	chr11:94338522-94339632	chr11:94338522-94339552		chr11:94339553-94339632	chr11:94339632-94339633		95.02	87.79	95.04	92.53	94.14	89.97	95.02	89.97	-5.05	0.071233	0.873251
K	coord_cassette	Rpain	chr11	+	chr11:70973076-70977657	chr11:70973076-70973801;chr11:70973914-70974068;chr11:70974133-70974899;chr11:70975041-70977657		chr11:70973802-70973913;chr11:70974069-70974132;chr11:70974900-70975040			68.32	55.93	82.42	88.46	71.43	80	71.43	80	8.57	0.949315	0.973325
K	jcn_only_AA	Msr1	chr8	-	chr8:39624082-39627698	chr8:39624336-39627698		chr8:39624082-39624335	chr8:39624081-39624082		0	14.77	NA	25.36	30.97	38.34	15.48	25.36	9.88	0.615468	0.80538
N	alternative_donor		chr4	-	chr4:116123317-116123500;chr4:116123317-116123478	chr4:116123317-116123527		chr4:116123479-116123500;chr4:116123501-116123527	chr4:116123500-116123501;chr4:116123527-116123528		0	52.38	0	NA	0	0	0	26.19	26.19	0.5	0.904147
K	intron_retention	Rhbdf2	chr11	-	chr11:116605439-116606107				chr11:116605438-116605439;chr11:116606107-116606108		0	0	0	0	22.48	9.93	0	0	0	0.857267	1
N	coord_cassette	Sec61a1	chr6	-	chr6:88508723-88514312	chr6:88508723-88512101;chr6:88512256-88512495;chr6:88512606-88514312		chr6:88512102-88512255;chr6:88512496-88512605			95.86	100	98.78	89.85	94.97	95.19	95.86	95.19	-0.67	0.666316	0.822693
K	alternative_acceptor	Surf1	chr2	-	chr2:26913659-26913912	chr2:26913691-26913912		chr2:26913659-26913690	chr2:26913658-26913659		0	0	0	0	4.1	6.57	0	0	0	0.768626	0.932977
K	intron_retention	Orc5	chr5	-	chr5:22526454-22526534				chr5:22526453-22526454;chr5:22526534-22526535		0	0	0	0	9.28	0	0	0	0	0.666667	1
K	intron_retention	Naip6	chr13	-	chr13:100294886-100296885				chr13:100294885-100294886;chr13:100296885-100296886		NA	NA	0	0	7.92	0	3.96	0	-3.96	0.75	1
N	alternative_acceptor	Gnai2	chr9	-	chr9:107614716-107615611;chr9:107615123-107615611	chr9:107615099-107615611		chr9:107614716-107615098;chr9:107615099-107615122	chr9:107614715-107614716;chr9:107615098-107615099		82.58	75.8	79.99	79.18	77.09	76.27	79.99	76.27	-3.72	0.225337	0.873251
K	intron_retention	Tgif1	chr17	-	chr17:70846399-70853447				chr17:70846398-70846399;chr17:70853447-70853448		5.17	20.83	0	16.67	37.97	35.94	5.17	20.83	15.66	0.998068	1
K	intron_retention		chr8	-	chr8:115693193-115705754				chr8:115693192-115693193;chr8:115705754-115705755		64.59	80.71	68.2	76.2	79.25	78.8	68.2	78.8	10.6	0.553103	1
N	jcn_only_AD	Rcl1	chr19	+	chr19:29101641-29115722;chr19:29094324-29115722	chr19:29081901-29115722		chr19:29081901-29094323;chr19:29094324-29101640	chr19:29081900-29081901;chr19:29094323-29094324		0	0	0	7.89	0	7.56	0	7.56	7.56	0.18369	0.721355
N	alternative_donor	Parg	chr14	+	chr14:32202186-32208156;chr14:32204842-32208156	chr14:32202466-32208156		chr14:32202186-32202465;chr14:32202466-32204841	chr14:32202185-32202186;chr14:32202465-32202466		52.94	50	33.33	NA	40.91	33.33	40.91	41.66	0.76	0.949255	0.99078
K	cassette	Ctnnd1,RP23-387F9.7	chr2	-	chr2:84612093-84612935	chr2:84612093-84612531;chr2:84612550-84612935		chr2:84612532-84612549			8.22	12.39	7.47	8.28	3.51	7.62	7.47	8.28	0.81	0.220474	0.768599
N	jcn_only_AD	Gmppb	chr9	+	chr9:108049362-108049511;chr9:108049395-108049511	chr9:108049421-108049511		chr9:108049362-108049394;chr9:108049395-108049420	chr9:108049361-108049362;chr9:108049394-108049395		95.56	60	NA	79.17	74.29	100	84.93	79.17	-5.76	0.763636	0.869549
K	mutually_exclusive	Tmbim6	chr15	+	chr15:99393041-99399656,chr15:99399872-99401579;chr15:99393041-99400060,chr15:99400208-99401579	chr15:99393041-99393694,chr15:99393731-99401579	chr15:99399657-99399871;chr15:99400061-99400207	chr15:99393695-99393730			67.24	84.06	90.16	89.6	75	92.31	75	89.6	14.6	0.232819	0.763298
N	intron_retention		chr2	+	chr2:91090163-91099429				chr2:91090162-91090163;chr2:91099429-91099430		42.5	67.86	58.7	71.79	76.29	64.21	58.7	67.86	9.16	0.812526	1
N	jcn_only_AD	Nagk	chr6	+	chr6:83795249-83796906;chr6:83795283-83796906;chr6:83795461-83796906	chr6:83795375-83796906		chr6:83795249-83795282;chr6:83795283-83795374;chr6:83795375-83795460	chr6:83795248-83795249;chr6:83795282-83795283;chr6:83795374-83795375		36.76	44.17	47.99	17.89	37.66	22	37.66	22	-15.66	0.255073	0.721355
K	cassette	Gng12	chr6	+	chr6:66914511-67015724	chr6:66914511-66943824;chr6:66943878-67015724		chr6:66943825-66943877			32.88	22.68	39.07	40.35	38.49	44.06	38.49	40.35	1.86	0.884028	0.954427
N	jcn_only_AA	RP24-353D23.1	chr1	+	chr1:105727989-105731200;chr1:105727989-105731212	chr1:105727989-105731209		chr1:105731201-105731209;chr1:105731210-105731212	chr1:105731209-105731210;chr1:105731212-105731213		19.51	18.75	NA	65.38	24.72	16.18	22.12	18.75	-3.37	0.553809	0.784102
N	alternative_acceptor	Irf7	chr7	-	chr7:141264585-141264724;chr7:141264643-141264724;chr7:141264560-141264724	chr7:141264656-141264724		chr7:141264560-141264584;chr7:141264585-141264642;chr7:141264643-141264655	chr7:141264559-141264560;chr7:141264584-141264585;chr7:141264642-141264643		26.35	17.35	20.9	18.32	28.03	22.02	26.35	18.32	-8.03	0.09569	0.873251
N	intron_retention	Cyb561a3	chr19	+	chr19:10578084-10578981				chr19:10578083-10578084;chr19:10578981-10578982		0	NA	0	28.57	37.97	28.12	0	28.34	28.34	0.453266	1
N	jcn_only_AA		chr19	+	chr19:8837865-8839619	chr19:8837865-8839575		chr19:8839576-8839619	chr19:8839619-8839620		100	100	100	100	100	85.11	100	100	0	0.42265	0.760943
K	cassette	Zbtb21	chr16	-	chr16:97953094-97962413	chr16:97953094-97956757;chr16:97956895-97962413		chr16:97956758-97956894			61.54	67.86	45.83	69.7	62.9	85.96	61.54	69.7	8.16	0.089286	0.768599
N	cassette	Trnau1ap	chr4	-	chr4:132314368-132321678;chr4:132314368-132325207	chr4:132314368-132319454;chr4:132319575-132325207,chr4:132319575-132321678		chr4:132319455-132319574			100	100	100	100	97.46	92.13	100	100	0	0.575192	0.815478
N	jcn_only_AA	Odf2,Pcif1	chr2	+	chr2:164884430-164885358	chr2:164884430-164885077		chr2:164885078-164885358	chr2:164885358-164885359		0	0	0	14.22	1.19	2.6	0	2.6	2.6	0.355453	0.760943
K	intron_retention	RP23-252E4.2	chr11	-	chr11:80364019-80364835				chr11:80364018-80364019;chr11:80364835-80364836		0	NA	0	0	7.29	15.69	0	7.84	7.84	0.851602	1
K	intron_retention	Pnkp	chr7	+	chr7:44857555-44858162				chr7:44857554-44857555;chr7:44858162-44858163		0	0	0	0	11.05	4.08	0	0	0	0.881129	1
N	jcn_only_AA	Zfp148	chr16	+	chr16:33495464-33495745;chr16:33495464-33495756;chr16:33495464-33497030	chr16:33495464-33495761		chr16:33495746-33495756;chr16:33495757-33495761;chr16:33495762-33497030	chr16:33495756-33495757;chr16:33495761-33495762;chr16:33497030-33497031		0	25	0	0	0.61	4.05	0	4.05	4.05	0.345652	0.760943
K	intron_retention	Adprhl2	chr4	-	chr4:126317905-126317983				chr4:126317904-126317905;chr4:126317983-126317984		6.83	23.19	7.59	0	25.45	3.28	7.59	3.28	-4.31	0.920719	1
K	alternative_first_exon	Smarcal1	chr1	+	chr1:72583738-72585637;chr1:72585243-72585637	chr1:72583439-72585637	chr1:72583615-72583737;chr1:72585206-72585242	chr1:72583251-72583438			100	100	90.32	75	94.95	100	94.95	100	5.05	0.728306	0.867245
N	jcn_only_AD	Znfx1	chr2	-	chr2:167060143-167060736;chr2:167060143-167062593;chr2:167060143-167060326;chr2:167060143-167061705;chr2:167060143-167060331;chr2:167060143-167062509;chr2:167060143-167060846	chr2:167060143-167060721		chr2:167060327-167060331;chr2:167060332-167060721;chr2:167060722-167060736;chr2:167060737-167060846;chr2:167060847-167061705;chr2:167061706-167062509;chr2:167062510-167062593	chr2:167060331-167060332;chr2:167060721-167060722;chr2:167060736-167060737;chr2:167060846-167060847;chr2:167061705-167061706;chr2:167062509-167062510;chr2:167062593-167062594		1.51	11.53	7.89	11.27	5.45	13.19	5.45	11.53	6.08	0.051782	0.721355
K	intron_retention	Ccdc88b	chr19	-	chr19:6854103-6854187				chr19:6854102-6854103;chr19:6854187-6854188		0	0	0	0	14.78	13.82	0	0	0	0.998226	1
K	jcn_only_AA	Ftsj1	chrX	-	chrX:8245650-8246335	chrX:8245656-8246335		chrX:8245650-8245655	chrX:8245649-8245650		20.75	0	5.26	2.44	15.53	11.39	15.53	2.44	-13.09	0.186532	0.760943
N	jcn_only_AD	Enox2	chrX	-	chrX:49286905-49288156;chrX:49286905-49288100	chrX:49286905-49288287		chrX:49288101-49288156;chrX:49288157-49288287	chrX:49288156-49288157;chrX:49288287-49288288		0	0	0	0	0	5.32	0	0	0	0.42265	0.721355
K	intron_retention	Narf	chr11	+	chr11:121250918-121252680				chr11:121250917-121250918;chr11:121252680-121252681		0	0	0	40	10.08	0	0	0	0	0.666667	1
K	alternative_acceptor	Eci2	chr13	-	chr13:34993329-34993829;chr13:34993231-34993829	chr13:34993221-34993829		chr13:34993221-34993230;chr13:34993231-34993328	chr13:34993220-34993221;chr13:34993230-34993231		23.66	44.9	14.29	5	24.18	33.33	23.66	33.33	9.67	0.618037	0.895029
K	intron_retention	Dgkq	chr5	-	chr5:108650969-108652393				chr5:108650968-108650969;chr5:108652393-108652394		0	0	0	0	26.39	0	0	0	0	0.666667	1
K	alternative_donor	Mllt6	chr11	+	chr11:97672593-97673459	chr11:97672683-97673459		chr11:97672593-97672682	chr11:97672592-97672593		2.31	0.95	0	5	5.13	3.3	2.31	3.3	0.99	0.766543	0.939448
N	jcn_only_AA		chr17	+	chr17:39846529-39847136;chr17:39846529-39847075;chr17:39846529-39847781;chr17:39846529-39847713;chr17:39846529-39846825;chr17:39846529-39846893;chr17:39846529-39846829;chr17:39846529-39846799;chr17:39846529-39846833;chr17:39846529-39846868;chr17:39846529-39847840;chr17:39846529-39847661;chr17:39846529-39847704;chr17:39846529-39846836;chr17:39846529-39847866;chr17:39846529-39846959;chr17:39846529-…	chr17:39846529-39847232					0	0	0	0	0	73.64	0	0	0	0.42265	0.760943
K	intron_retention	Athl1	chr7	+	chr7:140946429-140946501				chr7:140946428-140946429;chr7:140946501-140946502		0	0	0	0	10.64	9.52	0	0	0	0.899351	1
N	jcn_only_AA	Kmt2c	chr5	-	chr5:25293249-25294556;chr5:25293177-25294556	chr5:25293246-25294556		chr5:25293177-25293245;chr5:25293246-25293248	chr5:25293176-25293177;chr5:25293245-25293246		0	0	0	0	6.47	11.9	0	0	0	0.714645	0.860102
K	intron_retention	Cep170	chr1	-	chr1:176740090-176742551				chr1:176740089-176740090;chr1:176742551-176742552		0	0	NA	0	25.97	16.67	12.98	0	-12.98	0.994958	1
N	alternative_acceptor	Tgfbrap1	chr1	-	chr1:43060241-43062516;chr1:43060125-43062516	chr1:43060222-43062516		chr1:43060125-43060221;chr1:43060222-43060240	chr1:43060124-43060125;chr1:43060221-43060222		98.68	100	100	100	91.32	95.56	98.68	100	1.32	0.58842	0.892729
K	intron_retention	Jarid2	chr13	+	chr13:44896490-44902225				chr13:44896489-44896490;chr13:44902225-44902226		0	0	0	0	7.83	0.72	0	0	0	0.703664	1
N	jcn_only_AA	Mmp12	chr9	+	chr9:7347539-7348056;chr9:7347539-7348584;chr9:7347539-7348677	chr9:7347539-7348526		chr9:7348057-7348526;chr9:7348527-7348584;chr9:7348585-7348677	chr9:7348526-7348527;chr9:7348584-7348585;chr9:7348677-7348678		6.88	0	0	0	0	0	0	0	0	0.42265	0.760943
N	jcn_only_AA	Naip6	chr13	-	chr13:100300852-100301334;chr13:100297054-100301334	chr13:100299188-100301334					0	0	0	7.14	0	2.26	0	2.26	2.26	0.275338	0.760943
K	jcn_only_AA	Aen	chr7	+	chr7:78896015-78902229;chr7:78896015-78902343	chr7:78896015-78899370		chr7:78899371-78902229;chr7:78902230-78902343	chr7:78902229-78902230;chr7:78902343-78902344		11.63	0	0	0	47.06	45	11.63	0	-11.63	0.835747	0.920709
N	cassette	Papss1	chr3	+	chr3:131564984-131579310	chr3:131564984-131567501;chr3:131567679-131579310		chr3:131567502-131567678			11	12.2	9.24	16.33	16.04	31.15	11	16.33	5.33	0.307245	0.768599
N	jcn_only_AA		chr2	+	chr2:91506089-91508448;chr2:91506089-91508474	chr2:91506089-91508468		chr2:91508449-91508468;chr2:91508469-91508474	chr2:91508468-91508469;chr2:91508474-91508475		100	100	100	100	90.91	90.74	100	100	0	0.990175	0.996062
N	alternative_acceptor	Dock2	chr11	-	chr11:34721038-34727317	chr11:34721065-34727317		chr11:34721038-34721064	chr11:34721037-34721038		96.64	90.67	97.09	94.83	96.89	95.78	96.89	94.83	-2.06	0.184896	0.873251
K	intron_retention		chr8	+	chr8:71355312-71355694				chr8:71355311-71355312;chr8:71355694-71355695		0	0	0	0	6.21	2.32	0	0	0	0.871835	1
N	cassette	Sec31a	chr5	-	chr5:100368353-100375207	chr5:100368353-100373379;chr5:100373716-100375207		chr5:100373380-100373715			91.41	94.87	82.2	78.05	68.72	73.42	82.2	78.05	-4.15	0.892289	0.9564
K	intron_retention	Lin54	chr5	-	chr5:100480322-100485139				chr5:100480321-100480322;chr5:100485139-100485140		0	0	0	0	5.53	0	0	0	0	0.666667	1
N	jcn_only_AD	Fkbp1b	chr12	-	chr12:4838217-4841398	chr12:4838217-4841085		chr12:4841086-4841398	chr12:4841398-4841399		1.61	0	9.43	0	3.85	0	3.85	0	-3.85	0.166344	0.721355
N	cassette	Tle3	chr9	+	chr9:61394683-61407353;chr9:61394713-61407353	chr9:61394713-61401855,chr9:61394683-61401855;chr9:61402058-61407353		chr9:61401856-61402057			100	100	100	100	90.57	96.99	100	100	0	0.573154	0.81533
N	intron_retention		chr2	+	chr2:164835312-164836985				chr2:164835311-164835312;chr2:164836985-164836986		100	100	100	100	86.67	100	100	100	0	0.666667	1
K	jcn_only_AA	Dgcr6	chr16	+	chr16:18069525-18070090	chr16:18069525-18070081		chr16:18070082-18070090	chr16:18070090-18070091		16.1	0	8.16	11.11	14.95	0	14.95	0	-14.95	0.113455	0.760943
K	intron_retention		chr10	-	chr10:81624243-81625056				chr10:81624242-81624243;chr10:81625056-81625057		0	0	0	0	30.43	22.89	0	0	0	0.992025	1
K	alternative_acceptor	Calcoco1	chr15	-	chr15:102717973-102718973	chr15:102717994-102718973		chr15:102717973-102717993	chr15:102717972-102717973		100	100	100	100	94.74	100	100	100	0	0.42265	0.873251
N	alternative_donor	Als2	chr1	-	chr1:59194099-59196190	chr1:59194099-59196186		chr1:59196187-59196190	chr1:59196190-59196191		0	0	5	0	0	0	0	0	0	0.42265	0.904147
N	alternative_acceptor		chr4	-	chr4:117886639-117887173	chr4:117886695-117887173		chr4:117886639-117886694	chr4:117886638-117886639		25.81	NA	100	28.57	93.16	100	93.16	64.28	-28.88	0.858771	0.960048
N	alternative_acceptor	Ikbkb	chr8	-	chr8:22660336-22661401;chr8:22660663-22661401	chr8:22660460-22661401		chr8:22660336-22660459;chr8:22660460-22660662	chr8:22660335-22660336;chr8:22660459-22660460		98.17	98.2	99.24	88.82	96.2	97.62	98.17	97.62	-0.55	0.431453	0.873251
N	jcn_only_AA	Ctif	chr18	-	chr18:75565081-75605627	chr18:75599722-75605627		chr18:75565081-75599721	chr18:75565080-75565081		0	18.52	0	0	0	0	0	0	0	0.42265	0.760943
K	intron_retention	Chmp7	chr14	-	chr14:69719498-69719747				chr14:69719497-69719498;chr14:69719747-69719748		0	0	3.08	1.87	10.91	7.21	3.08	1.87	-1.21	0.898743	1
K	jcn_only_AA	Spast	chr17	+	chr17:74339446-74351952	chr17:74339446-74351949		chr17:74351950-74351952	chr17:74351952-74351953		48.51	39.02	41	50	56.04	43.48	48.51	43.48	-5.03	0.468399	0.760943
N	jcn_only_AD	Pstpip1	chr9	+	chr9:56101704-56114229;chr9:56095890-56114229;chr9:56112278-56114229;chr9:56112280-56114229;chr9:56091833-56114229;chr9:56095738-56114229	chr9:56090445-56114229		chr9:56090445-56091832;chr9:56091833-56095737;chr9:56095738-56095889;chr9:56095890-56101703;chr9:56101704-56112277;chr9:56112278-56112279	chr9:56090444-56090445;chr9:56091832-56091833;chr9:56095737-56095738;chr9:56095889-56095890;chr9:56101703-56101704;chr9:56112277-56112278		94.35	92.92	90.86	85.2	89.92	95.19	90.86	92.92	2.06	0.867193	0.931384
K	intron_retention	Mx1	chr16	-	chr16:97460947-97462698				chr16:97460946-97460947;chr16:97462698-97462699		13.24	19.78	30.3	29.2	42.66	47.34	30.3	29.2	-1.1	0.956549	1
K	alternative_acceptor	Flcn	chr11	-	chr11:59795265-59795749	chr11:59795576-59795749		chr11:59795265-59795575	chr11:59795264-59795265		0	0	0	0	12.54	11.11	0	0	0	0.936138	0.982928
N	jcn_only_AD	Ctla2b	chr13	-	chr13:60895720-60896020;chr13:60895720-60896237	chr13:60895720-60895944					0	0	13.51	25.74	15.79	22.61	13.51	22.61	9.1	0.547218	0.746502
N	alternative_acceptor	Arih2	chr9	-	chr9:108609948-108611632	chr9:108611443-108611632		chr9:108609948-108611442	chr9:108609947-108609948		1.42	0	0	0	5.88	3.65	1.42	0	-1.42	0.605195	0.892839
N	jcn_only_AA		chr3	+	chr3:94423802-94424512	chr3:94423802-94424500		chr3:94424501-94424512	chr3:94424512-94424513		100	100	84.82	100	100	100	100	100	0	0.42265	0.760943
N	jcn_only_AD	Anxa4	chr6	-	chr6:86775015-86793508;chr6:86775015-86777995;chr6:86775015-86778004;chr6:86775015-86790893	chr6:86775015-86792992		chr6:86777996-86778004;chr6:86778005-86790893;chr6:86790894-86792992;chr6:86792993-86793508	chr6:86778004-86778005;chr6:86790893-86790894;chr6:86792992-86792993;chr6:86793508-86793509		0	23.08	0	0	9.92	0	0	0	0	0.640108	0.80002
K	intron_retention	Trio	chr15	-	chr15:27733645-27735378				chr15:27733644-27733645;chr15:27735378-27735379		0	0	0	0	7.89	4.55	0	0	0	0.945707	1
K	intron_retention	Ddi2	chr4	-	chr4:141698859-141703111				chr4:141698858-141698859;chr4:141703111-141703112		1.35	0	1.6	0	2.55	5.79	1.6	0	-1.6	0.994901	1
N	cassette	Cenpc1	chr5	-	chr5:86046581-86052170	chr5:86046581-86047583;chr5:86047684-86052170		chr5:86047584-86047683			100	100	100	100	93.42	100	100	100	0	0.42265	0.768599
K	alternative_acceptor	Ahctf1	chr1	-	chr1:179746521-179747179	chr1:179746529-179747179		chr1:179746521-179746528	chr1:179746520-179746521		100	NA	100	100	91.89	100	100	100	0	0.42265	0.873251
K	intron_retention	Zfand2b	chr1	+	chr1:75170754-75170975				chr1:75170753-75170754;chr1:75170975-75170976		0	0	0	0	14.61	8.61	0	0	0	0.934819	1
K	intron_retention	Gys1	chr7	+	chr7:45440050-45442422				chr7:45440049-45440050;chr7:45442422-45442423		0	0	0	0	8.13	13.64	0	0	0	0.856893	1
N	jcn_only_AA	Cep85	chr4	-	chr4:134172881-134186942	chr4:134184500-134186942		chr4:134172881-134184499	chr4:134172880-134172881		0	NA	0	0	8.05	0	0	0	0	0.42265	0.760943
K	intron_retention	Zfp68	chr5	-	chr5:138612166-138616469				chr5:138612165-138612166;chr5:138616469-138616470		0	0	0	NA	2.63	7.22	0	3.61	3.61	0.711325	1
N	alternative_donor	Slc25a38	chr9	+	chr9:120119960-120120256;chr9:120119956-120120256	chr9:120120006-120120256		chr9:120119956-120119959;chr9:120119960-120120005	chr9:120119955-120119956;chr9:120119959-120119960		0	0	94.44	NA	38.71	70.37	38.71	35.19	-3.52	0.854282	0.958786
N	jcn_only_AA		chr3	+	chr3:108619293-108623325	chr3:108619293-108623322		chr3:108623323-108623325	chr3:108623325-108623326		38.46	90.57	46.88	NA	70.93	59.65	46.88	75.11	28.23	0.346026	0.760943
K	alternative_donor	Wdr53	chr16	+	chr16:32247629-32251822;chr16:32247526-32251822	chr16:32247268-32251822		chr16:32247268-32247525;chr16:32247526-32247628	chr16:32247267-32247268;chr16:32247525-32247526		80	100	91.18	53.33	83.82	77.5	83.82	77.5	-6.32	0.614518	0.91496
K	intron_retention	Ago3	chr4	-	chr4:126345583-126346630				chr4:126345582-126345583;chr4:126346630-126346631		0	0	0	NA	10.88	9.62	0	4.81	4.81	0.959269	1
N	cassette	Phka2	chrX	+	chrX:160541516-160544211	chrX:160541516-160543633;chrX:160543688-160544211		chrX:160543634-160543687			100	100	100	94.57	100	100	100	100	0	0.42265	0.768599
N	alternative_donor	Snrnp70	chr7	-	chr7:45380819-45381824;chr7:45380819-45383099;chr7:45380819-45383124	chr7:45380819-45383112		chr7:45381825-45383099;chr7:45383100-45383112;chr7:45383113-45383124	chr7:45383099-45383100;chr7:45383112-45383113;chr7:45383124-45383125		9.52	NA	NA	15	36.82	10.96	23.17	12.98	-10.19	0.590809	0.914391
N	alternative_acceptor	Parp8	chr13	-	chr13:116866998-116868125	chr13:116867106-116868125		chr13:116866998-116867105	chr13:116866997-116866998		100	100	NA	100	86.11	100	93.06	100	6.94	0.5	0.873251
K	cassette	Slc10a3,Ubl4a	chrX	-	chrX:74371012-74373190	chrX:74371012-74372613;chrX:74372683-74373190		chrX:74372614-74372682			79.05	100	88.75	85.29	72.55	69.33	79.05	85.29	6.24	0.667227	0.857655
K	alternative_acceptor	Mrpl3	chr9	+	chr9:105053513-105054424;chr9:105053513-105054444;chr9:105053513-105054420	chr9:105053513-105054514		chr9:105054421-105054424;chr9:105054425-105054444;chr9:105054445-105054514	chr9:105054424-105054425;chr9:105054444-105054445;chr9:105054514-105054515		0	0	0	0	6.19	0	0	0	0	0.42265	0.873251
N	jcn_only_AD	E2f3,Nln	chr13	-	chr13:104025081-104035586	chr13:104025081-104026147		chr13:104026148-104035586	chr13:104035586-104035587		0	0	0	0	0	6.86	0	0	0	0.42265	0.721355
N	alternative_acceptor	Prkd3	chr17	-	chr17:79013437-79020684	chr17:79013542-79020684		chr17:79013437-79013541	chr17:79013436-79013437		100	100	100	80	100	100	100	100	0	0.42265	0.873251
N	alternative_acceptor	Tor1a	chr2	-	chr2:30963595-30963693	chr2:30963603-30963693		chr2:30963595-30963602	chr2:30963594-30963595		92.42	100	100	98.92	94.25	97.08	94.25	98.92	4.67	0.305938	0.873251
K	intron_retention	Pafah1b2	chr9	-	chr9:45968967-45972941				chr9:45968966-45968967;chr9:45972941-45972942		1.86	0	0	0	9.86	4.97	1.86	0	-1.86	0.942053	1
N	jcn_only_AA		chr17	+	chr17:39847295-39847746;chr17:39847295-39847396;chr17:39847295-39847493;chr17:39847295-39847815;chr17:39847295-39847661;chr17:39847295-39847704;chr17:39847295-39847929;chr17:39847295-39847644;chr17:39847295-39847653	chr17:39847295-39847713					0	1.76	0	19.12	NA	21.21	0	19.12	19.12	0.150625	0.760943
K	coord_cassette	Haus7	chrX	-	chrX:73447138-73452998	chrX:73447138-73447959;chrX:73448057-73448191;chrX:73448351-73448810;chrX:73448903-73452998		chrX:73447960-73448056;chrX:73448192-73448350;chrX:73448811-73448902			74	83.78	67.86	100	87.72	100	74	100	26	0.086776	0.731024
K	alternative_acceptor	Sharpin	chr15	-	chr15:76347572-76347663	chr15:76347595-76347663		chr15:76347572-76347594	chr15:76347571-76347572		92.5	97.04	92.31	94.84	89.66	96.41	92.31	96.41	4.1	0.01832	0.873251
K	intron_retention	Cyhr1	chr15	-	chr15:76649180-76656359				chr15:76649179-76649180;chr15:76656359-76656360		0	0	4.88	18.75	53.73	51.43	4.88	18.75	13.87	0.950176	1
K	alternative_donor	Med13l	chr5	+	chr5:118560858-118593332	chr5:118561812-118593332		chr5:118560858-118561811	chr5:118560857-118560858		0	4	0	6.67	4.6	11.11	0	6.67	6.67	0.096348	0.904147
K	alternative_acceptor	Cdc34	chr10	+	chr10:79685368-79687848;chr10:79685368-79687855	chr10:79685368-79687852		chr10:79687849-79687852;chr10:79687853-79687855	chr10:79687852-79687853;chr10:79687855-79687856		16.08	8.65	11.03	13.59	7.08	6.73	11.03	8.65	-2.38	0.628428	0.89726
N	alternative_donor	Gak	chr5	-	chr5:108625092-108629328;chr5:108625092-108629522;chr5:108625092-108629493;chr5:108625092-108629367	chr5:108625092-108629500		chr5:108629329-108629367;chr5:108629368-108629493;chr5:108629494-108629500;chr5:108629501-108629522	chr5:108629367-108629368;chr5:108629493-108629494;chr5:108629500-108629501;chr5:108629522-108629523		95.45	100	99.31	98.31	98.96	85.95	98.96	98.31	-0.65	0.555182	0.909651
K	intron_retention	Eif4a2	chr16	+	chr16:23111897-23113166				chr16:23111896-23111897;chr16:23113166-23113167		37.74	50	22.33	10.34	69.45	55.69	37.74	50	12.26	0.960095	1
K	jcn_only_AA	Eif4g3	chr4	+	chr4:138105437-138120348	chr4:138105437-138120345		chr4:138120346-138120348	chr4:138120348-138120349		71.49	66.67	63.54	67.77	75.83	66.43	71.49	66.67	-4.82	0.452814	0.760943
N	jcn_only_AA	Spast,Tnfsf9	chr17	+	chr17:74375126-74377040	chr17:74375126-74375892		chr17:74375893-74377040	chr17:74377040-74377041		0	0	0	0	0	5.3	0	0	0	0.42265	0.760943
N	jcn_only_AD	Zswim3	chr2	+	chr2:164805432-164819756	chr2:164808723-164819756		chr2:164805432-164808722	chr2:164805431-164805432		0	0	0	0	0	26.32	0	0	0	0.42265	0.721355
K	cassette	Pitpnb	chr5	+	chr5:111383111-111386502	chr5:111383111-111385519;chr5:111385605-111386502		chr5:111385520-111385604			60.16	48	60.07	51.32	42.65	66.56	60.07	51.32	-8.75	0.908349	0.962575
K	jcn_only_AA	Scaf11	chr15	-	chr15:96415150-96415776	chr15:96415152-96415776		chr15:96415150-96415151	chr15:96415149-96415150		100	92.11	99.24	100	99.37	98.82	99.37	98.82	-0.55	0.406934	0.760943
N	intron_retention		chr10	+	chr10:51485383-51495663				chr10:51485382-51485383;chr10:51495663-51495664		100	100	100	100	59.02	59.69	100	100	0	0.998855	1
K	intron_retention	Stx3	chr19	-	chr19:11781681-11783025				chr19:11781680-11781681;chr19:11783025-11783026		0	0	0	0	5.42	7.69	0	0	0	0.973007	1
K	intron_retention	Cactin	chr10	+	chr10:81323267-81323618				chr10:81323266-81323267;chr10:81323618-81323619		0	0	0	0	8.52	0	0	0	0	0.666667	1
N	alternative_acceptor	Plekhn1	chr4	-	chr4:156225448-156225525;chr4:156225429-156225525	chr4:156225378-156225525		chr4:156225378-156225428;chr4:156225429-156225447	chr4:156225377-156225378;chr4:156225428-156225429		4.35	0	0	0	8.86	7.64	4.35	0	-4.35	0.634091	0.89726
K	cassette	Scamp5	chr9	-	chr9:57446174-57451355	chr9:57446174-57447076;chr9:57447234-57451355		chr9:57447077-57447233			61.54	50	59.26	86.67	44.68	36.67	59.26	50	-9.26	0.881212	0.953689
K	cassette	Iqsec2	chrX	+	chrX:152221821-152222921	chrX:152221821-152222282;chrX:152222333-152222921		chrX:152222283-152222332			0	8.48	0	0	0	0	0	0	0	0.42265	0.768599
N	jcn_only_AA	Cdc27	chr11	-	chr11:104526185-104526862;chr11:104526119-104526862	chr11:104526167-104526862		chr11:104526119-104526166;chr11:104526167-104526184	chr11:104526118-104526119;chr11:104526166-104526167		81.43	100	100	90.12	84.75	86.39	84.75	90.12	5.37	0.651762	0.825343
K	intron_retention	Fgd3	chr13	-	chr13:49268356-49273709				chr13:49268355-49268356;chr13:49273709-49273710		0	0	0	0	6.04	6.4	0	0	0	0.812104	1
K	intron_retention	Abcb1b	chr5	+	chr5:8810616-8812654				chr5:8810615-8810616;chr5:8812654-8812655		0	0	0	0	10.05	3.48	0	0	0	0.824556	1
K	intron_retention	Mon1b	chr8	+	chr8:113635709-113636111				chr8:113635708-113635709;chr8:113636111-113636112		33.8	56.67	46.81	51.02	49.56	61.68	46.81	56.67	9.86	0.479196	1
N	alternative_donor	Eps15l1	chr8	-	chr8:72371823-72373025	chr8:72371823-72373005		chr8:72373006-72373025	chr8:72373025-72373026		3.16	0.99	2.92	0	2.09	5.13	2.92	0.99	-1.93	0.708717	0.929068
K	intron_retention	Fgd6	chr10	+	chr10:94134145-94135016				chr10:94134144-94134145;chr10:94135016-94135017		0	0	0	0	8.49	5.41	0	0	0	0.942782	1
K	intron_retention	Sfswap	chr5	+	chr5:129543380-129549453				chr5:129543379-129543380;chr5:129549453-129549454		0	0	0	0	6.99	14.84	0	0	0	0.934355	1
K	intron_retention	Atp5j	chr16	-	chr16:84831508-84833819				chr16:84831507-84831508;chr16:84833819-84833820		0	0	0	0	11.61	9.82	0	0	0	0.997505	1
K	intron_retention		chr7	-	chr7:141265292-141265376				chr7:141265291-141265292;chr7:141265376-141265377		2.28	3.61	2.27	3.11	10.06	7.5	2.28	3.61	1.33	0.994932	1
N	alternative_acceptor	Ptpn23	chr9	-	chr9:110392542-110392702	chr9:110392617-110392702		chr9:110392542-110392616	chr9:110392541-110392542		92.86	100	87.5	100	100	97.67	92.86	100	7.14	0.249209	0.873251
N	alternative_first_exon		chr9	+	chr9:48422793-48423804,chr9:48421711-48423804;chr9:48418909-48423804	chr9:48420807-48423804	chr9:48418800-48418908	chr9:48420008-48420806			97.8	97.44	100	77.78	95.09	93.1	97.8	93.1	-4.7	0.301693	0.710112
N	alternative_acceptor	Rnasel	chr1	+	chr1:153752948-153753697;chr1:153752948-153753634;chr1:153752948-153753641;chr1:153752948-153754709;chr1:153752948-153753721	chr1:153752948-153753606		chr1:153753607-153753634;chr1:153753635-153753641;chr1:153753642-153753697;chr1:153753698-153753721;chr1:153753722-153754709	chr1:153753634-153753635;chr1:153753641-153753642;chr1:153753697-153753698;chr1:153753721-153753722;chr1:153754709-153754710		81.48	NA	87.04	96.15	80.43	60.26	81.48	78.2	-3.28	0.834488	0.952687
K	intron_retention		chr5	-	chr5:137297514-137297798				chr5:137297513-137297514;chr5:137297798-137297799		1.72	0	0	0	12.43	5.35	1.72	0	-1.72	0.795194	1
N	jcn_only_AD	Vps13d	chr4	-	chr4:145057563-145062504	chr4:145057563-145059940		chr4:145059941-145062504	chr4:145062504-145062505		0	5.32	3.92	3.45	3.88	9.4	3.88	5.32	1.44	0.194872	0.721355
N	cassette	Oaz2	chr9	+	chr9:65687974-65689094	chr9:65687974-65688820;chr9:65688907-65689094		chr9:65688821-65688906			98.08	100	100	78.79	92.78	100	98.08	100	1.92	0.63319	0.84065
K	intron_retention	Ctu2	chr8	+	chr8:122481530-122481595				chr8:122481529-122481530;chr8:122481595-122481596		0	0	0	0	10.48	0	0	0	0	0.666667	1
K	intron_retention	Srsf2	chr11	-	chr11:116850962-116852020				chr11:116850961-116850962;chr11:116852020-116852021		7.63	4.76	6.06	1.59	28.78	13.72	7.63	4.76	-2.87	0.722962	1
K	intron_retention	Pfkm	chr15	+	chr15:98127526-98127606				chr15:98127525-98127526;chr15:98127606-98127607		0	0	0	0	15.38	0	0	0	0	0.666667	1
N	jcn_only_AD	Rab7b	chr1	+	chr1:131688946-131696998;chr1:131688836-131696998;chr1:131688975-131696998	chr1:131694813-131696998		chr1:131688836-131688945;chr1:131688946-131688974;chr1:131688975-131694812	chr1:131688835-131688836;chr1:131688945-131688946;chr1:131688974-131688975		3.92	3.52	1.64	0	1.8	5.5	1.8	3.52	1.72	0.776177	0.874068
N	alternative_donor	Maf	chr8	-	chr8:115693193-115705754;chr8:115693193-115705819	chr8:115693193-115694001		chr8:115694002-115705754;chr8:115705755-115705819	chr8:115705754-115705755;chr8:115705819-115705820		20.16	25	22.53	29.89	30.95	30.53	22.53	29.89	7.36	0.366404	0.904147
N	cassette	Xpo4	chr14	-	chr14:57598046-57603585	chr14:57598046-57602488;chr14:57602667-57603585		chr14:57602489-57602666			75.61	NA	100	100	84.88	91.67	84.88	95.84	10.96	0.356238	0.768599
N	jcn_only_AA	Ctla2a,RP23-105I10.8	chr13	-	chr13:60896746-60936490;chr13:60936076-60936490	chr13:60896361-60936490					0	0	0	0	6	1.69	0	0	0	0.552123	0.783656
N	jcn_only_AA	Snhg17	chr2	-	chr2:158357264-158359181;chr2:158358341-158359181	chr2:158358539-158359181					0	NA	0	0	0	11.11	0	5.55	5.55	0.5	0.760943
N	intron_retention		chr10	+	chr10:88436389-88437434				chr10:88436388-88436389;chr10:88437434-88437435		81.6	71.83	58.71	74.68	64.57	68.63	64.57	71.83	7.26	0.757057	1
N	alternative_acceptor	Slc25a37	chr14	-	chr14:69247638-69249393	chr14:69247650-69249393		chr14:69247638-69247649	chr14:69247637-69247638		16.98	16.81	0	18.92	46.45	47.72	16.98	18.92	1.94	0.713814	0.916102
K	intron_retention	Slc27a1	chr8	+	chr8:71585007-71585345				chr8:71585006-71585007;chr8:71585345-71585346		1.61	0	0.25	0.22	7.13	5.92	1.61	0.22	-1.39	0.939679	1
N	jcn_only_AD	Ubp1	chr9	+	chr9:113956443-113956706;chr9:113956069-113956706	chr9:113956075-113956706		chr9:113956069-113956074;chr9:113956075-113956442	chr9:113956068-113956069;chr9:113956074-113956075		0	0	0	1.27	5.05	0	0	0	0	0.535889	0.741857
K	cassette	Ncoa2	chr1	-	chr1:13162289-13166895	chr1:13162289-13164895;chr1:13165103-13166895		chr1:13164896-13165102			59.13	NA	33.06	84.62	52.04	79.07	52.04	81.84	29.8	0.038241	0.768599
N	cassette	Rai14	chr15	-	chr15:10587925-10592071;chr15:10587925-10591586	chr15:10587925-10589258;chr15:10589346-10591586,chr15:10589346-10592071		chr15:10589259-10589345			29.6	22.22	59.77	41.07	59.71	62.07	59.71	41.07	-18.64	0.632555	0.840622
N	alternative_acceptor		chr3	+	chr3:37032527-37033264	chr3:37032527-37033261		chr3:37033262-37033264	chr3:37033264-37033265		100	100	100	100	91.15	98.46	100	100	0	0.497007	0.873251
K	jcn_only_AA	Ptcd3	chr6	-	chr6:71883593-71884539	chr6:71883603-71884539		chr6:71883593-71883602	chr6:71883592-71883593		0	0	0	0	16.67	4.24	0	0	0	0.537403	0.777514
N	alternative_donor	Borcs7	chr19	+	chr19:46690086-46699555	chr19:46694374-46699555		chr19:46690086-46694373	chr19:46690085-46690086		1.61	0	0	0	6.76	5.88	1.61	0	-1.61	0.783767	0.941054
K	intron_retention	Zcchc6	chr13	-	chr13:59822111-59822975				chr13:59822110-59822111;chr13:59822975-59822976		21.43	27.78	12.24	26.32	26.21	30.36	21.43	27.78	6.35	0.875772	1
K	coord_cassette	H2-T24	chr17	-	chr17:36006790-36017240	chr17:36006790-36014556;chr17:36014697-36014799;chr17:36015076-36015383;chr17:36015657-36017240		chr17:36014557-36014696;chr17:36014800-36015075;chr17:36015384-36015656			41.81	76.07	49.61	75.07	34.73	69.33	41.81	75.07	33.26	0.007916	0.731024
N	alternative_acceptor	Arap1	chr7	+	chr7:141246945-141247226	chr7:141246945-141247220		chr7:141247221-141247226	chr7:141247226-141247227		89.55	97.56	100	100	100	90	100	97.56	-2.44	0.892541	0.969488
K	intron_retention	Glrx2	chr1	+	chr1:143745224-143746507				chr1:143745223-143745224;chr1:143746507-143746508	chr1:143744983-143745223;chr1:143746508-143746686	0	0	0	0	6.5	0	0	0	0	0.666667	1
K	cassette	Arid4b	chr13	+	chr13:14164943-14181219	chr13:14164943-14169918;chr13:14170180-14181219		chr13:14169919-14170179			100	NA	100	100	93.13	100	100	100	0	0.42265	0.768599
K	intron_retention	Pip5k1c	chr10	+	chr10:81317404-81317765				chr10:81317403-81317404;chr10:81317765-81317766		0	0	0	0	42.16	34.69	0	0	0	0.994122	1
K	cassette	Rcc1	chr4	-	chr4:132338239-132339924	chr4:132338239-132339202;chr4:132339242-132339924		chr4:132339203-132339241			11.19	0	11.7	0	8.5	65	11.19	0	-11.19	0.656733	0.853218
K	intron_retention	Scaf4	chr16	-	chr16:90242653-90242871				chr16:90242652-90242653;chr16:90242871-90242872		16.1	26.67	12.96	29.63	27.48	34.92	16.1	29.63	13.53	0.456465	1
K	intron_retention		chr14	+	chr14:55678031-55678223				chr14:55678030-55678031;chr14:55678223-55678224		5.1	0	2.29	0	10.79	1.68	5.1	0	-5.1	0.373717	1
K	alternative_donor	Mob2	chr7	-	chr7:142016173-142016393	chr7:142016173-142016344		chr7:142016345-142016393	chr7:142016393-142016394		100	100	95.95	100	97.93	84.38	97.93	100	2.07	0.608194	0.914813
N	jcn_only_AD	Xiap	chrX	+	chrX:42068873-42094366;chrX:42068483-42094366	chrX:42092176-42094366		chrX:42068483-42068872;chrX:42068873-42092175	chrX:42068482-42068483;chrX:42068872-42068873		0	0	0	0	3.91	14.55	0	0	0	0.545089	0.745282
K	coord_cassette	Rgs19	chr2	-	chr2:181689777-181693878	chr2:181689777-181691232;chr2:181691355-181691489;chr2:181691596-181693878		chr2:181691233-181691354;chr2:181691490-181691595			98.6	100	91.6	95	89.93	95.74	91.6	95.74	4.14	0.328592	0.731024
K	cassette	Tpcn2	chr7	-	chr7:145258615-145260871	chr7:145258615-145260088;chr7:145260139-145260871		chr7:145260089-145260138			90.04	100	87.18	84.78	76.42	100	87.18	100	12.82	0.191113	0.768599
N	cassette	Lilr4b	chr10	+	chr10:51480942-51481566;chr10:51480942-51481666	chr10:51480942-51481139;chr10:51481425-51481566,chr10:51481425-51481666		chr10:51481140-51481424			45.39	37.97	47.63	45.65	51.12	44.48	47.63	44.48	-3.15	0.148827	0.768599
K	intron_retention	Atg16l2	chr7	-	chr7:101290732-101291486				chr7:101290731-101290732;chr7:101291486-101291487		0	NA	0	0	9.59	0	0	0	0	0.666667	1
N	jcn_only_AD	Macf1	chr4	-	chr4:123461235-123480186;chr4:123461235-123463543	chr4:123461235-123463537					29.6	31.4	47.18	26.92	64.15	33.49	47.18	31.4	-15.78	0.239729	0.721355
K	intron_retention	Asnsd1	chr1	-	chr1:53346762-53347014				chr1:53346761-53346762;chr1:53347014-53347015		0	0	0	0	8.43	5.56	0	0	0	0.862774	1
K	intron_retention	Nipbl	chr15	-	chr15:8291591-8292136				chr15:8291590-8291591;chr15:8292136-8292137		19.72	37.5	46	38.89	29.79	31.86	29.79	37.5	7.71	0.791544	1
N	jcn_only_AD		chr19	-	chr19:10604274-10605088;chr19:10604274-10605408;chr19:10604274-10605218	chr19:10604274-10604940					25	NA	31.25	100	26.83	35.71	26.83	67.86	41.03	0.429184	0.725699
K	jcn_only_AA	Nfix	chr8	-	chr8:84726603-84727123	chr8:84726606-84727123		chr8:84726603-84726605	chr8:84726602-84726603		85.71	77.78	100	80.85	76.38	72.62	85.71	77.78	-7.93	0.270092	0.760943
K	jcn_only_AD	Uhrf1bp1	chr17	+	chr17:27856795-27876662	chr17:27857305-27876662		chr17:27856795-27857304	chr17:27856794-27856795		0	NA	0	0	8.05	0	0	0	0	0.42265	0.721355
K	intron_retention	Atg16l2	chr7	-	chr7:101289935-101290169				chr7:101289934-101289935;chr7:101290169-101290170		0	NA	0	0	9.38	18.75	0	9.38	9.38	0.711325	1
K	coord_cassette	Slc25a19	chr11	-	chr11:115624028-115628064	chr11:115624028-115624198;chr11:115624369-115627636;chr11:115627874-115628064		chr11:115624199-115624368;chr11:115627637-115627873			48.57	NA	NA	23.53	13.33	11.76	30.95	17.64	-13.3	0.585885	0.776997
N	cassette	Hps5	chr7	-	chr7:46783215-46786509	chr7:46783215-46783470;chr7:46783718-46786509		chr7:46783471-46783717			100	100	100	100	88.68	100	100	100	0	0.42265	0.768599
N	alternative_donor	Rai1	chr11	+	chr11:60194033-60197788	chr11:60197352-60197788		chr11:60194033-60197351	chr11:60194032-60194033		7.41	0	8.11	NA	17.5	13.16	8.11	6.58	-1.53	0.624654	0.91503
K	intron_retention		chr5	-	chr5:125388265-125389099				chr5:125388264-125388265;chr5:125389099-125389100		100	100	100	75	100	77.27	100	77.27	-22.73	0.344775	1
N	alternative_donor	Glt8d1	chr14	+	chr14:31009771-31010080	chr14:31009853-31010080		chr14:31009771-31009852	chr14:31009770-31009771		100	100	100	90.91	83.33	100	100	100	0	0.715711	0.929068
N	cassette	Fbxw17	chr13	+	chr13:50427361-50431539;chr13:50426781-50431539	chr13:50427361-50430167,chr13:50426781-50430167;chr13:50430588-50431539		chr13:50430168-50430587			4.8	8.28	7.91	6.92	18.28	14.72	7.91	8.28	0.37	0.944332	0.977143
K	alternative_donor	Anapc11	chr11	+	chr11:120598605-120599241	chr11:120598871-120599241		chr11:120598605-120598870	chr11:120598604-120598605		74.92	51.22	88.54	79.73	84.69	88.52	84.69	79.73	-4.96	0.492934	0.904147
N	alternative_donor	Acvr1b	chr15	+	chr15:101195047-101198783;chr15:101198491-101198783;chr15:101197663-101198783	chr15:101195058-101198783		chr15:101195047-101195057;chr15:101195058-101197662;chr15:101197663-101198490	chr15:101195046-101195047;chr15:101195057-101195058;chr15:101197662-101197663		96.92	100	100	98.57	89.29	89.77	96.92	98.57	1.65	0.882602	0.964237
N	alternative_acceptor	Cant1	chr11	-	chr11:118417807-118418929;chr11:118417780-118418929	chr11:118417655-118418929		chr11:118417655-118417779;chr11:118417780-118417806	chr11:118417654-118417655;chr11:118417779-118417780		59.46	53.57	40	78.05	44.12	32.65	44.12	53.57	9.45	0.666945	0.906725
K	cassette	Slbp	chr5	-	chr5:33645638-33649742	chr5:33645638-33646009;chr5:33646070-33649742		chr5:33646010-33646069			99.62	89.29	91.57	100	99.68	100	99.62	100	0.38	0.912333	0.964806
N	jcn_only_AA	Ranbp3	chr17	+	chr17:56686062-56691744;chr17:56686062-56696601	chr17:56686062-56692520		chr17:56691745-56692520;chr17:56692521-56696601	chr17:56692520-56692521;chr17:56696601-56696602		19.63	12.68	19.62	17.58	11.52	12.7	19.62	12.7	-6.92	0.464984	0.760943
K	alternative_donor	Ltc4s	chr11	-	chr11:50237265-50237423	chr11:50237265-50237340		chr11:50237341-50237423	chr11:50237423-50237424		88.89	100	100	100	99	100	99	100	1	0.373217	0.904147
K	intron_retention		chr8	+	chr8:88306771-88308640				chr8:88306770-88306771;chr8:88308640-88308641		0	14.89	0	0	13.01	0	0	0	0	0.84367	1
K	alternative_acceptor	Tcta	chr9	-	chr9:108305381-108305721	chr9:108305429-108305721		chr9:108305381-108305428	chr9:108305380-108305381		48.65	0	0	NA	25	33.33	25	16.66	-8.34	0.747671	0.928793
N	jcn_only_AA	Gphn,Syne2	chr12	+	chr12:78504752-78562855	chr12:78504752-78534562		chr12:78534563-78562855	chr12:78562855-78562856		0	0	6.1	0	0	0	0	0	0	0.42265	0.760943
N	jcn_only_AD	Eif4a2	chr16	+	chr16:23111897-23113166;chr16:23112462-23113166;chr16:23112454-23113166	chr16:23112458-23113166					20.1	6.82	28.48	8.82	25.81	20.91	25.81	8.82	-16.99	0.083859	0.721355
K	intron_retention	Dus3l	chr17	+	chr17:56768151-56768347				chr17:56768150-56768151;chr17:56768347-56768348		0	0	5.26	0	32.47	27.03	5.26	0	-5.26	0.879562	1
N	alternative_acceptor	Alkbh6	chr7	+	chr7:82672948-82674404	chr7:82672948-82674367		chr7:82674368-82674404	chr7:82674404-82674405		100	100	100	100	80.95	100	100	100	0	0.42265	0.873251
N	alternative_acceptor	Pprc1	chr19	+	chr19:46067287-46067993;chr19:46067287-46068017	chr19:46067287-46068020		chr19:46067994-46068017;chr19:46068018-46068020	chr19:46068017-46068018;chr19:46068020-46068021		73.53	76.19	58.48	57.63	58.16	67.8	58.48	67.8	9.32	0.632537	0.89726
K	alternative_last_exon	Psd3	chr8	-	chr8:67697188-67713682	chr8:67713360-67713682	chr8:67689082-67697187	chr8:67711526-67713359			2.13	5	0	3.33	1.16	3.33	1.16	3.33	2.17	0.028708	0.774105
N	alternative_acceptor	R3hdm2	chr10	+	chr10:127497260-127497540;chr10:127497260-127498757	chr10:127497260-127497546		chr10:127497541-127497546;chr10:127497547-127498757	chr10:127497546-127497547;chr10:127498757-127498758		0	5.56	0	0	0	0	0	0	0	0.42265	0.873251
N	cassette	Clcn6	chr4	-	chr4:148019777-148023366	chr4:148019777-148021459;chr4:148021528-148023366		chr4:148021460-148021527			100	NA	NA	100	70.37	100	85.19	100	14.81	0.5	0.784868
K	alternative_donor	Kptn	chr7	+	chr7:16123270-16123771	chr7:16123274-16123771		chr7:16123270-16123273	chr7:16123269-16123270		100	100	100	100	91.67	100	100	100	0	0.42265	0.904147
N	jcn_only_AD	RP23-440D19.2	chr6	-	chr6:13871147-13871433;chr6:13871147-13871274;chr6:13871147-13871438;chr6:13871147-13872150;chr6:13871147-13872202	chr6:13871147-13872238		chr6:13871275-13871433;chr6:13871434-13871438;chr6:13871439-13872150;chr6:13872151-13872202;chr6:13872203-13872238	chr6:13871433-13871434;chr6:13871438-13871439;chr6:13872150-13872151;chr6:13872202-13872203;chr6:13872238-13872239		2	5.83	3.68	17.78	6.17	10.22	3.68	10.22	6.54	0.160758	0.721355
N	jcn_only_AD	B3gnt3,Ist1	chr8	-	chr8:71693900-71702546;chr8:71693900-71701717	chr8:71693900-71701673		chr8:71701674-71701717;chr8:71701718-71702546	chr8:71701717-71701718;chr8:71702546-71702547		4.48	0	3.54	4.13	6.1	6.84	4.48	4.13	-0.35	0.660471	0.811423
K	jcn_only_AD	Tmem129	chr5	-	chr5:33655798-33657561;chr5:33655798-33657271	chr5:33655798-33657622		chr5:33657272-33657561;chr5:33657562-33657622	chr5:33657561-33657562;chr5:33657622-33657623		68.09	86.96	77.4	100	79.66	71.43	77.4	86.96	9.56	0.313647	0.721355
N	coord_cassette	Zcchc17	chr4	-	chr4:130338585-130359875	chr4:130338585-130349264;chr4:130349323-130354135;chr4:130354257-130359875		chr4:130349265-130349322;chr4:130354136-130354256			90.2	85	89.53	100	98.75	100	90.2	100	9.8	0.731613	0.848672
N	cassette	Stau1	chr2	-	chr2:166953352-166960022	chr2:166953352-166954899;chr2:166955131-166960022		chr2:166954900-166955130			100	100	100	98.78	100	94.62	100	98.78	-1.22	0.309264	0.768599
N	jcn_only_AD	Mto1	chr9	+	chr9:78461595-78464883	chr9:78461692-78464883		chr9:78461595-78461691	chr9:78461594-78461595		98.67	95.45	100	100	83.76	89.55	98.67	95.45	-3.22	0.895318	0.944738
N	intron_retention		chr3	+	chr3:88360406-88360753				chr3:88360405-88360406;chr3:88360753-88360754		1.52	0	0	0	12.28	0	1.52	0	-1.52	0.615495	1
N	jcn_only_AD	Kansl2	chr15	-	chr15:98520426-98524560;chr15:98520426-98524458	chr15:98520426-98521635		chr15:98521636-98524458;chr15:98524459-98524560	chr15:98524458-98524459;chr15:98524560-98524561		0	26.67	5.6	7.69	6.87	0	5.6	7.69	2.09	0.457348	0.725699
K	intron_retention	Ccdc167	chr17	-	chr17:29705324-29705488				chr17:29705323-29705324;chr17:29705488-29705489		34.55	19.35	11	37.84	27.48	42.47	27.48	37.84	10.36	0.849234	1
K	intron_retention	Atp6v0a1	chr11	+	chr11:101021183-101026659				chr11:101021182-101021183;chr11:101026659-101026660		4.4	0	7.6	2.1	20.51	8.87	7.6	2.1	-5.5	0.5282	1
K	intron_retention	RP23-207N15.3	chr11	-	chr11:72159521-72165516				chr11:72159520-72159521;chr11:72165516-72165517		0	0	0	NA	9.26	8.82	0	4.41	4.41	0.711325	1
N	jcn_only_AD		chr10	+	chr10:94371000-94375348;chr10:94312203-94375348	chr10:94357109-94375348					100	96.92	100	100	100	91.63	100	96.92	-3.08	0.258787	0.721355
K	alternative_last_exon	RP23-249P4.1	chr2	-	chr2:128356636-128429093,chr2:128345861-128429093,chr2:128356593-128429093,chr2:128336913-128429093,chr2:128336495-128429093;chr2:128330973-128429093,chr2:128331050-128429093	chr2:128372428-128429093	chr2:128330845-128330972	chr2:128372115-128372427			73.08	73.91	100	55.93	66.67	43.97	73.08	55.93	-17.15	0.178459	0.774105
N	alternative_donor		chr19	-	chr19:5652147-5652266	chr19:5652147-5652260		chr19:5652261-5652266	chr19:5652266-5652267		100	100	100	100	100	89.42	100	100	0	0.42265	0.904147
K	intron_retention		chr19	-	chr19:4266638-4267746				chr19:4266637-4266638;chr19:4267746-4267747		0	0	0	0	3.96	8.15	0	0	0	0.898471	1
N	alternative_acceptor	Irf5	chr6	+	chr6:29536651-29538408;chr6:29536651-29541615	chr6:29536651-29537506		chr6:29537507-29538408;chr6:29538409-29541615	chr6:29538408-29538409;chr6:29541615-29541616		33.33	62.5	91.18	51.16	43.37	25.26	43.37	51.16	7.79	0.673754	0.909804
N	alternative_last_exon		chr17	+	chr17:26682726-26694478,chr17:26682726-26695403;chr17:26682726-26699211	chr17:26682726-26695354	chr17:26699212-26699644	chr17:26695355-26697951			71.05	100	73.2	78.95	83.62	73.97	73.2	78.95	5.75	0.418266	0.774105
N	alternative_acceptor	Cfap126	chr1	+	chr1:163949314-163950592	chr1:163949314-163950567		chr1:163950568-163950592	chr1:163950592-163950593		100	NA	100	100	100	86.84	100	93.42	-6.58	0.5	0.873251
K	intron_retention		chr7	-	chr7:45233979-45234623				chr7:45233978-45233979;chr7:45234623-45234624		100	100	90.55	85.53	100	100	100	100	0	0.953269	1
N	alternative_acceptor	Mllt3	chr4	-	chr4:87873978-87880065	chr4:87873982-87880065		chr4:87873978-87873981	chr4:87873977-87873978		NA	78.26	100	100	100	100	100	100	0	0.42265	0.873251
N	mutually_exclusive	Akr1a1	chr4	-	chr4:116641143-116645503,chr4:116645594-116651338	chr4:116641143-116641857,chr4:116641978-116651338	chr4:116645504-116645593	chr4:116641858-116641977			39.44	48	30.3	30.56	28.36	27.87	30.3	30.56	0.26	0.723963	0.868756
N	jcn_only_AA	Mycbp2	chr14	-	chr14:103220140-103222909	chr14:103220149-103222909		chr14:103220140-103220148	chr14:103220139-103220140		82.76	70.27	95.08	82.83	90.2	85.12	90.2	82.83	-7.37	0.168504	0.760943
N	jcn_only_AD		chr16	-	chr16:57391511-57391568;chr16:57391511-57391608;chr16:57391511-57391622	chr16:57391511-57391581					51.61	4.3	31.82	25	95.78	52.38	51.61	25	-26.61	0.244264	0.721355
K	intron_retention	Fnip1	chr11	+	chr11:54480685-54482494				chr11:54480684-54480685;chr11:54482494-54482495		0	0	0	0	6.02	2.99	0	0	0	0.920522	1
K	intron_retention		chr8	-	chr8:121797029-121797833				chr8:121797028-121797029;chr8:121797833-121797834		0	0	0	0	8.16	2.9	0	0	0	0.831572	1
N	jcn_only_AD	Itpk1	chr12	-	chr12:102675468-102685504;chr12:102675468-102676390;chr12:102675468-102704721;chr12:102675468-102682610;chr12:102675468-102695514	chr12:102675468-102695710		chr12:102676391-102682610;chr12:102682611-102685504;chr12:102685505-102695514;chr12:102695515-102695710;chr12:102695711-102704721	chr12:102682610-102682611;chr12:102685504-102685505;chr12:102695514-102695515;chr12:102695710-102695711;chr12:102704721-102704722		0	9.52	0	23.44	0.73	10.2	0	10.2	10.2	0.0887	0.721355
N	jcn_only_AD	Mphosph8	chr14	+	chr14:56674740-56676521	chr14:56674776-56676521		chr14:56674740-56674775	chr14:56674739-56674740		21.59	26.09	0	0	23.36	20.37	21.59	20.37	-1.22	0.965426	0.982058
K	cassette	Git2	chr5	-	chr5:114739282-114745428	chr5:114739282-114743775;chr5:114743881-114745428		chr5:114743776-114743880			31.73	60	43.8	34.62	36.86	50.5	36.86	50.5	13.64	0.279215	0.768599
K	cassette	Itch	chr2	+	chr2:155138273-155163392	chr2:155138273-155157773;chr2:155157976-155163392		chr2:155157774-155157975			10.76	7.41	17.86	6.67	11.25	9.49	11.25	7.41	-3.84	0.128607	0.768599
K	cassette	Nop58	chr1	+	chr1:59692390-59695977	chr1:59692390-59692611;chr1:59692729-59695977		chr1:59692612-59692728			5.26	0	0	0	3.33	3.69	3.33	0	-3.33	0.45531	0.784868
N	alternative_acceptor	Parp3	chr9	-	chr9:106474536-106474679;chr9:106474590-106474679	chr9:106474521-106474679		chr9:106474521-106474535;chr9:106474536-106474589	chr9:106474520-106474521;chr9:106474535-106474536		90.3	86.35	83.82	87.46	78.5	82.03	83.82	86.35	2.53	0.796208	0.939243
[truncated: 38,217 more rows]

## Sheet: DRIMSeq AFE Unfiltered
feature_id	gene_id	X1.ctl	X1.lps	X2.ctl	X2.lps	X3.ctl	X3.lps	lr	df	ctl_med	lps_med	delta PSI	pvalue	adj_pvalue
[truncated: 903 more rows]

[truncated: 1 more sheets: DRIMSeq All Events Filtered]
