# Supplementary material for: Inflammation drives alternative first exon usage to regulate immune genes including a novel iron-regulated isoform of Aim2
Source: eLife. 2021 May 28;10:e69431. doi: 10.7554/eLife.69431 (PMC8260223; doi:10.7554/eLife.69431)
Supplement: Supplementary file 3. [file elife-69431-supp3.zip › Table3_Mse_Illumina_wNan_Tables.xlsx]

## Sheet: AS_excl_incl_counts_lenNorm
#Contains_Novel_or_Only_Known(Annotated)_Junctions	as_event_type	gene_name	chr	strand	exclusion_junctions	inclusion_junctions	exclusion_exons	inclusion_exons	intron-exon_junctions	neighboring_constitutive_exons	m1-ctl	m2-ctl	m3-ctl	m1-lps	m2-lps	m3-lps
K	jcn_only_AA	XLOC_038026	chr7	-	chr7:30557959-30559441	chr7:30558085-30559441		chr7:30557959-30558084	chr7:30557958-30557959		83;8	55;0	76;10	25;0	26;4	27;3
N	jcn_only_AA	XLOC_039480	chr7	-	chr7:139982828-139983307	chr7:139982833-139983307		chr7:139982828-139982832	chr7:139982827-139982828		2;4016	0;3607	4;3299	3;837	1;846	0;509
N	mutually_exclusive	XLOC_037389	chr7	-	chr7:3712831-3713819,chr7:3713873-3714096	chr7:3712831-3712907,chr7:3713064-3714096	chr7:3713820-3713872	chr7:3712908-3713063			5;0	3;0	1;0	4;0	10;0	8;2
N	jcn_only_AD	XLOC_038754	chr7	-	chr7:81788577-81789354;chr7:81788577-81789251;chr7:81788577-81789324;chr7:81788577-81789427	chr7:81788577-81789368		chr7:81789252-81789324;chr7:81789325-81789354;chr7:81789355-81789368;chr7:81789369-81789427	chr7:81789324-81789325;chr7:81789354-81789355;chr7:81789368-81789369;chr7:81789427-81789428		36;3	39;0	40;0	11;0	13;0	21;0
N	jcn_only_AA	XLOC_039181	chr7	-	chr7:110821432-110825216;chr7:110821531-110825216	chr7:110821362-110825216		chr7:110821362-110821431;chr7:110821432-110821530	chr7:110821361-110821362;chr7:110821431-110821432		3;85	0;95	1;179	0;34	0;38	0;97
N	intron_retention		chr7	-	chr7:105613338-105617440				chr7:105613337-105613338;chr7:105617440-105617441		0;5	0;1	1;18	0;1	0;5	0;6
N	intron_retention		chr7	+	chr7:101378533-101385551				chr7:101378532-101378533;chr7:101385551-101385552		13;0	1;0	20;4	8;0	34;0	63;2
N	intron_retention		chr7	-	chr7:24978577-24979294				chr7:24978576-24978577;chr7:24979294-24979295		0;0	0;0	1;5	0;0	0;0	0;0
N	alternative_acceptor	XLOC_038318	chr7	-	chr7:45858013-45858449	chr7:45858085-45858449		chr7:45858013-45858084	chr7:45858012-45858013		0;0	0;0	1;1	0;0	0;0	0;0
N	alternative_acceptor		chr7	+	chr7:58819736-58824413	chr7:58819736-58824299		chr7:58824300-58824413	chr7:58824413-58824414		0;9	0;3	0;11	1;26	5;22	7;45
K	alternative_donor	XLOC_036782	chr7	+	chr7:102210592-102222781	chr7:102222486-102222781		chr7:102210592-102222485	chr7:102210591-102210592		6;0	0;0	3;2	0;0	0;0	0;2
K	intron_retention	XLOC_037152	chr7	+	chr7:128113317-128113817				chr7:128113316-128113317;chr7:128113817-128113818		460;0	299;0	1139;18	182;0	229;1	611;13
N	cassette	XLOC_038045	chr7	-	chr7:31036517-31039037	chr7:31036517-31037820;chr7:31037929-31039037		chr7:31037821-31037928			5;5082	1;3928	8;5208	0;1990	3;2835	4;2706
K	intron_retention	XLOC_039087	chr7	-	chr7:105746773-105746942				chr7:105746772-105746773;chr7:105746942-105746943		319;0	200;0	546;7	108;0	119;0	183;0
N	alternative_donor	XLOC_038281,XLOC_039480	chr7	-	chr7:139985907-139986302	chr7:139985907-139986241		chr7:139986242-139986302	chr7:139986302-139986303		2228;4	1776;2	1584;12	364;0	499;0	318;0
N	jcn_only_AA	XLOC_039271	chr7	-	chr7:121067253-121067580	chr7:121067277-121067580		chr7:121067253-121067276	chr7:121067252-121067253		0;47	0;67	0;211	0;229	0;320	3;1451
K	intron_retention	XLOC_037979	chr7	-	chr7:28760097-28760176				chr7:28760096-28760097;chr7:28760176-28760177		116;0	97;0	95;1	396;0	398;0	439;2
N	alternative_acceptor	XLOC_038684	chr7	-	chr7:74276089-74284426;chr7:74283523-74284426;chr7:74284090-74284426	chr7:74282546-74284426		chr7:74276089-74282545;chr7:74282546-74283522;chr7:74283523-74284089	chr7:74276088-74276089;chr7:74282545-74282546;chr7:74283522-74283523		18;0	16;1	21;1	356;1	387;11	828;5
K	alternative_acceptor	XLOC_036713	chr7	+	chr7:97302460-97303026	chr7:97302460-97303023		chr7:97303024-97303026	chr7:97303026-97303027		34;54	33;63	69;111	20;32	33;29	46;75
N	alternative_acceptor	XLOC_038920	chr7	-	chr7:100096248-100096372;chr7:100093482-100096372	chr7:100093485-100096372		chr7:100093482-100093484;chr7:100093485-100096247	chr7:100093481-100093482;chr7:100093484-100093485		102;3	116;0	183;10	29;0	44;1	86;3
N	intron_retention		chr7	-	chr7:27541193-27541708				chr7:27541192-27541193;chr7:27541708-27541709		0;564	0;386	0;822	0;184	0;468	0;296
N	intron_retention		chr7	+	chr7:81591849-81592009				chr7:81591848-81591849;chr7:81592009-81592010		0;0	0;0	0;1	0;0	1;0	0;1
N	intron_retention		chr7	+	chr7:101550057-101555925				chr7:101550056-101550057;chr7:101555925-101555926		0;0	0;0	0;0	5;0	5;0	5;7
N	alternative_donor	XLOC_037333	chr7	+	chr7:142533618-142535004;chr7:142533195-142535004	chr7:142533791-142535004		chr7:142533195-142533617;chr7:142533618-142533790	chr7:142533194-142533195;chr7:142533617-142533618		138;0	131;0	75;0	29;0	44;0	13;0
N	cassette	XLOC_039321	chr7	-	chr7:126575088-126575343	chr7:126575088-126575202;chr7:126575259-126575343		chr7:126575203-126575258			3;256	0;150	0;239	0;136	0;144	0;180
K	intron_retention	XLOC_039387	chr7	-	chr7:128446799-128448120				chr7:128446798-128446799;chr7:128448120-128448121		0;0	0;0	5;25	0;0	0;0	1;1
K	intron_retention	XLOC_036892	chr7	+	chr7:105640623-105640812				chr7:105640622-105640623;chr7:105640812-105640813		0;4	0;2	3;12	0;0	0;1	0;3
N	cassette	XLOC_037408	chr7	-	chr7:4526990-4527441	chr7:4526990-4527093;chr7:4527220-4527441		chr7:4527094-4527219			0;6	0;9	1;27	0;4	0;11	3;18
N	alternative_donor	XLOC_035893	chr7	+	chr7:27637195-27638061;chr7:27637199-27638061	chr7:27637139-27638061		chr7:27637139-27637194;chr7:27637195-27637198	chr7:27637138-27637139;chr7:27637194-27637195		145;0	100;0	133;1	64;0	101;1	101;0
K	intron_retention	XLOC_039319	chr7	-	chr7:126564606-126564702				chr7:126564605-126564606;chr7:126564702-126564703		1122;0	583;0	654;3	378;0	458;0	479;1
K	intron_retention	XLOC_035643	chr7	+	chr7:16826662-16828674				chr7:16826661-16826662;chr7:16828674-16828675		217;0	186;0	267;4	82;0	138;0	158;1
N	jcn_only_AD	XLOC_037954,XLOC_038933	chr7	-	chr7:101003755-101011711	chr7:101003755-101006504		chr7:101006505-101011711	chr7:101011711-101011712		9;0	7;0	21;0	13;0	17;2	25;3
N	jcn_only_AA		chr7	+	chr7:126595290-126610904;chr7:126595290-126621865;chr7:126595290-126635051;chr7:126595290-126599327	chr7:126595290-126634697					0;0	0;0	1;0	5;3	1;5	7;39
K	intron_retention		chr7	+	chr7:16831139-16831485				chr7:16831138-16831139;chr7:16831485-16831486		137;0	104;0	123;3	55;0	45;0	73;0
N	alternative_acceptor	XLOC_036563	chr7	+	chr7:81214089-81281177	chr7:81214089-81242350		chr7:81242351-81281177	chr7:81281177-81281178		39;0	40;0	87;3	4;0	5;0	18;0
K	jcn_only_AD	XLOC_039317,XLOC_039502	chr7	-	chr7:126468050-126468472	chr7:126468050-126468419		chr7:126468420-126468472	chr7:126468472-126468473		21;9	8;4	23;9	6;2	7;1	14;3
N	jcn_only_AD	XLOC_038111	chr7	-	chr7:34365738-34371054	chr7:34365738-34367855		chr7:34367856-34371054	chr7:34371054-34371055		322;0	326;0	634;1	239;0	333;0	556;0
N	cassette	XLOC_039177	chr7	-	chr7:110315207-110320672	chr7:110315207-110316895;chr7:110317024-110320672		chr7:110316896-110317023			0;61	0;79	1;180	0;17	0;50	0;101
K	intron_retention	XLOC_039347	chr7	-	chr7:127199213-127199297				chr7:127199212-127199213;chr7:127199297-127199298		318;0	207;0	325;4	187;0	245;0	348;4
K	intron_retention		chr7	+	chr7:128243473-128244024				chr7:128243472-128243473;chr7:128244024-128244025		61;0	34;0	55;9	32;0	28;0	24;1
K	alternative_donor	XLOC_037783	chr7	-	chr7:19590336-19591105	chr7:19590336-19591089		chr7:19591090-19591105	chr7:19591105-19591106		0;18	1;12	16;53	0;11	0;7	3;16
N	jcn_only_AA	XLOC_039318	chr7	-	chr7:126493377-126493552;chr7:126493313-126493552	chr7:126493371-126493552		chr7:126493313-126493370;chr7:126493371-126493376	chr7:126493312-126493313;chr7:126493370-126493371		299;8	267;5	433;11	147;0	75;0	145;0
K	intron_retention	XLOC_036849	chr7	+	chr7:104244593-104247530				chr7:104244592-104244593;chr7:104247530-104247531		32;0	11;0	47;1	23;0	41;0	78;1
K	intron_retention	XLOC_035630	chr7	+	chr7:16109168-16113349				chr7:16109167-16109168;chr7:16113349-16113350		0;0	0;0	3;12	0;0	0;0	2;0
K	intron_retention	XLOC_035835	chr7	+	chr7:24885207-24885451				chr7:24885206-24885207;chr7:24885451-24885452		2074;0	1028;0	1102;5	808;0	831;0	516;0
K	cassette	XLOC_035434	chr7	+	chr7:4741982-4742618	chr7:4741982-4742121;chr7:4742288-4742618		chr7:4742122-4742287			0;46	0;54	0;103	0;7	0;7	3;7
N	intron_retention		chr7	+	chr7:97384049-97386801				chr7:97384048-97384049;chr7:97386801-97386802		0;3	0;3	0;26	0;0	0;1	2;6
N	alternative_donor	XLOC_035987	chr7	+	chr7:30957563-30958113	chr7:30958034-30958113		chr7:30957563-30958033	chr7:30957562-30957563		0;1	0;0	0;10	0;1	7;1	0;2
K	intron_retention	XLOC_037178	chr7	+	chr7:130904558-130904869				chr7:130904557-130904558;chr7:130904869-130904870		0;0	0;0	0;4	0;0	1;0	0;0
K	intron_retention	XLOC_039084	chr7	-	chr7:105639466-105640244				chr7:105639465-105639466;chr7:105640244-105640245		95;0	50;0	77;7	13;0	20;0	26;1
N	jcn_only_AA	XLOC_039480	chr7	-	chr7:139983762-139983834;chr7:139983397-139983834;chr7:139983374-139983834;chr7:139983367-139983834	chr7:139983784-139983834		chr7:139983367-139983373;chr7:139983374-139983396;chr7:139983397-139983761;chr7:139983762-139983783	chr7:139983366-139983367;chr7:139983373-139983374;chr7:139983396-139983397;chr7:139983761-139983762		4932;0	4813;0	4675;1	1120;0	1156;0	683;0
N	intron_retention		chr7	+	chr7:44998379-44998704				chr7:44998378-44998379;chr7:44998704-44998705		0;0	0;0	2;41	0;1	0;2	0;5
K	intron_retention	XLOC_039500	chr7	-	chr7:140865185-140876353				chr7:140865184-140865185;chr7:140876353-140876354		0;1	1;0	0;6	0;0	0;0	0;0
N	jcn_only_AA		chr7	-	chr7:139987643-139987818;chr7:139987668-139987818	chr7:139987664-139987818					0;0	0;0	6;1	0;0	0;0	0;0
N	cassette	XLOC_037331	chr7	+	chr7:142488516-142489324	chr7:142488516-142488847;chr7:142488941-142489324		chr7:142488848-142488940			0;252	0;182	1;325	0;137	0;131	0;182
K	intron_retention		chr7	-	chr7:105743064-105743225				chr7:105743063-105743064;chr7:105743225-105743226		550;0	489;0	311;5	262;0	315;1	225;2
N	alternative_donor	XLOC_035630	chr7	+	chr7:16098737-16107552	chr7:16098775-16107552		chr7:16098737-16098774	chr7:16098736-16098737		0;289	0;170	0;183	0;61	0;94	2;62
K	intron_retention	XLOC_038301	chr7	-	chr7:45475753-45479008				chr7:45475752-45475753;chr7:45479008-45479009		21;0	13;0	24;5	4;0	8;0	17;1
K	intron_retention		chr7	+	chr7:101906041-101909663				chr7:101906040-101906041;chr7:101909663-101909664		787;0	391;0	412;6	167;0	175;1	160;2
K	intron_retention		chr7	+	chr7:55975831-55976579				chr7:55975830-55975831;chr7:55976579-55976580		1;0	0;5	6;8	1;0	2;0	0;2
N	alternative_donor	XLOC_036918	chr7	+	chr7:107595380-107637213;chr7:107634143-107637213	chr7:107594470-107637213		chr7:107594470-107595379;chr7:107595380-107634142	chr7:107594469-107594470;chr7:107595379-107595380		4;0	2;0	6;3	1;0	2;0	7;0
N	alternative_acceptor	XLOC_035966	chr7	+	chr7:30415676-30417352;chr7:30415676-30416921;chr7:30415676-30417346;chr7:30415676-30417343	chr7:30415676-30417038		chr7:30416922-30417038;chr7:30417039-30417343;chr7:30417344-30417346;chr7:30417347-30417352	chr7:30417038-30417039;chr7:30417343-30417344;chr7:30417346-30417347;chr7:30417352-30417353		2063;0	1638;0	2036;0	798;0	913;0	1001;0
N	intron_retention		chr7	-	chr7:105898481-106159897				chr7:105898480-105898481;chr7:106159897-106159898		0;0	0;0	0;0	0;0	0;0	11;28
K	jcn_only_AD	XLOC_037067	chr7	+	chr7:122600831-122633744	chr7:122627872-122633744					11;0	0;0	17;0	8;0	0;0	5;1
K	intron_retention	XLOC_037783	chr7	-	chr7:19584202-19584283				chr7:19584201-19584202;chr7:19584283-19584284		31;0	19;0	82;6	7;0	16;0	17;0
N	alternative_acceptor	XLOC_038845	chr7	-	chr7:89920132-89923563	chr7:89920192-89923563		chr7:89920132-89920191	chr7:89920131-89920132		7;38	0;34	3;47	0;13	0;26	8;36
K	intron_retention	XLOC_039042	chr7	-	chr7:104301192-104302240				chr7:104301191-104301192;chr7:104302240-104302241		28;0	31;0	108;11	71;0	96;0	276;9
N	intron_retention		chr7	+	chr7:4144814-4144901				chr7:4144813-4144814;chr7:4144901-4144902		0;0	0;0	1;2	0;0	0;0	0;2
K	intron_retention	XLOC_037136	chr7	+	chr7:127529225-127530182				chr7:127529224-127529225;chr7:127530182-127530183		148;0	97;0	368;4	46;0	80;0	158;3
N	jcn_only_AD	XLOC_038919	chr7	-	chr7:99955541-99979971;chr7:99955541-99980294;chr7:99955541-99979912;chr7:99955541-99965241;chr7:99955541-99979743	chr7:99955541-99965237		chr7:99965238-99965241;chr7:99965242-99979743;chr7:99979744-99979912;chr7:99979913-99979971;chr7:99979972-99980294	chr7:99965241-99965242;chr7:99979743-99979744;chr7:99979912-99979913;chr7:99979971-99979972;chr7:99980294-99980295		3;0	8;0	23;3	1;0	0;0	2;0
N	intron_retention		chr7	+	chr7:110810954-110811490				chr7:110810953-110810954;chr7:110811490-110811491		0;107	0;61	0;144	0;53	0;34	1;77
N	intron_retention		chr7	-	chr7:100093485-100096372				chr7:100093484-100093485;chr7:100096372-100096373		3;7	1;0	2;20	0;0	2;0	1;6
N	alternative_donor	XLOC_036770	chr7	+	chr7:101397315-101398295;chr7:101396196-101398295	chr7:101397479-101398295		chr7:101396196-101397314;chr7:101397315-101397478	chr7:101396195-101396196;chr7:101397314-101397315		364;0	228;0	405;2	432;0	503;1	882;1
N	jcn_only_AA		chr7	+	chr7:101550057-101558169;chr7:101550057-101557210	chr7:101550057-101555925					3;0	4;0	3;0	26;5	13;5	36;5
K	intron_retention	XLOC_035837	chr7	+	chr7:24908425-24912056				chr7:24908424-24908425;chr7:24912056-24912057		211;0	125;0	184;14	54;0	43;0	69;0
N	jcn_only_AD		chr7	-	chr7:141433637-141433911	chr7:141433637-141433899		chr7:141433900-141433911	chr7:141433911-141433912		0;81	0;49	0;107	0;300	0;374	2;445
N	intron_retention	XLOC_036770	chr7	+	chr7:101404426-101404932				chr7:101404425-101404426;chr7:101404932-101404933		10;1	5;1	18;27	10;4	14;4	24;23
N	intron_retention		chr7	+	chr7:75725413-75725973				chr7:75725412-75725413;chr7:75725973-75725974		3;0	8;0	21;2	11;0	6;0	29;0
N	intron_retention		chr7	-	chr7:79454091-79454593				chr7:79454090-79454091;chr7:79454593-79454594		0;0	0;0	3;3	0;0	0;0	0;0
N	jcn_only_AA	XLOC_035687,XLOC_037147	chr7	+	chr7:19050040-19052366;chr7:19050040-19050593	chr7:19050040-19050169		chr7:19050170-19050593;chr7:19050594-19052366	chr7:19050593-19050594;chr7:19052366-19052367		358;0	233;0	261;0	135;0	121;3	117;0
N	intron_retention		chr7	+	chr7:97378151-97379807				chr7:97378150-97378151;chr7:97379807-97379808		1;7	0;3	2;9	0;1	0;0	0;2
K	intron_retention	XLOC_039313	chr7	-	chr7:126371607-126371957				chr7:126371606-126371607;chr7:126371957-126371958		82;0	47;0	75;5	11;0	10;0	19;0
N	cassette	XLOC_035411	chr7	+	chr7:3704449-3705732	chr7:3704449-3704645;chr7:3704769-3705732		chr7:3704646-3704768			5;2639	0;1606	0;2106	0;1157	0;1436	0;1483
K	intron_retention		chr7	+	chr7:126585466-126587536				chr7:126585465-126585466;chr7:126587536-126587537		0;181	0;115	3;325	0;61	2;140	0;210
N	intron_retention		chr7	-	chr7:29225260-29225484				chr7:29225259-29225260;chr7:29225484-29225485		0;4	0;2	3;9	0;0	0;0	0;2
K	intron_retention		chr7	-	chr7:80359759-80360895				chr7:80359758-80359759;chr7:80360895-80360896		27;0	27;0	124;5	3;0	4;0	16;0
K	alternative_donor	XLOC_039564	chr7	-	chr7:143459251-143459794	chr7:143459251-143459758		chr7:143459759-143459794	chr7:143459794-143459795		16;0	0;0	4;1	1;0	1;0	4;1
K	cassette	XLOC_035973	chr7	+	chr7:30564302-30565094	chr7:30564302-30564473;chr7:30564608-30565094		chr7:30564474-30564607			0;62	3;32	0;51	0;23	3;32	0;30
K	intron_retention	XLOC_037925	chr7	-	chr7:25631484-25631637				chr7:25631483-25631484;chr7:25631637-25631638		95;0	71;0	58;2	27;0	26;0	19;0
N	jcn_only_AD	XLOC_037712	chr7	-	chr7:16565330-16614471	chr7:16565330-16598877		chr7:16598878-16614471	chr7:16614471-16614472		8;0	0;0	9;5	0;0	1;0	2;0
K	jcn_only_AD	XLOC_039042	chr7	-	chr7:104300863-104301093	chr7:104300863-104300991		chr7:104300992-104301093	chr7:104301093-104301094		24;0	39;0	73;13	65;1	52;0	184;14
K	intron_retention	XLOC_035694	chr7	+	chr7:19202597-19202976				chr7:19202596-19202597;chr7:19202976-19202977		50;0	29;0	38;3	40;0	23;0	49;5
N	alternative_first_exon	XLOC_037167	chr7	+	chr7:129599179-129602998	chr7:129600611-129602998	chr7:129599024-129599178	chr7:129600434-129600610			2;81	0;54	0;134	0;31	0;43	0;66
K	jcn_only_AD	XLOC_037141	chr7	+	chr7:127750898-127752009	chr7:127751027-127752009		chr7:127750898-127751026	chr7:127750897-127750898		6;12	3;9	15;8	1;6	5;4	8;7
N	coord_cassette	XLOC_035963	chr7	+	chr7:30312389-30313918	chr7:30312389-30312590;chr7:30312708-30313472;chr7:30313599-30313918		chr7:30312591-30312707;chr7:30313473-30313598			8;0	8;0	3;3	0;0	0;0	0;1
N	intron_retention		chr7	-	chr7:118110019-118112322				chr7:118110018-118110019;chr7:118112322-118112323		1;0	0;0	0;4	0;0	0;0	0;0
N	jcn_only_AD	XLOC_038282	chr7	-	chr7:142376903-142377152	chr7:142376903-142377132					0;0	0;0	6;1	0;0	0;0	0;0
N	jcn_only_AA		chr7	+	chr7:16402760-16416772	chr7:16402760-16416503		chr7:16416504-16416772	chr7:16416772-16416773		8;0	4;0	10;1	0;0	0;0	4;0
K	alternative_acceptor	XLOC_039169	chr7	-	chr7:109750105-109752070	chr7:109750125-109752070		chr7:109750105-109750124	chr7:109750104-109750105		226;1	97;0	241;0	52;0	38;0	56;1
N	coord_cassette	XLOC_039480	chr7	-	chr7:139989974-139991345	chr7:139989974-139990050;chr7:139990130-139990271;chr7:139990349-139991345		chr7:139990051-139990129;chr7:139990272-139990348			0;2227	1;1624	0;1824	0;318	0;640	0;327
K	intron_retention	XLOC_038288	chr7	-	chr7:45126238-45126741				chr7:45126237-45126238;chr7:45126741-45126742		7;3	4;0	16;7	6;0	12;0	14;5
N	intron_retention	XLOC_036273	chr7	+	chr7:45585578-45587627				chr7:45585577-45585578;chr7:45587627-45587628		0;0	0;0	3;9	0;0	0;1	0;2
N	cassette	XLOC_038739	chr7	-	chr7:80762566-80766884	chr7:80762566-80765294;chr7:80765372-80766884		chr7:80765295-80765371			0;931	0;803	0;1249	0;501	0;645	1;1134
K	intron_retention	XLOC_039500	chr7	-	chr7:140864084-140864974				chr7:140864083-140864084;chr7:140864974-140864975		11;2	11;0	24;7	0;0	2;0	3;2
N	alternative_acceptor	XLOC_037634	chr7	-	chr7:13036316-13036433	chr7:13036320-13036433		chr7:13036316-13036319	chr7:13036315-13036316		892;0	601;0	734;4	536;1	712;1	829;2
N	alternative_acceptor	XLOC_036419	chr7	+	chr7:39545081-39553227	chr7:39545081-39553223		chr7:39553224-39553227	chr7:39553227-39553228		0;0	0;0	1;9	0;0	0;0	0;0
N	cassette	XLOC_036963	chr7	+	chr7:110018509-110029690	chr7:110018509-110027070;chr7:110027149-110029690		chr7:110027071-110027148			0;43	0;27	2;100	0;10	0;7	0;39
N	intron_retention		chr7	-	chr7:139983374-139984728				chr7:139983373-139983374;chr7:139984728-139984729		3;3	3;2	0;35	0;0	0;0	0;3
K	intron_retention		chr7	-	chr7:19812514-19815964				chr7:19812513-19812514;chr7:19815964-19815965		0;0	0;0	0;0	0;0	11;1	1;5
K	intron_retention	XLOC_037130	chr7	+	chr7:127311674-127314058				chr7:127311673-127311674;chr7:127314058-127314059		8;0	7;0	1;0	32;0	18;0	99;4
N	intron_retention	XLOC_036363	chr7	+	chr7:56203908-56204372				chr7:56203907-56203908;chr7:56204372-56204373		0;0	2;0	0;4	0;0	0;0	0;0
N	alternative_donor	XLOC_036714	chr7	+	chr7:97332372-97347292	chr7:97346926-97347292		chr7:97332372-97346925	chr7:97332371-97332372		7;0	7;0	4;3	0;0	0;0	7;2
K	jcn_only_AA	XLOC_038267	chr7	-	chr7:44552755-44553578;chr7:44552758-44553578	chr7:44552720-44553578		chr7:44552720-44552754;chr7:44552755-44552757	chr7:44552719-44552720;chr7:44552754-44552755		332;11	207;7	271;7	158;11	155;5	166;7
K	intron_retention	XLOC_039172	chr7	-	chr7:109927015-109933612				chr7:109927014-109927015;chr7:109933612-109933613		278;1	184;0	388;15	132;0	141;2	168;3
K	intron_retention	XLOC_036325	chr7	+	chr7:49462018-49464539				chr7:49462017-49462018;chr7:49464539-49464540		161;0	74;0	208;3	5;0	3;0	0;0
K	intron_retention	XLOC_038020	chr7	-	chr7:30418220-30419703				chr7:30418219-30418220;chr7:30419703-30419704		0;0	0;0	0;6	1;0	0;0	0;0
K	cassette	XLOC_038667	chr7	-	chr7:73519709-73541245	chr7:73519709-73540771;chr7:73540905-73541245		chr7:73540772-73540904			0;15	0;8	0;55	0;4	0;7	1;30
K	intron_retention	XLOC_039307	chr7	-	chr7:126115953-126120356				chr7:126115952-126115953;chr7:126120356-126120357		244;0	152;0	374;7	163;0	167;0	361;4
N	alternative_acceptor	XLOC_037152,XLOC_037218	chr7	+	chr7:128068697-128070628;chr7:128068697-128070637;chr7:128068697-128070599	chr7:128068697-128070530		chr7:128070531-128070599;chr7:128070600-128070628;chr7:128070629-128070637	chr7:128070599-128070600;chr7:128070628-128070629;chr7:128070637-128070638		231;0	151;0	452;2	86;0	96;0	239;1
K	intron_retention	XLOC_037338	chr7	+	chr7:143066353-143066660				chr7:143066352-143066353;chr7:143066660-143066661		1569;0	928;0	1699;12	529;0	429;0	602;1
N	jcn_only_AD	XLOC_039044	chr7	-	chr7:104359765-104484177;chr7:104359765-104363701	chr7:104359765-104362706					3;3	1;1	6;3	18;62	34;133	47;255
N	alternative_first_exon	XLOC_036778	chr7	+	chr7:101906397-101910028;chr7:101906041-101910028	chr7:101909810-101910028	chr7:101905904-101906040	chr7:101909661-101909809			7;729	7;488	3;487	1;195	2;193	1;198
N	alternative_donor	XLOC_036248	chr7	+	chr7:44998067-44998704;chr7:44997909-44998704	chr7:44998379-44998704		chr7:44997909-44998066;chr7:44998067-44998378	chr7:44997908-44997909;chr7:44998066-44998067		79;2	37;5	85;13	16;0	16;0	33;2
K	intron_retention	XLOC_036088	chr7	+	chr7:35423404-35424656				chr7:35423403-35423404;chr7:35424656-35424657		29;0	22;0	33;3	0;0	8;0	12;0
N	intron_retention		chr7	+	chr7:129629057-129630619				chr7:129629056-129629057;chr7:129630619-129630620		0;0	0;0	0;5	0;0	0;0	0;1
N	alternative_donor	XLOC_038739	chr7	-	chr7:80799950-80803140;chr7:80799950-80802895	chr7:80799950-80803136		chr7:80802896-80803136;chr7:80803137-80803140	chr7:80803136-80803137;chr7:80803140-80803141		1162;0	674;0	1217;0	408;0	500;0	690;0
N	alternative_acceptor	XLOC_037406	chr7	-	chr7:4484022-4484449	chr7:4484073-4484449		chr7:4484022-4484072	chr7:4484021-4484022		0;72	0;33	0;50	0;6	0;12	0;14
N	jcn_only_AA	XLOC_038839	chr7	-	chr7:89165167-89196112	chr7:89186630-89196112		chr7:89165167-89186629	chr7:89165166-89165167		92;0	79;0	179;0	51;0	45;0	102;0
K	jcn_only_AD	XLOC_039346	chr7	-	chr7:127195462-127195928	chr7:127195462-127195914		chr7:127195915-127195928	chr7:127195928-127195929		109;4	46;8	98;8	40;1	58;3	67;6
N	alternative_donor	XLOC_036538	chr7	+	chr7:80028078-80081048	chr7:80028086-80081048		chr7:80028078-80028085	chr7:80028077-80028078		13;23	8;13	13;36	6;10	15;15	9;20
N	intron_retention		chr7	-	chr7:106511676-106529063				chr7:106511675-106511676;chr7:106529063-106529064		58;0	36;0	221;2	95;0	184;1	821;4
N	jcn_only_AA	XLOC_037141	chr7	+	chr7:127752522-127761251	chr7:127752522-127754487		chr7:127754488-127761251	chr7:127761251-127761252		14;0	18;0	24;1	8;0	5;0	9;0
K	intron_retention	XLOC_036963	chr7	+	chr7:110052918-110053999				chr7:110052917-110052918;chr7:110053999-110054000		99;0	61;0	384;8	30;0	29;0	168;0
N	mutually_exclusive	XLOC_039429	chr7	-	chr7:132716003-132771577,chr7:132771630-132779135	chr7:132716003-132759388,chr7:132760168-132779135	chr7:132771578-132771629	chr7:132759389-132760167			10;2	4;0	15;0	0;0	0;0	4;1
K	jcn_only_AA	XLOC_038927	chr7	-	chr7:100571290-100582989	chr7:100574515-100582989					4;169	0;121	11;256	0;63	3;96	0;98
K	intron_retention		chr7	-	chr7:27174779-27175778				chr7:27174778-27174779;chr7:27175778-27175779		147;0	92;0	103;6	54;0	98;0	85;0
K	intron_retention	XLOC_038288	chr7	-	chr7:45127569-45128541				chr7:45127568-45127569;chr7:45128541-45128542		21;2	8;1	8;8	1;0	5;0	1;0
K	alternative_donor	XLOC_037427	chr7	-	chr7:5013023-5014624	chr7:5013023-5014536		chr7:5014537-5014624	chr7:5014624-5014625		53;5	28;1	34;3	20;4	17;1	5;0
K	intron_retention	XLOC_038888	chr7	-	chr7:98261640-98266136				chr7:98261639-98261640;chr7:98266136-98266137		105;0	50;0	132;8	44;0	52;0	155;1
N	alternative_first_exon	XLOC_037229	chr7	+	chr7:136937154-136951267;chr7:136894688-136951267	chr7:136920013-136951267	chr7:136894614-136894687	chr7:136919855-136920012			11;0	14;2	15;1	4;0	7;0	5;1
N	jcn_only_AD	XLOC_038274	chr7	-	chr7:44842100-44842202	chr7:44842100-44842185		chr7:44842186-44842202	chr7:44842202-44842203		44;4	57;0	45;2	15;0	13;0	12;6
N	alternative_acceptor	XLOC_038045	chr7	-	chr7:31033011-31035208;chr7:31032973-31035208	chr7:31033019-31035208		chr7:31032973-31033010;chr7:31033011-31033018	chr7:31032972-31032973;chr7:31033010-31033011		9;2523	11;2112	13;2191	6;1090	0;1274	5;1085
K	jcn_only_AA	XLOC_039257	chr7	-	chr7:119792344-119792430	chr7:119792349-119792430		chr7:119792344-119792348	chr7:119792343-119792344		0;10	1;4	0;12	0;0	0;6	0;1
K	intron_retention	XLOC_038725	chr7	-	chr7:80095204-80095620				chr7:80095203-80095204;chr7:80095620-80095621		268;2	183;2	181;6	88;0	87;0	94;0
N	jcn_only_AD	XLOC_037301	chr7	+	chr7:141228552-141231226;chr7:141229330-141231226;chr7:141228892-141231226	chr7:141229153-141231226		chr7:141228552-141228891;chr7:141228892-141229152;chr7:141229153-141229329	chr7:141228551-141228552;chr7:141228891-141228892;chr7:141229152-141229153		73;0	51;0	78;1	11;0	28;0	39;0
N	intron_retention		chr7	+	chr7:127491067-127491351				chr7:127491066-127491067;chr7:127491351-127491352		0;110	0;89	0;156	1;118	0;136	0;250
N	jcn_only_AD	XLOC_037468	chr7	-	chr7:7284275-7287645	chr7:7284275-7286494		chr7:7286495-7287645	chr7:7287645-7287646		59;0	78;0	248;4	31;0	36;0	89;0
N	cassette	XLOC_039586	chr7	-	chr7:145267404-145268859	chr7:145267404-145268067;chr7:145268133-145268859		chr7:145268068-145268132			0;116	0;100	4;164	0;21	0;37	0;33
K	intron_retention		chr7	-	chr7:74276089-74284426				chr7:74276088-74276089;chr7:74284426-74284427		16;4	14;2	18;9	325;71	352;79	672;231
N	jcn_only_AA	XLOC_039520	chr7	-	chr7:141434330-141437568	chr7:141435344-141437568		chr7:141434330-141435343	chr7:141434329-141434330		28;0	15;0	29;0	46;1	44;0	48;0
N	intron_retention	XLOC_037990	chr7	-	chr7:29179216-29179403				chr7:29179215-29179216;chr7:29179403-29179404		0;0	0;0	0;7	0;0	0;4	0;2
N	alternative_acceptor		chr7	-	chr7:111074371-111074679	chr7:111074545-111074679		chr7:111074371-111074544	chr7:111074370-111074371		0;542	0;472	0;899	0;457	0;577	1;1645
N	alternative_acceptor		chr7	+	chr7:28749003-28749580	chr7:28749003-28749576		chr7:28749577-28749580	chr7:28749580-28749581		0;13	1;20	0;23	0;8	0;3	0;13
N	intron_retention		chr7	+	chr7:80287155-80287959				chr7:80287154-80287155;chr7:80287959-80287960		0;0	0;0	1;3	0;0	0;0	0;0
N	intron_retention		chr7	-	chr7:30955194-30956148				chr7:30955193-30955194;chr7:30956148-30956149		0;0	9;0	0;7	0;0	0;0	0;0
N	jcn_only_AA	XLOC_036770	chr7	+	chr7:25704279-25706106;chr7:25704279-25706255	chr7:25704279-25704783		chr7:25704784-25706106;chr7:25706107-25706255	chr7:25706106-25706107;chr7:25706255-25706256		0;589	3;485	6;602	0;235	0;227	0;300
N	intron_retention		chr7	+	chr7:3646066-3650797				chr7:3646065-3646066;chr7:3650797-3650798		3;0	0;0	4;4	0;0	0;0	10;2
K	alternative_first_exon	XLOC_036998	chr7	+	chr7:116504485-116509454	chr7:116506099-116509454	chr7:116504369-116504484	chr7:116506018-116506098			23;0	6;0	51;1	4;0	6;0	15;0
K	alternative_acceptor	XLOC_038299	chr7	-	chr7:45429536-45429908	chr7:45429596-45429908		chr7:45429536-45429595	chr7:45429535-45429536		0;74	0;43	0;48	0;11	0;30	1;18
N	alternative_donor		chr7	-	chr7:80799950-80803136;chr7:80799950-80802895	chr7:80799950-80803140		chr7:80802896-80803136;chr7:80803137-80803140	chr7:80803136-80803137;chr7:80803140-80803141		0;1162	0;674	1;1216	0;408	0;500	0;690
N	mutually_exclusive	XLOC_039222	chr7	-	chr7:116350143-116351797,chr7:116351968-116353977	chr7:116350143-116350772,chr7:116350930-116353977	chr7:116351798-116351967	chr7:116350773-116350929			0;0	1;1	0;3	0;4	0;0	0;2
N	jcn_only_AA		chr7	+	chr7:127908080-127908227	chr7:127908080-127908166		chr7:127908167-127908227	chr7:127908227-127908228		5;131	0;106	0;75	0;37	0;45	0;28
K	alternative_first_exon	XLOC_035915	chr7	+	chr7:28441069-28441433;chr7:28437575-28441433	chr7:28441042-28441433	chr7:28437447-28437574	chr7:28440927-28441041			0;100	0;48	11;235	0;30	1;65	8;135
N	mutually_exclusive	XLOC_039579	chr7	-	chr7:144485209-144489196,chr7:144489260-144491451	chr7:144485209-144488690,chr7:144488718-144491451	chr7:144489197-144489259	chr7:144488691-144488717			2;0	0;0	2;0	0;0	0;0	0;2
K	intron_retention	XLOC_036268	chr7	+	chr7:45440050-45442422				chr7:45440049-45440050;chr7:45442422-45442423		86;0	58;0	42;4	33;0	36;0	28;4
K	alternative_donor	XLOC_036423	chr7	+	chr7:66087269-66088766	chr7:66087272-66088766		chr7:66087269-66087271	chr7:66087268-66087269		5;67	7;85	6;137	1;32	3;41	4;109
K	jcn_only_AA	XLOC_035409,XLOC_036437	chr7	+	chr7:67647846-67662326	chr7:67647846-67651922					0;0	0;0	0;0	1;0	1;0	0;0
K	intron_retention		chr7	-	chr7:79827664-79833586				chr7:79827663-79827664;chr7:79833586-79833587		3254;0	2019;0	5945;23	1263;0	1979;0	2361;5
N	alternative_acceptor		chr7	-	chr7:111078332-111078421	chr7:111078340-111078421		chr7:111078332-111078339	chr7:111078331-111078332		0;684	0;593	1;1324	0;527	0;737	0;2704
K	cassette	XLOC_038276	chr7	-	chr7:44880471-44880922	chr7:44880471-44880566;chr7:44880639-44880922		chr7:44880567-44880638			14;61	7;37	4;47	5;24	2;26	3;21
N	intron_retention		chr7	-	chr7:80398929-80405313				chr7:80398928-80398929;chr7:80405313-80405314		4;1	0;0	0;3	27;1	26;0	26;13
N	alternative_donor	XLOC_037961	chr7	-	chr7:24587243-24587520	chr7:24587243-24587450		chr7:24587451-24587520	chr7:24587520-24587521		0;0	0;1	3;0	0;0	0;0	0;0
N	jcn_only_AD		chr7	+	chr7:101382969-101384142	chr7:101382985-101384142					0;0	0;4	0;0	0;0	0;0	1;1
K	intron_retention	XLOC_036538	chr7	+	chr7:80028086-80081048				chr7:80028085-80028086;chr7:80081048-80081049		47;0	27;1	37;24	20;0	24;3	34;3
K	jcn_only_AA	XLOC_035446,XLOC_036243	chr7	+	chr7:5082122-5083729	chr7:5082122-5083662		chr7:5083663-5083729	chr7:5083729-5083730		78;461	35;376	42;372	18;120	12;95	7;111
N	alternative_donor	XLOC_039314	chr7	-	chr7:126396015-126396355;chr7:126396015-126396574	chr7:126396015-126396526		chr7:126396356-126396526;chr7:126396527-126396574	chr7:126396526-126396527;chr7:126396574-126396575		17;0	14;0	19;1	2;0	3;0	6;0
N	alternative_first_exon		chr7	-	chr7:25235741-25237569,chr7:25235741-25238278;chr7:25235741-25250578	chr7:25235741-25237377	chr7:25250579-25250761	chr7:25237378-25237851			1;115	3;77	1;55	0;37	0;31	1;28
N	alternative_donor	XLOC_037770	chr7	-	chr7:19264826-19271513	chr7:19264826-19265951		chr7:19265952-19271513	chr7:19271513-19271514		334;1	177;0	147;3	730;1	518;2	651;12
N	alternative_donor	XLOC_038414,XLOC_039322	chr7	-	chr7:126592932-126595176;chr7:126592932-126594879	chr7:126592932-126594535		chr7:126594536-126594879;chr7:126594880-126595176	chr7:126594879-126594880;chr7:126595176-126595177		1;0	1;0	2;3	92;4	95;8	108;30
N	alternative_acceptor	XLOC_038923	chr7	-	chr7:100327864-100329034	chr7:100327883-100329034		chr7:100327864-100327882	chr7:100327863-100327864		0;100	0;72	0;71	0;39	0;60	1;47
N	intron_retention		chr7	+	chr7:80027562-80028006				chr7:80027561-80027562;chr7:80028006-80028007		0;10	0;7	0;23	0;7	0;11	4;13
N	coord_cassette	XLOC_038298	chr7	-	chr7:45392326-45395508	chr7:45392326-45394658;chr7:45394816-45395092;chr7:45395173-45395508		chr7:45394659-45394815;chr7:45395093-45395172			0;19	1;10	0;13	0;7	0;3	0;7
K	intron_retention	XLOC_035685	chr7	+	chr7:18991355-18991831				chr7:18991354-18991355;chr7:18991831-18991832		2;5	0;3	0;12	0;2	0;1	0;3
K	alternative_donor	XLOC_037143	chr7	+	chr7:127801247-127801460	chr7:127801364-127801460		chr7:127801247-127801363	chr7:127801246-127801247		119;8	87;3	121;11	10;0	24;3	20;2
K	cassette	XLOC_038623	chr7	-	chr7:67619112-67641103	chr7:67619112-67628294;chr7:67628336-67641103		chr7:67628295-67628335			0;6	0;4	3;7	0;1	0;3	2;2
K	intron_retention	XLOC_037178	chr7	+	chr7:130900661-130902176				chr7:130900660-130900661;chr7:130902176-130902177		63;0	79;0	320;6	5;0	32;0	116;0
K	jcn_only_AA	XLOC_037973	chr7	-	chr7:28408024-28413871	chr7:28408176-28413871		chr7:28408024-28408175	chr7:28408023-28408024		7;118	2;116	5;92	7;100	2;94	5;137
K	intron_retention	XLOC_037067	chr7	+	chr7:122600831-122627655				chr7:122600830-122600831;chr7:122627655-122627656		78;0	67;0	243;10	20;0	24;0	107;2
N	alternative_acceptor	XLOC_036973	chr7	+	chr7:112108484-112108573	chr7:112108484-112108554		chr7:112108555-112108573	chr7:112108573-112108574		38;0	45;1	185;1	33;0	70;0	147;2
N	intron_retention		chr7	-	chr7:141264656-141265074				chr7:141264655-141264656;chr7:141265074-141265075		8;6	0;11	5;43	32;41	21;41	41;192
K	alternative_acceptor	XLOC_035409	chr7	+	chr7:3652129-3653199	chr7:3652129-3653196		chr7:3653197-3653199	chr7:3653199-3653200		78;12	111;10	152;12	29;5	42;5	82;7
N	intron_retention		chr7	-	chr7:101840727-101845203				chr7:101840726-101840727;chr7:101845203-101845204		8;0	7;1	9;15	0;0	2;0	0;3
K	intron_retention		chr7	+	chr7:29149132-29149798				chr7:29149131-29149132;chr7:29149798-29149799		13;9	11;7	16;34	5;0	5;1	5;3
K	intron_retention	XLOC_036759	chr7	+	chr7:100496804-100498347				chr7:100496803-100496804;chr7:100498347-100498348		3;464	6;272	10;317	5;116	4;168	5;109
N	intron_retention		chr7	-	chr7:109926956-109933612				chr7:109926955-109926956;chr7:109933612-109933613		0;48	0;24	4;64	1;19	0;17	0;25
N	intron_retention		chr7	-	chr7:111072758-111073111				chr7:111072757-111072758;chr7:111073111-111073112		0;0	0;0	0;22	0;1	0;0	3;39
N	jcn_only_AA	XLOC_035548	chr7	+	chr7:12481027-12489569;chr7:12481027-12481117	chr7:12481027-12484036					0;0	4;2	5;0	0;0	0;0	1;0
N	alternative_donor	XLOC_035952	chr7	+	chr7:30104279-30107303	chr7:30105644-30107303		chr7:30104279-30105643	chr7:30104278-30104279		1;29	3;16	1;99	0;18	0;16	1;71
K	jcn_only_AA	XLOC_036325,XLOC_037149	chr7	+	chr7:127979994-127980209	chr7:127979994-127980122		chr7:127980123-127980209	chr7:127980209-127980210		19;385	22;324	27;606	11;189	13;378	13;331
K	jcn_only_AA	XLOC_035572	chr7	+	chr7:13288760-13289393	chr7:13288760-13289387		chr7:13289388-13289393	chr7:13289393-13289394		489;28	325;18	492;31	141;5	153;11	92;6
N	intron_retention		chr7	-	chr7:145266860-145268067				chr7:145266859-145266860;chr7:145268067-145268068		0;0	0;0	3;13	0;0	0;0	0;1
N	intron_retention		chr7	-	chr7:111075713-111076695				chr7:111075712-111075713;chr7:111076695-111076696		250;0	276;0	400;42	287;5	389;4	936;70
K	coord_cassette	XLOC_037013	chr7	+	chr7:118775386-118790009	chr7:118775386-118779687;chr7:118779766-118780176;chr7:118780300-118790009		chr7:118779688-118779765;chr7:118780177-118780299			7;160	2;103	4;182	0;44	1;70	1;89
N	alternative_acceptor	XLOC_037041	chr7	+	chr7:120726333-120730476;chr7:120726333-120732502	chr7:120726333-120732364		chr7:120730477-120732364;chr7:120732365-120732502	chr7:120732364-120732365;chr7:120732502-120732503		10;0	8;4	50;6	5;3	7;2	26;0
N	cassette	XLOC_036770	chr7	+	chr7:101385041-101386148;chr7:101378533-101386148;chr7:101373502-101386148	chr7:101378533-101385551,chr7:101385041-101385551,chr7:101373502-101385551;chr7:101385617-101386148		chr7:101385552-101385616			0;192	3;91	4;173	8;169	17;225	29;306
N	alternative_donor		chr7	-	chr7:126792224-126792371;chr7:126792224-126792351	chr7:126792224-126792422		chr7:126792352-126792371;chr7:126792372-126792422	chr7:126792371-126792372;chr7:126792422-126792423		3;286	1;135	2;222	1;115	0;166	1;153
N	jcn_only_AD		chr7	-	chr7:121068365-121070497	chr7:121068365-121070490		chr7:121070491-121070497	chr7:121070497-121070498		0;42	0;57	0;132	0;218	1;247	5;1081
N	intron_retention		chr7	-	chr7:45379677-45380716				chr7:45379676-45379677;chr7:45380716-45380717		0;0	0;0	0;3	0;0	0;0	0;0
K	intron_retention	XLOC_037385	chr7	-	chr7:3620475-3620776				chr7:3620474-3620475;chr7:3620776-3620777		18;3	21;3	21;11	10;0	9;2	18;3
N	intron_retention		chr7	-	chr7:80465019-80466774				chr7:80465018-80465019;chr7:80466774-80466775		0;0	0;0	2;5	0;0	0;0	0;0
N	intron_retention		chr7	-	chr7:45458661-45458912				chr7:45458660-45458661;chr7:45458912-45458913		0;45	0;28	1;128	0;18	0;10	0;61
K	cassette	XLOC_036740	chr7	+	chr7:99596107-99598490	chr7:99596107-99597035;chr7:99597060-99598490		chr7:99597036-99597059			319;92	189;40	381;86	10;4	14;6	21;3
K	intron_retention	XLOC_035843	chr7	+	chr7:25291343-25293973				chr7:25291342-25291343;chr7:25293973-25293974		18;210	22;179	26;236	0;43	6;84	0;84
K	intron_retention	XLOC_036547	chr7	+	chr7:80313209-80315113				chr7:80313208-80313209;chr7:80315113-80315114		70;0	62;1	61;10	6;0	3;0	7;0
N	alternative_donor	XLOC_037928	chr7	-	chr7:25750991-25753433;chr7:25750991-25754446;chr7:25750991-25754334;chr7:25750991-25756161	chr7:25750991-25754340		chr7:25753434-25754334;chr7:25754335-25754340;chr7:25754341-25754446;chr7:25754447-25756161	chr7:25754334-25754335;chr7:25754340-25754341;chr7:25754446-25754447;chr7:25756161-25756162		6;90	5;60	20;99	2;30	4;34	4;38
K	intron_retention	XLOC_037311	chr7	+	chr7:141475498-141482486				chr7:141475497-141475498;chr7:141482486-141482487		118;0	34;0	78;2	16;0	8;0	3;0
K	jcn_only_AA	XLOC_037415	chr7	-	chr7:4752850-4752952	chr7:4752881-4752952		chr7:4752850-4752880	chr7:4752849-4752850		0;0	3;0	3;0	0;0	0;4	0;0
K	intron_retention	XLOC_035415	chr7	+	chr7:4145185-4145265				chr7:4145184-4145185;chr7:4145265-4145266		63;0	49;0	323;2	20;0	27;0	112;2
N	intron_retention		chr7	-	chr7:102564360-102565388				chr7:102564359-102564360;chr7:102565388-102565389		0;0	0;0	0;2	2;0	3;0	16;9
K	jcn_only_AD	XLOC_037424	chr7	-	chr7:4963186-4964300	chr7:4963186-4964147		chr7:4964148-4964300	chr7:4964300-4964301		0;0	0;0	0;5	0;0	2;0	0;0
N	mutually_exclusive	XLOC_039321	chr7	-	chr7:126575413-126577808,chr7:126577922-126579172	chr7:126575413-126575489,chr7:126575537-126579172	chr7:126577809-126577921	chr7:126575490-126575536			0;0	0;6	0;4	0;2	0;0	0;4
K	jcn_only_AA	XLOC_038336	chr7	-	chr7:46791049-46795427	chr7:46791073-46795427		chr7:46791049-46791072	chr7:46791048-46791049		0;20	6;5	7;27	7;6	1;15	3;27
N	intron_retention	XLOC_038043	chr7	-	chr7:30947060-30949451				chr7:30947059-30947060;chr7:30949451-30949452		0;0	0;0	2;9	0;0	0;0	0;0
N	jcn_only_AA	XLOC_038951	chr7	-	chr7:102039692-102042626	chr7:102042076-102042626		chr7:102039692-102042075	chr7:102039691-102039692		39;0	34;0	37;0	27;0	36;0	18;2
N	jcn_only_AD	XLOC_038030	chr7	-	chr7:30607206-30609613	chr7:30607206-30607620		chr7:30607621-30609613	chr7:30609613-30609614		0;0	0;0	1;0	0;0	3;1	0;0
N	intron_retention		chr7	-	chr7:55961111-55961451				chr7:55961110-55961111;chr7:55961451-55961452		0;0	0;1	0;1	0;0	0;1	3;3
N	jcn_only_AA	XLOC_036963	chr7	+	chr7:110044486-110051388;chr7:110044486-110051473	chr7:110044486-110044617					0;57	0;27	3;119	0;6	0;11	0;63
N	jcn_only_AA	XLOC_036271	chr7	+	chr7:45544045-45547949	chr7:45544045-45544193		chr7:45544194-45547949	chr7:45547949-45547950		0;0	0;0	3;0	26;0	14;0	47;4
K	intron_retention	XLOC_038920	chr7	-	chr7:100119730-100121341				chr7:100119729-100119730;chr7:100121341-100121342		0;0	0;0	0;8	0;0	3;0	0;3
K	intron_retention		chr7	+	chr7:55925207-55926287				chr7:55925206-55925207;chr7:55926287-55926288		384;0	376;0	467;11	259;2	538;1	777;8
K	intron_retention	XLOC_038288	chr7	-	chr7:45126795-45126990				chr7:45126794-45126795;chr7:45126990-45126991		2435;0	1556;0	1187;3	921;0	1049;0	706;5
N	jcn_only_AA	XLOC_035687	chr7	+	chr7:12925866-12926417	chr7:12925866-12926395		chr7:12926396-12926417	chr7:12926417-12926418		1;3296	0;2477	0;2048	0;2288	0;2335	0;2020
N	jcn_only_AA	XLOC_038946	chr7	-	chr7:101843839-101845203;chr7:101843821-101845203;chr7:101843855-101845203	chr7:101843825-101845203		chr7:101843821-101843824;chr7:101843825-101843838;chr7:101843839-101843854	chr7:101843820-101843821;chr7:101843824-101843825;chr7:101843838-101843839		486;2787	411;2360	607;3253	173;999	376;2289	397;1979
N	jcn_only_AA	XLOC_038256	chr7	-	chr7:44231383-44232355	chr7:44231473-44232355		chr7:44231383-44231472	chr7:44231382-44231383		0;0	4;0	1;2	0;0	0;0	0;0
N	intron_retention		chr7	-	chr7:104389049-104435581				chr7:104389048-104389049;chr7:104435581-104435582		0;0	0;0	0;7	0;0	0;3	7;31
N	alternative_acceptor	XLOC_035815	chr7	+	chr7:24384183-24384545;chr7:24384183-24384730;chr7:24384183-24384636;chr7:24384183-24384721	chr7:24384183-24384694		chr7:24384546-24384636;chr7:24384637-24384694;chr7:24384695-24384721;chr7:24384722-24384730	chr7:24384636-24384637;chr7:24384694-24384695;chr7:24384721-24384722;chr7:24384730-24384731		950;23	823;19	666;12	248;4	340;10	260;9
K	intron_retention	XLOC_038234	chr7	-	chr7:43529009-43529865				chr7:43529008-43529009;chr7:43529865-43529866		60;5	13;0	189;105	10;1	17;0	70;20
N	intron_retention		chr7	+	chr7:28443614-28444852				chr7:28443613-28443614;chr7:28444852-28444853		0;0	0;0	3;8	0;0	0;1	3;14
N	alternative_donor	XLOC_038302	chr7	-	chr7:45498491-45498724	chr7:45498491-45498710		chr7:45498711-45498724	chr7:45498724-45498725		525;0	349;0	937;0	215;0	370;0	539;1
K	alternative_first_exon	XLOC_037249	chr7	+	chr7:139218359-139221393	chr7:139220639-139221393	chr7:139218227-139218358	chr7:139220611-139220638			12;34	6;25	25;27	1;7	0;12	4;8
N	alternative_donor	XLOC_035445	chr7	+	chr7:5066182-5066402;chr7:5061791-5066402	chr7:5062337-5066402		chr7:5061791-5062336;chr7:5062337-5066181	chr7:5061790-5061791;chr7:5062336-5062337		3;213	3;116	24;228	1;67	1;78	12;73
K	alternative_donor	XLOC_038414	chr7	-	chr7:55961573-55961963;chr7:55961573-55962199	chr7:55961573-55962395		chr7:55961964-55962199;chr7:55962200-55962395	chr7:55962199-55962200;chr7:55962395-55962396		14;0	19;2	37;4	11;0	9;0	29;4
N	intron_retention		chr7	+	chr7:125569795-125569941				chr7:125569794-125569795;chr7:125569941-125569942		0;0	0;0	0;0	0;0	0;19	5;26
K	intron_retention	XLOC_037191	chr7	+	chr7:131562363-131563333				chr7:131562362-131562363;chr7:131563333-131563334		2;2	3;2	5;11	0;0	0;3	0;2
K	jcn_only_AA	XLOC_037331	chr7	+	chr7:142488516-142488865	chr7:142488516-142488847		chr7:142488848-142488865	chr7:142488865-142488866		371;603	200;436	444;776	178;326	179;312	254;434
N	cassette	XLOC_037406	chr7	-	chr7:4482689-4482972	chr7:4482689-4482790;chr7:4482894-4482972		chr7:4482791-4482893			0;131	0;69	1;151	0;25	0;27	0;49
N	cassette	XLOC_037249	chr7	+	chr7:139230297-139238575	chr7:139230297-139236869;chr7:139236989-139238575		chr7:139236870-139236988			0;46	0;42	4;57	0;12	1;18	0;14
K	intron_retention	XLOC_038312	chr7	-	chr7:45713729-45717700				chr7:45713728-45713729;chr7:45717700-45717701		19;0	13;3	14;10	4;1	5;0	6;8
K	jcn_only_AA	XLOC_039439	chr7	-	chr7:133702420-133708923	chr7:133702470-133708923		chr7:133702420-133702469	chr7:133702419-133702420		0;0	0;0	0;3	0;5	0;0	0;0
N	intron_retention		chr7	+	chr7:49759794-49770809				chr7:49759793-49759794;chr7:49770809-49770810		0;0	0;0	1;9	0;0	0;0	0;2
N	cassette	XLOC_038031	chr7	-	chr7:30617163-30624499	chr7:30617163-30623414;chr7:30623516-30624499		chr7:30623415-30623515			15;1057	16;821	32;919	13;531	16;771	13;664
N	cassette	XLOC_035963	chr7	+	chr7:30311901-30313918	chr7:30311901-30312236;chr7:30312389-30313918		chr7:30312237-30312388			0;29	0;18	0;24	0;8	0;7	0;6
K	intron_retention	XLOC_037389	chr7	-	chr7:3720139-3720292				chr7:3720138-3720139;chr7:3720292-3720293		910;35	662;24	1666;100	935;24	1403;45	2132;72
K	cassette	XLOC_035921	chr7	+	chr7:28744338-28746451	chr7:28744338-28744560;chr7:28744720-28746451		chr7:28744561-28744719			40;0	31;0	18;4	17;0	11;0	5;0
N	intron_retention	XLOC_039453	chr7	-	chr7:135646544-135648590				chr7:135646543-135646544;chr7:135648590-135648591		19;2	8;0	21;5	14;0	8;1	18;5
K	intron_retention		chr7	-	chr7:145266645-145266777				chr7:145266644-145266645;chr7:145266777-145266778		116;0	108;0	252;4	18;0	30;0	65;0
K	intron_retention	XLOC_035415	chr7	+	chr7:4142639-4142833				chr7:4142638-4142639;chr7:4142833-4142834		31;0	32;0	150;3	3;0	13;0	46;0
N	alternative_donor	XLOC_039197	chr7	-	chr7:113322791-113325777	chr7:113322791-113323414		chr7:113323415-113325777	chr7:113325777-113325778		68;0	39;0	154;2	18;0	23;0	89;1
K	cassette	XLOC_039329	chr7	-	chr7:126788435-126792060	chr7:126788435-126789023;chr7:126789135-126792060		chr7:126789024-126789134			0;125	0;87	0;107	0;75	0;69	0;76
N	intron_retention		chr7	-	chr7:30727874-30727986				chr7:30727873-30727874;chr7:30727986-30727987		0;25	0;19	0;22	0;12	0;14	2;6
K	jcn_only_AD	XLOC_038263	chr7	-	chr7:44492659-44493189	chr7:44492659-44493177		chr7:44493178-44493189	chr7:44493189-44493190		152;2	90;0	107;0	46;0	39;0	44;0
N	jcn_only_AA	XLOC_037385	chr7	-	chr7:3620973-3621062	chr7:3620984-3621062		chr7:3620973-3620983	chr7:3620972-3620973		0;55	1;47	3;63	0;36	0;35	0;34
K	intron_retention	XLOC_039586	chr7	-	chr7:145261001-145261932				chr7:145261000-145261001;chr7:145261932-145261933		59;0	60;0	59;12	10;0	21;0	21;1
N	alternative_donor	XLOC_037191	chr7	+	chr7:131560536-131560709;chr7:131560455-131560709	chr7:131560461-131560709		chr7:131560455-131560460;chr7:131560461-131560535	chr7:131560454-131560455;chr7:131560460-131560461		366;1	198;0	257;1	97;0	96;0	78;0
N	cassette	XLOC_037945	chr7	-	chr7:27159592-27164619	chr7:27159592-27160287;chr7:27160408-27164619		chr7:27160288-27160407			0;58	0;36	0;46	0;21	0;25	0;26
K	alternative_donor	XLOC_038267	chr7	-	chr7:44553709-44553822	chr7:44553709-44553808		chr7:44553809-44553822	chr7:44553822-44553823		9;174	0;104	3;126	3;58	5;68	0;62
K	intron_retention	XLOC_035973	chr7	+	chr7:30564799-30565094				chr7:30564798-30564799;chr7:30565094-30565095		53;0	49;1	38;12	26;0	18;0	33;7
K	jcn_only_AA	XLOC_037207	chr7	+	chr7:133667692-133671368	chr7:133667692-133671365		chr7:133671366-133671368	chr7:133671368-133671369		0;14	3;7	7;13	0;0	0;0	0;8
K	intron_retention	XLOC_036287	chr7	+	chr7:45873175-45873758				chr7:45873174-45873175;chr7:45873758-45873759		8;3	7;0	8;6	5;0	2;1	1;3
K	intron_retention	XLOC_038281	chr7	-	chr7:44993032-44993810				chr7:44993031-44993032;chr7:44993810-44993811		0;0	2;0	12;8	3;0	1;0	0;3
N	intron_retention	XLOC_039042	chr7	-	chr7:104306095-104306862				chr7:104306094-104306095;chr7:104306862-104306863		0;3	0;0	1;10	0;0	0;0	0;11
N	alternative_acceptor	XLOC_037380	chr7	-	chr7:3487031-3495925	chr7:3489222-3495925		chr7:3487031-3489221	chr7:3487030-3487031		0;0	0;0	0;0	0;12	0;18	3;36
N	alternative_acceptor	XLOC_036363	chr7	+	chr7:56203908-56204385	chr7:56203908-56204372		chr7:56204373-56204385	chr7:56204385-56204386		39;0	14;1	71;2	8;0	6;0	15;0
K	intron_retention	XLOC_038312	chr7	-	chr7:45712174-45712256				chr7:45712173-45712174;chr7:45712256-45712257		114;3	76;0	87;5	104;3	104;0	122;5
N	alternative_acceptor	XLOC_039454	chr7	-	chr7:135693489-135694231	chr7:135693497-135694231		chr7:135693489-135693496	chr7:135693488-135693489		0;200	0;104	2;649	0;18	0;21	0;111
K	alternative_acceptor	XLOC_037951	chr7	-	chr7:27342758-27343242	chr7:27342761-27343242		chr7:27342758-27342760	chr7:27342757-27342758		11;58	7;42	7;42	5;24	2;18	2;19
K	intron_retention	XLOC_037988	chr7	-	chr7:29154532-29154615				chr7:29154531-29154532;chr7:29154615-29154616		0;0	0;0	2;5	0;0	0;0	0;0
K	jcn_only_AA	XLOC_035885,XLOC_036301	chr7	+	chr7:46845918-46847595	chr7:46845918-46847538		chr7:46847539-46847595	chr7:46847595-46847596		3326;1	1350;0	938;0	809;0	932;0	439;0
N	intron_retention		chr7	+	chr7:121074904-121076129				chr7:121074903-121074904;chr7:121076129-121076130		3;0	0;0	5;6	0;0	1;0	7;2
N	alternative_donor	XLOC_038125	chr7	-	chr7:35276812-35281331	chr7:35276812-35276954		chr7:35276955-35281331	chr7:35281331-35281332		11;0	14;0	23;0	8;0	11;0	13;1
K	alternative_acceptor	XLOC_036328	chr7	+	chr7:49759312-49759597	chr7:49759312-49759541		chr7:49759542-49759597	chr7:49759597-49759598		84;8	44;6	71;8	9;1	18;0	27;2
N	intron_retention		chr7	-	chr7:44865628-44867059				chr7:44865627-44865628;chr7:44867059-44867060		7;4	0;0	0;6	0;0	3;0	0;1
N	alternative_acceptor	XLOC_037703	chr7	-	chr7:15942359-15942788	chr7:15942375-15942788		chr7:15942359-15942374	chr7:15942358-15942359		0;183	0;154	2;203	2;123	0;183	0;212
K	intron_retention	XLOC_037149	chr7	+	chr7:127977322-127978140				chr7:127977321-127977322;chr7:127978140-127978141		520;0	505;0	915;6	290;0	518;0	608;0
N	jcn_only_AD	XLOC_038051	chr7	-	chr7:31134518-31135688;chr7:31134518-31135707;chr7:31134518-31135596;chr7:31134518-31135525	chr7:31134518-31135557		chr7:31135526-31135557;chr7:31135558-31135596;chr7:31135597-31135688;chr7:31135689-31135707	chr7:31135557-31135558;chr7:31135596-31135597;chr7:31135688-31135689;chr7:31135707-31135708		33;0	30;0	50;0	93;0	156;0	188;2
N	alternative_donor	XLOC_038229	chr7	-	chr7:43311251-43312741;chr7:43311251-43312993;chr7:43311251-43311592;chr7:43311251-43313103;chr7:43311251-43313044	chr7:43311251-43312577		chr7:43311593-43312577;chr7:43312578-43312741;chr7:43312742-43312993;chr7:43312994-43313044;chr7:43313045-43313103	chr7:43312577-43312578;chr7:43312741-43312742;chr7:43312993-43312994;chr7:43313044-43313045;chr7:43313103-43313104		0;0	9;0	123;5	3;0	7;0	21;0
N	alternative_donor		chr7	+	chr7:126761755-126763128;chr7:126759819-126763128;chr7:126761317-126763128	chr7:126762048-126763128		chr7:126759819-126761316;chr7:126761317-126761754;chr7:126761755-126762047	chr7:126759818-126759819;chr7:126761316-126761317;chr7:126761754-126761755		0;0	3;0	1;4	0;0	0;0	0;0
K	intron_retention	XLOC_037412	chr7	-	chr7:4642042-4642135				chr7:4642041-4642042;chr7:4642135-4642136		252;0	180;0	202;3	255;0	295;3	507;3
K	jcn_only_AA	XLOC_037067	chr7	+	chr7:122600831-122633744	chr7:122600831-122627655		chr7:122627656-122633744	chr7:122633744-122633745		11;78	0;67	17;243	8;20	0;24	5;107
K	intron_retention	XLOC_038698	chr7	-	chr7:78775726-78780437				chr7:78775725-78775726;chr7:78780437-78780438		76;0	42;0	72;4	54;0	66;0	61;1
K	jcn_only_AA	XLOC_035643	chr7	+	chr7:16831139-16831345;chr7:16831139-16831485	chr7:16831139-16831464		chr7:16831346-16831464;chr7:16831465-16831485	chr7:16831464-16831465;chr7:16831485-16831486		137;22	104;27	124;26	55;20	45;12	74;14
N	intron_retention		chr7	+	chr7:127485243-127485593				chr7:127485242-127485243;chr7:127485593-127485594		0;1	3;0	5;12	0;0	0;0	0;6
N	alternative_acceptor	XLOC_036646	chr7	+	chr7:113551118-113551238	chr7:113551118-113551234		chr7:113551235-113551238	chr7:113551238-113551239		0;39	0;27	1;170	0;8	0;4	0;61
K	jcn_only_AA	XLOC_036759	chr7	+	chr7:100498450-100498568;chr7:100498450-100498597	chr7:100498450-100498735		chr7:100498569-100498597;chr7:100498598-100498735	chr7:100498597-100498598;chr7:100498735-100498736		6;3084	11;2242	13;2573	0;1176	0;1175	0;928
K	intron_retention	XLOC_038275	chr7	-	chr7:44864670-44864761				chr7:44864669-44864670;chr7:44864761-44864762		176;3	103;4	139;12	47;0	66;0	60;1
K	intron_retention	XLOC_038894	chr7	-	chr7:98593811-98594751				chr7:98593810-98593811;chr7:98594751-98594752		21;4	8;0	12;12	0;0	1;0	4;8
K	intron_retention	XLOC_036563	chr7	+	chr7:81309896-81315109				chr7:81309895-81309896;chr7:81315109-81315110		0;3	0;0	1;6	0;0	0;0	0;1
K	jcn_only_AA	XLOC_039410	chr7	-	chr7:131361933-131362507	chr7:131361937-131362507		chr7:131361933-131361936	chr7:131361932-131361933		0;15	0;12	6;13	0;0	0;1	0;6
N	intron_retention		chr7	-	chr7:104421247-104421434				chr7:104421246-104421247;chr7:104421434-104421435		0;0	0;3	0;52	0;2	0;12	5;101
N	intron_retention		chr7	+	chr7:81878375-81883214				chr7:81878374-81878375;chr7:81883214-81883215		0;4	0;1	0;36	0;0	0;0	4;3
N	intron_retention		chr7	+	chr7:101906397-101909663				chr7:101906396-101906397;chr7:101909663-101909664		2;5	0;0	20;9	0;0	0;0	0;4
K	intron_retention	XLOC_036422	chr7	+	chr7:66069527-66070589				chr7:66069526-66069527;chr7:66070589-66070590		0;0	4;0	12;13	0;0	0;0	5;3
N	alternative_acceptor	XLOC_035411,XLOC_035437	chr7	+	chr7:4877194-4891264;chr7:4877194-4891183	chr7:4877194-4877730		chr7:4877731-4891183;chr7:4891184-4891264	chr7:4891183-4891184;chr7:4891264-4891265		55;0	23;0	32;4	12;0	11;0	12;1
K	intron_retention		chr7	-	chr7:67235229-67236523				chr7:67235228-67235229;chr7:67236523-67236524		465;0	520;2	1079;13	81;0	93;0	358;2
N	jcn_only_AD	XLOC_036325	chr7	+	chr7:49372370-49398082	chr7:49397739-49398082		chr7:49372370-49397738	chr7:49372369-49372370		53;0	28;0	99;0	1;0	3;2	0;0
K	jcn_only_AA	XLOC_035562,XLOC_036301	chr7	+	chr7:46851059-46853982	chr7:46851059-46851876		chr7:46851877-46853982	chr7:46853982-46853983		37;4997	30;2932	10;2316	0;1811	13;2173	5;1366
K	jcn_only_AA	XLOC_037761	chr7	-	chr7:18899683-18900918	chr7:18899714-18900918		chr7:18899683-18899713	chr7:18899682-18899683		0;22	0;13	0;19	0;8	0;4	0;8
N	jcn_only_AD	XLOC_039282	chr7	-	chr7:122123709-122124256;chr7:122123709-122124393	chr7:122123709-122128137					5;3	10;0	18;0	0;0	3;0	1;0
N	intron_retention		chr7	+	chr7:30415676-30417352				chr7:30415675-30415676;chr7:30417352-30417353		1;42	8;30	0;97	0;13	0;20	0;28
N	jcn_only_AA	XLOC_039082	chr7	-	chr7:105613338-105617440	chr7:105613417-105617440		chr7:105613338-105613416	chr7:105613337-105613338		0;44	0;26	1;78	0;25	0;25	0;50
N	cassette	XLOC_039454	chr7	-	chr7:135705786-135708765	chr7:135705786-135707360;chr7:135708321-135708765		chr7:135707361-135708320			32;225	17;131	117;672	5;13	1;24	13;116
N	intron_retention		chr7	-	chr7:19257072-19257523				chr7:19257071-19257072;chr7:19257523-19257524		0;184	0;158	0;136	1;548	7;635	11;631
N	alternative_donor	XLOC_037388	chr7	-	chr7:3692119-3692740;chr7:3692119-3692532	chr7:3692119-3692572		chr7:3692533-3692572;chr7:3692573-3692740	chr7:3692572-3692573;chr7:3692740-3692741		95;0	24;0	57;0	11;0	24;0	29;0
N	jcn_only_AA	XLOC_037292	chr7	+	chr7:140946429-140946501	chr7:140946429-140946489		chr7:140946490-140946501	chr7:140946501-140946502		34;0	19;0	31;0	13;0	16;0	7;1
N	alternative_acceptor	XLOC_037207	chr7	+	chr7:133658645-133660094;chr7:133658645-133660070	chr7:133658645-133660135		chr7:133660071-133660094;chr7:133660095-133660135	chr7:133660094-133660095;chr7:133660135-133660136		4;0	0;0	10;3	0;0	1;0	6;0
K	cassette	XLOC_035706	chr7	+	chr7:19514540-19515203	chr7:19514540-19515024;chr7:19515091-19515203		chr7:19515025-19515090			5;31	5;25	10;23	6;9	16;15	0;15
K	intron_retention	XLOC_037136	chr7	+	chr7:127539922-127540655				chr7:127539921-127539922;chr7:127540655-127540656		70;0	78;0	198;14	43;0	24;0	77;2
K	intron_retention	XLOC_037387	chr7	-	chr7:3670042-3670937				chr7:3670041-3670042;chr7:3670937-3670938		0;0	0;0	2;2	0;0	0;0	0;0
N	alternative_acceptor	XLOC_036581	chr7	+	chr7:82683841-82684318	chr7:82683841-82684311		chr7:82684312-82684318	chr7:82684318-82684319		39;0	32;0	60;0	17;0	20;0	24;0
N	intron_retention		chr7	-	chr7:45131567-45132068				chr7:45131566-45131567;chr7:45132068-45132069		14;0	10;0	7;2	1;0	4;0	5;3
K	intron_retention	XLOC_038336	chr7	-	chr7:46791049-46795906				chr7:46791048-46791049;chr7:46795906-46795907		0;2	0;0	2;6	0;0	1;0	0;0
K	intron_retention	XLOC_037783	chr7	-	chr7:19590336-19591105				chr7:19590335-19590336;chr7:19591105-19591106		0;0	1;0	16;24	0;0	0;0	3;1
N	alternative_last_exon	XLOC_036778	chr7	+	chr7:101910547-101910777;chr7:101910547-101977379;chr7:101910547-101926428	chr7:101910547-101911272	chr7:101977380-101977450;chr7:101926429-101926675	chr7:101911273-101913752			0;228	0;195	2;169	1;82	0;105	0;90
N	intron_retention		chr7	+	chr7:102230189-102235661				chr7:102230188-102230189;chr7:102235661-102235662		0;0	0;0	0;3	6;0	0;0	0;5
N	jcn_only_AA	XLOC_036360	chr7	+	chr7:127915303-127915385	chr7:127915303-127915378		chr7:127915379-127915385	chr7:127915385-127915386		0;45	0;57	0;63	0;12	0;36	1;37
N	intron_retention		chr7	-	chr7:126149538-126153198				chr7:126149537-126149538;chr7:126153198-126153199		0;39	0;22	0;41	2;20	0;19	0;23
N	alternative_donor	XLOC_037212	chr7	+	chr7:134670834-134724329;chr7:134670845-134724329	chr7:134670061-134724329		chr7:134670061-134670833;chr7:134670834-134670844	chr7:134670060-134670061;chr7:134670833-134670834		7;0	5;0	11;0	1;0	3;0	4;1
K	intron_retention	XLOC_037136	chr7	+	chr7:127530360-127530439				chr7:127530359-127530360;chr7:127530439-127530440		174;0	126;0	604;4	87;0	136;0	183;0
N	alternative_acceptor		chr7	+	chr7:110061776-110069487	chr7:110061776-110069483		chr7:110069484-110069487	chr7:110069487-110069488		0;13	0;9	0;37	2;0	0;18	1;13
N	intron_retention		chr7	+	chr7:81023485-81025393				chr7:81023484-81023485;chr7:81025393-81025394		0;57	0;48	0;114	0;26	1;23	4;63
N	cassette	XLOC_036782	chr7	+	chr7:102231426-102236093;chr7:102226446-102236093;chr7:102230189-102236093	chr7:102231426-102235661,chr7:102226446-102235661,chr7:102230189-102235661;chr7:102235760-102236093		chr7:102235662-102235759			126;1	63;4	61;2	138;10	156;4	246;7
N	alternative_acceptor	XLOC_039045	chr7	-	chr7:104387664-104388238;chr7:104387631-104388238	chr7:104387598-104388238		chr7:104387598-104387630;chr7:104387631-104387663	chr7:104387597-104387598;chr7:104387630-104387631		3;0	9;0	17;0	191;0	483;3	790;5
N	intron_retention		chr7	-	chr7:127406280-127406723				chr7:127406279-127406280;chr7:127406723-127406724		0;3	0;1	6;4	0;0	0;0	0;0
N	intron_retention	XLOC_037143	chr7	+	chr7:127801247-127801553				chr7:127801246-127801247;chr7:127801553-127801554		1;9	0;6	0;16	0;0	0;3	0;3
K	jcn_only_AA	XLOC_037426	chr7	-	chr7:4993553-4996003	chr7:4994913-4996003		chr7:4993553-4994912	chr7:4993552-4993553		6;0	5;0	12;2	0;0	2;0	5;0
N	intron_retention		chr7	-	chr7:135701068-135701954				chr7:135701067-135701068;chr7:135701954-135701955		0;11	0;3	1;107	0;0	0;0	0;20
N	jcn_only_AA	XLOC_039520	chr7	-	chr7:141431945-141432020;chr7:141431914-141432020	chr7:141431550-141432020					39;0	34;0	31;0	136;0	151;1	146;0
N	jcn_only_AA	XLOC_037928	chr7	-	chr7:25726904-25733015;chr7:25732439-25733015	chr7:25726885-25733015		chr7:25726885-25726903;chr7:25726904-25732438	chr7:25726884-25726885;chr7:25726903-25726904		433;0	321;0	528;7	164;0	218;0	273;1
N	mutually_exclusive	XLOC_037406	chr7	-	chr7:4482894-4483102,chr7:4483186-4483340	chr7:4482894-4482972,chr7:4483014-4483340	chr7:4483103-4483185	chr7:4482973-4483013			0;0	0;0	3;2	0;0	3;0	2;0
N	alternative_donor	XLOC_039302	chr7	-	chr7:125472230-125486337;chr7:125472230-125472606;chr7:125472230-125503329	chr7:125472230-125478454		chr7:125472607-125478454;chr7:125478455-125486337;chr7:125486338-125503329	chr7:125478454-125478455;chr7:125486337-125486338;chr7:125503329-125503330		1;0	1;0	2;1	0;0	1;0	4;0
K	intron_retention	XLOC_037135	chr7	+	chr7:127485690-127485927				chr7:127485689-127485690;chr7:127485927-127485928		118;2	120;0	181;16	121;0	100;1	245;17
N	intron_retention	XLOC_036422	chr7	+	chr7:66069527-66070560				chr7:66069526-66069527;chr7:66070560-66070561		0;0	0;0	4;15	0;0	0;0	0;4
N	alternative_acceptor		chr7	-	chr7:141264065-141264222;chr7:141263898-141264222;chr7:141264049-141264222	chr7:141263822-141264222		chr7:141263822-141263897;chr7:141263898-141264048;chr7:141264049-141264064	chr7:141263821-141263822;chr7:141263897-141263898;chr7:141264048-141264049		479;0	345;0	376;0	1541;0	1665;8	2124;0
N	intron_retention		chr7	-	chr7:127027991-127028074				chr7:127027990-127027991;chr7:127028074-127028075		0;0	0;0	0;4	0;0	0;0	0;0
N	jcn_only_AA	XLOC_038045	chr7	-	chr7:31033011-31035208;chr7:31032973-31035208	chr7:31033019-31035208		chr7:31032973-31033010;chr7:31033011-31033018	chr7:31032972-31032973;chr7:31033010-31033011		9;7218	11;6087	13;6471	8;3166	0;3525	5;3192
N	alternative_donor	XLOC_036363	chr7	+	chr7:56212999-56213441	chr7:56213007-56213441		chr7:56212999-56213006	chr7:56212998-56212999		102;0	71;0	172;0	23;0	25;0	72;1
N	intron_retention		chr7	-	chr7:18893070-18893184				chr7:18893069-18893070;chr7:18893184-18893185		0;0	0;0	1;4	0;0	0;0	0;0
N	alternative_acceptor		chr7	+	chr7:90165617-90169183	chr7:90165617-90169181		chr7:90169182-90169183	chr7:90169183-90169184		0;217	0;216	0;595	0;91	0;257	0;668
K	intron_retention	XLOC_038234	chr7	-	chr7:43529009-43529472				chr7:43529008-43529009;chr7:43529472-43529473		0;13	0;3	8;107	1;1	2;3	3;25
N	alternative_acceptor		chr7	+	chr7:101400035-101400143	chr7:101400035-101400127		chr7:101400128-101400143	chr7:101400143-101400144		0;142	0;80	0;133	0;136	0;132	0;239
K	intron_retention	XLOC_038667	chr7	-	chr7:73503515-73504987				chr7:73503514-73503515;chr7:73504987-73504988		19;0	17;0	86;3	5;0	18;1	68;5
K	intron_retention	XLOC_037164	chr7	+	chr7:128777387-128778428				chr7:128777386-128777387;chr7:128778428-128778429		118;0	64;0	148;4	78;0	125;0	231;1
K	intron_retention	XLOC_035630	chr7	+	chr7:16113190-16113349				chr7:16113189-16113190;chr7:16113349-16113350		368;0	204;0	305;15	114;0	129;0	212;1
N	intron_retention		chr7	-	chr7:3738925-3844086				chr7:3738924-3738925;chr7:3844086-3844087		44;4	0;17	0;49	8;10	6;1	0;22
N	cassette	XLOC_039571	chr7	-	chr7:143695613-143700713	chr7:143695613-143699233;chr7:143699333-143700713		chr7:143699234-143699332			0;4	0;3	0;0	0;0	0;1	1;1
N	intron_retention		chr7	+	chr7:102233200-102236093				chr7:102233199-102233200;chr7:102236093-102236094		0;0	0;0	0;5	3;0	0;2	4;17
N	jcn_only_AD		chr7	-	chr7:80391853-80392316	chr7:80391853-80392186		chr7:80392187-80392316	chr7:80392316-80392317		0;296	0;190	0;195	0;322	0;360	3;462
N	intron_retention		chr7	-	chr7:142385619-142386601				chr7:142385618-142385619;chr7:142386601-142386602		8;1	0;0	0;7	0;0	0;0	0;2
K	cassette	XLOC_039333	chr7	-	chr7:126861293-126861704	chr7:126861293-126861475;chr7:126861547-126861704		chr7:126861476-126861546			0;232	0;157	1;199	0;48	0;75	0;107
N	intron_retention		chr7	+	chr7:25704279-25706106				chr7:25704278-25704279;chr7:25706106-25706107		0;3	3;0	1;8	0;0	0;0	0;2
N	mutually_exclusive	XLOC_037973	chr7	-	chr7:28407579-28413871,chr7:28414343-28423435	chr7:28407579-28407935,chr7:28408176-28423435	chr7:28413872-28414342	chr7:28407936-28408175			0;0	0;0	0;0	3;0	1;0	0;2
N	cassette	XLOC_036784	chr7	+	chr7:102442044-102446549	chr7:102442044-102442986;chr7:102443076-102446549		chr7:102442987-102443075			5;582	0;355	5;502	0;76	0;94	5;72
K	jcn_only_AD	XLOC_036241	chr7	+	chr7:44816460-44828486;chr7:44816479-44828486	chr7:44816484-44828486		chr7:44816460-44816478;chr7:44816479-44816483	chr7:44816459-44816460;chr7:44816478-44816479		1;402	1;286	3;414	0;34	0;68	0;71
N	alternative_donor	XLOC_039314	chr7	-	chr7:126396015-126396355;chr7:126396015-126396526	chr7:126396015-126396574		chr7:126396356-126396526;chr7:126396527-126396574	chr7:126396526-126396527;chr7:126396574-126396575		17;0	14;0	16;4	2;0	3;0	6;0
N	intron_retention		chr7	-	chr7:80392778-80393408				chr7:80392777-80392778;chr7:80393408-80393409		0;0	0;0	1;8	0;0	0;0	0;5
K	intron_retention	XLOC_037133	chr7	+	chr7:127475626-127475756				chr7:127475625-127475626;chr7:127475756-127475757		108;0	76;0	87;6	23;0	58;0	58;2
N	intron_retention		chr7	-	chr7:30590870-30591399				chr7:30590869-30590870;chr7:30591399-30591400		0;0	0;0	0;0	0;3	0;6	1;2
K	intron_retention	XLOC_035846	chr7	+	chr7:25338560-25339464				chr7:25338559-25338560;chr7:25339464-25339465		9;0	4;0	11;13	0;0	0;0	0;0
N	intron_retention		chr7	+	chr7:97894014-97898539				chr7:97894013-97894014;chr7:97898539-97898540		0;1	0;0	0;7	0;0	0;0	2;0
K	intron_retention	XLOC_039327	chr7	-	chr7:126699986-126700256				chr7:126699985-126699986;chr7:126700256-126700257		1144;13	950;8	784;24	490;1	471;2	283;10
K	intron_retention	XLOC_039086	chr7	-	chr7:105743493-105743829				chr7:105743492-105743493;chr7:105743829-105743830		416;0	239;0	250;4	182;0	124;0	112;0
N	intron_retention		chr7	-	chr7:126592811-126592899				chr7:126592810-126592811;chr7:126592899-126592900		0;0	0;0	0;1	0;38	0;40	0;118
N	intron_retention		chr7	-	chr7:34219103-34227117				chr7:34219102-34219103;chr7:34227117-34227118		0;0	0;0	1;3	0;0	0;0	0;0
N	intron_retention		chr7	-	chr7:141264304-141264739				chr7:141264303-141264304;chr7:141264739-141264740		0;2	0;4	0;13	0;17	0;13	1;80
K	intron_retention	XLOC_035434	chr7	+	chr7:4746262-4746376				chr7:4746261-4746262;chr7:4746376-4746377		52;9	39;1	110;11	2;0	0;0	5;0
K	jcn_only_AD	XLOC_039338	chr7	-	chr7:127016283-127017276;chr7:127016283-127016557	chr7:127016283-127016442		chr7:127016443-127016557;chr7:127016558-127017276	chr7:127016557-127016558;chr7:127017276-127017277		1;288	3;180	10;209	0;47	3;54	3;89
K	jcn_only_AA	XLOC_035690	chr7	+	chr7:19092255-19092417;chr7:19092255-19092542	chr7:19092255-19092546		chr7:19092418-19092542;chr7:19092543-19092546	chr7:19092542-19092543;chr7:19092546-19092547		0;3	9;6	0;0	1;1	3;3	0;0
K	alternative_donor	XLOC_037262	chr7	+	chr7:140137774-140138318	chr7:140138054-140138318		chr7:140137774-140138053	chr7:140137773-140137774		60;0	24;0	34;0	18;0	8;0	5;0
K	jcn_only_AA	XLOC_038051	chr7	-	chr7:31142576-31142803	chr7:31142655-31142803		chr7:31142576-31142654	chr7:31142575-31142576		1;60	0;39	6;74	3;93	0;119	5;289
N	cassette	XLOC_037152	chr7	+	chr7:128064737-128070628	chr7:128064737-128068592;chr7:128068697-128070628		chr7:128068593-128068696			0;554	0;348	2;1166	0;180	0;262	0;584
N	alternative_donor	XLOC_036598	chr7	+	chr7:83892476-83895529;chr7:83884077-83895529	chr7:83892068-83895529		chr7:83884077-83892067;chr7:83892068-83892475	chr7:83884076-83884077;chr7:83892067-83892068		8;0	5;0	16;0	4;0	4;0	6;0
N	intron_retention		chr7	-	chr7:19260679-19260823				chr7:19260678-19260679;chr7:19260823-19260824		6;0	2;0	6;1	3;0	9;1	12;14
N	alternative_donor	XLOC_036715	chr7	+	chr7:97383947-97386801;chr7:97383807-97386801	chr7:97384049-97386801		chr7:97383807-97383946;chr7:97383947-97384048	chr7:97383806-97383807;chr7:97383946-97383947		146;0	139;0	179;4	70;0	52;0	54;0
N	intron_retention		chr7	-	chr7:145273969-145278736				chr7:145273968-145273969;chr7:145278736-145278737		1;0	0;0	2;8	0;0	0;0	0;0
N	intron_retention		chr7	-	chr7:119859916-119895630				chr7:119859915-119859916;chr7:119895630-119895631		0;1	2;0	3;5	0;0	0;0	7;3
K	intron_retention		chr7	-	chr7:101828850-101828948				chr7:101828849-101828850;chr7:101828948-101828949		816;0	681;0	1308;8	274;0	360;0	619;0
N	alternative_donor	XLOC_039434	chr7	-	chr7:133081861-133123140;chr7:133081861-133122986;chr7:133081861-133122833;chr7:133081861-133088276;chr7:133081861-133122581	chr7:133081861-133122686		chr7:133088277-133122581;chr7:133122582-133122686;chr7:133122687-133122833;chr7:133122834-133122986;chr7:133122987-133123140	chr7:133122581-133122582;chr7:133122686-133122687;chr7:133122833-133122834;chr7:133122986-133122987;chr7:133123140-133123141		72;2	33;0	71;0	8;0	1;0	12;0
K	intron_retention	XLOC_039234	chr7	-	chr7:118183894-118184472				chr7:118183893-118183894;chr7:118184472-118184473		21;0	34;0	124;6	20;0	14;0	101;0
K	intron_retention	XLOC_037133	chr7	+	chr7:127471978-127472097				chr7:127471977-127471978;chr7:127472097-127472098		46;0	60;0	62;13	19;0	29;0	30;5
N	intron_retention		chr7	+	chr7:28441042-28441306				chr7:28441041-28441042;chr7:28441306-28441307		0;0	0;0	5;14	0;6	0;4	0;15
N	alternative_acceptor	XLOC_038945	chr7	-	chr7:101836952-101837720;chr7:101837235-101837720;chr7:101837374-101837720	chr7:101837377-101837720		chr7:101836952-101837234;chr7:101837235-101837373;chr7:101837374-101837376	chr7:101836951-101836952;chr7:101837234-101837235;chr7:101837373-101837374		56;19	22;14	52;51	11;6	17;8	19;25
K	intron_retention	XLOC_039579	chr7	-	chr7:144481780-144482259				chr7:144481779-144481780;chr7:144482259-144482260		79;2	32;0	99;7	15;0	22;0	44;1
K	intron_retention		chr7	-	chr7:46712265-46712588				chr7:46712264-46712265;chr7:46712588-46712589		156;3	177;0	43;0	6601;38	10284;70	24741;366
K	alternative_donor	XLOC_037641	chr7	-	chr7:13277429-13278643	chr7:13277429-13278343		chr7:13278344-13278643	chr7:13278643-13278644		0;0	2;0	7;0	0;1	0;0	0;0
N	intron_retention		chr7	+	chr7:24570579-24570828				chr7:24570578-24570579;chr7:24570828-24570829		0;0	0;0	1;6	0;0	0;1	0;1
N	intron_retention		chr7	+	chr7:43454592-43456478				chr7:43454591-43454592;chr7:43456478-43456479		0;0	0;0	1;5	0;0	0;0	0;0
N	alternative_donor	XLOC_039430	chr7	-	chr7:132837208-132850594;chr7:132837208-132850590	chr7:132837208-132847866		chr7:132847867-132850590;chr7:132850591-132850594	chr7:132850590-132850591;chr7:132850594-132850595		6;1	16;1	72;12	6;1	5;1	48;4
N	jcn_only_AA	XLOC_038289	chr7	-	chr7:45147581-45147724;chr7:45147494-45147724	chr7:45147522-45147724		chr7:45147494-45147521;chr7:45147522-45147580	chr7:45147493-45147494;chr7:45147521-45147522		95;1	48;9	40;2	28;0	18;0	29;0
N	jcn_only_AA	XLOC_036538	chr7	+	chr7:80028086-80081048	chr7:80028086-80074257		chr7:80074258-80081048	chr7:80081048-80081049		47;0	27;0	37;0	20;3	24;0	34;0
N	alternative_donor	XLOC_037077	chr7	+	chr7:122978613-122982962	chr7:122979272-122982962		chr7:122978613-122979271	chr7:122978612-122978613		27;4	30;7	193;17	24;1	32;1	113;6
K	alternative_acceptor	XLOC_038299	chr7	-	chr7:45422135-45422384	chr7:45422207-45422384		chr7:45422135-45422206	chr7:45422134-45422135		5;66	1;48	2;36	0;21	0;28	6;14
N	intron_retention		chr7	-	chr7:145266938-145267302				chr7:145266937-145266938;chr7:145267302-145267303		0;0	0;0	1;18	0;0	0;0	0;3
N	jcn_only_AD	XLOC_035852	chr7	+	chr7:25627723-25628114	chr7:25627765-25628114		chr7:25627723-25627764	chr7:25627722-25627723	chr7:25628115-25629485;chr7:25627637-25627722	32;34	24;50	43;20	2;0	0;1	7;0
N	jcn_only_AD	XLOC_039044	chr7	-	chr7:104358552-104383437;chr7:104358552-104359741	chr7:104358552-104359701		chr7:104359702-104359741;chr7:104359742-104383437	chr7:104359741-104359742;chr7:104383437-104383438		8;0	2;0	8;0	91;0	187;0	341;4
N	intron_retention		chr7	-	chr7:7291148-7291410				chr7:7291147-7291148;chr7:7291410-7291411		2;0	0;0	0;28	0;0	0;0	0;3
K	intron_retention	XLOC_036248	chr7	+	chr7:45000064-45000153				chr7:45000063-45000064;chr7:45000153-45000154		113;0	87;0	103;17	45;0	42;0	53;1
N	jcn_only_AA	XLOC_037922	chr7	-	chr7:25520908-25527740	chr7:25520932-25527740		chr7:25520908-25520931	chr7:25520907-25520908		0;0	0;0	0;0	0;0	0;0	2;1
K	intron_retention	XLOC_038945	chr7	-	chr7:101832315-101832474				chr7:101832314-101832315;chr7:101832474-101832475		389;0	282;0	444;8	118;0	106;0	209;0
N	alternative_acceptor	XLOC_037892	chr7	-	chr7:24203497-24207057	chr7:24204298-24207057		chr7:24203497-24204297	chr7:24203496-24203497		16;0	19;0	41;1	0;0	7;0	9;0
K	intron_retention	XLOC_036661	chr7	+	chr7:90194297-90195654				chr7:90194296-90194297;chr7:90195654-90195655		176;3	175;3	437;25	142;0	172;1	509;21
K	intron_retention	XLOC_037970	chr7	-	chr7:28370495-28371114				chr7:28370494-28370495;chr7:28371114-28371115		3;0	0;0	3;0	0;0	2;1	1;1
K	intron_retention	XLOC_035925	chr7	+	chr7:28820747-28821215				chr7:28820746-28820747;chr7:28821215-28821216		792;0	723;0	898;4	218;0	278;6	268;0
N	intron_retention	XLOC_038734	chr7	-	chr7:80382934-80383039				chr7:80382933-80382934;chr7:80383039-80383040		0;0	0;0	1;16	0;0	2;0	0;5
N	intron_retention		chr7	+	chr7:5089835-5089918				chr7:5089834-5089835;chr7:5089918-5089919		0;0	0;0	1;4	0;0	0;0	0;1
K	intron_retention		chr7	+	chr7:90189258-90191140				chr7:90189257-90189258;chr7:90191140-90191141		62;0	58;0	132;3	50;0	45;0	139;3
K	intron_retention	XLOC_036849	chr7	+	chr7:104260505-104260890				chr7:104260504-104260505;chr7:104260890-104260891		25;0	24;1	84;10	44;2	70;0	139;11
N	alternative_acceptor		chr7	+	chr7:112108705-112109950	chr7:112108705-112109944		chr7:112109945-112109950	chr7:112109950-112109951		0;44	0;58	0;241	6;34	0;66	0;203
K	intron_retention	XLOC_038729	chr7	-	chr7:80323870-80324255				chr7:80323869-80323870;chr7:80324255-80324256		0;4	0;2	3;8	1;0	0;0	0;1
N	jcn_only_AA	XLOC_039222	chr7	-	chr7:116348261-116350032	chr7:116348328-116350032		chr7:116348261-116348327	chr7:116348260-116348261		0;51	0;26	2;315	0;20	0;17	0;109
N	alternative_donor	XLOC_037130	chr7	+	chr7:127296756-127297617;chr7:127297429-127297617	chr7:127296524-127297617		chr7:127296524-127296755;chr7:127296756-127297428	chr7:127296523-127296524;chr7:127296755-127296756		0;21	0;12	0;11	0;39	0;46	15;130
N	jcn_only_AD	XLOC_038886	chr7	-	chr7:98162111-98178465;chr7:98162111-98178043;chr7:98162111-98164476;chr7:98162111-98164710	chr7:98162111-98165114		chr7:98164477-98164710;chr7:98164711-98165114;chr7:98165115-98178043;chr7:98178044-98178465	chr7:98164710-98164711;chr7:98165114-98165115;chr7:98178043-98178044;chr7:98178465-98178466		41;0	33;0	22;2	21;0	9;0	20;0
K	jcn_only_AD	XLOC_037783	chr7	-	chr7:19590336-19591105	chr7:19590336-19591089		chr7:19591090-19591105	chr7:19591105-19591106		0;37	1;24	16;68	0;22	0;14	3;32
N	jcn_only_AA	XLOC_035446	chr7	+	chr7:5095754-5095890;chr7:5095754-5095887	chr7:5095754-5095908		chr7:5095888-5095890;chr7:5095891-5095908	chr7:5095890-5095891;chr7:5095908-5095909		334;0	183;0	236;1	87;0	72;0	41;0
N	alternative_acceptor		chr7	-	chr7:141263898-141264222;chr7:141263822-141264222;chr7:141264049-141264222	chr7:141264065-141264222		chr7:141263822-141263897;chr7:141263898-141264048;chr7:141264049-141264064	chr7:141263821-141263822;chr7:141263897-141263898;chr7:141264048-141264049		479;0	345;0	373;3	1538;3	1670;3	2109;15
K	intron_retention	XLOC_038720	chr7	-	chr7:79841229-79841637				chr7:79841228-79841229;chr7:79841637-79841638		2373;1	1487;2	4337;28	1028;0	1396;1	1664;5
K	cassette	XLOC_038933	chr7	-	chr7:100999101-101011711	chr7:100999101-101003563;chr7:101003755-101011711		chr7:101003564-101003754			0;13	2;13	3;21	6;13	3;20	2;38
N	intron_retention		chr7	+	chr7:5028651-5028990				chr7:5028650-5028651;chr7:5028990-5028991		1;2	0;4	0;20	0;0	0;4	0;8
N	intron_retention		chr7	+	chr7:116093526-116097761				chr7:116093525-116093526;chr7:116097761-116097762		0;3	1;0	0;20	0;0	0;0	0;5
N	jcn_only_AD	XLOC_038302	chr7	-	chr7:45499906-45501582	chr7:45499906-45501576		chr7:45501577-45501582	chr7:45501582-45501583		608;2	356;6	852;8	245;5	313;5	534;12
N	alternative_donor	XLOC_039502	chr7	-	chr7:141016160-141016699	chr7:141016160-141016683		chr7:141016684-141016699	chr7:141016699-141016700		134;1	134;0	492;11	117;3	204;12	702;17
N	intron_retention	XLOC_036519	chr7	+	chr7:78916734-78917312				chr7:78916733-78916734;chr7:78917312-78917313		0;0	0;0	0;3	3;8	6;8	20;29
N	intron_retention		chr7	-	chr7:142376549-142376832				chr7:142376548-142376549;chr7:142376832-142376833		9;13566	5;9400	0;13395	0;4229	0;4632	0;4996
N	jcn_only_AA		chr7	+	chr7:121057400-121059080;chr7:121057400-121076132	chr7:121057400-121076129		chr7:121059081-121076129;chr7:121076130-121076132	chr7:121076129-121076130;chr7:121076132-121076133		16;78	3;49	11;108	0;7	3;13	1;49
N	intron_retention	XLOC_039506	chr7	-	chr7:141166788-141166980				chr7:141166787-141166788;chr7:141166980-141166981		1;7	0;3	0;9	0;0	3;1	0;4
N	alternative_donor	XLOC_037191	chr7	+	chr7:131560536-131560709;chr7:131560461-131560709	chr7:131560455-131560709		chr7:131560455-131560460;chr7:131560461-131560535	chr7:131560454-131560455;chr7:131560460-131560461		3;364	0;198	3;255	0;97	0;96	0;78
N	alternative_donor	XLOC_037312	chr7	+	chr7:141562427-141588285	chr7:141564690-141588285		chr7:141562427-141564689	chr7:141562426-141562427		113;1	58;0	110;4	20;0	15;0	32;1
N	coord_cassette	XLOC_039566	chr7	-	chr7:143521431-143527165	chr7:143521431-143524160;chr7:143524281-143524693;chr7:143524717-143527165		chr7:143524161-143524280;chr7:143524694-143524716			0;170	0;168	0;227	0;46	0;86	0;95
N	jcn_only_AA	XLOC_038300	chr7	-	chr7:45458682-45459083;chr7:45458661-45459083	chr7:45458658-45459083		chr7:45458658-45458660;chr7:45458661-45458681	chr7:45458657-45458658;chr7:45458660-45458661		50796;19	28224;8	19379;5	13376;7	10168;3	6869;0
K	intron_retention	XLOC_039327	chr7	-	chr7:126701920-126702005				chr7:126701919-126701920;chr7:126702005-126702006		763;0	474;3	480;3	184;0	204;0	154;4
K	alternative_first_exon	XLOC_035885	chr7	+	chr7:27258514-27262167;chr7:27258962-27262167;chr7:27256699-27262167	chr7:27261108-27262167	chr7:27258725-27258961;chr7:27256611-27256698	chr7:27261008-27261107			13;0	4;0	10;0	1;0	1;0	4;2
K	intron_retention	XLOC_038051	chr7	-	chr7:31134518-31135525				chr7:31134517-31134518;chr7:31135525-31135526		0;9	2;4	11;40	13;15	21;15	28;119
N	jcn_only_AA	XLOC_038734	chr7	-	chr7:80382432-80382520;chr7:80382397-80382520	chr7:80382391-80382520		chr7:80382391-80382396;chr7:80382397-80382431	chr7:80382390-80382391;chr7:80382396-80382397		375;29	234;13	328;16	116;2	114;4	137;13
K	intron_retention	XLOC_036271	chr7	+	chr7:45548091-45548517				chr7:45548090-45548091;chr7:45548517-45548518		0;0	0;0	0;0	0;0	2;0	12;15
K	intron_retention		chr7	-	chr7:3715733-3716033				chr7:3715732-3715733;chr7:3716033-3716034		1011;0	811;0	2127;8	1051;3	1655;1	2773;11
K	intron_retention	XLOC_039234	chr7	-	chr7:118186175-118189070				chr7:118186174-118186175;chr7:118189070-118189071		100;0	47;0	297;7	29;0	30;0	253;1
K	alternative_last_exon	XLOC_035808	chr7	+	chr7:24137173-24138141;chr7:24137173-24140299	chr7:24137173-24138292	chr7:24140300-24143241	chr7:24138293-24138502			8;0	3;2	11;2	2;0	2;0	6;0
N	alternative_acceptor		chr7	+	chr7:44837489-44838009	chr7:44837489-44837988		chr7:44837989-44838009	chr7:44838009-44838010		0;1	0;4	0;0	0;103	0;145	1;275
K	intron_retention	XLOC_039520	chr7	-	chr7:141431426-141431501				chr7:141431425-141431426;chr7:141431501-141431502		32;0	26;0	40;3	127;0	148;0	241;3
K	cassette	XLOC_039321	chr7	-	chr7:126580865-126581645	chr7:126580865-126581399;chr7:126581457-126581645		chr7:126581400-126581456			212;0	172;1	325;5	123;8	141;0	228;1
N	alternative_acceptor	XLOC_035953	chr7	+	chr7:30125842-30126920;chr7:30125842-30130700;chr7:30125842-30130055	chr7:30125842-30130672		chr7:30126921-30130055;chr7:30130056-30130672;chr7:30130673-30130700	chr7:30130055-30130056;chr7:30130672-30130673;chr7:30130700-30130701		15;1	8;1	33;7	0;0	2;0	6;4
K	intron_retention	XLOC_039387	chr7	-	chr7:128442660-128443806				chr7:128442659-128442660;chr7:128443806-128443807		135;0	107;3	219;27	49;0	33;0	87;3
N	alternative_donor	XLOC_035925	chr7	+	chr7:28820275-28820544	chr7:28820307-28820544		chr7:28820275-28820306	chr7:28820274-28820275		850;0	658;0	826;12	200;0	237;0	261;2
N	jcn_only_AD	XLOC_036783	chr7	+	chr7:102267364-102354500;chr7:102266925-102354500;chr7:102250109-102354500	chr7:102268554-102354500		chr7:102250109-102266924;chr7:102266925-102267363;chr7:102267364-102268553	chr7:102250108-102250109;chr7:102266924-102266925;chr7:102267363-102267364		14;90	0;59	13;89	2;18	0;27	1;39
N	cassette	XLOC_039087	chr7	-	chr7:105750331-105752170	chr7:105750331-105751981;chr7:105752054-105752170		chr7:105751982-105752053			0;191	0;102	3;320	0;42	0;74	0;89
N	jcn_only_AA	XLOC_035923	chr7	+	chr7:28785720-28785817;chr7:28785720-28785805	chr7:28785720-28785853		chr7:28785806-28785817;chr7:28785818-28785853	chr7:28785817-28785818;chr7:28785853-28785854		416;1	358;2	671;5	196;0	303;0	491;0
N	jcn_only_AD	XLOC_037333	chr7	+	chr7:142533195-142535004;chr7:142533791-142535004	chr7:142533618-142535004		chr7:142533195-142533617;chr7:142533618-142533790	chr7:142533194-142533195;chr7:142533617-142533618		138;3	129;7	74;4	29;0	44;0	14;0
N	intron_retention	XLOC_038739	chr7	-	chr7:80768466-80768611				chr7:80768465-80768466;chr7:80768611-80768612		0;0	0;0	0;6	0;0	0;0	1;0
K	intron_retention	XLOC_039084	chr7	-	chr7:105637726-105637862				chr7:105637725-105637726;chr7:105637862-105637863		2;4	2;3	0;21	3;4	1;1	0;7
K	intron_retention	XLOC_037389	chr7	-	chr7:3717427-3717551				chr7:3717426-3717427;chr7:3717551-3717552		1072;2	704;1	1430;24	730;6	1845;9	2608;38
N	jcn_only_AD	XLOC_039480	chr7	-	chr7:139988296-139988462;chr7:139988296-139988454	chr7:139988296-139988378		chr7:139988379-139988454;chr7:139988455-139988462	chr7:139988454-139988455;chr7:139988462-139988463		2850;0	1999;2	2327;5	451;0	684;0	343;0
K	cassette	XLOC_037191	chr7	+	chr7:131563486-131566192	chr7:131563486-131563632;chr7:131563706-131566192		chr7:131563633-131563705			554;0	434;0	680;0	240;1	299;0	307;0
N	intron_retention	XLOC_038229	chr7	-	chr7:43311251-43313044				chr7:43311250-43311251;chr7:43313044-43313045		0;5	1;0	5;62	0;1	0;2	0;6
N	jcn_only_AA	XLOC_037388	chr7	-	chr7:3683918-3685673	chr7:3683986-3685673		chr7:3683918-3683985	chr7:3683917-3683918		1;51	0;20	0;42	0;27	0;18	0;43
N	jcn_only_AA		chr7	-	chr7:141264656-141265074;chr7:141264560-141265074;chr7:141264316-141265074;chr7:141264049-141265074	chr7:141264784-141265074					41;528	17;376	26;421	120;1737	103;2042	151;3231
N	cassette	XLOC_036343	chr7	+	chr7:51862646-51864281	chr7:51862646-51863997;chr7:51864094-51864281		chr7:51863998-51864093			0;1	0;0	0;1	0;0	0;0	2;0
N	intron_retention		chr7	-	chr7:25098193-25099951				chr7:25098192-25098193;chr7:25099951-25099952		0;0	0;0	0;2	0;0	0;1	1;11
K	alternative_first_exon	XLOC_035885	chr7	+	chr7:27258514-27262167;chr7:27256699-27262167;chr7:27261108-27262167	chr7:27258962-27262167	chr7:27256611-27256698;chr7:27261008-27261107	chr7:27258725-27258961			0;13	0;4	2;8	0;1	1;0	5;1
N	alternative_donor		chr7	-	chr7:80351852-80352930	chr7:80351852-80352925		chr7:80352926-80352930	chr7:80352930-80352931		0;33	0;14	3;84	0;6	0;7	6;14
N	jcn_only_AD	XLOC_036646	chr7	+	chr7:88302301-88308012	chr7:88306310-88308012		chr7:88302301-88306309	chr7:88302300-88302301		454;0	356;0	624;0	831;0	953;1	2427;4
K	intron_retention	XLOC_035633	chr7	+	chr7:16179101-16182040				chr7:16179100-16179101;chr7:16182040-16182041		23;0	12;0	26;1	8;0	11;0	34;1
N	cassette	XLOC_036712	chr7	+	chr7:97031584-97039898	chr7:97031584-97035230;chr7:97035298-97039898		chr7:97035231-97035297			0;9	0;15	0;24	0;0	0;7	0;4
N	alternative_donor		chr7	+	chr7:126976561-126976730	chr7:126976563-126976730		chr7:126976561-126976562	chr7:126976560-126976561		0;146	0;83	3;97	0;28	10;37	0;39
K	intron_retention		chr7	-	chr7:79838479-79838646				chr7:79838478-79838479;chr7:79838646-79838647		2112;0	1418;0	3716;18	938;0	1236;0	1661;2
N	jcn_only_AD	XLOC_038278	chr7	-	chr7:44902839-44902973	chr7:44902839-44902952		chr7:44902953-44902973	chr7:44902973-44902974		229;1	121;0	212;0	70;0	109;0	79;0
N	jcn_only_AD	XLOC_037633	chr7	-	chr7:13008330-13009417;chr7:13008330-13009635;chr7:13008330-13009681	chr7:13008330-13009765		chr7:13009418-13009635;chr7:13009636-13009681;chr7:13009682-13009765	chr7:13009635-13009636;chr7:13009681-13009682;chr7:13009765-13009766		43;24	10;10	13;14	8;7	9;5	6;7
K	intron_retention	XLOC_039333	chr7	-	chr7:126852992-126857675				chr7:126852991-126852992;chr7:126857675-126857676		6;4	2;0	5;8	0;0	0;0	1;0
N	intron_retention	XLOC_036782	chr7	+	chr7:102236543-102237105				chr7:102236542-102236543;chr7:102237105-102237106		0;0	0;0	0;12	1;0	0;2	0;29
K	intron_retention		chr7	+	chr7:55904483-55907318				chr7:55904482-55904483;chr7:55907318-55907319		528;0	492;0	593;2	410;0	559;0	852;4
K	intron_retention		chr7	-	chr7:19634224-19634877				chr7:19634223-19634224;chr7:19634877-19634878		562;0	401;0	450;3	255;0	282;0	297;2
K	intron_retention	XLOC_035636	chr7	+	chr7:16402517-16416772				chr7:16402516-16402517;chr7:16416772-16416773		8;0	1;0	11;4	0;1	4;0	11;4
K	intron_retention		chr7	+	chr7:49759794-49762059				chr7:49759793-49759794;chr7:49762059-49762060		171;0	106;0	208;4	22;0	47;0	71;1
N	intron_retention		chr7	-	chr7:30187730-30190073				chr7:30187729-30187730;chr7:30190073-30190074		0;0	0;0	0;5	0;0	0;0	0;4
N	jcn_only_AA		chr7	-	chr7:141264316-141264492;chr7:141264277-141264492;chr7:141264311-141264492	chr7:141264049-141264492					546;68	363;74	478;62	1857;292	2189;276	3578;390
K	alternative_acceptor	XLOC_037761	chr7	-	chr7:18899683-18900918	chr7:18899714-18900918		chr7:18899683-18899713	chr7:18899682-18899683		0;11	0;6	0;10	0;4	0;2	0;4
K	intron_retention	XLOC_036125	chr7	+	chr7:39553333-39563701				chr7:39553332-39553333;chr7:39563701-39563702		1;0	1;0	17;4	0;0	0;0	13;0
N	alternative_donor	XLOC_038754	chr7	-	chr7:81788577-81789368;chr7:81788577-81789354;chr7:81788577-81789251;chr7:81788577-81789427	chr7:81788577-81789324		chr7:81789252-81789324;chr7:81789325-81789354;chr7:81789355-81789368;chr7:81789369-81789427	chr7:81789324-81789325;chr7:81789354-81789355;chr7:81789368-81789369;chr7:81789427-81789428		18;0	14;0	18;0	3;0	3;0	9;0
N	cassette	XLOC_038045	chr7	-	chr7:31039095-31041396	chr7:31039095-31040182;chr7:31040222-31041396		chr7:31040183-31040221			1;5063	2;4086	1;6128	0;1934	0;3139	1;3150
N	alternative_acceptor	XLOC_038739	chr7	-	chr7:80726824-80727952	chr7:80726842-80727952		chr7:80726824-80726841	chr7:80726823-80726824		0;1578	0;1533	1;2622	0;1034	0;1288	0;2226
K	intron_retention	XLOC_039042	chr7	-	chr7:104300863-104301093				chr7:104300862-104300863;chr7:104301093-104301094		24;0	39;0	73;12	65;2	52;0	184;12
K	alternative_donor	XLOC_038336	chr7	-	chr7:46791049-46795906	chr7:46791049-46795427		chr7:46795428-46795906	chr7:46795906-46795907		0;7	0;4	2;15	0;3	1;3	0;4
N	mutually_exclusive	XLOC_038945	chr7	-	chr7:101823404-101823892,chr7:101824560-101825960	chr7:101823404-101823512,chr7:101823647-101825960	chr7:101823893-101824559	chr7:101823513-101823646			37;0	117;1	84;0	12;0	10;0	31;0
N	jcn_only_AD	XLOC_036963	chr7	+	chr7:110027149-110029690	chr7:110027153-110029690		chr7:110027149-110027152	chr7:110027148-110027149		0;137	0;88	0;403	0;28	0;26	1;150
N	intron_retention		chr7	+	chr7:141447689-141447907				chr7:141447688-141447689;chr7:141447907-141447908		26;4	8;1	3;2	4;1	5;0	3;4
K	intron_retention	XLOC_039077	chr7	-	chr7:105388938-105389253				chr7:105388937-105388938;chr7:105389253-105389254		17;4	0;1	18;7	3;0	0;0	2;0
K	intron_retention	XLOC_037311	chr7	+	chr7:141476479-141482486				chr7:141476478-141476479;chr7:141482486-141482487		210;1	98;0	144;3	31;0	54;0	32;0
K	intron_retention	XLOC_038684	chr7	-	chr7:74297286-74303121				chr7:74297285-74297286;chr7:74303121-74303122		13;0	8;0	22;0	271;0	282;0	663;3
N	cassette	XLOC_038107	chr7	-	chr7:34219103-34220842	chr7:34219103-34220613;chr7:34220761-34220842		chr7:34220614-34220760			0;1734	1;1046	0;867	0;631	0;589	0;486
K	intron_retention	XLOC_037329	chr7	+	chr7:142435093-142438162				chr7:142435092-142435093;chr7:142438162-142438163		0;0	0;0	2;5	0;0	0;0	0;0
N	intron_retention		chr7	+	chr7:27462671-27465719				chr7:27462670-27462671;chr7:27465719-27465720		1;0	0;0	0;8	0;5	0;0	0;7
K	jcn_only_AA	XLOC_037970	chr7	-	chr7:28370498-28371114;chr7:28370495-28371114	chr7:28371043-28371114		chr7:28370495-28370497;chr7:28370498-28371042	chr7:28370494-28370495;chr7:28370497-28370498		5;0	0;0	5;1	1;0	6;0	11;0
K	jcn_only_AA	XLOC_037308	chr7	+	chr7:141457658-141458106;chr7:141457658-141458004	chr7:141457658-141458083		chr7:141458005-141458083;chr7:141458084-141458106	chr7:141458083-141458084;chr7:141458106-141458107		294;0	227;0	341;5	147;0	187;0	227;0
N	alternative_acceptor	XLOC_039234	chr7	-	chr7:118176959-118178364	chr7:118177681-118178364		chr7:118176959-118177680	chr7:118176958-118176959		39;0	45;0	321;2	26;0	46;0	217;2
N	jcn_only_AA		chr7	+	chr7:44468418-44468809	chr7:44468418-44468806		chr7:44468807-44468809	chr7:44468809-44468810		0;6	0;0	0;10	0;9	0;0	2;5
N	jcn_only_AD	XLOC_039337	chr7	-	chr7:126975392-126975513;chr7:126975392-126976068;chr7:126975392-126975909	chr7:126975392-126976202		chr7:126975514-126975909;chr7:126975910-126976068;chr7:126976069-126976202	chr7:126975909-126975910;chr7:126976068-126976069;chr7:126976202-126976203		2;8	0;0	2;2	0;0	0;1	6;0
K	intron_retention		chr7	+	chr7:25696996-25697124				chr7:25696995-25696996;chr7:25697124-25697125		1920;3	1448;4	2216;14	738;0	892;0	927;3
K	intron_retention	XLOC_037095	chr7	+	chr7:125868850-125870642				chr7:125868849-125868850;chr7:125870642-125870643		15;0	16;0	26;1	3;0	8;0	9;2
K	intron_retention	XLOC_038146	chr7	-	chr7:37963533-37965230				chr7:37963532-37963533;chr7:37965230-37965231		38;0	41;0	105;5	13;0	18;0	31;0
N	intron_retention		chr7	-	chr7:127203841-127207488				chr7:127203840-127203841;chr7:127207488-127207489		0;24	0;7	0;14	0;5	0;6	0;14
N	jcn_only_AD	XLOC_037983	chr7	-	chr7:28907065-28907297;chr7:28907065-28907159	chr7:28907065-28907242					44;2	9;3	66;6	5;0	6;0	11;0
N	alternative_acceptor	XLOC_037928	chr7	-	chr7:25748423-25750864	chr7:25748477-25750864		chr7:25748423-25748476	chr7:25748422-25748423		4;197	1;203	0;373	0;90	0;141	0;202
N	coord_cassette	XLOC_037397	chr7	-	chr7:4009835-4010589	chr7:4009835-4010250;chr7:4010301-4010465;chr7:4010504-4010589		chr7:4010251-4010300;chr7:4010466-4010503			0;200	0;180	0;313	0;42	0;45	1;111
N	alternative_acceptor	XLOC_037178	chr7	+	chr7:130892279-130897324;chr7:130892279-130896763;chr7:130892279-130892517	chr7:130892279-130895059		chr7:130892518-130895059;chr7:130895060-130896763;chr7:130896764-130897324	chr7:130895059-130895060;chr7:130896763-130896764;chr7:130897324-130897325		38;0	38;0	135;7	10;0	12;0	31;0
K	intron_retention	XLOC_037979	chr7	-	chr7:28762132-28766243				chr7:28762131-28762132;chr7:28766243-28766244		81;0	77;0	90;4	245;0	285;0	239;5
K	alternative_donor	XLOC_036241	chr7	+	chr7:44816460-44828486;chr7:44816484-44828486	chr7:44816479-44828486		chr7:44816460-44816478;chr7:44816479-44816483	chr7:44816459-44816460;chr7:44816478-44816479		305;0	165;0	209;1	42;0	45;0	35;0
K	jcn_only_AD	XLOC_038756	chr7	-	chr7:81797084-81800957	chr7:81797084-81800384		chr7:81800385-81800957	chr7:81800957-81800958		232;8	195;2	411;15	59;5	101;4	165;11
N	alternative_acceptor		chr7	+	chr7:142489173-142489330	chr7:142489173-142489324		chr7:142489325-142489330	chr7:142489330-142489331		57;800	34;460	75;962	32;401	23;395	33;522
N	intron_retention		chr7	-	chr7:141265234-141265376				chr7:141265233-141265234;chr7:141265376-141265377		0;91	0;70	0;85	0;291	2;349	5;633
N	intron_retention		chr7	+	chr7:24417007-24420575				chr7:24417006-24417007;chr7:24420575-24420576		0;2	0;0	1;5	0;0	0;0	0;4
K	alternative_donor	XLOC_035835	chr7	+	chr7:24884668-24885135;chr7:24884870-24885135	chr7:24884855-24885135		chr7:24884668-24884854;chr7:24884855-24884869	chr7:24884667-24884668;chr7:24884854-24884855		1125;3	463;0	523;2	375;1	328;1	188;1
N	intron_retention		chr7	-	chr7:111078554-111079603				chr7:111078553-111078554;chr7:111079603-111079604		1;0	0;0	0;8	0;0	0;1	0;12
N	jcn_only_AA	XLOC_037152	chr7	+	chr7:128116102-128116201;chr7:128116102-128116261	chr7:128116102-128116285		chr7:128116202-128116261;chr7:128116262-128116285	chr7:128116261-128116262;chr7:128116285-128116286		404;0	316;0	1041;0	192;0	241;0	566;0
N	jcn_only_AA	XLOC_037928	chr7	-	chr7:25733515-25734558;chr7:25733367-25734558	chr7:25733478-25734558		chr7:25733367-25733477;chr7:25733478-25733514	chr7:25733366-25733367;chr7:25733477-25733478		293;0	267;0	365;3	122;0	130;0	159;0
K	intron_retention	XLOC_039480	chr7	-	chr7:139985431-139985828				chr7:139985430-139985431;chr7:139985828-139985829		2342;3	1900;1	1880;20	443;0	549;0	306;1
K	jcn_only_AD	XLOC_036782	chr7	+	chr7:102236543-102237121	chr7:102236555-102237121		chr7:102236543-102236554	chr7:102236542-102236543		45;42	39;29	40;35	63;64	102;98	133;113
N	intron_retention		chr7	+	chr7:4142635-4142833				chr7:4142634-4142635;chr7:4142833-4142834		0;0	0;0	1;2	0;0	0;0	0;0
N	alternative_donor	XLOC_038839	chr7	-	chr7:89196160-89243920	chr7:89196160-89216236		chr7:89216237-89243920	chr7:89243920-89243921		102;0	94;0	191;4	53;0	58;0	105;0
K	intron_retention	XLOC_039318	chr7	-	chr7:126493675-126493760				chr7:126493674-126493675;chr7:126493760-126493761		464;0	386;0	840;11	204;0	180;0	285;3
N	jcn_only_AA		chr7	+	chr7:142489173-142489330	chr7:142489173-142489324		chr7:142489325-142489330	chr7:142489330-142489331		57;1620	34;932	75;1947	32;813	23;800	33;1058
K	intron_retention	XLOC_036777	chr7	+	chr7:101897788-101897946				chr7:101897787-101897788;chr7:101897946-101897947		0;3	1;0	2;41	0;0	0;0	0;11
N	intron_retention	XLOC_037100	chr7	+	chr7:126587239-126587698				chr7:126587238-126587239;chr7:126587698-126587699		0;144	0;101	0;242	0;61	0;90	2;165
N	cassette	XLOC_039385	chr7	-	chr7:128290636-128297789	chr7:128290636-128297461;chr7:128297577-128297789		chr7:128297462-128297576			0;18	0;15	0;21	0;3	0;4	0;6
K	alternative_donor	XLOC_035851	chr7	+	chr7:25619461-25620895	chr7:25620465-25620895		chr7:25619461-25620464	chr7:25619460-25619461		16;10	3;9	12;25	0;0	1;1	3;4
N	jcn_only_AD	XLOC_038739	chr7	-	chr7:80768466-80799849;chr7:80768466-80768611;chr7:80768466-80782094	chr7:80768466-80786733		chr7:80768612-80782094;chr7:80782095-80786733;chr7:80786734-80799849	chr7:80782094-80782095;chr7:80786733-80786734;chr7:80799849-80799850		1169;0	954;0	1508;0	572;0	649;0	1197;3
N	coord_cassette	XLOC_036563	chr7	+	chr7:81295767-81308804	chr7:81295767-81302154;chr7:81302293-81306694;chr7:81306784-81308804		chr7:81302155-81302292;chr7:81306695-81306783			0;84	0;92	1;196	0;12	0;28	0;29
K	intron_retention	XLOC_039241	chr7	-	chr7:118691795-118694492				chr7:118691794-118691795;chr7:118694492-118694493		353;0	226;0	222;3	83;0	89;0	81;0
N	jcn_only_AD		chr7	-	chr7:106506447-106599617;chr7:106506447-106511541	chr7:106506447-106511128					0;0	0;0	0;0	1;0	0;0	1;2
K	intron_retention	XLOC_037390	chr7	-	chr7:3895376-3895501				chr7:3895375-3895376;chr7:3895501-3895502		17;1	57;3	28;5	8;2	16;0	15;0
K	jcn_only_AA	XLOC_036301	chr7	+	chr7:46849091-46850203	chr7:46849091-46850177		chr7:46850178-46850203	chr7:46850203-46850204		37;7408	14;4480	10;3336	18;2889	12;3492	0;2485
K	intron_retention	XLOC_037917	chr7	-	chr7:25297471-25297842				chr7:25297470-25297471;chr7:25297842-25297843		45;6	24;2	51;1	6;4	15;2	13;0
N	intron_retention		chr7	-	chr7:99955541-99965237				chr7:99955540-99955541;chr7:99965237-99965238		0;0	0;0	3;15	0;0	0;0	0;2
K	intron_retention	XLOC_039506	chr7	-	chr7:141163023-141163107				chr7:141163022-141163023;chr7:141163107-141163108		1474;7	808;0	855;17	359;2	442;0	321;5
N	alternative_donor		chr7	-	chr7:30580016-30580119	chr7:30580016-30580089		chr7:30580090-30580119	chr7:30580119-30580120		0;30	0;17	0;33	0;3	1;6	0;16
N	alternative_acceptor	XLOC_036782	chr7	+	chr7:102236347-102236417;chr7:102236347-102236447	chr7:102236347-102236411		chr7:102236412-102236417;chr7:102236418-102236447	chr7:102236417-102236418;chr7:102236447-102236448		135;0	124;0	108;2	180;0	232;0	352;12
N	alternative_donor	XLOC_038754	chr7	-	chr7:81788577-81789368;chr7:81788577-81789251;chr7:81788577-81789324;chr7:81788577-81789427	chr7:81788577-81789354		chr7:81789252-81789324;chr7:81789325-81789354;chr7:81789355-81789368;chr7:81789369-81789427	chr7:81789324-81789325;chr7:81789354-81789355;chr7:81789368-81789369;chr7:81789427-81789428		8;10	6;8	9;9	0;3	0;3	3;6
N	intron_retention	XLOC_039506	chr7	-	chr7:141166788-141166998				chr7:141166787-141166788;chr7:141166998-141166999		0;6	0;2	0;8	0;0	3;1	2;3
N	alternative_donor		chr7	-	chr7:133081861-133122986;chr7:133081861-133122833;chr7:133081861-133088276;chr7:133081861-133122581;chr7:133081861-133122686	chr7:133081861-133123140		chr7:133088277-133122581;chr7:133122582-133122686;chr7:133122687-133122833;chr7:133122834-133122986;chr7:133122987-133123140	chr7:133122581-133122582;chr7:133122686-133122687;chr7:133122833-133122834;chr7:133122986-133122987;chr7:133123140-133123141		3;71	1;32	6;65	0;8	0;1	1;11
N	alternative_acceptor	XLOC_038720	chr7	-	chr7:79822377-79825302;chr7:79824462-79825302	chr7:79822403-79825302		chr7:79822377-79822402;chr7:79822403-79824461	chr7:79822376-79822377;chr7:79822402-79822403		2326;1	1561;0	4039;1	980;0	1554;0	2497;6
N	jcn_only_AA	XLOC_037947	chr7	-	chr7:27195522-27195993	chr7:27195557-27195993		chr7:27195522-27195556	chr7:27195521-27195522		0;142	0;87	2;154	0;52	0;39	0;34
N	alternative_donor	XLOC_038931	chr7	-	chr7:100940019-100975405;chr7:100940019-100943764;chr7:100940019-100958967;chr7:100940019-100948314;chr7:100940019-100964218	chr7:100940019-100955873		chr7:100943765-100948314;chr7:100948315-100955873;chr7:100955874-100958967;chr7:100958968-100964218;chr7:100964219-100975405	chr7:100948314-100948315;chr7:100955873-100955874;chr7:100958967-100958968;chr7:100964218-100964219;chr7:100975405-100975406		12;0	6;0	27;0	2;0	6;0	10;1
N	alternative_acceptor		chr7	+	chr7:129616670-129618629	chr7:129616670-129618625		chr7:129618626-129618629	chr7:129618629-129618630		2;44	0;21	0;60	0;9	0;13	0;28
N	jcn_only_AD		chr7	-	chr7:126880664-126886207	chr7:126880664-126883905		chr7:126883906-126886207	chr7:126886207-126886208		0;38	1;35	6;71	2;3	1;10	10;16
N	jcn_only_AA	XLOC_035633	chr7	+	chr7:88308145-88309432	chr7:88308145-88309399					0;391	0;279	3;553	1;726	0;880	1;2276
N	cassette	XLOC_038846	chr7	-	chr7:89955605-89962255	chr7:89955605-89956254;chr7:89956414-89962255		chr7:89956255-89956413			0;42	0;37	0;96	1;10	0;9	0;39
K	intron_retention	XLOC_039279	chr7	-	chr7:121998153-121998857				chr7:121998152-121998153;chr7:121998857-121998858		143;0	74;0	131;6	18;0	18;0	30;0
N	alternative_acceptor	XLOC_035415,XLOC_036770	chr7	+	chr7:4145185-4145265	chr7:4145185-4145250		chr7:4145251-4145265	chr7:4145265-4145266		63;0	49;0	323;1	20;0	27;0	112;2
N	intron_retention		chr7	-	chr7:128403257-128412191				chr7:128403256-128403257;chr7:128412191-128412192		0;0	0;0	0;4	0;0	0;0	0;0
N	intron_retention		chr7	-	chr7:101840727-101843667				chr7:101840726-101840727;chr7:101843667-101843668		43;2	47;4	27;42	15;0	21;4	12;11
K	intron_retention	XLOC_039084	chr7	-	chr7:105639426-105640244				chr7:105639425-105639426;chr7:105640244-105640245		2;0	1;0	2;7	2;0	0;0	0;1
K	intron_retention	XLOC_039387	chr7	-	chr7:128448209-128448341				chr7:128448208-128448209;chr7:128448341-128448342		126;0	97;0	254;7	33;0	39;0	73;0
K	coord_cassette	XLOC_039304	chr7	-	chr7:125663547-125667993	chr7:125663547-125667023;chr7:125667202-125667311;chr7:125667409-125667993		chr7:125667024-125667201;chr7:125667312-125667408			0;54	2;39	0;67	0;9	0;17	0;14
K	intron_retention	XLOC_038894	chr7	-	chr7:98597185-98602582				chr7:98597184-98597185;chr7:98602582-98602583		0;0	0;0	7;6	0;0	0;0	0;0
K	jcn_only_AA	XLOC_038279	chr7	-	chr7:44960911-44961518	chr7:44961010-44961518		chr7:44960911-44961009	chr7:44960910-44960911		0;0	5;2	3;0	0;0	0;0	1;0
K	intron_retention	XLOC_038005	chr7	-	chr7:29900339-29903899				chr7:29900338-29900339;chr7:29903899-29903900		8;0	3;0	23;6	4;0	0;0	3;0
K	intron_retention	XLOC_038710	chr7	-	chr7:79454175-79454593				chr7:79454174-79454175;chr7:79454593-79454594		34;0	15;0	32;4	2;0	8;0	19;0
N	intron_retention		chr7	+	chr7:101910547-101910777				chr7:101910546-101910547;chr7:101910777-101910778		0;0	0;0	2;5	0;0	0;0	0;2
N	jcn_only_AA	XLOC_037406	chr7	-	chr7:4482450-4482583;chr7:4482430-4482583	chr7:4482463-4482583		chr7:4482430-4482449;chr7:4482450-4482462	chr7:4482429-4482430;chr7:4482449-4482450		167;0	93;1	216;2	34;0	40;0	63;0
K	intron_retention	XLOC_038736	chr7	-	chr7:80464938-80466774				chr7:80464937-80464938;chr7:80466774-80466775		32;0	45;0	165;5	0;0	8;0	13;0
N	alternative_acceptor		chr7	-	chr7:89165167-89186582	chr7:89184451-89186582		chr7:89165167-89184450	chr7:89165166-89165167		0;0	1;0	0;3	0;0	0;0	0;1
K	intron_retention	XLOC_035959	chr7	+	chr7:30232537-30232691				chr7:30232536-30232537;chr7:30232691-30232692		3;0	0;0	0;4	0;0	0;0	0;0
N	alternative_acceptor	XLOC_037143	chr7	+	chr7:127802399-127802785;chr7:127802399-127803244	chr7:127802399-127802944		chr7:127802786-127802944;chr7:127802945-127803244	chr7:127802944-127802945;chr7:127803244-127803245		120;0	89;0	101;5	9;0	23;2	24;0
N	jcn_only_AD	XLOC_036721	chr7	+	chr7:97871613-97898524	chr7:97894014-97898524					0;134	1;159	0;188	0;27	0;61	0;92
N	cassette	XLOC_038720	chr7	-	chr7:79842170-79847961;chr7:79842661-79847999;chr7:79842661-79848144;chr7:79842661-79847961	chr7:79842170-79843026,chr7:79842661-79843026;chr7:79843109-79847999,chr7:79843109-79847961,chr7:79843109-79848144		chr7:79843027-79843108			47;165	31;83	116;207	38;43	40;63	30;43
K	intron_retention	XLOC_037468	chr7	-	chr7:7298837-7299240				chr7:7298836-7298837;chr7:7299240-7299241		0;0	0;0	1;3	0;0	0;0	4;0
N	alternative_donor	XLOC_037914	chr7	-	chr7:25203932-25211148	chr7:25203932-25205807		chr7:25205808-25211148	chr7:25211148-25211149		17;0	3;0	13;2	0;0	3;0	2;0
K	intron_retention	XLOC_038945	chr7	-	chr7:101823404-101823892				chr7:101823403-101823404;chr7:101823892-101823893		14;5	39;6	24;25	4;0	3;1	8;6
K	cassette	XLOC_036974	chr7	+	chr7:112332040-112346721	chr7:112332040-112345245;chr7:112345354-112346721		chr7:112345246-112345353			26;0	25;2	34;4	5;0	5;0	0;0
N	cassette	XLOC_037338	chr7	+	chr7:143066018-143066660	chr7:143066018-143066247;chr7:143066353-143066660		chr7:143066248-143066352			0;1231	0;710	0;1338	1;393	0;317	0;481
K	alternative_donor	XLOC_039089	chr7	-	chr7:105810145-105810288;chr7:105810145-105810449	chr7:105810145-105810383		chr7:105810289-105810383;chr7:105810384-105810449	chr7:105810383-105810384;chr7:105810449-105810450		224;3	172;1	159;1	62;0	73;1	50;0
N	alternative_acceptor	XLOC_038119	chr7	-	chr7:35046713-35056375	chr7:35050933-35056375		chr7:35046713-35050932	chr7:35046712-35046713		1;46	0;38	0;123	0;8	0;11	0;32
N	jcn_only_AA		chr7	+	chr7:128767663-128772170	chr7:128767663-128772164		chr7:128772165-128772170	chr7:128772170-128772171		0;104	0;109	0;255	0;58	0;161	1;313
K	intron_retention	XLOC_035932	chr7	+	chr7:29149147-29149798				chr7:29149146-29149147;chr7:29149798-29149799		6;9	0;7	14;36	1;0	2;1	6;4
N	alternative_acceptor		chr7	+	chr7:13292516-13295468	chr7:13292516-13295381		chr7:13295382-13295468	chr7:13295468-13295469		1;129	0;66	0;99	0;24	1;26	0;23
K	intron_retention	XLOC_036983	chr7	+	chr7:113552003-113553641				chr7:113552002-113552003;chr7:113553641-113553642		66;0	46;0	208;28	13;0	25;0	98;9
K	intron_retention		chr7	-	chr7:99955541-99979971				chr7:99955540-99955541;chr7:99979971-99979972		3;0	8;0	18;14	1;0	0;0	1;2
N	alternative_donor	XLOC_037712	chr7	-	chr7:16565330-16614471	chr7:16565330-16598877		chr7:16598878-16614471	chr7:16614471-16614472		8;0	0;0	9;3	0;0	1;0	2;1
K	alternative_acceptor	XLOC_036254	chr7	+	chr7:45154421-45156305	chr7:45154421-45156292		chr7:45156293-45156305	chr7:45156305-45156306		104;5	39;2	40;12	20;2	18;0	15;3
N	alternative_donor		chr7	+	chr7:25290966-25291172	chr7:25291084-25291172		chr7:25290966-25291083	chr7:25290965-25290966		0;3	8;1	8;10	0;0	0;0	0;1
N	alternative_acceptor	XLOC_036740,XLOC_036963	chr7	+	chr7:99598562-99599800	chr7:99598562-99599784		chr7:99599785-99599800	chr7:99599800-99599801		419;0	260;0	494;3	24;0	25;0	21;0
N	intron_retention		chr7	-	chr7:104279697-104307295				chr7:104279696-104279697;chr7:104307295-104307296		0;9	0;4	11;46	1;9	0;21	11;55
N	jcn_only_AD	XLOC_039356	chr7	-	chr7:127406280-127406457;chr7:127406280-127406420;chr7:127406280-127406653	chr7:127406280-127406723		chr7:127406421-127406457;chr7:127406458-127406653;chr7:127406654-127406723	chr7:127406457-127406458;chr7:127406653-127406654;chr7:127406723-127406724		11;0	6;0	18;6	2;0	3;0	4;0
N	jcn_only_AA	XLOC_037973	chr7	-	chr7:28562665-28562947	chr7:28562718-28562947		chr7:28562665-28562717	chr7:28562664-28562665		18;0	5;0	18;0	13;0	4;0	18;5
K	intron_retention	XLOC_038720	chr7	-	chr7:79843109-79848144				chr7:79843108-79843109;chr7:79848144-79848145		152;0	75;0	168;22	32;0	54;0	35;5
N	intron_retention		chr7	-	chr7:101840727-101840815				chr7:101840726-101840727;chr7:101840815-101840816		37;0	0;1	10;9	0;0	14;0	0;6
N	mutually_exclusive	XLOC_039567	chr7	-	chr7:143559212-143561858,chr7:143561927-143562960	chr7:143559212-143559648,chr7:143559709-143562960	chr7:143561859-143561926	chr7:143559649-143559708			0;4	2;0	0;11	0;0	0;0	0;2
K	intron_retention	XLOC_039498	chr7	-	chr7:140855166-140856220				chr7:140855165-140855166;chr7:140856220-140856221		59;1	32;0	51;3	21;0	29;0	33;1
N	intron_retention		chr7	+	chr7:24370596-24377282				chr7:24370595-24370596;chr7:24377282-24377283		5;0	0;0	3;9	1;0	0;0	0;0
N	intron_retention		chr7	-	chr7:45919448-45919934				chr7:45919447-45919448;chr7:45919934-45919935		0;4	0;3	9;10	0;0	0;0	0;1
K	jcn_only_AD	XLOC_036301	chr7	+	chr7:46849091-46851876	chr7:46851059-46851876					1;4997	0;2932	0;2316	0;1811	0;2173	0;1366
N	jcn_only_AA	XLOC_037136	chr7	+	chr7:127534962-127536960;chr7:127534962-127538000	chr7:127534962-127537260		chr7:127536961-127537260;chr7:127537261-127538000	chr7:127537260-127537261;chr7:127538000-127538001		170;6	143;0	379;0	81;0	87;0	179;0
K	intron_retention	XLOC_036776	chr7	+	chr7:101837418-101838801				chr7:101837417-101837418;chr7:101838801-101838802		0;32	2;24	7;85	0;13	0;14	0;45
K	jcn_only_AD	XLOC_037761	chr7	-	chr7:18893349-18893778	chr7:18893349-18893766		chr7:18893767-18893778	chr7:18893778-18893779		6;12	6;9	7;28	1;0	3;8	0;2
N	jcn_only_AD		chr7	-	chr7:99065883-99069425;chr7:99065883-99071959	chr7:99065883-99088100		chr7:99069426-99071959;chr7:99071960-99088100	chr7:99071959-99071960;chr7:99088100-99088101		0;97	0;77	1;126	0;35	0;58	0;66
K	alternative_acceptor	XLOC_035637,XLOC_037148	chr7	+	chr7:16453171-16454120	chr7:16453171-16454056		chr7:16454057-16454120	chr7:16454120-16454121		132;1	57;0	58;1	49;1	44;0	23;0
K	intron_retention	XLOC_038851	chr7	-	chr7:90451658-90455423				chr7:90451657-90451658;chr7:90455423-90455424		2;3	8;0	3;8	4;0	0;0	0;1
N	intron_retention		chr7	+	chr7:28766868-28768954				chr7:28766867-28766868;chr7:28768954-28768955		0;0	0;0	0;22	0;0	1;1	0;13
N	jcn_only_AA		chr7	+	chr7:128116102-128116261;chr7:128116102-128116285	chr7:128116102-128116201		chr7:128116202-128116261;chr7:128116262-128116285	chr7:128116261-128116262;chr7:128116285-128116286		2;403	0;316	0;1041	0;192	0;241	0;566
N	intron_retention		chr7	-	chr7:126700433-126700583				chr7:126700432-126700433;chr7:126700583-126700584		0;92	0;60	0;66	3;33	0;24	0;19
N	alternative_acceptor	XLOC_036779,XLOC_036980	chr7	+	chr7:101990653-101991466;chr7:101990653-101991645	chr7:101990653-101990834		chr7:101990835-101991466;chr7:101991467-101991645	chr7:101991466-101991467;chr7:101991645-101991646		266;0	162;0	384;5	36;0	82;0	72;1
N	intron_retention		chr7	+	chr7:4743111-4745801				chr7:4743110-4743111;chr7:4745801-4745802		6;0	0;0	0;7	0;0	0;0	2;0
N	jcn_only_AA	XLOC_036320	chr7	+	chr7:138846705-138874088;chr7:138846705-138872873	chr7:138846705-138868409					1;30	0;39	4;24	0;13	0;18	0;27
K	intron_retention	XLOC_038320	chr7	-	chr7:45920038-45920288				chr7:45920037-45920038;chr7:45920288-45920289		4524;2	3204;4	2940;37	1387;0	1979;4	1416;5
K	intron_retention	XLOC_037973	chr7	-	chr7:28405608-28405953				chr7:28405607-28405608;chr7:28405953-28405954		142;0	66;0	109;4	108;0	115;0	187;2
N	jcn_only_AD	XLOC_036502	chr7	+	chr7:75666649-75677105	chr7:75669752-75677105		chr7:75666649-75669751	chr7:75666648-75666649		41;0	25;0	65;5	30;13	30;17	81;31
K	alternative_acceptor	XLOC_037911	chr7	-	chr7:25001159-25005754	chr7:25001198-25005754		chr7:25001159-25001197	chr7:25001158-25001159		348;10	191;6	353;16	47;1	90;5	100;4
N	alternative_donor	XLOC_038739	chr7	-	chr7:80768466-80799849;chr7:80768466-80768611;chr7:80768466-80786733	chr7:80768466-80782094		chr7:80768612-80782094;chr7:80782095-80786733;chr7:80786734-80799849	chr7:80782094-80782095;chr7:80786733-80786734;chr7:80799849-80799850		1171;1	955;0	1524;7	572;0	648;2	1201;2
K	intron_retention	XLOC_036243	chr7	+	chr7:44857555-44858162				chr7:44857554-44857555;chr7:44858162-44858163		86;0	47;0	57;7	12;0	16;0	17;1
N	jcn_only_AA	XLOC_036122,XLOC_036437	chr7	+	chr7:39471507-39472861	chr7:39471507-39472857		chr7:39472858-39472861	chr7:39472861-39472862		0;8	0;3	1;8	0;0	0;0	0;2
K	alternative_acceptor	XLOC_036740	chr7	+	chr7:99599853-99601097	chr7:99599853-99600003		chr7:99600004-99601097	chr7:99601097-99601098		379;14	236;4	429;26	22;0	21;0	18;1
K	intron_retention	XLOC_035702	chr7	+	chr7:19393342-19393573				chr7:19393341-19393342;chr7:19393573-19393574		0;0	0;0	0;8	0;0	0;0	0;1
N	jcn_only_AD	XLOC_038839	chr7	-	chr7:89165167-89196112;chr7:89165167-89192716;chr7:89165167-89186582	chr7:89165167-89184407		chr7:89184408-89186582;chr7:89186583-89192716;chr7:89192717-89196112	chr7:89186582-89186583;chr7:89192716-89192717;chr7:89196112-89196113		92;0	80;0	179;0	51;1	45;0	102;0
N	intron_retention	XLOC_038045	chr7	-	chr7:31041458-31041983				chr7:31041457-31041458;chr7:31041983-31041984		2;68	3;75	3;79	1;22	3;34	1;29
N	jcn_only_AD	XLOC_039321	chr7	-	chr7:126572612-126574993	chr7:126572612-126574840		chr7:126574841-126574993	chr7:126574993-126574994		260;0	174;0	241;0	144;0	141;0	242;1
K	cassette	XLOC_039181	chr7	-	chr7:110833846-110844338	chr7:110833846-110837076;chr7:110837271-110844338		chr7:110837077-110837270			0;50	0;29	2;97	0;17	0;12	1;33
K	intron_retention	XLOC_037782	chr7	-	chr7:19565677-19569737				chr7:19565676-19565677;chr7:19569737-19569738		3;0	0;0	0;4	0;0	1;0	0;3
N	intron_retention	XLOC_036762	chr7	+	chr7:100629772-100629837				chr7:100629771-100629772;chr7:100629837-100629838		0;0	0;0	7;7	0;0	0;3	0;12
N	jcn_only_AA	XLOC_039480	chr7	-	chr7:139980035-139982781	chr7:139980059-139982781		chr7:139980035-139980058	chr7:139980034-139980035		2877;1	2622;0	2413;0	577;0	634;0	379;0
K	intron_retention	XLOC_039047	chr7	-	chr7:104479731-104483331				chr7:104479730-104479731;chr7:104483331-104483332		24;0	22;0	87;40	101;4	131;5	342;95
K	intron_retention	XLOC_038300	chr7	-	chr7:45458284-45458534				chr7:45458283-45458284;chr7:45458534-45458535		55626;38	33782;34	20060;216	17735;22	14770;21	9298;113
K	alternative_donor	XLOC_037330	chr7	+	chr7:142443661-142443905	chr7:142443829-142443905		chr7:142443661-142443828	chr7:142443660-142443661		17;1	13;0	31;2	3;0	3;0	5;1
N	jcn_only_AA	XLOC_036240	chr7	+	chr7:44760943-44762990	chr7:44760943-44761628		chr7:44761629-44762990	chr7:44762990-44762991		47;0	29;0	53;4	21;0	21;0	26;1
K	intron_retention	XLOC_037288	chr7	+	chr7:140897725-140898192				chr7:140897724-140897725;chr7:140898192-140898193		555;0	322;1	316;8	206;0	271;2	221;3
N	jcn_only_AA	XLOC_035641	chr7	+	chr7:16748749-16748911	chr7:16748749-16748883		chr7:16748884-16748911	chr7:16748911-16748912		889;0	692;0	893;0	453;0	548;1	587;1
N	intron_retention		chr7	+	chr7:104355235-104355478				chr7:104355234-104355235;chr7:104355478-104355479		0;0	0;0	0;1	0;0	0;0	0;8
K	intron_retention		chr7	+	chr7:43567744-43572588				chr7:43567743-43567744;chr7:43572588-43572589		6;0	4;0	8;4	0;0	0;4	8;3
N	alternative_acceptor		chr7	+	chr7:24377705-24379137	chr7:24377705-24379133		chr7:24379134-24379137	chr7:24379137-24379138		0;478	0;360	3;200	0;84	0;104	0;65
N	alternative_acceptor	XLOC_038293	chr7	-	chr7:45237285-45238499	chr7:45238381-45238499		chr7:45237285-45238380	chr7:45237284-45237285		636;3	412;2	467;35	160;0	221;1	178;6
N	alternative_acceptor	XLOC_039254	chr7	-	chr7:119718239-119719126	chr7:119718271-119719126		chr7:119718239-119718270	chr7:119718238-119718239		0;36	2;42	0;69	0;17	0;14	0;45
N	intron_retention		chr7	-	chr7:28323983-28328702				chr7:28323982-28323983;chr7:28328702-28328703		0;0	0;0	1;5	0;0	0;0	0;2
N	mutually_exclusive	XLOC_036243	chr7	+	chr7:44859946-44860359,chr7:44860432-44860862	chr7:44859946-44860076,chr7:44860185-44860862	chr7:44860360-44860431	chr7:44860077-44860184			4;3	0;0	0;0	0;0	0;0	3;0
N	jcn_only_AA	XLOC_037119	chr7	+	chr7:126978997-126979304;chr7:126978997-126979257;chr7:126978997-126979321	chr7:126978997-126979300		chr7:126979258-126979300;chr7:126979301-126979304;chr7:126979305-126979321	chr7:126979300-126979301;chr7:126979304-126979305;chr7:126979321-126979322		279;1	234;5	210;0	96;0	98;3	90;0
N	intron_retention	XLOC_039329	chr7	-	chr7:126792224-126792351				chr7:126792223-126792224;chr7:126792351-126792352		3;34	1;21	0;18	0;4	0;4	0;10
K	intron_retention	XLOC_038739	chr7	-	chr7:80713946-80717010				chr7:80713945-80713946;chr7:80717010-80717011		724;0	606;0	872;7	423;0	423;0	823;3
N	intron_retention		chr7	-	chr7:111076853-111076937				chr7:111076852-111076853;chr7:111076937-111076938		0;0	0;0	0;37	0;3	0;3	14;68
K	intron_retention	XLOC_036271	chr7	+	chr7:45548091-45549059				chr7:45548090-45548091;chr7:45549059-45549060		0;0	0;0	1;0	19;0	20;0	42;13
N	alternative_donor	XLOC_038312	chr7	-	chr7:45717064-45717700;chr7:45717064-45717258;chr7:45717064-45717356;chr7:45717064-45717274;chr7:45717064-45717242	chr7:45717064-45717327		chr7:45717243-45717258;chr7:45717259-45717274;chr7:45717275-45717327;chr7:45717328-45717356;chr7:45717357-45717700	chr7:45717258-45717259;chr7:45717274-45717275;chr7:45717327-45717328;chr7:45717356-45717357;chr7:45717700-45717701		74;1	59;0	72;1	41;0	82;0	76;0
K	intron_retention	XLOC_036360	chr7	+	chr7:55897973-55899914				chr7:55897972-55897973;chr7:55899914-55899915		2;2	2;0	0;4	0;0	8;4	0;9
N	jcn_only_AD		chr7	-	chr7:141264049-141264724;chr7:141264049-141265074;chr7:141264049-141264492;chr7:141264049-141264222	chr7:141264049-141264126					604;3	476;0	471;0	2162;9	2442;8	3313;17
K	intron_retention		chr7	-	chr7:104430227-104435581				chr7:104430226-104430227;chr7:104435581-104435582		179;0	151;0	745;12	308;1	552;6	2326;52
K	intron_retention	XLOC_036566	chr7	+	chr7:81528941-81529346				chr7:81528940-81528941;chr7:81529346-81529347		0;0	0;0	4;13	0;0	0;0	2;2
N	cassette	XLOC_039329	chr7	-	chr7:126787347-126788116;chr7:126787308-126788116;chr7:126787308-126787944	chr7:126787308-126787436,chr7:126787347-126787436;chr7:126787611-126788116,chr7:126787611-126787944		chr7:126787437-126787610			5;379	1;294	3;333	3;181	3;221	0;282
N	jcn_only_AA	XLOC_039509	chr7	-	chr7:141192203-141192441;chr7:141192341-141192441	chr7:141192291-141192441		chr7:141192203-141192290;chr7:141192291-141192340	chr7:141192202-141192203;chr7:141192290-141192291		0;240	0;179	3;121	0;47	0;70	1;97
K	intron_retention	XLOC_036782	chr7	+	chr7:102223151-102226270				chr7:102223150-102223151;chr7:102226270-102226271		19;5	25;0	11;3	8;1	18;7	25;8
K	intron_retention	XLOC_037288	chr7	+	chr7:140894544-140897416				chr7:140894543-140894544;chr7:140897416-140897417		673;1	463;0	413;6	274;0	340;0	207;1
K	intron_retention	XLOC_038234	chr7	-	chr7:43529933-43530211				chr7:43529932-43529933;chr7:43530211-43530212		61;0	19;0	278;29	15;0	19;0	77;3
N	alternative_donor	XLOC_037709	chr7	-	chr7:16284547-16312314;chr7:16284547-16312766;chr7:16284547-16285926	chr7:16284547-16286699		chr7:16285927-16286699;chr7:16286700-16312314;chr7:16312315-16312766	chr7:16286699-16286700;chr7:16312314-16312315;chr7:16312766-16312767		0;2	3;0	3;7	0;0	0;0	1;3
N	jcn_only_AD		chr7	-	chr7:118169003-118171697	chr7:118169003-118171685		chr7:118171686-118171697	chr7:118171697-118171698		0;39	0;39	6;231	0;19	0;17	2;137
N	alternative_donor	XLOC_037968	chr7	-	chr7:28306979-28307552	chr7:28306979-28307533		chr7:28307534-28307552	chr7:28307552-28307553		239;0	152;0	113;1	71;0	97;0	48;0
N	intron_retention		chr7	-	chr7:142377456-142380765				chr7:142377455-142377456;chr7:142380765-142380766		32784;16	23993;8	48973;71	11003;0	17566;0	19798;10
K	intron_retention		chr7	+	chr7:110795809-110800642				chr7:110795808-110795809;chr7:110800642-110800643		153;1	148;3	339;9	127;0	76;0	179;3
N	cassette	XLOC_037301	chr7	+	chr7:141260708-141261212;chr7:141260708-141261287	chr7:141260708-141260914;chr7:141261115-141261212,chr7:141261115-141261287		chr7:141260915-141261114			0;60	3;43	3;46	0;23	0;20	3;26
K	intron_retention	XLOC_038919	chr7	-	chr7:99927193-99935161				chr7:99927192-99927193;chr7:99935161-99935162		48;0	57;0	104;3	6;0	6;0	25;0
K	intron_retention	XLOC_036325	chr7	+	chr7:49408907-49420173				chr7:49408906-49408907;chr7:49420173-49420174		73;0	79;0	248;4	0;0	2;0	2;0
N	intron_retention		chr7	+	chr7:101910807-101911272				chr7:101910806-101910807;chr7:101911272-101911273		0;0	0;0	2;8	0;0	0;0	0;1
K	intron_retention	XLOC_036782	chr7	+	chr7:102236555-102237121				chr7:102236554-102236555;chr7:102237121-102237122		42;0	29;0	35;11	64;0	98;3	113;27
N	cassette	XLOC_036563	chr7	+	chr7:81295767-81308804	chr7:81295767-81306694;chr7:81306784-81308804		chr7:81306695-81306783			0;86	0;101	1;206	0;13	0;28	0;27
K	cassette	XLOC_039047	chr7	-	chr7:104472636-104473178	chr7:104472636-104472883;chr7:104472911-104473178		chr7:104472884-104472910			0;27	0;15	0;117	0;109	0;145	0;105
K	alternative_last_exon	XLOC_037791	chr7	-	chr7:19721507-19730037	chr7:19724870-19730037	chr7:19721352-19721506	chr7:19724161-19724869			3;15	2;9	3;18	8;41	10;57	10;64
N	intron_retention		chr7	-	chr7:4641181-4641504				chr7:4641180-4641181;chr7:4641504-4641505		0;0	1;1	0;7	0;0	0;0	0;2
N	jcn_only_AA	XLOC_037892	chr7	-	chr7:24203497-24207057	chr7:24204298-24207057		chr7:24203497-24204297	chr7:24203496-24203497		16;0	19;0	41;0	0;0	7;0	9;1
N	intron_retention		chr7	-	chr7:104321585-104362706				chr7:104321584-104321585;chr7:104362706-104362707		0;0	0;0	0;5	0;1	0;3	0;16
N	intron_retention		chr7	-	chr7:141263381-141263461				chr7:141263380-141263381;chr7:141263461-141263462		0;0	0;0	0;0	0;6	5;3	5;24
N	mutually_exclusive	XLOC_038894	chr7	-	chr7:98597185-98600671,chr7:98600828-98610666;chr7:98597185-98602582,chr7:98602748-98610666	chr7:98597185-98599751,chr7:98599794-98610666	chr7:98600672-98600827;chr7:98602583-98602747	chr7:98599752-98599793			2;0	0;2	15;0	0;0	1;0	0;0
N	jcn_only_AA		chr7	-	chr7:3897884-3915274;chr7:3720126-3915274;chr7:3868967-3915274	chr7:3844823-3915274					0;0	8;4	0;0	10;0	16;0	0;0
K	alternative_first_exon	XLOC_036784	chr7	+	chr7:102442044-102442986	chr7:102442340-102442986	chr7:102441695-102442043	chr7:102442276-102442339			433;0	246;0	351;2	53;0	68;0	43;1
N	jcn_only_AA	XLOC_038684	chr7	-	chr7:74276089-74284426;chr7:74282546-74284426;chr7:74283523-74284426	chr7:74284090-74284426		chr7:74276089-74282545;chr7:74282546-74283522;chr7:74283523-74284089	chr7:74276088-74276089;chr7:74282545-74282546;chr7:74283522-74283523		16;0	14;0	18;0	325;4	353;0	673;6
N	intron_retention	XLOC_039339	chr7	-	chr7:127023169-127023476				chr7:127023168-127023169;chr7:127023476-127023477		5;0	5;0	4;5	0;0	0;0	0;0
K	intron_retention	XLOC_038293	chr7	-	chr7:45234768-45235406				chr7:45234767-45234768;chr7:45235406-45235407		318;30	230;34	244;45	155;8	142;11	100;13
N	alternative_acceptor	XLOC_037911	chr7	-	chr7:24978577-24979294	chr7:24979006-24979294		chr7:24978577-24979005	chr7:24978576-24978577		0;94	0;69	1;112	0;26	0;38	0;37
N	alternative_acceptor		chr7	+	chr7:46083328-46083623	chr7:46083328-46083602		chr7:46083603-46083623	chr7:46083623-46083624		0;90	4;57	4;84	2;52	1;43	5;68
N	jcn_only_AD	XLOC_038954	chr7	-	chr7:104445968-104507734	chr7:104445968-104465009		chr7:104465010-104507734	chr7:104507734-104507735		3;0	5;0	55;0	23;0	36;0	184;1
K	intron_retention	XLOC_035924	chr7	+	chr7:28797242-28797559				chr7:28797241-28797242;chr7:28797559-28797560		100;1	74;0	83;6	14;0	10;0	24;0
N	intron_retention		chr7	-	chr7:118154452-118155925				chr7:118154451-118154452;chr7:118155925-118155926		0;0	0;0	0;9	0;0	3;0	0;3
N	jcn_only_AA	XLOC_036661	chr7	+	chr7:90191273-90191358	chr7:90191273-90191340		chr7:90191341-90191358	chr7:90191358-90191359		265;0	279;0	679;3	111;0	238;0	636;0
N	alternative_donor	XLOC_038336	chr7	-	chr7:80359759-80360928	chr7:80359759-80360895		chr7:80360896-80360928	chr7:80360928-80360929		0;15	0;13	0;65	0;1	0;2	1;9
K	intron_retention	XLOC_037390	chr7	-	chr7:3739457-3739637				chr7:3739456-3739457;chr7:3739637-3739638		31;0	15;0	30;1	0;3	13;0	38;0
K	intron_retention	XLOC_037067	chr7	+	chr7:122600831-122633744				chr7:122600830-122600831;chr7:122633744-122633745		11;59	0;36	17;156	8;15	0;14	5;51
N	jcn_only_AD	XLOC_037770	chr7	-	chr7:19264826-19271513	chr7:19264826-19265951		chr7:19265952-19271513	chr7:19271513-19271514		334;0	177;0	147;0	730;0	518;4	651;0
N	intron_retention		chr7	-	chr7:105900928-106162344				chr7:105900927-105900928;chr7:106162344-106162345		0;0	0;0	0;0	0;0	0;0	700;131
K	intron_retention	XLOC_038295	chr7	-	chr7:45322383-45326562				chr7:45322382-45322383;chr7:45326562-45326563		6;0	6;0	14;3	1;0	7;0	13;3
K	intron_retention	XLOC_039082	chr7	-	chr7:105619229-105619382				chr7:105619228-105619229;chr7:105619382-105619383		0;0	2;0	2;3	0;0	0;0	0;1
N	intron_retention		chr7	-	chr7:46785640-46786509				chr7:46785639-46785640;chr7:46786509-46786510		0;0	0;0	0;12	0;0	0;0	2;11
N	intron_retention		chr7	-	chr7:46715699-46715785				chr7:46715698-46715699;chr7:46715785-46715786		0;0	0;0	0;0	0;2	0;0	0;10
K	cassette	XLOC_038288	chr7	-	chr7:45126538-45127208	chr7:45126538-45126990;chr7:45127088-45127208		chr7:45126991-45127087			0;15	0;8	1;11	0;3	0;6	0;9
N	cassette	XLOC_036918	chr7	+	chr7:107595380-107653017	chr7:107595380-107637213;chr7:107637311-107653017		chr7:107637214-107637310			0;11	0;9	0;16	0;11	0;9	1;34
K	intron_retention	XLOC_037915	chr7	-	chr7:25230883-25231634				chr7:25230882-25230883;chr7:25231634-25231635		292;0	221;0	234;4	128;0	164;0	160;0
K	intron_retention		chr7	+	chr7:90189258-90191155				chr7:90189257-90189258;chr7:90191155-90191156		204;0	195;0	443;3	89;0	150;0	394;3
K	intron_retention	XLOC_038009	chr7	-	chr7:30066368-30068064				chr7:30066367-30066368;chr7:30068064-30068065		12;0	4;0	14;4	0;0	3;0	4;0
K	intron_retention	XLOC_036247	chr7	+	chr7:44987371-44991376				chr7:44987370-44987371;chr7:44991376-44991377		0;5	0;3	1;12	0;0	0;3	0;1
K	intron_retention	XLOC_039430	chr7	-	chr7:132837208-132850590				chr7:132837207-132837208;chr7:132850590-132850591		1;0	0;0	25;9	0;0	3;0	18;4
N	jcn_only_AD	XLOC_037250	chr7	+	chr7:139255864-139266471;chr7:139256466-139266471	chr7:139256161-139266471		chr7:139255864-139256160;chr7:139256161-139256465	chr7:139255863-139255864;chr7:139256160-139256161		38;39	37;37	21;29	0;5	2;4	0;6
N	cassette	XLOC_035694	chr7	+	chr7:19186172-19190717	chr7:19186172-19186260;chr7:19186372-19190717		chr7:19186261-19186371			0;47	0;33	2;72	0;32	0;38	0;68
N	alternative_last_exon	XLOC_038274	chr7	-	chr7:44841421-44845874	chr7:44845329-44845874,chr7:44845369-44845874	chr7:44834623-44841420	chr7:44845257-44845328			0;81	0;62	0;76	1;18	1;15	2;13
K	alternative_acceptor	XLOC_038025	chr7	-	chr7:30539579-30539748	chr7:30539583-30539748		chr7:30539579-30539582	chr7:30539578-30539579		0;3	0;2	1;7	0;0	0;0	0;0
K	cassette	XLOC_039077	chr7	-	chr7:105390353-105399883	chr7:105390353-105391576;chr7:105391668-105399883		chr7:105391577-105391667			18;0	6;0	7;1	0;0	2;1	0;0
N	jcn_only_AD	XLOC_036779	chr7	+	chr7:101970355-101977379	chr7:101970378-101977379		chr7:101970355-101970377	chr7:101970354-101970355		31;7	22;14	75;10	0;0	1;0	0;0
N	jcn_only_AD	XLOC_036980	chr7	+	chr7:113207645-113234623	chr7:113234074-113234623		chr7:113207645-113234073	chr7:113207644-113207645		11;0	2;2	11;0	0;0	3;0	3;0
K	intron_retention		chr7	+	chr7:125569175-125569941				chr7:125569174-125569175;chr7:125569941-125569942		174;0	163;0	202;0	829;0	3694;5	3369;12
N	cassette	XLOC_036592	chr7	+	chr7:83636869-83650859;chr7:83636869-83640421	chr7:83636869-83637603;chr7:83637698-83640421,chr7:83637698-83650859		chr7:83637604-83637697			0;64	0;21	1;54	0;53	2;82	0;104
N	jcn_only_AA	XLOC_035915	chr7	+	chr7:28441042-28441433;chr7:28441042-28441306	chr7:28441042-28441668					149;3	72;4	354;16	45;0	97;0	200;11
N	intron_retention		chr7	+	chr7:34389920-34394506				chr7:34389919-34389920;chr7:34394506-34394507		0;0	0;0	0;3	0;9	0;4	1;19
N	alternative_acceptor	XLOC_039172	chr7	-	chr7:109926904-109933612;chr7:109927015-109933612;chr7:109926956-109933612	chr7:109933511-109933612		chr7:109926904-109926955;chr7:109926956-109927014;chr7:109927015-109933510	chr7:109926903-109926904;chr7:109926955-109926956;chr7:109927014-109927015		137;1	81;1	182;22	61;0	59;2	74;10
N	jcn_only_AD	XLOC_039338	chr7	-	chr7:30973323-30974165	chr7:30973323-30973715					1;0	0;0	0;0	0;0	0;0	0;1
K	cassette	XLOC_039387	chr7	-	chr7:128446271-128448120	chr7:128446271-128446730;chr7:128446799-128448120		chr7:128446731-128446798			158;0	162;0	313;8	50;0	50;0	108;1
K	cassette	XLOC_039524	chr7	-	chr7:141496682-141513733	chr7:141496682-141501539;chr7:141501596-141513733		chr7:141501540-141501595			46;0	25;0	39;2	10;0	10;0	18;1
N	jcn_only_AD	XLOC_035642	chr7	+	chr7:16782476-16785675;chr7:16785035-16785675	chr7:16785028-16785675		chr7:16782476-16785027;chr7:16785028-16785034	chr7:16782475-16782476;chr7:16785027-16785028		118;0	62;0	153;3	12;0	35;0	18;0
N	alternative_donor	XLOC_036779	chr7	+	chr7:102012834-102013168	chr7:102012879-102013168		chr7:102012834-102012878	chr7:102012833-102012834		0;91	3;57	0;109	0;22	0;23	0;34
N	jcn_only_AA	XLOC_038933	chr7	-	chr7:100999101-101003563	chr7:101002958-101003563		chr7:100999101-101002957	chr7:100999100-100999101		16;0	22;0	30;1	19;0	31;0	63;3
N	intron_retention		chr7	+	chr7:80074400-80081048				chr7:80074399-80074400;chr7:80081048-80081049		13;0	6;1	5;11	5;0	0;0	5;0
N	alternative_donor	XLOC_036849	chr7	+	chr7:104244593-104247530;chr7:104244586-104247530;chr7:104244607-104247530	chr7:104244868-104247530		chr7:104244586-104244592;chr7:104244593-104244606;chr7:104244607-104244867	chr7:104244585-104244586;chr7:104244592-104244593;chr7:104244606-104244607		27;0	13;0	45;0	19;0	30;1	72;1
N	mutually_exclusive	XLOC_038950	chr7	-	chr7:102016402-102017596,chr7:102017638-102018109	chr7:102016402-102017286,chr7:102017352-102018109	chr7:102017597-102017637	chr7:102017287-102017351			0;0	0;0	0;0	1;1	3;1	7;1
K	intron_retention	XLOC_035837	chr7	+	chr7:24907935-24912056				chr7:24907934-24907935;chr7:24912056-24912057		3;0	6;0	3;5	0;0	0;0	0;0
N	alternative_acceptor	XLOC_038045	chr7	-	chr7:31033019-31035208;chr7:31032973-31035208	chr7:31033011-31035208		chr7:31032973-31033010;chr7:31033011-31033018	chr7:31032972-31032973;chr7:31033010-31033011		2532;0	2123;0	2204;0	1094;2	1274;0	1090;0
K	intron_retention	XLOC_037798	chr7	-	chr7:19910757-19914737				chr7:19910756-19910757;chr7:19914737-19914738		26;0	41;0	44;10	40;0	31;0	63;2
K	intron_retention	XLOC_039290	chr7	-	chr7:123308414-123314643				chr7:123308413-123308414;chr7:123314643-123314644		0;0	1;1	0;25	0;0	0;3	0;12
N	intron_retention		chr7	-	chr7:25750991-25754334				chr7:25750990-25750991;chr7:25754334-25754335		3;0	0;0	3;15	0;0	0;0	1;4
K	intron_retention	XLOC_039338	chr7	-	chr7:126987666-126988317				chr7:126987665-126987666;chr7:126988317-126988318		354;0	282;0	376;3	464;1	677;1	833;4
N	alternative_acceptor		chr7	+	chr7:105741484-105741608	chr7:105741484-105741579		chr7:105741580-105741608	chr7:105741608-105741609		0;299	0;255	0;308	0;133	0;158	0;146
N	cassette	XLOC_036995	chr7	+	chr7:116093526-116099439	chr7:116093526-116097761;chr7:116097954-116099439		chr7:116097762-116097953			515;1	296;0	451;0	126;0	161;0	237;0
N	intron_retention		chr7	-	chr7:4632600-4633468				chr7:4632599-4632600;chr7:4633468-4633469		0;0	0;0	0;5	0;0	1;0	0;5
K	cassette	XLOC_036412	chr7	+	chr7:64392844-64411834	chr7:64392844-64400168;chr7:64400507-64411834		chr7:64400169-64400506			4;69	0;53	13;94	0;19	1;26	3;39
K	jcn_only_AA	XLOC_036713	chr7	+	chr7:97302460-97303026	chr7:97302460-97303023		chr7:97303024-97303026	chr7:97303026-97303027		34;108	33;128	69;223	20;65	33;59	46;152
N	intron_retention		chr7	-	chr7:143527312-143532308				chr7:143527311-143527312;chr7:143532308-143532309		0;0	0;0	3;2	0;0	0;0	0;0
N	jcn_only_AA	XLOC_036563	chr7	+	chr7:5081977-5083729	chr7:5081977-5083662		chr7:5083663-5083729	chr7:5083729-5083730		2;0	0;1	1;5	0;0	0;0	0;2
N	alternative_donor		chr7	-	chr7:104436046-104451470;chr7:104436046-104444878;chr7:104436046-104445903	chr7:104436046-104465009		chr7:104444879-104445903;chr7:104445904-104451470;chr7:104451471-104465009	chr7:104445903-104445904;chr7:104451470-104451471;chr7:104465009-104465010		1;111	1;71	11;370	2;134	4;283	21;1455
K	alternative_donor	XLOC_035839	chr7	+	chr7:25077387-25079534	chr7:25077483-25079534		chr7:25077387-25077482	chr7:25077386-25077387		22;4	5;2	7;1	12;0	3;0	2;1
N	intron_retention		chr7	-	chr7:111078554-111079292				chr7:111078553-111078554;chr7:111079292-111079293		1195;0	1059;0	2166;8	964;2	1407;1	5247;15
K	intron_retention	XLOC_035923	chr7	+	chr7:28777103-28777190				chr7:28777102-28777103;chr7:28777190-28777191		537;0	416;0	727;8	204;0	328;0	403;3
N	cassette	XLOC_038132	chr7	-	chr7:35644413-35647305	chr7:35644413-35646143;chr7:35646182-35647305		chr7:35646144-35646181			0;120	0;113	0;189	1;52	0;51	0;134
N	alternative_acceptor	XLOC_039480	chr7	-	chr7:139983784-139983834;chr7:139983762-139983834;chr7:139983374-139983834;chr7:139983367-139983834	chr7:139983397-139983834		chr7:139983367-139983373;chr7:139983374-139983396;chr7:139983397-139983761;chr7:139983762-139983783	chr7:139983366-139983367;chr7:139983373-139983374;chr7:139983396-139983397;chr7:139983761-139983762		2443;3	2378;0	2390;4	552;0	570;0	341;0
K	intron_retention	XLOC_039567	chr7	-	chr7:143569498-143569832				chr7:143569497-143569498;chr7:143569832-143569833		222;0	166;0	182;6	77;0	117;0	105;0
N	alternative_donor	XLOC_039337	chr7	-	chr7:126975392-126976202;chr7:126975392-126976068;chr7:126975392-126975909	chr7:126975392-126975513		chr7:126975514-126975909;chr7:126975910-126976068;chr7:126976069-126976202	chr7:126975909-126975910;chr7:126976068-126976069;chr7:126976202-126976203		9;3	2;3	8;16	0;0	1;0	3;2
K	intron_retention	XLOC_036360	chr7	+	chr7:55896816-55897824				chr7:55896815-55896816;chr7:55897824-55897825		0;0	0;3	2;9	0;0	5;4	14;8
K	intron_retention	XLOC_037012	chr7	+	chr7:118732454-118732886				chr7:118732453-118732454;chr7:118732886-118732887		0;0	2;0	9;4	0;0	0;0	0;0
K	intron_retention	XLOC_037468	chr7	-	chr7:7296070-7298691				chr7:7296069-7296070;chr7:7298691-7298692		5;0	3;0	15;3	0;0	0;0	4;0
K	intron_retention	XLOC_038267	chr7	-	chr7:44550509-44550744				chr7:44550508-44550509;chr7:44550744-44550745		181;2	92;0	162;4	70;0	93;0	136;4
N	intron_retention		chr7	-	chr7:106162213-106508626				chr7:106162212-106162213;chr7:106508626-106508627		0;30	0;19	0;175	0;80	0;114	1;796
K	intron_retention	XLOC_038736	chr7	-	chr7:80460853-80463772				chr7:80460852-80460853;chr7:80463772-80463773		28;0	14;0	45;3	0;0	1;0	11;0
K	intron_retention	XLOC_039376	chr7	-	chr7:127991676-127992710				chr7:127991675-127991676;chr7:127992710-127992711		0;104	0;91	0;108	0;72	15;99	0;59
N	intron_retention		chr7	+	chr7:49572454-49575647				chr7:49572453-49572454;chr7:49575647-49575648		73;0	79;0	183;3	0;0	9;0	4;0
N	jcn_only_AA		chr7	-	chr7:3821258-3864859	chr7:3840651-3864859					0;0	0;0	0;12	0;0	0;0	1;3
N	mutually_exclusive	XLOC_039335	chr7	-	chr7:126886316-126896748,chr7:126896939-126897025	chr7:126886316-126891602,chr7:126891833-126897025	chr7:126896749-126896938	chr7:126891603-126891832			0;0	0;0	0;0	0;2	0;0	2;0
N	cassette	XLOC_035681	chr7	+	chr7:18840092-18841926;chr7:18840092-18855939	chr7:18840092-18841469;chr7:18841515-18855939,chr7:18841515-18841926		chr7:18841470-18841514			0;0	0;0	5;5	6;0	13;3	11;8
N	intron_retention		chr7	+	chr7:13306056-13307518				chr7:13306055-13306056;chr7:13307518-13307519		0;0	0;0	5;2	0;0	0;0	0;0
N	intron_retention		chr7	-	chr7:126700001-126700256				chr7:126700000-126700001;chr7:126700256-126700257		0;13	1;8	0;23	0;1	0;2	0;10
N	alternative_acceptor	XLOC_037152	chr7	+	chr7:128068697-128070530;chr7:128068697-128070628;chr7:128068697-128070599	chr7:128068697-128070637		chr7:128070531-128070599;chr7:128070600-128070628;chr7:128070629-128070637	chr7:128070599-128070600;chr7:128070628-128070629;chr7:128070637-128070638		231;0	151;0	454;0	85;1	96;0	240;0
K	cassette	XLOC_038894	chr7	-	chr7:98590885-98594751	chr7:98590885-98593330;chr7:98593667-98594751		chr7:98593331-98593666			3;20	10;15	6;38	0;8	0;5	4;11
K	intron_retention	XLOC_037080	chr7	+	chr7:123184288-123186562				chr7:123184287-123184288;chr7:123186562-123186563		53;0	29;0	108;3	14;0	26;0	77;2
N	alternative_acceptor	XLOC_035426	chr7	+	chr7:35636603-35638017	chr7:35636603-35638013		chr7:35638014-35638017	chr7:35638017-35638018		0;15	0;13	2;40	0;6	0;6	0;18
N	jcn_only_AA	XLOC_036329,XLOC_036998	chr7	+	chr7:116528877-116528974	chr7:116528877-116528951		chr7:116528952-116528974	chr7:116528974-116528975		166;0	136;0	475;1	39;0	48;0	277;0
N	jcn_only_AA	XLOC_039400	chr7	-	chr7:130510899-130516104	chr7:130513825-130516104		chr7:130510899-130513824	chr7:130510898-130510899		0;38	0;32	0;87	0;9	0;11	0;28
N	mutually_exclusive	XLOC_035966	chr7	+	chr7:30413900-30414503,chr7:30414651-30415631	chr7:30413900-30414341,chr7:30414369-30415631	chr7:30414504-30414650	chr7:30414342-30414368			6;0	1;0	3;3	0;0	3;0	3;0
K	alternative_first_exon	XLOC_038288	chr7	-	chr7:45127569-45128068;chr7:45127569-45132227;chr7:45127569-45128699	chr7:45127569-45128541	chr7:45132228-45132412;chr7:45128700-45128761	chr7:45128542-45128626			1445;15	714;6	714;6	299;1	443;4	261;1
N	intron_retention		chr7	-	chr7:104307009-104315300				chr7:104307008-104307009;chr7:104315300-104315301		0;12	0;6	0;42	0;16	3;26	5;71
N	cassette	XLOC_036661	chr7	+	chr7:90191754-90207582;chr7:90195715-90207582	chr7:90195715-90196915,chr7:90191754-90196915;chr7:90197021-90207582		chr7:90196916-90197020			0;249	1;234	4;661	4;165	1;229	8;681
N	cassette	XLOC_038927	chr7	-	chr7:100559918-100571251	chr7:100559918-100565193;chr7:100565280-100571251		chr7:100565194-100565279			0;169	0;153	4;315	0;61	0;110	0;146
N	intron_retention		chr7	-	chr7:106506447-106511541				chr7:106506446-106506447;chr7:106511541-106511542		0;97	0;58	0;625	1;245	0;393	0;2480
N	alternative_acceptor		chr7	+	chr7:35601647-35602430	chr7:35601647-35602427		chr7:35602428-35602430	chr7:35602430-35602431		0;43	0;19	0;57	0;20	0;20	1;26
K	intron_retention	XLOC_038754	chr7	-	chr7:81788577-81789427				chr7:81788576-81788577;chr7:81789427-81789428		2;4	0;3	3;0	0;0	0;0	1;1
K	jcn_only_AD	XLOC_036546	chr7	+	chr7:80280018-80282484	chr7:80280034-80282484		chr7:80280018-80280033	chr7:80280017-80280018		20;0	8;0	23;5	3;0	5;0	17;1
K	mutually_exclusive	XLOC_039333	chr7	-	chr7:126857953-126861475,chr7:126861568-126861704	chr7:126857953-126861239,chr7:126861293-126861704	chr7:126861476-126861567	chr7:126861240-126861292			5;0	1;0	3;2	1;0	0;0	3;0
N	alternative_acceptor		chr7	+	chr7:49759146-49759597	chr7:49759146-49759541		chr7:49759542-49759597	chr7:49759597-49759598		0;11	3;8	7;8	0;1	0;0	0;3
N	intron_retention		chr7	-	chr7:3489222-3496674				chr7:3489221-3489222;chr7:3496674-3496675		0;0	0;0	0;0	8;0	13;0	15;15
N	cassette	XLOC_038888	chr7	-	chr7:98224017-98243948	chr7:98224017-98226398;chr7:98226501-98243948		chr7:98226399-98226500			0;71	0;67	0;166	0;46	0;76	5;183
N	jcn_only_AA	XLOC_037795	chr7	-	chr7:19809664-19811056;chr7:19809798-19811056	chr7:19809730-19811056		chr7:19809664-19809729;chr7:19809730-19809797	chr7:19809663-19809664;chr7:19809729-19809730		17;0	3;0	8;0	147;0	168;12	130;0
N	cassette	XLOC_035822	chr7	+	chr7:24547883-24565535	chr7:24547883-24559735;chr7:24559853-24565535		chr7:24559736-24559852			0;36	0;22	0;39	0;13	0;9	2;5
K	intron_retention	XLOC_036740	chr7	+	chr7:99598562-99599800				chr7:99598561-99598562;chr7:99599800-99599801		419;0	260;0	494;4	24;0	25;0	21;0
N	alternative_donor	XLOC_037913	chr7	-	chr7:25121222-25121416;chr7:25121222-25129760;chr7:25121222-25132424;chr7:25121222-25159860	chr7:25121222-25121335		chr7:25121336-25121416;chr7:25121417-25129760;chr7:25129761-25132424;chr7:25132425-25159860	chr7:25121416-25121417;chr7:25129760-25129761;chr7:25132424-25132425;chr7:25159860-25159861		0;0	0;0	3;1	2;0	1;0	6;0
K	intron_retention	XLOC_035408	chr7	+	chr7:3630743-3630844				chr7:3630742-3630743;chr7:3630844-3630845		354;0	268;0	363;2	130;0	237;0	242;2
K	intron_retention	XLOC_039331	chr7	-	chr7:126795515-126795612				chr7:126795514-126795515;chr7:126795612-126795613		11320;5	6990;4	3803;11	5115;4	4879;3	2619;5
N	alternative_acceptor	XLOC_036240	chr7	+	chr7:44760943-44762990	chr7:44760943-44761628		chr7:44761629-44762990	chr7:44762990-44762991		47;0	29;0	53;3	21;0	21;0	26;1
K	intron_retention	XLOC_036325	chr7	+	chr7:49585245-49587706				chr7:49585244-49585245;chr7:49587706-49587707		94;0	56;0	145;9	1;0	0;0	2;0
K	jcn_only_AA	XLOC_037779	chr7	-	chr7:19451757-19458443	chr7:19457100-19458443					21;0	19;0	24;0	12;0	28;0	38;1
N	jcn_only_AD	XLOC_038684	chr7	-	chr7:74359920-74504176;chr7:74359920-74370634	chr7:74359920-74380452		chr7:74370635-74380452;chr7:74380453-74504176	chr7:74380452-74380453;chr7:74504176-74504177		2;0	7;0	11;0	161;0	203;0	411;1
N	intron_retention	XLOC_039327	chr7	-	chr7:126700886-126700982				chr7:126700885-126700886;chr7:126700982-126700983		8;4	2;6	2;21	0;0	0;0	0;5
N	jcn_only_AD		chr7	+	chr7:101550057-101557210	chr7:101556032-101557210		chr7:101550057-101556031	chr7:101550056-101550057		3;0	4;0	3;0	26;5	13;2	32;2
N	intron_retention		chr7	-	chr7:3706803-3708238				chr7:3706802-3706803;chr7:3708238-3708239		0;744	0;646	0;765	0;644	0;1046	11;706
N	alternative_donor	XLOC_037633	chr7	-	chr7:13008330-13009635;chr7:13008330-13009765;chr7:13008330-13009681	chr7:13008330-13009417		chr7:13009418-13009635;chr7:13009636-13009681;chr7:13009682-13009765	chr7:13009635-13009636;chr7:13009681-13009682;chr7:13009765-13009766		59;0	19;0	26;2	15;0	11;1	10;0
N	jcn_only_AA	XLOC_038296	chr7	-	chr7:45336440-45340188;chr7:45340056-45340188;chr7:45340003-45340188	chr7:45340018-45340188		chr7:45336440-45340002;chr7:45340003-45340017;chr7:45340018-45340055	chr7:45336439-45336440;chr7:45340002-45340003;chr7:45340017-45340018		0;3	0;0	0;2	0;16	5;28	3;26
N	intron_retention		chr7	-	chr7:104307388-104353303				chr7:104307387-104307388;chr7:104353303-104353304		0;1	0;0	0;20	0;1	0;1	0;18
N	alternative_acceptor	XLOC_037041	chr7	+	chr7:120726333-120732364;chr7:120726333-120730476	chr7:120726333-120732502		chr7:120730477-120732364;chr7:120732365-120732502	chr7:120732364-120732365;chr7:120732502-120732503		10;0	12;0	55;1	8;0	9;0	26;0
N	jcn_only_AA	XLOC_038739	chr7	-	chr7:80726824-80727952	chr7:80726842-80727952		chr7:80726824-80726841	chr7:80726823-80726824		0;3276	0;3182	1;5431	0;2145	0;2673	0;4618
N	mutually_exclusive	XLOC_037389	chr7	-	chr7:3712831-3713819,chr7:3713873-3714208	chr7:3712831-3712907,chr7:3713064-3714208	chr7:3713820-3713872	chr7:3712908-3713063			5;0	3;0	1;0	4;0	10;0	8;2
N	cassette	XLOC_038740	chr7	-	chr7:80900437-80901184	chr7:80900437-80900643;chr7:80900712-80901184		chr7:80900644-80900711			6;21	0;11	0;21	0;6	0;4	0;10
N	alternative_acceptor	XLOC_038614	chr7	-	chr7:66270918-66272816	chr7:66270922-66272816		chr7:66270918-66270921	chr7:66270917-66270918		0;32	3;15	0;22	0;3	0;2	0;3
K	intron_retention	XLOC_035631	chr7	+	chr7:16123270-16123771				chr7:16123269-16123270;chr7:16123771-16123772		0;0	0;0	0;2	0;0	0;0	0;2
K	cassette	XLOC_035468	chr7	+	chr7:6384267-6389432	chr7:6384267-6384344;chr7:6384392-6389432		chr7:6384345-6384391			3;0	0;0	9;2	3;0	0;1	3;0
N	alternative_donor	XLOC_036892	chr7	+	chr7:105640858-105641027;chr7:105640892-105641027	chr7:105640869-105641027		chr7:105640858-105640868;chr7:105640869-105640891	chr7:105640857-105640858;chr7:105640868-105640869		322;1	242;2	248;6	96;0	146;1	109;2
N	intron_retention	XLOC_039331	chr7	-	chr7:126797777-126798822				chr7:126797776-126797777;chr7:126798822-126798823		2;13	0;12	0;11	2;3	1;5	0;12
N	intron_retention		chr7	+	chr7:101908716-101909663				chr7:101908715-101908716;chr7:101909663-101909664		0;0	0;0	4;8	0;0	0;0	0;3
N	intron_retention		chr7	-	chr7:89964863-89972230				chr7:89964862-89964863;chr7:89972230-89972231		0;0	0;0	2;4	0;0	0;0	0;0
K	intron_retention	XLOC_036963	chr7	+	chr7:110048861-110048944				chr7:110048860-110048861;chr7:110048944-110048945		68;0	40;0	271;1	25;0	9;0	86;0
N	jcn_only_AA	XLOC_037235	chr7	+	chr7:137453615-137458842;chr7:137453615-137459122;chr7:137453615-137457711	chr7:137453615-137459194		chr7:137457712-137458842;chr7:137458843-137459122;chr7:137459123-137459194	chr7:137458842-137458843;chr7:137459122-137459123;chr7:137459194-137459195		321;2	258;0	318;4	149;1	159;0	208;0
N	cassette	XLOC_039047	chr7	-	chr7:104472911-104479707	chr7:104472911-104473178;chr7:104473283-104479707		chr7:104473179-104473282			0;21	0;16	0;87	1;93	0;124	0;189
N	alternative_acceptor	XLOC_035843,XLOC_036964	chr7	+	chr7:25290966-25291172;chr7:25290966-25291054	chr7:25290966-25291051		chr7:25291052-25291054;chr7:25291055-25291172	chr7:25291054-25291055;chr7:25291172-25291173		164;138	180;119	226;192	40;29	53;21	57;31
N	alternative_acceptor	XLOC_039319	chr7	-	chr7:126563102-126563242	chr7:126563111-126563242		chr7:126563102-126563110	chr7:126563101-126563102		0;445	0;308	5;539	0;205	0;350	3;415
N	alternative_donor	XLOC_038148	chr7	-	chr7:38106830-38108408;chr7:38106830-38107142;chr7:38106830-38107321	chr7:38106830-38107193		chr7:38107143-38107193;chr7:38107194-38107321;chr7:38107322-38108408	chr7:38107193-38107194;chr7:38107321-38107322;chr7:38108408-38108409		14;0	10;0	8;0	4;0	1;0	1;0
N	alternative_donor		chr7	-	chr7:55945086-55962199	chr7:55945086-55961451		chr7:55961452-55962199	chr7:55962199-55962200		0;1	0;0	0;4	0;2	1;1	1;6
N	cassette	XLOC_036546	chr7	+	chr7:80287911-80289981	chr7:80287911-80288399;chr7:80288474-80289981		chr7:80288400-80288473			0;17	0;8	1;23	0;7	0;6	0;11
N	intron_retention		chr7	-	chr7:104359804-104479773				chr7:104359803-104359804;chr7:104479773-104479774		0;0	0;0	0;7	0;0	0;2	0;45
N	jcn_only_AA	XLOC_038009	chr7	-	chr7:30066337-30068064	chr7:30066368-30068064		chr7:30066337-30066367	chr7:30066336-30066337		0;12	0;4	0;14	0;0	0;3	0;4
N	jcn_only_AA	XLOC_039234	chr7	-	chr7:118168747-118168857;chr7:118168685-118168857	chr7:118168743-118168857		chr7:118168685-118168742;chr7:118168743-118168746	chr7:118168684-118168685;chr7:118168742-118168743		37;0	36;0	161;4	24;0	33;0	92;0
N	intron_retention		chr7	-	chr7:111076833-111076937				chr7:111076832-111076833;chr7:111076937-111076938		3;110	6;92	8;222	5;98	8;136	31;344
K	intron_retention	XLOC_036224	chr7	+	chr7:44246809-44247250				chr7:44246808-44246809;chr7:44247250-44247251		0;0	0;0	0;13	0;0	0;0	1;2
N	alternative_donor	XLOC_037406,XLOC_037992	chr7	-	chr7:4485463-4486357	chr7:4485463-4486310		chr7:4486311-4486357	chr7:4486357-4486358		98;0	70;0	110;12	19;0	28;0	48;3
K	intron_retention		chr7	+	chr7:142490035-142490344				chr7:142490034-142490035;chr7:142490344-142490345		1173;0	723;0	1643;8	554;0	639;0	929;2
K	alternative_acceptor	XLOC_037963	chr7	-	chr7:28048887-28049103	chr7:28048980-28049103		chr7:28048887-28048979	chr7:28048886-28048887		12;281	11;142	6;170	7;98	6;151	2;127
K	intron_retention	XLOC_037149	chr7	+	chr7:127981292-127981410				chr7:127981291-127981292;chr7:127981410-127981411		579;0	470;0	866;33	261;0	484;0	386;7
N	jcn_only_AD	XLOC_035642	chr7	+	chr7:16785035-16785675;chr7:16785028-16785675	chr7:16782476-16785675		chr7:16782476-16785027;chr7:16785028-16785034	chr7:16782475-16782476;chr7:16785027-16785028		0;118	1;61	3;153	0;12	4;31	0;18
K	intron_retention	XLOC_039566	chr7	-	chr7:143529558-143532308				chr7:143529557-143529558;chr7:143532308-143532309		281;0	243;0	311;2	58;0	63;0	131;0
K	intron_retention		chr7	+	chr7:13306296-13307518				chr7:13306295-13306296;chr7:13307518-13307519		259;0	197;0	201;2	69;0	80;0	40;0
N	jcn_only_AD	XLOC_039327	chr7	-	chr7:141264316-141264724;chr7:141264316-141265074	chr7:141264316-141264492					10;545	10;363	17;478	66;1851	44;2187	85;3564
K	intron_retention	XLOC_036893	chr7	+	chr7:105740609-105740770				chr7:105740608-105740609;chr7:105740770-105740771		960;5	691;0	1207;25	395;0	770;0	717;10
N	intron_retention	XLOC_036248	chr7	+	chr7:44997909-44998673				chr7:44997908-44997909;chr7:44998673-44998674		0;4	0;1	1;16	0;0	0;0	0;5
K	intron_retention	XLOC_037108	chr7	+	chr7:126771048-126771161				chr7:126771047-126771048;chr7:126771161-126771162		4;10	0;4	6;2	0;0	0;1	2;0
N	jcn_only_AA		chr7	+	chr7:140886846-140887026	chr7:140886846-140887018		chr7:140887019-140887026	chr7:140887026-140887027		0;554	0;425	0;434	0;229	0;283	0;271
N	intron_retention		chr7	-	chr7:135696991-135697341				chr7:135696990-135696991;chr7:135697341-135697342		0;334	0;194	1;1195	0;30	0;47	0;278
K	cassette	XLOC_036248	chr7	+	chr7:45001023-45002163	chr7:45001023-45001672;chr7:45001789-45002163		chr7:45001673-45001788			4;58	0;45	1;48	0;22	0;17	0;15
K	intron_retention	XLOC_038945	chr7	-	chr7:101836952-101837664				chr7:101836951-101836952;chr7:101837664-101837665		4;23	0;13	3;41	0;8	0;12	1;11
N	alternative_donor	XLOC_035687	chr7	+	chr7:19030715-19034406	chr7:19030753-19034406		chr7:19030715-19030752	chr7:19030714-19030715		0;124	0;79	1;98	0;35	0;38	1;48
N	jcn_only_AD	XLOC_037389	chr7	-	chr7:3714285-3714586	chr7:3714285-3714577		chr7:3714578-3714586	chr7:3714586-3714587		526;100	383;51	1047;145	629;82	1064;162	2241;314
K	intron_retention	XLOC_035445	chr7	+	chr7:5067255-5067543				chr7:5067254-5067255;chr7:5067543-5067544		748;0	417;0	521;9	228;0	250;0	278;2
K	jcn_only_AD	XLOC_037427	chr7	-	chr7:5013023-5014624	chr7:5013023-5014536		chr7:5014537-5014624	chr7:5014624-5014625		53;11	28;3	34;8	20;10	17;2	5;0
N	jcn_only_AD		chr7	-	chr7:80725638-80725965	chr7:80725638-80725961		chr7:80725962-80725965	chr7:80725965-80725966		0;1	0;0	1;0	1;0	1;0	0;0
N	jcn_only_AD		chr7	+	chr7:80028078-80074257	chr7:80028086-80074257		chr7:80028078-80028085	chr7:80028077-80028078		0;0	0;0	0;0	0;3	0;0	1;0
K	intron_retention		chr7	-	chr7:30617163-30623414				chr7:30617162-30617163;chr7:30623414-30623415		1183;0	997;0	1056;3	597;2	923;0	742;3
K	intron_retention	XLOC_037406	chr7	-	chr7:4482288-4482378				chr7:4482287-4482288;chr7:4482378-4482379		192;0	111;0	287;6	43;0	51;0	85;0
N	cassette	XLOC_037990	chr7	-	chr7:29177232-29180276;chr7:29177232-29179262	chr7:29177232-29178918;chr7:29179022-29180276,chr7:29179022-29179262		chr7:29178919-29179021			3;1368	3;1042	4;1460	0;672	3;791	3;870
K	intron_retention	XLOC_037973	chr7	-	chr7:28408024-28413871				chr7:28408023-28408024;chr7:28413871-28413872		7;11	2;15	5;15	7;12	2;15	5;28
N	intron_retention		chr7	+	chr7:141455375-141457272				chr7:141455374-141455375;chr7:141457272-141457273		0;38	0;30	0;26	7;17	0;22	0;20
N	mutually_exclusive	XLOC_038894	chr7	-	chr7:98597185-98599751,chr7:98599794-98610666;chr7:98597185-98602582,chr7:98602748-98610666	chr7:98597185-98600671,chr7:98600828-98610666	chr7:98599752-98599793;chr7:98602583-98602747	chr7:98600672-98600827			0;2	2;0	7;8	0;0	1;0	0;0
N	intron_retention	XLOC_037406	chr7	-	chr7:4485463-4486310				chr7:4485462-4485463;chr7:4486310-4486311		0;5	0;0	0;21	0;0	1;0	0;9
N	jcn_only_AA	XLOC_035559,XLOC_036271	chr7	+	chr7:45530134-45530568;chr7:45530134-45532150;chr7:45530134-45532257	chr7:45530134-45530481					0;0	0;0	2;0	21;1	28;3	95;5
K	intron_retention		chr7	+	chr7:110806085-110807779				chr7:110806084-110806085;chr7:110807779-110807780		189;3	127;4	175;18	105;0	55;0	95;9
N	intron_retention		chr7	-	chr7:43532317-43533057				chr7:43532316-43532317;chr7:43533057-43533058		0;0	0;0	0;27	0;0	1;0	0;17
N	jcn_only_AA	XLOC_039461	chr7	-	chr7:137309373-137312348	chr7:137311001-137312348		chr7:137309373-137311000	chr7:137309372-137309373		0;0	0;3	0;0	0;0	0;0	0;0
N	alternative_acceptor	XLOC_039509	chr7	-	chr7:141191228-141191341;chr7:141191189-141191341	chr7:141191195-141191341		chr7:141191189-141191194;chr7:141191195-141191227	chr7:141191188-141191189;chr7:141191194-141191195		50;93	18;59	21;52	22;37	10;25	7;22
N	intron_retention		chr7	+	chr7:16400723-16400875				chr7:16400722-16400723;chr7:16400875-16400876		0;1	0;2	0;6	0;0	1;0	3;0
K	alternative_acceptor	XLOC_039520	chr7	-	chr7:141432136-141432662;chr7:141432140-141432662	chr7:141432159-141432662		chr7:141432136-141432139;chr7:141432140-141432158	chr7:141432135-141432136;chr7:141432139-141432140		36;0	29;0	46;5	157;0	222;1	217;10
K	alternative_first_exon	XLOC_038390,XLOC_038733	chr7	-	chr7:48880402-48881989;chr7:48880402-48881407	chr7:48880402-48880660	chr7:48881408-48881596	chr7:48880661-48881041			18;48	11;19	19;43	0;0	0;0	2;1
N	alternative_acceptor	XLOC_039322	chr7	-	chr7:126589537-126590990;chr7:126590910-126590990;chr7:126590369-126590990	chr7:126589550-126590990		chr7:126589537-126589549;chr7:126589550-126590368;chr7:126590369-126590909	chr7:126589536-126589537;chr7:126589549-126589550;chr7:126590368-126590369		1;1	0;3	3;4	10;185	23;196	192;435
N	alternative_donor	XLOC_036241	chr7	+	chr7:44839220-44839323	chr7:44839229-44839323		chr7:44839220-44839228	chr7:44839219-44839220		0;0	3;0	0;0	93;1	61;0	150;0
K	intron_retention	XLOC_035816	chr7	+	chr7:24420684-24420812				chr7:24420683-24420684;chr7:24420812-24420813		76;0	67;0	76;5	26;0	24;0	22;1
N	jcn_only_AA	XLOC_038739	chr7	-	chr7:80738905-80738994	chr7:80738921-80738994		chr7:80738905-80738920	chr7:80738904-80738905		1480;0	1084;0	2058;1	768;0	847;0	1599;0
K	intron_retention	XLOC_037634	chr7	-	chr7:13032566-13033828				chr7:13032565-13032566;chr7:13033828-13033829		16;0	2;2	8;5	10;0	8;0	17;4
K	alternative_acceptor	XLOC_039520	chr7	-	chr7:141432140-141432662;chr7:141432159-141432662	chr7:141432136-141432662		chr7:141432136-141432139;chr7:141432140-141432158	chr7:141432135-141432136;chr7:141432139-141432140		36;0	29;0	50;1	153;4	223;0	227;0
K	intron_retention	XLOC_037135	chr7	+	chr7:127482832-127482920				chr7:127482831-127482832;chr7:127482920-127482921		95;0	104;0	205;5	138;0	134;0	267;3
K	alternative_donor	XLOC_039042	chr7	-	chr7:104300863-104301093	chr7:104300863-104300991		chr7:104300992-104301093	chr7:104301093-104301094		24;0	39;0	73;12	65;2	52;0	184;9
N	intron_retention		chr7	-	chr7:45126532-45126708				chr7:45126531-45126532;chr7:45126708-45126709		0;2	0;0	0;8	0;1	0;0	0;4
K	intron_retention	XLOC_038263	chr7	-	chr7:44490971-44491954				chr7:44490970-44490971;chr7:44491954-44491955		129;0	114;3	131;5	43;0	50;0	52;0
K	coord_cassette	XLOC_036765	chr7	+	chr7:100824258-100835326	chr7:100824258-100831327;chr7:100831471-100834008;chr7:100834184-100835326		chr7:100831328-100831470;chr7:100834009-100834183			0;62	0;51	3;91	0;20	0;14	0;22
N	intron_retention		chr7	-	chr7:29179022-29179262				chr7:29179021-29179022;chr7:29179262-29179263		5;0	4;0	3;7	1;0	0;0	2;0
N	alternative_acceptor	XLOC_039586	chr7	-	chr7:145262268-145266557;chr7:145262229-145266557	chr7:145262288-145266557		chr7:145262229-145262267;chr7:145262268-145262287	chr7:145262228-145262229;chr7:145262267-145262268		52;0	45;0	107;6	9;0	18;0	29;1
N	jcn_only_AA	XLOC_039172	chr7	-	chr7:109926904-109933612;chr7:109926956-109933612;chr7:109933511-109933612	chr7:109927015-109933612		chr7:109926904-109926955;chr7:109926956-109927014;chr7:109927015-109933510	chr7:109926903-109926904;chr7:109926955-109926956;chr7:109927014-109927015		3;278	0;184	10;388	1;132	0;141	0;168
N	alternative_donor	XLOC_035953	chr7	+	chr7:30125842-30130672	chr7:30130144-30130672		chr7:30125842-30130143	chr7:30125841-30125842		3;1	3;1	11;6	0;0	0;1	6;3
K	coord_cassette	XLOC_039524	chr7	-	chr7:141496682-141522608	chr7:141496682-141513733;chr7:141513890-141515401;chr7:141515504-141522608		chr7:141513734-141513889;chr7:141515402-141515503			1;38	0;23	0;26	0;9	0;7	0;11
K	jcn_only_AA	XLOC_039323	chr7	-	chr7:126625186-126625322;chr7:126625034-126625322	chr7:126625136-126625322		chr7:126625034-126625135;chr7:126625136-126625185	chr7:126625033-126625034;chr7:126625135-126625136		68;0	50;4	117;3	109;6	345;8	538;5
K	intron_retention	XLOC_037914	chr7	-	chr7:25219032-25219786				chr7:25219031-25219032;chr7:25219786-25219787		1;2	0;0	2;3	0;0	0;0	0;0
N	alternative_acceptor	XLOC_035572	chr7	+	chr7:4474214-4477333	chr7:4474214-4477329		chr7:4477330-4477333	chr7:4477333-4477334		0;0	0;2	0;0	0;0	0;1	0;1
N	alternative_donor	XLOC_037309	chr7	+	chr7:141464161-141464695	chr7:141464294-141464695		chr7:141464161-141464293	chr7:141464160-141464161		0;6	0;2	1;20	0;0	0;0	0;2
K	intron_retention	XLOC_036740	chr7	+	chr7:99594759-99596022				chr7:99594758-99594759;chr7:99596022-99596023		271;0	148;0	335;4	5;0	16;0	11;0
N	cassette	XLOC_039278	chr7	-	chr7:121937141-121943777	chr7:121937141-121941169;chr7:121941236-121943777		chr7:121941170-121941235			11;80	0;42	21;94	5;19	5;32	6;36
N	jcn_only_AD		chr7	-	chr7:142377456-142387736;chr7:142377456-142382591	chr7:142377456-142380765					0;32784	1;23993	0;48973	2;11003	0;17566	0;19798
N	intron_retention		chr7	-	chr7:45235491-45236114				chr7:45235490-45235491;chr7:45236114-45236115		3;134	0;106	0;112	0;50	1;63	0;50
N	jcn_only_AA	XLOC_039502	chr7	-	chr7:140950251-140955669;chr7:140955174-140955669	chr7:140955169-140955669		chr7:140950251-140955168;chr7:140955169-140955173	chr7:140950250-140950251;chr7:140955168-140955169		1430;0	972;6	1502;0	1385;13	2145;12	2342;5
N	jcn_only_AD		chr7	+	chr7:142390379-142425773	chr7:142425639-142425773					0;0	0;0	0;1	0;0	2;0	0;0
K	intron_retention	XLOC_036983	chr7	+	chr7:113561506-113566384				chr7:113561505-113561506;chr7:113566384-113566385		109;0	76;0	527;12	31;0	24;0	176;3
N	jcn_only_AA	XLOC_035847	chr7	+	chr7:25417510-25484962;chr7:25417510-25531066	chr7:25417510-25418417		chr7:25418418-25484962;chr7:25484963-25531066	chr7:25484962-25484963;chr7:25531066-25531067		0;0	0;0	3;1	0;0	0;0	0;0
N	cassette	XLOC_039177	chr7	-	chr7:110329947-110335291	chr7:110329947-110330609;chr7:110330712-110335291		chr7:110330610-110330711			0;49	0;40	1;116	0;19	0;24	0;51
K	intron_retention	XLOC_036224	chr7	+	chr7:44246824-44248251				chr7:44246823-44246824;chr7:44248251-44248252		0;0	0;0	3;10	0;0	0;0	0;1
N	intron_retention		chr7	+	chr7:109519994-109520475				chr7:109519993-109519994;chr7:109520475-109520476		1;11	0;12	0;16	0;0	0;4	0;15
K	intron_retention		chr7	+	chr7:141597616-141598701				chr7:141597615-141597616;chr7:141598701-141598702		235;0	160;0	285;3	42;0	61;0	72;0
N	alternative_donor	XLOC_035642	chr7	+	chr7:16782476-16785675;chr7:16785035-16785675	chr7:16785028-16785675		chr7:16782476-16785027;chr7:16785028-16785034	chr7:16782475-16782476;chr7:16785027-16785028		119;1	61;0	154;8	12;0	31;0	18;0
N	jcn_only_AA	XLOC_038267	chr7	-	chr7:44550398-44550744	chr7:44550509-44550744		chr7:44550398-44550508	chr7:44550397-44550398		0;181	0;92	1;162	0;70	0;93	0;136
K	jcn_only_AA	XLOC_035893,XLOC_036546	chr7	+	chr7:27628991-27629334	chr7:27628991-27629295		chr7:27629296-27629334	chr7:27629334-27629335		0;221	0;217	2;227	0;102	0;141	7;193
N	coord_cassette	XLOC_039577	chr7	-	chr7:144449616-144452547	chr7:144449616-144450977;chr7:144451089-144452026;chr7:144452138-144452547		chr7:144450978-144451088;chr7:144452027-144452137			0;4	0;1	0;5	0;0	0;3	0;0
N	intron_retention		chr7	-	chr7:45458023-45458116				chr7:45458022-45458023;chr7:45458116-45458117		18;55527	0;39845	0;21812	0;20259	0;15761	0;9511
K	intron_retention		chr7	+	chr7:101400035-101400127				chr7:101400034-101400035;chr7:101400127-101400128		282;0	161;0	268;3	272;0	259;0	475;1
K	intron_retention	XLOC_037913	chr7	-	chr7:25097816-25099951				chr7:25097815-25097816;chr7:25099951-25099952		8;0	6;0	9;5	31;0	18;3	48;9
K	intron_retention	XLOC_037147	chr7	+	chr7:127905797-127905872				chr7:127905796-127905797;chr7:127905872-127905873		319;0	168;0	191;6	88;0	90;0	85;0
N	mutually_exclusive	XLOC_038288	chr7	-	chr7:45134517-45135663,chr7:45135778-45136017	chr7:45134517-45135121,chr7:45135176-45136017	chr7:45135664-45135777	chr7:45135122-45135175			0;2	0;2	0;1	0;0	1;0	0;0
N	intron_retention		chr7	-	chr7:30163224-30169658				chr7:30163223-30163224;chr7:30169658-30169659		0;0	0;0	11;9	0;0	0;0	0;2
N	alternative_donor	XLOC_038045	chr7	-	chr7:31041458-31041983;chr7:31041458-31042046;chr7:31041458-31041566	chr7:31041458-31041727		chr7:31041567-31041727;chr7:31041728-31041983;chr7:31041984-31042046	chr7:31041727-31041728;chr7:31041983-31041984;chr7:31042046-31042047		200;0	150;2	207;6	61;0	104;0	109;2
N	alternative_donor	XLOC_037783,XLOC_039043	chr7	-	chr7:104341374-104341618	chr7:104341374-104341597		chr7:104341598-104341618	chr7:104341618-104341619		35;0	24;0	132;4	26;0	55;0	233;7
K	cassette	XLOC_035822	chr7	+	chr7:24572300-24573053	chr7:24572300-24572766;chr7:24572850-24573053		chr7:24572767-24572849			73;0	51;0	72;1	21;0	16;0	14;0
N	cassette	XLOC_037797	chr7	-	chr7:19882622-19886283	chr7:19882622-19882801;chr7:19882947-19886283		chr7:19882802-19882946			0;1	0;0	1;0	0;0	0;0	0;1
K	intron_retention	XLOC_036740	chr7	+	chr7:99583721-99587214				chr7:99583720-99583721;chr7:99587214-99587215		234;0	131;0	246;5	7;0	11;0	8;0
N	jcn_only_AD	XLOC_038945	chr7	-	chr7:101826272-101826520;chr7:101826272-101826505	chr7:101826272-101826551		chr7:101826506-101826520;chr7:101826521-101826551	chr7:101826520-101826521;chr7:101826551-101826552		413;5	381;2	496;12	150;3	190;0	311;8
N	jcn_only_AA	XLOC_037235	chr7	+	chr7:137453615-137459194;chr7:137453615-137459122;chr7:137453615-137457711	chr7:137453615-137458842		chr7:137457712-137458842;chr7:137458843-137459122;chr7:137459123-137459194	chr7:137458842-137458843;chr7:137459122-137459123;chr7:137459194-137459195		323;0	258;0	323;0	148;2	155;4	208;0
N	jcn_only_AA	XLOC_035436,XLOC_037178	chr7	+	chr7:4793627-4794068;chr7:4793627-4794063	chr7:4793627-4794049		chr7:4794050-4794063;chr7:4794064-4794068	chr7:4794063-4794064;chr7:4794068-4794069		5076;0	3560;0	3631;1	2226;2	2407;0	2170;0
N	alternative_acceptor	XLOC_037412	chr7	-	chr7:4631237-4632340	chr7:4632245-4632340		chr7:4631237-4632244	chr7:4631236-4631237		0;167	0;124	0;191	2;223	3;322	1;354
N	intron_retention		chr7	+	chr7:90190585-90191140				chr7:90190584-90190585;chr7:90191140-90191141		0;0	0;0	1;2	0;0	0;0	1;3
K	intron_retention	XLOC_039290	chr7	-	chr7:123283826-123286497				chr7:123283825-123283826;chr7:123286497-123286498		5;0	15;0	22;21	8;2	13;1	29;17
N	cassette	XLOC_037945	chr7	-	chr7:27159592-27160287	chr7:27159592-27159786;chr7:27159924-27160287		chr7:27159787-27159923			5;162	11;118	8;160	3;95	0;109	2;131
N	alternative_donor	XLOC_039043	chr7	-	chr7:104348404-104353193;chr7:104348404-104351551	chr7:104348404-104353303		chr7:104351552-104353193;chr7:104353194-104353303	chr7:104353193-104353194;chr7:104353303-104353304		9;0	6;0	50;0	8;0	8;0	38;0
N	alternative_acceptor	XLOC_038299	chr7	-	chr7:45424369-45424681	chr7:45424378-45424681		chr7:45424369-45424377	chr7:45424368-45424369		3;80	0;65	0;63	0;24	0;34	0;28
K	intron_retention	XLOC_036779	chr7	+	chr7:102011080-102011880				chr7:102011079-102011080;chr7:102011880-102011881		230;0	144;1	264;28	44;2	70;5	74;20
N	cassette	XLOC_037117	chr7	+	chr7:126947114-126950935	chr7:126947114-126947560;chr7:126947662-126950935		chr7:126947561-126947661			1;3	0;0	0;3	1;3	0;3	0;1
K	cassette	XLOC_035966	chr7	+	chr7:30414651-30415631	chr7:30414651-30415007;chr7:30415075-30415631		chr7:30415008-30415074			5436;20	4183;28	5383;31	1967;17	2418;15	2680;8
N	alternative_first_exon		chr7	-	chr7:105625572-105636810	chr7:105625572-105633402,chr7:105625572-105633376,chr7:105625572-105633191	chr7:105636811-105636985	chr7:105633403-105633485			0;34	0;13	0;28	0;4	0;7	1;4
N	alternative_first_exon		chr7	+	chr7:80026484-80074257	chr7:80028078-80074257,chr7:80028086-80074257	chr7:80026037-80026483	chr7:80027143-80028077			2;1	2;1	5;1	1;3	0;0	1;1
K	cassette	XLOC_038727	chr7	-	chr7:80230425-80232509	chr7:80230425-80232343;chr7:80232379-80232509		chr7:80232344-80232378			8;177	4;133	5;105	1;48	0;49	0;38
N	intron_retention		chr7	+	chr7:16746060-16747260				chr7:16746059-16746060;chr7:16747260-16747261		0;0	0;4	0;19	0;0	0;6	0;4
N	jcn_only_AD	XLOC_036849	chr7	+	chr7:104244586-104247530;chr7:104244868-104247530;chr7:104244607-104247530	chr7:104244593-104247530		chr7:104244586-104244592;chr7:104244593-104244606;chr7:104244607-104244867	chr7:104244585-104244586;chr7:104244592-104244593;chr7:104244606-104244607		34;32	14;11	47;47	25;23	32;41	85;78
N	intron_retention		chr7	-	chr7:104388335-104435581				chr7:104388334-104388335;chr7:104435581-104435582		0;0	0;0	0;7	0;0	0;3	0;36
N	jcn_only_AD	XLOC_039334	chr7	-	chr7:126879453-126880051	chr7:126879453-126880013		chr7:126880014-126880051	chr7:126880051-126880052		99;0	68;0	167;0	35;0	32;0	64;0
N	jcn_only_AD	XLOC_039321	chr7	-	chr7:126584281-126584718;chr7:126584281-126584367;chr7:126584281-126584819;chr7:126584281-126585294;chr7:126584281-126584494	chr7:126584281-126584605		chr7:126584368-126584494;chr7:126584495-126584605;chr7:126584606-126584718;chr7:126584719-126584819;chr7:126584820-126585294	chr7:126584494-126584495;chr7:126584605-126584606;chr7:126584718-126584719;chr7:126584819-126584820;chr7:126585294-126585295		41;12	33;9	122;50	38;16	58;13	92;29
K	cassette	XLOC_038279	chr7	-	chr7:44973150-44974594	chr7:44973150-44973726;chr7:44973881-44974594		chr7:44973727-44973880			0;0	0;0	3;2	0;0	0;0	0;0
K	jcn_only_AD	XLOC_038111	chr7	-	chr7:34375393-34389357	chr7:34375393-34388773		chr7:34388774-34389357	chr7:34389357-34389358		138;0	145;0	284;1	106;0	110;0	211;0
K	jcn_only_AA	XLOC_037046,XLOC_037203	chr7	+	chr7:132966695-132981280	chr7:132966695-132971185					0;5	0;20	1;45	0;7	0;8	0;19
N	intron_retention		chr7	-	chr7:111080323-111081506				chr7:111080322-111080323;chr7:111081506-111081507		0;0	8;0	4;19	0;0	0;4	8;19
K	cassette	XLOC_038920	chr7	-	chr7:100119730-100121363	chr7:100119730-100119896;chr7:100119943-100121363		chr7:100119897-100119942			68;0	32;0	79;0	13;0	17;0	35;2
N	cassette	XLOC_037712	chr7	-	chr7:16512486-16561457	chr7:16512486-16549062;chr7:16549208-16561457		chr7:16549063-16549207			0;24	0;29	0;47	0;3	0;9	1;17
K	intron_retention	XLOC_039467	chr7	-	chr7:138837031-138845956				chr7:138837030-138837031;chr7:138845956-138845957		12;1	6;0	10;20	0;0	5;0	2;3
N	jcn_only_AD		chr7	+	chr7:139974764-139975304	chr7:139975094-139975304					0;0	0;0	2;2	0;0	0;0	0;0
K	coord_cassette	XLOC_039500	chr7	-	chr7:140865185-140876353	chr7:140865185-140865665;chr7:140865827-140869488;chr7:140869651-140876353		chr7:140865666-140865826;chr7:140869489-140869650			0;0	1;0	0;1	0;0	0;0	0;0
N	jcn_only_AA	XLOC_037301	chr7	+	chr7:141232542-141237496	chr7:141232542-141234126		chr7:141234127-141237496	chr7:141237496-141237497		113;0	50;0	75;0	16;0	36;0	54;3
K	alternative_donor	XLOC_038414	chr7	-	chr7:55961573-55962395;chr7:55961573-55961963	chr7:55961573-55962199		chr7:55961964-55962199;chr7:55962200-55962395	chr7:55962199-55962200;chr7:55962395-55962396		0;14	2;19	4;37	0;11	0;9	5;28
N	jcn_only_AD		chr7	-	chr7:34228997-34229306	chr7:34228997-34229282		chr7:34229283-34229306	chr7:34229306-34229307		0;1903	0;1134	0;999	0;508	3;559	0;471
N	jcn_only_AD		chr7	-	chr7:28364951-28368002	chr7:28364951-28365281		chr7:28365282-28368002	chr7:28368002-28368003		0;29	0;26	0;56	0;24	0;33	0;76
N	jcn_only_AD	XLOC_038320	chr7	-	chr7:45918236-45919148;chr7:45918236-45919317	chr7:45918236-45919177		chr7:45919149-45919177;chr7:45919178-45919317	chr7:45919177-45919178;chr7:45919317-45919318		3283;0	2403;2	1580;0	1345;1	1645;0	836;0
K	intron_retention	XLOC_037641	chr7	-	chr7:13277429-13278643				chr7:13277428-13277429;chr7:13278643-13278644		0;0	2;0	7;2	0;1	0;0	0;0
K	intron_retention		chr7	+	chr7:81319117-81319322				chr7:81319116-81319117;chr7:81319322-81319323		167;0	142;0	266;9	13;0	27;0	37;0
N	alternative_acceptor	XLOC_036715	chr7	+	chr7:24923735-24923805	chr7:24923735-24923802		chr7:24923803-24923805	chr7:24923805-24923806		0;182	0;134	1;241	0;60	0;61	0;70
N	intron_retention		chr7	+	chr7:81319117-81320651				chr7:81319116-81319117;chr7:81320651-81320652		0;0	1;0	0;5	0;0	0;0	0;0
N	alternative_donor		chr7	-	chr7:109919478-109921208	chr7:109919478-109921193		chr7:109921194-109921208	chr7:109921208-109921209		0;88	0;76	3;185	0;44	0;55	2;103
N	intron_retention		chr7	-	chr7:142377105-142380788				chr7:142377104-142377105;chr7:142380788-142380789		68;1429	576;997	872;1887	0;437	0;628	0;874
N	intron_retention		chr7	+	chr7:81865511-81868640				chr7:81865510-81865511;chr7:81868640-81868641		0;2	2;0	0;32	1;0	0;1	0;3
N	alternative_acceptor	XLOC_038862	chr7	-	chr7:92859575-92861399	chr7:92860313-92861399		chr7:92859575-92860312	chr7:92859574-92859575		0;16	0;9	1;48	0;1	0;1	0;8
K	cassette	XLOC_039412	chr7	-	chr7:131396852-131410386	chr7:131396852-131408930;chr7:131409079-131410386		chr7:131408931-131409078			8;3	16;1	71;3	5;0	16;0	53;0
K	intron_retention	XLOC_039307	chr7	-	chr7:126104790-126105100				chr7:126104789-126104790;chr7:126105100-126105101		0;30	1;27	0;64	0;16	1;29	2;42
N	intron_retention		chr7	-	chr7:30973323-30974165				chr7:30973322-30973323;chr7:30974165-30974166		1;23	0;20	0;15	0;1	0;7	0;1
K	intron_retention	XLOC_036721	chr7	+	chr7:97907946-97911095				chr7:97907945-97907946;chr7:97911095-97911096		199;0	203;0	229;4	44;0	78;0	97;0
N	jcn_only_AD	XLOC_036573	chr7	+	chr7:81865513-81868640;chr7:81867537-81868640;chr7:81865345-81868640	chr7:81865511-81868640		chr7:81865345-81865510;chr7:81865511-81865512;chr7:81865513-81867536	chr7:81865344-81865345;chr7:81865510-81865511;chr7:81865512-81865513		166;0	100;2	348;0	41;1	33;0	107;0
N	intron_retention	XLOC_039333	chr7	-	chr7:126852992-126853488				chr7:126852991-126852992;chr7:126853488-126853489		11;6	7;2	10;11	4;0	5;0	2;0
K	cassette	XLOC_037988	chr7	-	chr7:29153490-29154615	chr7:29153490-29154418;chr7:29154536-29154615		chr7:29154419-29154535			0;50	3;38	3;50	0;16	4;15	0;6
N	jcn_only_AA	XLOC_038278	chr7	-	chr7:44902810-44902973;chr7:44902798-44902973	chr7:44902839-44902973		chr7:44902798-44902809;chr7:44902810-44902838	chr7:44902797-44902798;chr7:44902809-44902810		0;229	3;121	1;212	0;70	0;109	0;79
N	jcn_only_AA	XLOC_037249	chr7	+	chr7:139221453-139226003;chr7:139221453-139223588	chr7:139221453-139226000					100;0	57;0	120;5	7;0	20;0	29;0
N	intron_retention		chr7	+	chr7:45530134-45532257				chr7:45530133-45530134;chr7:45532257-45532258		0;0	0;0	0;2	0;0	2;0	12;4
N	jcn_only_AA	XLOC_037203	chr7	+	chr7:105719964-105720459	chr7:105719964-105720111					0;0	0;0	0;0	0;0	0;0	0;4
N	alternative_acceptor	XLOC_037468	chr7	-	chr7:7284275-7287645	chr7:7286667-7287645		chr7:7284275-7286666	chr7:7284274-7284275		59;0	78;0	248;2	31;0	36;0	89;1
K	cassette	XLOC_038725	chr7	-	chr7:80097956-80098770	chr7:80097956-80098135;chr7:80098273-80098770		chr7:80098136-80098272			0;177	0;120	1;126	0;53	0;64	0;38
K	intron_retention	XLOC_038710	chr7	-	chr7:79456189-79456434				chr7:79456188-79456189;chr7:79456434-79456435		0;0	0;0	5;5	0;0	0;0	0;1
K	cassette	XLOC_037921	chr7	-	chr7:25472074-25474519	chr7:25472074-25473797;chr7:25474053-25474519		chr7:25473798-25474052			0;63	0;31	5;103	0;16	0;9	3;48
K	intron_retention	XLOC_036995	chr7	+	chr7:116097954-116099439				chr7:116097953-116097954;chr7:116099439-116099440		3;0	0;0	1;13	0;0	0;0	0;4
K	intron_retention	XLOC_037218	chr7	+	chr7:135663976-135664986				chr7:135663975-135663976;chr7:135664986-135664987		85;0	95;0	216;4	46;0	93;0	225;0
N	intron_retention		chr7	+	chr7:13287289-13288663				chr7:13287288-13287289;chr7:13288663-13288664		0;0	0;0	3;4	0;0	0;0	0;0
K	intron_retention	XLOC_039346	chr7	-	chr7:127195468-127195786				chr7:127195467-127195468;chr7:127195786-127195787		1;3	0;1	0;4	0;0	0;1	0;4
N	alternative_donor	XLOC_036573	chr7	+	chr7:81865513-81868640;chr7:81867537-81868640;chr7:81865345-81868640	chr7:81865511-81868640		chr7:81865345-81865510;chr7:81865511-81865512;chr7:81865513-81867536	chr7:81865344-81865345;chr7:81865510-81865511;chr7:81865512-81865513		174;0	103;1	412;0	41;0	34;0	113;0
N	intron_retention		chr7	-	chr7:126469531-126471121				chr7:126469530-126469531;chr7:126471121-126471122		0;0	0;0	0;9	0;0	0;0	2;7
N	alternative_donor	XLOC_035837	chr7	+	chr7:24918536-24919183;chr7:24918649-24919183	chr7:24918532-24919183		chr7:24918532-24918535;chr7:24918536-24918648	chr7:24918531-24918532;chr7:24918535-24918536		2;52	1;29	7;61	0;15	0;19	3;5
K	intron_retention	XLOC_037406	chr7	-	chr7:4482430-4482583				chr7:4482429-4482430;chr7:4482583-4482584		167;0	91;0	209;4	34;0	39;0	63;0
N	alternative_acceptor	XLOC_038735	chr7	-	chr7:80395538-80395959;chr7:80395508-80395959;chr7:80395423-80395959	chr7:80395583-80395959		chr7:80395423-80395507;chr7:80395508-80395537;chr7:80395538-80395582	chr7:80395422-80395423;chr7:80395507-80395508;chr7:80395537-80395538		121;0	79;0	126;2	137;1	165;0	197;1
N	alternative_acceptor		chr7	+	chr7:117637772-117643480	chr7:117637772-117643477		chr7:117643478-117643480	chr7:117643480-117643481		0;32	0;27	1;19	0;2	0;3	0;2
N	intron_retention	XLOC_038756	chr7	-	chr7:81818352-81819438				chr7:81818351-81818352;chr7:81819438-81819439		0;0	0;0	1;9	0;0	0;1	0;2
N	alternative_acceptor	XLOC_036767	chr7	+	chr7:101196935-101198480	chr7:101196935-101197677		chr7:101197678-101198480	chr7:101198480-101198481		47;0	41;0	184;0	45;0	62;0	262;0
K	intron_retention	XLOC_035815	chr7	+	chr7:24382281-24382471				chr7:24382280-24382281;chr7:24382471-24382472		1169;5	840;5	665;19	238;0	333;0	247;6
K	intron_retention	XLOC_036973	chr7	+	chr7:112089641-112091404				chr7:112089640-112089641;chr7:112091404-112091405		40;0	47;0	129;21	34;0	43;0	123;3
N	intron_retention		chr7	+	chr7:110795800-110800642				chr7:110795799-110795800;chr7:110800642-110800643		0;1	0;3	0;9	0;0	0;0	1;5
K	intron_retention		chr7	+	chr7:29148893-29148986				chr7:29148892-29148893;chr7:29148986-29148987		26;1	14;6	39;16	6;0	11;0	9;0
K	alternative_first_exon	XLOC_037311	chr7	+	chr7:141475960-141482486;chr7:141475498-141482486	chr7:141476479-141482486	chr7:141475240-141475497	chr7:141476400-141476478			97;157	28;74	57;108	9;23	7;41	1;24
N	cassette	XLOC_039222	chr7	-	chr7:116394359-116417452;chr7:116394359-116417551	chr7:116394359-116405859;chr7:116405964-116417551,chr7:116405964-116417452		chr7:116405860-116405963			4;22	0;23	17;162	1;5	0;5	10;43
N	alternative_donor	XLOC_036849	chr7	+	chr7:104244586-104247530;chr7:104244868-104247530;chr7:104244607-104247530	chr7:104244593-104247530		chr7:104244586-104244592;chr7:104244593-104244606;chr7:104244607-104244867	chr7:104244585-104244586;chr7:104244592-104244593;chr7:104244606-104244607		11;16	8;5	22;23	8;11	11;20	34;39
N	cassette	XLOC_039290	chr7	-	chr7:123292206-123297494	chr7:123292206-123296409;chr7:123296567-123297494		chr7:123296410-123296566			0;68	0;59	1;150	0;80	0;99	0;190
N	intron_retention	XLOC_039331	chr7	-	chr7:126795515-126795607				chr7:126795514-126795515;chr7:126795607-126795608		2;5	0;4	0;11	0;4	2;3	0;5
K	cassette	XLOC_038945	chr7	-	chr7:101823404-101823892	chr7:101823404-101823512;chr7:101823647-101823892		chr7:101823513-101823646			14;197	39;135	24;190	4;53	3;59	8;74
N	alternative_donor	XLOC_036268	chr7	+	chr7:45438193-45439478	chr7:45438294-45439478		chr7:45438193-45438293	chr7:45438192-45438193		0;32	2;14	0;17	0;11	0;10	0;6
N	intron_retention		chr7	-	chr7:16248314-16248466				chr7:16248313-16248314;chr7:16248466-16248467		0;1754	0;1285	1;2209	0;655	0;518	0;816
N	alternative_acceptor	XLOC_038045	chr7	-	chr7:31033019-31035385;chr7:31035284-31035385	chr7:31035313-31035385		chr7:31033019-31035283;chr7:31035284-31035312	chr7:31033018-31033019;chr7:31035283-31035284		474;0	390;0	495;1	185;0	235;0	234;0
N	alternative_donor	XLOC_039429	chr7	-	chr7:27160408-27164982	chr7:27160408-27164619		chr7:27164620-27164982	chr7:27164982-27164983		0;109	0;69	1;81	0;47	0;54	0;54
K	intron_retention		chr7	+	chr7:16743369-16747260				chr7:16743368-16743369;chr7:16747260-16747261		877;0	488;4	594;13	273;0	360;1	355;3
N	alternative_donor	XLOC_038275,XLOC_038284	chr7	-	chr7:45061652-45062377	chr7:45061652-45062315		chr7:45062316-45062377	chr7:45062377-45062378		7;1	0;0	1;0	1;0	0;0	0;0
N	jcn_only_AA	XLOC_038336	chr7	-	chr7:46785640-46786509;chr7:46783684-46786509	chr7:46783718-46786509		chr7:46783684-46783717;chr7:46783718-46785639	chr7:46783683-46783684;chr7:46783717-46783718		45;0	23;0	86;1	23;0	16;0	78;3
N	intron_retention		chr7	-	chr7:25229513-25229850				chr7:25229512-25229513;chr7:25229850-25229851		2;39	6;34	0;43	0;5	0;12	0;18
K	intron_retention	XLOC_036980	chr7	+	chr7:113280803-113283256				chr7:113280802-113280803;chr7:113283256-113283257		21;0	32;0	50;4	11;0	8;0	26;0
N	cassette	XLOC_039480	chr7	-	chr7:139987269-139987818	chr7:139987269-139987559;chr7:139987738-139987818		chr7:139987560-139987737			0;1981	1;1449	0;1568	0;359	0;548	0;348
K	intron_retention	XLOC_037102	chr7	+	chr7:126696281-126696554				chr7:126696280-126696281;chr7:126696554-126696555		326;5	316;5	207;9	125;3	158;0	91;0
K	intron_retention	XLOC_037059	chr7	+	chr7:122072016-122074466				chr7:122072015-122072016;chr7:122074466-122074467		0;0	0;0	0;6	0;0	0;0	0;0
K	intron_retention	XLOC_038946	chr7	-	chr7:101843821-101845203				chr7:101843820-101843821;chr7:101845203-101845204		434;12	369;13	556;45	143;6	338;9	359;8
N	intron_retention		chr7	-	chr7:102559168-102559598				chr7:102559167-102559168;chr7:102559598-102559599		0;20	0;18	0;73	7;96	0;160	6;364
N	intron_retention		chr7	-	chr7:31148828-31150895				chr7:31148827-31148828;chr7:31150895-31150896		0;0	0;0	0;1	1;0	0;2	1;4
N	alternative_donor	XLOC_038620,XLOC_039429	chr7	-	chr7:67316983-67349848;chr7:67316983-67349868	chr7:67316983-67337398		chr7:67337399-67349848;chr7:67349849-67349868	chr7:67349848-67349849;chr7:67349868-67349869		274;1	333;0	992;17	67;0	65;1	249;5
N	jcn_only_AD	XLOC_037048	chr7	+	chr7:121034976-121047837	chr7:121035274-121047837		chr7:121034976-121035273	chr7:121034975-121034976		56;0	29;0	61;0	8;0	15;0	20;1
N	intron_retention		chr7	-	chr7:126701094-126701289				chr7:126701093-126701094;chr7:126701289-126701290		4;2	3;1	2;11	0;0	0;0	0;1
N	alternative_acceptor	XLOC_039318	chr7	-	chr7:126492602-126492811;chr7:126492524-126492811;chr7:126492486-126492811	chr7:126492609-126492811		chr7:126492486-126492523;chr7:126492524-126492601;chr7:126492602-126492608	chr7:126492485-126492486;chr7:126492523-126492524;chr7:126492601-126492602		16;54	17;42	22;69	4;12	3;8	6;16
N	jcn_only_AA	XLOC_038336	chr7	-	chr7:46778200-46779071;chr7:46778111-46779071	chr7:46778101-46779071		chr7:46778101-46778110;chr7:46778111-46778199	chr7:46778100-46778101;chr7:46778110-46778111		26;3	14;2	26;6	6;3	9;3	39;7
K	intron_retention		chr7	-	chr7:139996946-139997971				chr7:139996945-139996946;chr7:139997971-139997972		73;0	67;0	91;7	24;0	27;0	11;0
K	jcn_only_AD	XLOC_036759	chr7	+	chr7:100496804-100498347	chr7:100498273-100498347					3;2724	6;2136	10;2396	5;1116	4;1016	5;819
K	intron_retention	XLOC_035643	chr7	+	chr7:16833997-16837561				chr7:16833996-16833997;chr7:16837561-16837562		136;0	68;0	81;3	27;0	40;0	29;0
K	intron_retention	XLOC_039500	chr7	-	chr7:140865185-140869488				chr7:140865184-140865185;chr7:140869488-140869489		9;1	6;0	14;13	0;0	3;0	1;0
K	intron_retention	XLOC_039318	chr7	-	chr7:126492486-126492811				chr7:126492485-126492486;chr7:126492811-126492812		10;58	15;39	11;77	4;9	3;6	6;13
N	alternative_acceptor	XLOC_037761	chr7	-	chr7:18893070-18893184	chr7:18893074-18893184		chr7:18893070-18893073	chr7:18893069-18893070		0;20	0;10	1;18	0;1	0;3	0;5
N	jcn_only_AD	XLOC_037724	chr7	-	chr7:111081634-111082784	chr7:111081634-111082422					526;0	423;1	749;0	321;3	338;3	1017;14
N	alternative_donor		chr7	-	chr7:99065883-99069425;chr7:99065883-99071959	chr7:99065883-99088100		chr7:99069426-99071959;chr7:99071960-99088100	chr7:99071959-99071960;chr7:99088100-99088101		0;97	0;77	5;126	0;35	0;58	2;66
N	alternative_acceptor	XLOC_037143	chr7	+	chr7:127801247-127801553;chr7:127801247-127801460	chr7:127801247-127801391		chr7:127801392-127801460;chr7:127801461-127801553	chr7:127801460-127801461;chr7:127801553-127801554		55;1	40;0	58;2	4;0	11;0	9;1
N	intron_retention		chr7	+	chr7:101556032-101557210				chr7:101556031-101556032;chr7:101557210-101557211		0;0	0;0	0;0	5;3	2;0	2;5
N	jcn_only_AA	XLOC_038107	chr7	-	chr7:34229374-34230091	chr7:34229615-34230091		chr7:34229374-34229614	chr7:34229373-34229374		1984;0	1191;1	1075;0	558;0	592;0	458;0
K	jcn_only_AD	XLOC_035408	chr7	+	chr7:3630057-3630557	chr7:3630188-3630557		chr7:3630057-3630187	chr7:3630056-3630057		159;3	108;5	148;0	32;0	126;0	66;1
N	jcn_only_AD	XLOC_036779	chr7	+	chr7:102012834-102013168	chr7:102012879-102013168		chr7:102012834-102012878	chr7:102012833-102012834		0;199	3;125	0;233	0;37	0;46	0;39
N	alternative_donor	XLOC_036755	chr7	+	chr7:100418522-100419650	chr7:100418596-100419650		chr7:100418522-100418595	chr7:100418521-100418522		0;9	0;9	0;15	4;3	0;4	0;9
K	intron_retention	XLOC_039077	chr7	-	chr7:105390353-105399883				chr7:105390352-105390353;chr7:105399883-105399884		18;0	6;0	7;3	0;0	2;0	0;0
N	jcn_only_AD		chr7	-	chr7:19257920-19258806	chr7:19257920-19258802		chr7:19258803-19258806	chr7:19258806-19258807		0;239	0;205	0;211	0;587	0;567	0;905
K	intron_retention		chr7	-	chr7:4640189-4640308				chr7:4640188-4640189;chr7:4640308-4640309		359;0	334;0	467;28	539;0	819;0	1136;13
N	jcn_only_AD		chr7	-	chr7:126583097-126583364	chr7:126583097-126583302		chr7:126583303-126583364	chr7:126583364-126583365		0;77	0;63	0;100	0;41	0;55	0;74
K	intron_retention	XLOC_038735	chr7	-	chr7:80392985-80393408				chr7:80392984-80392985;chr7:80393408-80393409		505;0	391;0	452;13	581;0	630;0	796;8
N	intron_retention		chr7	-	chr7:142376932-142377030				chr7:142376931-142376932;chr7:142377030-142377031		139;5	122;4	100;42	28;0	44;3	30;5
K	intron_retention	XLOC_039318	chr7	-	chr7:126499242-126500128				chr7:126499241-126499242;chr7:126500128-126500129		305;0	177;0	431;1	61;0	120;0	176;1
K	alternative_donor	XLOC_039520	chr7	-	chr7:141432140-141432662	chr7:141432140-141432613		chr7:141432614-141432662	chr7:141432662-141432663		74;0	59;0	76;5	308;4	443;0	410;11
K	intron_retention		chr7	+	chr7:128076163-128080245				chr7:128076162-128076163;chr7:128080245-128080246		651;0	434;0	2051;8	279;0	487;0	1309;4
N	intron_retention		chr7	+	chr7:55904252-55904391				chr7:55904251-55904252;chr7:55904391-55904392		0;0	0;0	0;12	0;0	0;4	0;17
N	intron_retention		chr7	+	chr7:127552765-127552870				chr7:127552764-127552765;chr7:127552870-127552871		0;0	0;0	0;9	0;0	0;0	1;1
K	intron_retention	XLOC_037093	chr7	+	chr7:125570094-125571433				chr7:125570093-125570094;chr7:125571433-125571434		104;0	84;0	131;0	484;0	2638;1	2521;5
K	intron_retention	XLOC_035884	chr7	+	chr7:27202698-27203910				chr7:27202697-27202698;chr7:27203910-27203911		1;4	0;3	5;12	0;0	0;2	1;1
K	intron_retention	XLOC_039467	chr7	-	chr7:138837031-138840576				chr7:138837030-138837031;chr7:138840576-138840577		0;2	0;0	0;24	0;0	0;0	2;5
N	alternative_donor	XLOC_036779	chr7	+	chr7:102007534-102009090	chr7:102007555-102009090		chr7:102007534-102007554	chr7:102007533-102007534		6;112	2;63	5;130	0;24	1;24	1;53
N	jcn_only_AA		chr7	+	chr7:90161336-90165500;chr7:90161336-90162052	chr7:90161336-90165513		chr7:90162053-90165500;chr7:90165501-90165513	chr7:90165500-90165501;chr7:90165513-90165514		0;309	2;309	0;719	0;130	0;343	1;797
N	jcn_only_AA	XLOC_038720	chr7	-	chr7:79822377-79825302;chr7:79824462-79825302	chr7:79822403-79825302		chr7:79822377-79822402;chr7:79822403-79824461	chr7:79822376-79822377;chr7:79822402-79822403		2324;0	1560;0	4016;0	981;0	1552;1	2488;3
N	coord_cassette	XLOC_037945	chr7	-	chr7:27159592-27164619	chr7:27159592-27159786;chr7:27159924-27160287;chr7:27160408-27164619		chr7:27159787-27159923;chr7:27160288-27160407			0;136	0;92	0;126	0;72	0;84	0;98
N	jcn_only_AA	XLOC_035409	chr7	+	chr7:3658392-3658608;chr7:3658392-3658522	chr7:3658392-3658657		chr7:3658523-3658608;chr7:3658609-3658657	chr7:3658608-3658609;chr7:3658657-3658658		185;5	184;0	274;3	74;0	76;0	76;0
N	intron_retention		chr7	+	chr7:16048639-16048867				chr7:16048638-16048639;chr7:16048867-16048868		0;13	0;8	3;17	0;0	0;3	0;4
N	cassette	XLOC_037067	chr7	+	chr7:122516986-122528475	chr7:122516986-122518044;chr7:122518180-122528475		chr7:122518045-122518179			0;94	0;58	2;319	0;35	0;28	2;126
N	intron_retention		chr7	-	chr7:145208141-145256513				chr7:145208140-145208141;chr7:145256513-145256514		0;0	0;0	2;8	0;0	0;0	0;2
N	mutually_exclusive	XLOC_037406	chr7	-	chr7:4482894-4483102,chr7:4483189-4483340	chr7:4482894-4482972,chr7:4483014-4483340	chr7:4483103-4483188	chr7:4482973-4483013			0;0	0;0	1;2	0;0	2;0	1;0
N	jcn_only_AD		chr7	-	chr7:126792224-126792371;chr7:126792224-126792351	chr7:126792224-126792422		chr7:126792352-126792371;chr7:126792372-126792422	chr7:126792371-126792372;chr7:126792422-126792423		3;286	1;135	0;222	0;115	1;166	0;153
K	jcn_only_AD	XLOC_036242	chr7	+	chr7:44850277-44852570	chr7:44850297-44852570		chr7:44850277-44850296	chr7:44850276-44850277		7;0	8;0	0;2	5;0	0;0	2;0
N	intron_retention		chr7	+	chr7:44470361-44470537				chr7:44470360-44470361;chr7:44470537-44470538		0;1	0;1	0;20	0;0	0;0	1;5
N	intron_retention	XLOC_035893	chr7	+	chr7:27629428-27629682				chr7:27629427-27629428;chr7:27629682-27629683		0;0	0;0	0;4	0;0	0;0	1;3
N	alternative_last_exon	XLOC_039338	chr7	-	chr7:127001959-127016199	chr7:127015470-127016199	chr7:127001808-127001958	chr7:127012767-127015469			1;41	0;34	0;38	0;8	0;10	0;13
N	jcn_only_AD	XLOC_036375	chr7	+	chr7:58813851-58816156	chr7:58814485-58816156		chr7:58813851-58814484	chr7:58813850-58813851		11;0	8;0	9;0	18;0	26;0	66;3
K	intron_retention	XLOC_038287	chr7	-	chr7:45122959-45123162				chr7:45122958-45122959;chr7:45123162-45123163		3945;0	2983;0	3684;3	1555;0	2058;0	2033;0
N	alternative_acceptor	XLOC_035687	chr7	+	chr7:12925866-12926417	chr7:12925866-12926395		chr7:12926396-12926417	chr7:12926417-12926418		1;1575	0;1184	0;981	0;1094	0;1116	0;965
N	alternative_donor	XLOC_036320	chr7	+	chr7:48818687-48824633	chr7:48822728-48824633		chr7:48818687-48822727	chr7:48818686-48818687		1;5	0;4	0;16	0;1	0;2	0;6
K	cassette	XLOC_037385	chr7	-	chr7:3621133-3628827	chr7:3621133-3624598;chr7:3624670-3628827		chr7:3624599-3624669			0;33	1;23	0;36	0;18	0;17	0;24
K	intron_retention	XLOC_037983	chr7	-	chr7:28907065-28911489				chr7:28907064-28907065;chr7:28911489-28911490		608;0	471;0	554;3	224;0	203;0	231;1
N	alternative_donor	XLOC_036661	chr7	+	chr7:90176403-90176658	chr7:90176407-90176658		chr7:90176403-90176406	chr7:90176402-90176403		400;1	393;0	1089;0	234;0	413;0	1067;0
N	intron_retention		chr7	-	chr7:111078457-111080181				chr7:111078456-111078457;chr7:111080181-111080182		0;0	0;0	1;5	0;0	0;0	0;12
N	alternative_donor	XLOC_039281	chr7	-	chr7:122093705-122096608	chr7:122093705-122093868		chr7:122093869-122096608	chr7:122096608-122096609		307;2	221;1	232;14	124;0	156;1	146;3
N	jcn_only_AA	XLOC_035906	chr7	+	chr7:28177276-28178204	chr7:28177276-28177898		chr7:28177899-28178204	chr7:28178204-28178205		482;0	384;0	297;5	196;0	213;0	146;0
N	jcn_only_AA	XLOC_036519	chr7	+	chr7:78916734-78917312;chr7:78916734-78917155;chr7:78916734-78920045;chr7:78916734-78917043;chr7:78916734-78919711	chr7:78916734-78917876		chr7:78917044-78917155;chr7:78917156-78917312;chr7:78917313-78917876;chr7:78917877-78919711;chr7:78919712-78920045	chr7:78917155-78917156;chr7:78917312-78917313;chr7:78917876-78917877;chr7:78919711-78919712;chr7:78920045-78920046		38;0	21;0	34;0	749;0	793;0	1781;2
K	intron_retention		chr7	-	chr7:126867180-126868109				chr7:126867179-126867180;chr7:126868109-126868110		47;3	32;0	50;29	11;2	15;0	13;14
K	cassette	XLOC_039307	chr7	-	chr7:126102391-126104703	chr7:126102391-126103078;chr7:126103191-126104703		chr7:126103079-126103190			129;0	86;0	170;3	97;0	98;1	134;4
K	intron_retention	XLOC_037308	chr7	+	chr7:141458215-141458429				chr7:141458214-141458215;chr7:141458429-141458430		252;2	225;0	261;1	120;0	181;0	153;0
N	intron_retention		chr7	-	chr7:44991455-44994362				chr7:44991454-44991455;chr7:44994362-44994363		3;0	0;0	0;8	0;0	0;0	0;1
K	intron_retention		chr7	-	chr7:89964863-89967712				chr7:89964862-89964863;chr7:89967712-89967713		77;0	55;0	192;7	24;0	43;0	91;0
K	alternative_donor	XLOC_038851	chr7	-	chr7:90451658-90452728	chr7:90451658-90452706		chr7:90452707-90452728	chr7:90452728-90452729		8;50	3;40	9;109	0;16	3;28	7;48
K	intron_retention	XLOC_038020	chr7	-	chr7:30418643-30419703				chr7:30418642-30418643;chr7:30419703-30419704		36;1	14;0	42;9	24;0	17;0	5;3
K	jcn_only_AA	XLOC_038035	chr7	-	chr7:30728109-30728204	chr7:30728130-30728204		chr7:30728109-30728129	chr7:30728108-30728109		275;0	184;0	144;0	119;0	79;0	58;1
K	alternative_acceptor	XLOC_035973	chr7	+	chr7:30563350-30563556	chr7:30563350-30563531		chr7:30563532-30563556	chr7:30563556-30563557		0;2	0;0	3;2	0;0	0;0	0;0
N	intron_retention		chr7	-	chr7:74276089-74284548				chr7:74276088-74276089;chr7:74284548-74284549		0;9	0;10	0;18	5;179	3;210	13;501
N	jcn_only_AD		chr7	-	chr7:135697342-135699108	chr7:135697342-135697704					0;4	0;0	1;2	0;0	0;0	0;0
K	intron_retention	XLOC_039331	chr7	-	chr7:126795813-126795949				chr7:126795812-126795813;chr7:126795949-126795950		6383;0	3492;0	2317;2	2639;0	2578;0	1700;0
N	intron_retention		chr7	-	chr7:4641632-4641927				chr7:4641631-4641632;chr7:4641927-4641928		2;3	0;3	0;9	0;4	0;8	0;12
N	intron_retention		chr7	+	chr7:45154453-45156305				chr7:45154452-45154453;chr7:45156305-45156306		5;22	1;5	2;30	0;9	0;5	0;6
K	intron_retention	XLOC_039333	chr7	-	chr7:126857343-126857675				chr7:126857342-126857343;chr7:126857675-126857676		279;2	277;0	262;12	89;0	106;0	79;1
K	intron_retention	XLOC_037101	chr7	+	chr7:126661149-126662565				chr7:126661148-126661149;chr7:126662565-126662566		0;0	0;0	2;2	0;0	2;0	3;1
N	alternative_acceptor	XLOC_035699	chr7	+	chr7:19336897-19337417	chr7:19336897-19337299		chr7:19337300-19337417	chr7:19337417-19337418		0;0	0;0	0;2	0;0	0;0	0;0
K	intron_retention	XLOC_038739	chr7	-	chr7:80725675-80725965				chr7:80725674-80725675;chr7:80725965-80725966		1925;5	1818;5	3042;43	1130;2	1403;0	2628;22
K	intron_retention		chr7	-	chr7:4029037-4055796				chr7:4029036-4029037;chr7:4055796-4055797		78;0	64;0	94;17	13;0	11;0	14;0
N	alternative_donor	XLOC_038739	chr7	-	chr7:80725675-80725859;chr7:80725675-80725965;chr7:80725675-80725961	chr7:80725675-80725761		chr7:80725762-80725859;chr7:80725860-80725961;chr7:80725962-80725965	chr7:80725859-80725860;chr7:80725961-80725962;chr7:80725965-80725966		1926;1	1823;3	3066;18	1133;1	1405;1	2641;6
K	intron_retention		chr7	+	chr7:127512339-127514164				chr7:127512338-127512339;chr7:127514164-127514165		29;0	24;0	34;6	11;2	16;0	26;0
N	jcn_only_AA	XLOC_039234	chr7	-	chr7:118185475-118186033	chr7:118185567-118186033		chr7:118185475-118185566	chr7:118185474-118185475		0;58	0;33	2;221	0;14	0;18	1;149
N	intron_retention		chr7	-	chr7:120676657-120677415				chr7:120676656-120676657;chr7:120677415-120677416		0;0	3;0	0;5	0;0	0;0	0;0
K	intron_retention	XLOC_037117	chr7	+	chr7:126930803-126941332				chr7:126930802-126930803;chr7:126941332-126941333		54;0	55;0	24;3	25;0	6;0	22;0
K	intron_retention	XLOC_039042	chr7	-	chr7:104304387-104305998				chr7:104304386-104304387;chr7:104305998-104305999		19;0	28;0	114;8	74;0	107;0	239;6
N	alternative_acceptor	XLOC_038614	chr7	-	chr7:66266609-66269737	chr7:66268128-66269737		chr7:66266609-66268127	chr7:66266608-66266609		59;1	24;1	35;7	5;0	9;0	12;0
N	cassette	XLOC_036850	chr7	+	chr7:104315109-104317627	chr7:104315109-104317295;chr7:104317384-104317627		chr7:104317296-104317383			0;0	0;0	3;0	0;0	0;0	0;1
N	intron_retention		chr7	+	chr7:142537341-142540546				chr7:142537340-142537341;chr7:142540546-142540547		0;14	0;14	0;14	0;7	0;10	1;7
N	coord_cassette	XLOC_038846	chr7	-	chr7:89964863-89972230	chr7:89964863-89967712;chr7:89967805-89969570;chr7:89969653-89972230		chr7:89967713-89967804;chr7:89969571-89969652			0;21	0;17	2;53	0;7	0;12	0;25
N	intron_retention	XLOC_039206	chr7	-	chr7:114274461-114275623				chr7:114274460-114274461;chr7:114275623-114275624		2;0	0;0	0;5	0;0	0;0	0;4
N	intron_retention		chr7	+	chr7:27571716-27574590				chr7:27571715-27571716;chr7:27574590-27574591		0;7	0;4	2;14	0;1	0;3	0;0
N	cassette	XLOC_035932	chr7	+	chr7:29148893-29149798	chr7:29148893-29148986;chr7:29149147-29149798		chr7:29148987-29149146			0;12	0;5	2;22	0;3	0;5	0;6
N	jcn_only_AD	XLOC_036298	chr7	+	chr7:46752382-46753417	chr7:46752731-46753417		chr7:46752382-46752730	chr7:46752381-46752382		0;0	0;0	0;0	0;0	1;0	1;1
N	jcn_only_AA		chr7	-	chr7:111078332-111078421	chr7:111078340-111078421		chr7:111078332-111078339	chr7:111078331-111078332		0;1391	0;1206	1;2692	0;1073	0;1499	0;5497
K	cassette	XLOC_038288	chr7	-	chr7:45126538-45126990	chr7:45126538-45126708;chr7:45126795-45126990		chr7:45126709-45126794			28;2185	18;1476	24;1176	8;895	14;1027	18;730
N	jcn_only_AA	XLOC_039318	chr7	-	chr7:126494484-126494576	chr7:126494493-126494576		chr7:126494484-126494492	chr7:126494483-126494484		2;446	0;350	0;854	0;154	0;183	0;275
N	alternative_acceptor	XLOC_036292,XLOC_036718	chr7	+	chr7:46050697-46054501	chr7:46050697-46051762		chr7:46051763-46054501	chr7:46054501-46054502		228;1	125;1	161;6	58;0	60;0	73;3
N	intron_retention		chr7	-	chr7:111078177-111078272				chr7:111078176-111078177;chr7:111078272-111078273		1002;0	917;0	1905;4	781;0	1179;0	3896;7
K	intron_retention	XLOC_037913	chr7	-	chr7:25094857-25096889				chr7:25094856-25094857;chr7:25096889-25096890		14;0	14;0	37;2	71;0	73;0	182;7
K	cassette	XLOC_035411	chr7	+	chr7:3704769-3706650	chr7:3704769-3705732;chr7:3705920-3706650		chr7:3705733-3705919			0;2517	4;1592	0;2067	0;1322	6;1634	5;1470
K	cassette	XLOC_037406	chr7	-	chr7:4497336-4501265	chr7:4497336-4497415;chr7:4497547-4501265		chr7:4497416-4497546			13;121	2;91	11;166	0;18	2;25	2;43
K	intron_retention	XLOC_037768	chr7	-	chr7:19145037-19146869				chr7:19145036-19145037;chr7:19146869-19146870		21;0	17;0	25;3	13;0	5;0	10;1
K	intron_retention	XLOC_036384	chr7	+	chr7:59241034-59243349				chr7:59241033-59241034;chr7:59243349-59243350		3;0	0;0	26;5	2;0	2;0	14;0
N	cassette	XLOC_037795	chr7	-	chr7:19812514-19822436	chr7:19812514-19820046;chr7:19820201-19822436		chr7:19820047-19820200			0;22	0;24	0;16	0;175	3;223	7;229
K	jcn_only_AA	XLOC_036759	chr7	+	chr7:100498450-100498597;chr7:100498450-100498735	chr7:100498450-100498568		chr7:100498569-100498597;chr7:100498598-100498735	chr7:100498597-100498598;chr7:100498735-100498736		3084;6	2243;9	2581;5	1176;0	1175;0	928;0
N	intron_retention		chr7	+	chr7:138872904-138873000				chr7:138872903-138872904;chr7:138873000-138873001		0;25	0;19	2;28	0;4	0;6	0;17
N	jcn_only_AD	XLOC_039181	chr7	-	chr7:110821362-110825216;chr7:110821362-110821707	chr7:110821362-110825236		chr7:110821708-110825216;chr7:110825217-110825236	chr7:110825216-110825217;chr7:110825236-110825237		89;0	95;0	179;4	34;0	38;0	97;1
N	alternative_donor	XLOC_038051	chr7	-	chr7:31142889-31143546	chr7:31142889-31143512		chr7:31143513-31143546	chr7:31143546-31143547		84;0	34;0	83;1	144;0	187;3	384;6
K	intron_retention	XLOC_039234	chr7	-	chr7:118166125-118166363				chr7:118166124-118166125;chr7:118166363-118166364		47;0	35;0	187;3	23;0	42;0	164;3
N	alternative_donor	XLOC_037990	chr7	-	chr7:29179216-29179403;chr7:29179216-29179348;chr7:29179216-29180276	chr7:29179216-29180012		chr7:29179349-29179403;chr7:29179404-29180012;chr7:29180013-29180276	chr7:29179403-29179404;chr7:29180012-29180013;chr7:29180276-29180277		2145;0	1348;0	1753;2	935;0	785;0	897;0
K	jcn_only_AD	XLOC_036730	chr7	+	chr7:98712896-98714981	chr7:98712954-98714981		chr7:98712896-98712953	chr7:98712895-98712896		29;0	15;0	61;5	3;0	3;0	11;0
N	jcn_only_AA	XLOC_036546	chr7	+	chr7:80285899-80286010	chr7:80285899-80285983		chr7:80285984-80286010	chr7:80286010-80286011		20;0	11;0	38;1	6;0	3;0	10;0
K	alternative_donor	XLOC_037310	chr7	+	chr7:141467467-141468418	chr7:141467585-141468418		chr7:141467467-141467584	chr7:141467466-141467467		68;53	45;26	50;19	11;1	20;6	13;4
N	jcn_only_AD	XLOC_039480	chr7	-	chr7:139988296-139988378;chr7:139988296-139988462	chr7:139988296-139988454		chr7:139988379-139988454;chr7:139988455-139988462	chr7:139988454-139988455;chr7:139988462-139988463		2850;0	2001;0	2332;0	451;0	684;0	343;0
N	alternative_acceptor	XLOC_037095,XLOC_037144	chr7	+	chr7:127846626-127848387	chr7:127846626-127848351		chr7:127848352-127848387	chr7:127848387-127848388		184;0	184;0	380;3	96;0	166;0	333;1
N	alternative_donor	XLOC_038667,XLOC_039045	chr7	-	chr7:104390615-104400691	chr7:104390615-104399448		chr7:104399449-104400691	chr7:104400691-104400692		3;0	3;0	11;1	111;2	255;3	397;21
K	intron_retention	XLOC_039480	chr7	-	chr7:139987738-139987818				chr7:139987737-139987738;chr7:139987818-139987819		2389;2	1765;2	1700;37	456;0	605;0	348;7
N	intron_retention	XLOC_039520	chr7	-	chr7:141434330-141436792				chr7:141434329-141434330;chr7:141436792-141436793		0;0	0;0	1;1	1;0	0;0	0;3
N	alternative_donor	XLOC_036363	chr7	+	chr7:56136721-56137220	chr7:56136726-56137220		chr7:56136721-56136725	chr7:56136720-56136721		92;0	71;0	268;0	26;0	38;0	98;0
N	coord_cassette	XLOC_037152	chr7	+	chr7:128068697-128076031	chr7:128068697-128070628;chr7:128070700-128070846;chr7:128070965-128076031		chr7:128070629-128070699;chr7:128070847-128070964			1;288	0;186	5;644	5;113	0;132	2;348
N	jcn_only_AA	XLOC_038390	chr7	-	chr7:48880397-48880660	chr7:48880402-48880660		chr7:48880397-48880401	chr7:48880396-48880397		0;56	0;32	2;53	0;0	0;0	0;0
K	jcn_only_AA	XLOC_038130	chr7	-	chr7:35551543-35555153	chr7:35551662-35555153		chr7:35551543-35551661	chr7:35551542-35551543		4;61	0;33	1;38	0;25	2;11	0;30
K	jcn_only_AD	XLOC_039346	chr7	-	chr7:127195468-127195928	chr7:127195468-127195914		chr7:127195915-127195928	chr7:127195928-127195929		3;0	2;0	7;0	2;0	3;0	1;0
K	intron_retention	XLOC_037115	chr7	+	chr7:126862927-126863168				chr7:126862926-126862927;chr7:126863168-126863169		166;0	159;0	337;8	3;0	29;0	22;0
N	jcn_only_AD		chr7	-	chr7:79843109-79847961;chr7:79843109-79847999	chr7:79843109-79848144		chr7:79847962-79847999;chr7:79848000-79848144	chr7:79847999-79848000;chr7:79848144-79848145		5;152	0;75	1;168	0;32	0;54	0;35
K	alternative_acceptor	XLOC_038302	chr7	-	chr7:45494202-45494617	chr7:45494214-45494617		chr7:45494202-45494213	chr7:45494201-45494202		22;179	10;99	11;199	7;59	5;54	9;85
N	alternative_acceptor	XLOC_038033	chr7	-	chr7:30657018-30657161;chr7:30657079-30657161	chr7:30657013-30657161		chr7:30657013-30657017;chr7:30657018-30657078	chr7:30657012-30657013;chr7:30657017-30657018		18;2	7;0	22;0	2;0	2;0	5;0
K	intron_retention	XLOC_038045	chr7	-	chr7:31037932-31039037				chr7:31037931-31037932;chr7:31039037-31039038		2036;0	1700;0	2545;3	808;0	1229;0	1320;0
K	alternative_donor	XLOC_039484	chr7	-	chr7:140099707-140099878	chr7:140099707-140099802		chr7:140099803-140099878	chr7:140099878-140099879		22;0	18;0	20;0	11;0	9;0	16;0
N	intron_retention		chr7	+	chr7:25293088-25293172				chr7:25293087-25293088;chr7:25293172-25293173		0;1	0;0	10;11	0;0	0;0	0;4
N	jcn_only_AA	XLOC_038229	chr7	-	chr7:43311186-43312993;chr7:43311251-43312993	chr7:43311182-43312993		chr7:43311182-43311185;chr7:43311186-43311250	chr7:43311181-43311182;chr7:43311185-43311186		0;0	0;0	8;2	0;0	0;0	0;0
N	jcn_only_AD		chr7	-	chr7:106629320-106636752;chr7:106629320-106644528;chr7:106629320-106650665	chr7:106629320-106636756					1;0	0;0	10;0	1;0	3;0	29;3
K	intron_retention	XLOC_036320	chr7	+	chr7:48822728-48824633				chr7:48822727-48822728;chr7:48824633-48824634		77;0	82;0	211;4	28;0	32;0	102;0
N	alternative_donor		chr7	-	chr7:16916977-16917087	chr7:16916977-16917074		chr7:16917075-16917087	chr7:16917087-16917088		0;457	1;346	0;341	0;190	0;189	0;195
N	jcn_only_AD		chr7	-	chr7:30187730-30190128;chr7:30187730-30190073	chr7:30187730-30190051		chr7:30190052-30190073;chr7:30190074-30190128	chr7:30190073-30190074;chr7:30190128-30190129		3;1608	7;1122	4;1124	0;861	4;931	0;640
K	intron_retention	XLOC_037702	chr7	-	chr7:15917540-15919847				chr7:15917539-15917540;chr7:15919847-15919848		191;0	132;0	113;6	253;1	260;1	282;8
K	intron_retention	XLOC_037095	chr7	+	chr7:125851004-125851936				chr7:125851003-125851004;chr7:125851936-125851937		23;0	11;0	26;2	5;0	16;0	15;0
N	intron_retention		chr7	+	chr7:126672650-126678002				chr7:126672649-126672650;chr7:126678002-126678003		0;9	1;16	0;13	0;7	0;6	0;8
N	alternative_acceptor	XLOC_038334	chr7	-	chr7:46712265-46712588	chr7:46712343-46712588		chr7:46712265-46712342	chr7:46712264-46712265		156;0	177;0	43;0	6601;24	10284;34	24741;177
N	alternative_last_exon	XLOC_039082	chr7	-	chr7:105611211-105611328;chr7:105599875-105611328	chr7:105604680-105611328	chr7:105610470-105611210;chr7:105599816-105599874	chr7:105604463-105604679			56;0	37;0	76;1	17;0	22;1	37;0
K	intron_retention	XLOC_037985	chr7	-	chr7:28974227-28974602				chr7:28974226-28974227;chr7:28974602-28974603		692;0	496;0	474;6	317;0	379;0	268;0
N	intron_retention		chr7	-	chr7:127194116-127194202				chr7:127194115-127194116;chr7:127194202-127194203		0;0	3;0	3;4	0;0	1;0	0;0
K	intron_retention	XLOC_037109	chr7	+	chr7:126777104-126777770				chr7:126777103-126777104;chr7:126777770-126777771		82;2	38;0	74;14	1;0	2;0	2;0
N	jcn_only_AD	XLOC_037351	chr7	+	chr7:143829740-143830138	chr7:143829903-143830138		chr7:143829740-143829902	chr7:143829739-143829740		0;0	10;0	0;4	0;0	0;0	0;0
N	intron_retention		chr7	-	chr7:18899656-18903469				chr7:18899655-18899656;chr7:18903469-18903470		0;1	0;0	0;3	0;0	0;0	0;0
K	intron_retention	XLOC_036893	chr7	+	chr7:105741234-105741373				chr7:105741233-105741234;chr7:105741373-105741374		514;3	454;8	557;33	227;0	332;8	314;10
K	cassette	XLOC_037403	chr7	-	chr7:4444322-4445446	chr7:4444322-4444977;chr7:4445123-4445446		chr7:4444978-4445122			53;1	36;0	52;2	10;1	7;0	9;0
N	jcn_only_AD	XLOC_038287	chr7	-	chr7:25068573-25075908	chr7:25068573-25072039		chr7:25072040-25075908	chr7:25075908-25075909		0;0	0;0	1;2	0;0	0;0	0;0
N	intron_retention		chr7	-	chr7:16237975-16241833				chr7:16237974-16237975;chr7:16241833-16241834		35;0	11;0	34;2	0;0	0;0	1;2
K	intron_retention	XLOC_035912	chr7	+	chr7:28351094-28352176				chr7:28351093-28351094;chr7:28352176-28352177		4167;0	2484;0	2367;9	1657;0	1662;0	1144;1
K	intron_retention	XLOC_035461	chr7	+	chr7:6174102-6183789				chr7:6174101-6174102;chr7:6183789-6183790		7;4	1;1	0;28	0;1	0;4	0;5
K	jcn_only_AD	XLOC_035701	chr7	+	chr7:19359799-19361026	chr7:19360837-19361026		chr7:19359799-19360836	chr7:19359798-19359799		6;2	11;0	3;1	0;0	0;0	0;0
N	alternative_donor	XLOC_037063	chr7	+	chr7:122133377-122134168;chr7:122133182-122134168;chr7:122134079-122134168	chr7:122133340-122134168		chr7:122133182-122133339;chr7:122133340-122133376;chr7:122133377-122134078	chr7:122133181-122133182;chr7:122133339-122133340;chr7:122133376-122133377		193;1	143;1	250;3	64;0	109;0	126;1
N	alternative_acceptor		chr7	+	chr7:99592589-99593025	chr7:99592589-99592989		chr7:99592990-99593025	chr7:99593025-99593026		0;183	8;99	1;212	0;7	0;6	0;4
K	intron_retention		chr7	+	chr7:24377705-24379133				chr7:24377704-24377705;chr7:24379133-24379134		965;0	727;0	400;9	169;0	209;3	129;5
K	cassette	XLOC_037191	chr7	+	chr7:131561607-131563333	chr7:131561607-131562297;chr7:131562363-131563333		chr7:131562298-131562362			508;3	300;3	364;5	145;0	214;0	177;0
N	jcn_only_AD	XLOC_038298	chr7	-	chr7:45380819-45383112;chr7:45380819-45383099;chr7:45380819-45383124	chr7:45380819-45381824		chr7:45381825-45383099;chr7:45383100-45383112;chr7:45383113-45383124	chr7:45383099-45383100;chr7:45383112-45383113;chr7:45383124-45383125		0;0	0;0	2;0	0;0	0;0	1;1
N	jcn_only_AA		chr7	-	chr7:111076394-111077224;chr7:111077077-111077224	chr7:111075442-111077224					1248;0	1084;0	2475;3	1019;0	1683;0	3921;0
N	intron_retention		chr7	-	chr7:135697354-135697716				chr7:135697353-135697354;chr7:135697716-135697717		0;350	0;207	6;1283	0;28	0;61	0;280
N	jcn_only_AA	XLOC_039040	chr7	-	chr7:104265961-104266209	chr7:104265966-104266209		chr7:104265961-104265965	chr7:104265960-104265961		0;0	0;9	5;36	0;7	4;6	2;28
N	jcn_only_AD	XLOC_038028,XLOC_038284	chr7	-	chr7:30577456-30578482	chr7:30577456-30577866		chr7:30577867-30578482	chr7:30578482-30578483		36;1	31;0	87;0	30;0	29;0	52;0
K	intron_retention	XLOC_038301	chr7	-	chr7:45461967-45463398				chr7:45461966-45461967;chr7:45463398-45463399		753;1	563;0	701;14	336;0	280;0	337;2
N	jcn_only_AA	XLOC_039412	chr7	-	chr7:131392065-131393754;chr7:131392581-131393754;chr7:131392119-131393754	chr7:131392122-131393754		chr7:131392065-131392118;chr7:131392119-131392121;chr7:131392122-131392580	chr7:131392064-131392065;chr7:131392118-131392119;chr7:131392121-131392122		7;0	11;11	74;12	8;0	6;2	66;5
K	alternative_donor	XLOC_039346	chr7	-	chr7:127195462-127195928	chr7:127195462-127195914		chr7:127195915-127195928	chr7:127195928-127195929		109;2	46;4	98;4	40;0	58;2	67;3
N	intron_retention		chr7	+	chr7:133715081-133716860				chr7:133715080-133715081;chr7:133716860-133716861		0;0	0;2	3;16	0;0	0;0	0;7
K	intron_retention	XLOC_035837	chr7	+	chr7:24925063-24925251				chr7:24925062-24925063;chr7:24925251-24925252		316;0	274;0	290;1	95;0	95;0	103;0
N	mutually_exclusive	XLOC_037095	chr7	+	chr7:125707949-125752972,chr7:125753050-125760300	chr7:125707949-125728308,chr7:125728365-125760300	chr7:125752973-125753049	chr7:125728309-125728364			16;0	5;0	18;1	0;0	0;0	0;0
N	jcn_only_AD	XLOC_038949	chr7	-	chr7:101921567-101933763	chr7:101921567-101933749		chr7:101933750-101933763	chr7:101933763-101933764		5;0	0;0	2;2	0;0	0;0	3;0
K	intron_retention	XLOC_037412	chr7	-	chr7:4642038-4642135				chr7:4642037-4642038;chr7:4642135-4642136		0;0	1;0	0;4	1;0	0;3	1;3
K	intron_retention	XLOC_039566	chr7	-	chr7:143518886-143520383				chr7:143518885-143518886;chr7:143520383-143520384		48;2	35;2	84;11	8;0	24;0	20;1
N	alternative_donor		chr7	+	chr7:113295594-113299189	chr7:113298871-113299189		chr7:113295594-113298870	chr7:113295593-113295594		0;1	0;0	3;3	0;0	0;0	0;0
N	intron_retention		chr7	+	chr7:49410182-49420173				chr7:49410181-49410182;chr7:49420173-49420174		0;0	0;0	5;3	0;0	0;0	0;0
K	intron_retention	XLOC_036784	chr7	+	chr7:102463782-102465717				chr7:102463781-102463782;chr7:102465717-102465718		689;0	461;0	634;2	111;0	160;0	137;0
N	jcn_only_AA	XLOC_038720	chr7	-	chr7:79822403-79825302;chr7:79824462-79825302	chr7:79822377-79825302		chr7:79822377-79822402;chr7:79822403-79824461	chr7:79822376-79822377;chr7:79822402-79822403		1;2324	0;1560	3;4012	3;979	1;1552	3;2488
K	intron_retention	XLOC_038234	chr7	-	chr7:43532983-43533057				chr7:43532982-43532983;chr7:43533057-43533058		54;0	39;0	371;9	28;0	40;0	76;6
K	intron_retention	XLOC_035843	chr7	+	chr7:25292782-25292955				chr7:25292781-25292782;chr7:25292955-25292956		339;0	307;0	363;7	71;0	72;0	140;1
N	alternative_acceptor	XLOC_037133	chr7	+	chr7:127476294-127476443;chr7:127476294-127476383	chr7:127476294-127476358		chr7:127476359-127476383;chr7:127476384-127476443	chr7:127476383-127476384;chr7:127476443-127476444		60;0	49;0	80;3	36;0	38;0	71;2
K	alternative_acceptor	XLOC_039498	chr7	-	chr7:140854938-140855073;chr7:140854822-140855073	chr7:140854802-140855073		chr7:140854802-140854821;chr7:140854822-140854937	chr7:140854801-140854802;chr7:140854821-140854822		46;2	22;1	30;0	10;0	24;0	23;0
K	alternative_donor	XLOC_037961,XLOC_038698	chr7	-	chr7:27974806-27976751	chr7:27974806-27976739		chr7:27976740-27976751	chr7:27976751-27976752		1;0	1;3	8;4	0;0	1;0	2;1
N	intron_retention		chr7	-	chr7:139983374-139984313				chr7:139983373-139983374;chr7:139984313-139984314		0;3	0;4	0;40	0;0	0;0	0;3
N	jcn_only_AA	XLOC_037928	chr7	-	chr7:25748423-25750864	chr7:25748477-25750864		chr7:25748423-25748476	chr7:25748422-25748423		4;439	1;452	0;798	0;201	0;315	0;440
N	jcn_only_AD	XLOC_035445	chr7	+	chr7:5062337-5066402;chr7:5061791-5066402	chr7:5066182-5066402		chr7:5061791-5062336;chr7:5062337-5066181	chr7:5061790-5061791;chr7:5062336-5062337		647;0	361;0	551;0	194;0	221;0	171;2
K	alternative_donor	XLOC_037101	chr7	+	chr7:126671661-126671733	chr7:126671668-126671733		chr7:126671661-126671667	chr7:126671660-126671661		0;30	1;20	3;25	1;6	2;4	3;13
N	alternative_acceptor	XLOC_039327	chr7	-	chr7:126700886-126700991;chr7:126700815-126700991	chr7:126700808-126700991		chr7:126700808-126700814;chr7:126700815-126700885	chr7:126700807-126700808;chr7:126700814-126700815		322;0	195;0	205;0	78;1	76;0	67;0
K	alternative_acceptor	XLOC_039564	chr7	-	chr7:143460679-143460852	chr7:143460717-143460852		chr7:143460679-143460716	chr7:143460678-143460679		11;1	5;3	14;2	3;0	3;0	5;0
N	jcn_only_AD	XLOC_038734	chr7	-	chr7:80382934-80383069	chr7:80382934-80383039		chr7:80383040-80383069	chr7:80383069-80383070		408;0	207;0	374;1	86;0	153;2	189;0
K	intron_retention	XLOC_037119	chr7	+	chr7:126977053-126978261				chr7:126977052-126977053;chr7:126978261-126978262		290;0	255;0	219;3	118;0	84;0	104;0
K	intron_retention	XLOC_038295	chr7	-	chr7:45318681-45319241				chr7:45318680-45318681;chr7:45319241-45319242		14;0	5;0	32;4	12;0	5;0	27;0
K	intron_retention	XLOC_038740	chr7	-	chr7:80900712-80901184				chr7:80900711-80900712;chr7:80901184-80901185		16;0	9;0	14;2	5;0	1;0	5;2
K	intron_retention		chr7	-	chr7:19257920-19258802				chr7:19257919-19257920;chr7:19258802-19258803		239;0	205;0	211;5	587;0	567;5	905;21
K	intron_retention	XLOC_036248	chr7	+	chr7:45001023-45001672				chr7:45001022-45001023;chr7:45001672-45001673		59;4	34;0	34;12	18;1	10;0	8;5
N	jcn_only_AD		chr7	-	chr7:142376932-142377025;chr7:142376932-142377124	chr7:142376932-142377030					24804;139	16155;122	24050;100	8179;28	10784;44	12039;30
N	intron_retention		chr7	-	chr7:25388519-25395500				chr7:25388518-25388519;chr7:25395500-25395501		1;18	0;7	0;15	0;19	2;27	0;22
N	intron_retention		chr7	+	chr7:110049071-110050779				chr7:110049070-110049071;chr7:110050779-110050780		0;0	0;0	0;12	0;0	0;0	1;0
N	intron_retention		chr7	+	chr7:66069597-66070589				chr7:66069596-66069597;chr7:66070589-66070590		0;4	0;0	1;12	3;0	0;0	2;5
K	intron_retention	XLOC_038878	chr7	-	chr7:97322179-97324207				chr7:97322178-97322179;chr7:97324207-97324208		6;0	1;0	10;2	0;0	2;0	4;1
N	jcn_only_AA		chr7	-	chr7:111076420-111076695;chr7:111075713-111076695;chr7:111076394-111076695	chr7:111075708-111076695					2030;0	1759;0	3702;0	1803;0	2244;0	5791;151
K	intron_retention	XLOC_035446	chr7	+	chr7:5097412-5097571				chr7:5097411-5097412;chr7:5097571-5097572		803;0	651;0	815;4	184;0	178;0	209;1
K	cassette	XLOC_038623	chr7	-	chr7:67545469-67617992	chr7:67545469-67559857;chr7:67560065-67617992		chr7:67559858-67560064			0;4	0;2	3;9	0;2	0;0	0;2
N	intron_retention		chr7	+	chr7:16785719-16786870				chr7:16785718-16785719;chr7:16786870-16786871		0;0	0;0	0;3	0;0	0;0	0;0
N	jcn_only_AD	XLOC_036778	chr7	+	chr7:101910107-101911272;chr7:101910822-101911272;chr7:101910807-101911272	chr7:101910547-101911272		chr7:101910107-101910546;chr7:101910547-101910806;chr7:101910807-101910821	chr7:101910106-101910107;chr7:101910546-101910547;chr7:101910806-101910807		0;700	2;578	3;476	0;224	0;226	0;194
N	jcn_only_AA	XLOC_037786	chr7	-	chr7:19635724-19637077	chr7:19635852-19637077		chr7:19635724-19635851	chr7:19635723-19635724		0;305	0;205	0;233	0;159	1;151	0;157
N	jcn_only_AD	XLOC_035932	chr7	+	chr7:29149836-29149921	chr7:29149840-29149921		chr7:29149836-29149839	chr7:29149835-29149836		17;2	16;0	29;0	4;0	8;0	12;0
K	intron_retention	XLOC_038735	chr7	-	chr7:80392588-80392673				chr7:80392587-80392588;chr7:80392673-80392674		219;0	148;0	157;0	202;0	201;0	259;3
N	alternative_acceptor		chr7	+	chr7:55806147-55806645	chr7:55806147-55806582		chr7:55806583-55806645	chr7:55806645-55806646		0;3	0;13	0;40	2;6	0;5	0;29
K	alternative_donor	XLOC_035973	chr7	+	chr7:30563409-30563556;chr7:30563350-30563556	chr7:30563400-30563556		chr7:30563350-30563399;chr7:30563400-30563408	chr7:30563349-30563350;chr7:30563399-30563400		0;2	0;0	7;2	0;0	3;0	1;1
K	jcn_only_AA	XLOC_035942	chr7	+	chr7:29788176-29789340	chr7:29788176-29789337		chr7:29789338-29789340	chr7:29789340-29789341		0;0	0;0	6;3	0;3	0;0	3;0
N	intron_retention	XLOC_035548	chr7	+	chr7:12481027-12484036				chr7:12481026-12481027;chr7:12484036-12484037		0;0	2;0	0;2	0;0	0;0	0;1
N	jcn_only_AD	XLOC_036328	chr7	+	chr7:49759146-49759597	chr7:49759312-49759597		chr7:49759146-49759311	chr7:49759145-49759146		0;84	3;44	7;71	0;9	0;18	0;27
N	jcn_only_AA	XLOC_039084	chr7	-	chr7:105639426-105640244;chr7:105639466-105640244	chr7:105639405-105640244		chr7:105639405-105639425;chr7:105639426-105639465	chr7:105639404-105639405;chr7:105639425-105639426		96;0	52;0	79;0	15;0	20;0	26;0
K	intron_retention		chr7	-	chr7:31040222-31041396				chr7:31040221-31040222;chr7:31041396-31041397		287;3	190;6	257;25	96;0	161;0	157;4
N	intron_retention	XLOC_035415	chr7	+	chr7:4145185-4145250				chr7:4145184-4145185;chr7:4145250-4145251		0;0	0;0	1;1	0;0	0;0	2;2
K	alternative_first_exon	XLOC_037308	chr7	+	chr7:141455375-141457272;chr7:141455474-141457272	chr7:141456650-141457272	chr7:141455198-141455473	chr7:141456568-141456649			100;0	73;0	69;2	52;0	62;0	43;0
N	jcn_only_AA	XLOC_037634	chr7	-	chr7:13034043-13034634;chr7:13034021-13034634	chr7:13034039-13034634		chr7:13034021-13034038;chr7:13034039-13034042	chr7:13034020-13034021;chr7:13034038-13034039		448;0	365;0	550;0	200;0	280;0	436;3
N	alternative_acceptor	XLOC_037468	chr7	-	chr7:7290586-7291410;chr7:7291148-7291410	chr7:7290615-7291410		chr7:7290586-7290614;chr7:7290615-7291147	chr7:7290585-7290586;chr7:7290614-7290615		20;0	13;0	45;4	3;0	4;0	16;0
N	intron_retention		chr7	+	chr7:90191754-90207582				chr7:90191753-90191754;chr7:90207582-90207583		0;0	0;0	0;6	0;0	0;1	5;2
N	jcn_only_AD	XLOC_037928,XLOC_038720	chr7	-	chr7:25750991-25754340;chr7:25750991-25754446;chr7:25750991-25754334;chr7:25750991-25756161	chr7:25750991-25753433		chr7:25753434-25754334;chr7:25754335-25754340;chr7:25754341-25754446;chr7:25754447-25756161	chr7:25754334-25754335;chr7:25754340-25754341;chr7:25754446-25754447;chr7:25756161-25756162		407;0	326;0	563;2	168;0	194;0	259;1
K	cassette	XLOC_037142	chr7	+	chr7:127770217-127773556	chr7:127770217-127770733;chr7:127770879-127773556		chr7:127770734-127770878			108;3	52;4	53;1	15;0	16;0	17;0
N	intron_retention		chr7	-	chr7:139983784-139983834				chr7:139983783-139983784;chr7:139983834-139983835		0;11	0;8	1;58	0;0	0;0	0;1
N	jcn_only_AD	XLOC_037412,XLOC_038735	chr7	-	chr7:4632245-4632340	chr7:4632245-4632336		chr7:4632337-4632340	chr7:4632340-4632341		399;0	294;0	407;0	470;0	645;1	824;1
N	alternative_donor	XLOC_039181	chr7	-	chr7:110821362-110825216;chr7:110821362-110821707	chr7:110821362-110825236		chr7:110821708-110825216;chr7:110825217-110825236	chr7:110825216-110825217;chr7:110825236-110825237		47;0	52;0	114;4	19;0	19;0	60;1
K	jcn_only_AA	XLOC_038109	chr7	-	chr7:34240641-34242239	chr7:34240647-34242239		chr7:34240641-34240646	chr7:34240640-34240641		0;23	0;32	0;32	0;21	0;18	0;39
N	intron_retention		chr7	-	chr7:46715105-46715237				chr7:46715104-46715105;chr7:46715237-46715238		0;0	0;0	0;0	0;17	0;24	1;123
K	intron_retention	XLOC_035687	chr7	+	chr7:19045171-19045631				chr7:19045170-19045171;chr7:19045631-19045632		205;4	105;0	127;9	66;0	53;0	69;3
N	cassette	XLOC_036646	chr7	+	chr7:88281533-88288649;chr7:88281533-88297082	chr7:88281533-88286893;chr7:88286979-88297082,chr7:88286979-88288649		chr7:88286894-88286978			489;8	358;7	729;35	883;91	1020;156	2641;272
K	intron_retention		chr7	+	chr7:3704449-3704645				chr7:3704448-3704449;chr7:3704645-3704646		3513;0	2065;0	2734;4	1437;3	1801;5	1827;6
N	intron_retention		chr7	-	chr7:145261051-145261932				chr7:145261050-145261051;chr7:145261932-145261933		0;0	8;0	0;7	0;0	0;0	2;1
N	intron_retention		chr7	-	chr7:126575413-126575505				chr7:126575412-126575413;chr7:126575505-126575506		0;4	0;0	0;18	0;0	1;1	0;7
N	intron_retention		chr7	+	chr7:16831139-16832925				chr7:16831138-16831139;chr7:16832925-16832926		0;0	0;0	1;9	0;0	0;0	0;2
K	intron_retention	XLOC_037798	chr7	-	chr7:19905814-19909180				chr7:19905813-19905814;chr7:19909180-19909181		32;0	27;0	47;4	27;0	30;1	74;3
K	intron_retention	XLOC_037298	chr7	+	chr7:141153094-141154352				chr7:141153093-141153094;chr7:141154352-141154353		34;0	14;0	23;6	8;0	11;0	4;0
N	alternative_donor		chr7	+	chr7:101382985-101384642;chr7:101384107-101384642	chr7:101384228-101384642		chr7:101382985-101384106;chr7:101384107-101384227	chr7:101382984-101382985;chr7:101384106-101384107		0;0	0;1	0;0	0;0	4;1	8;2
K	intron_retention	XLOC_035572	chr7	+	chr7:13300348-13300930				chr7:13300347-13300348;chr7:13300930-13300931		297;0	269;0	270;13	63;0	75;0	56;0
N	alternative_acceptor		chr7	+	chr7:75717838-75720131	chr7:75717838-75720128		chr7:75720129-75720131	chr7:75720131-75720132		0;35	0;45	0;43	1;47	0;27	0;103
N	alternative_donor	XLOC_037137	chr7	+	chr7:127577689-127577974;chr7:127577647-127577974	chr7:127577711-127577974		chr7:127577647-127577688;chr7:127577689-127577710	chr7:127577646-127577647;chr7:127577688-127577689		0;29	0;15	4;43	2;4	0;10	0;9
N	intron_retention	XLOC_039331	chr7	-	chr7:126795813-126795921				chr7:126795812-126795813;chr7:126795921-126795922		0;0	0;0	0;2	1;0	0;0	0;0
N	intron_retention		chr7	+	chr7:16789868-16793646				chr7:16789867-16789868;chr7:16793646-16793647		0;4	0;4	1;10	0;0	0;0	0;0
K	intron_retention		chr7	-	chr7:25748477-25750864				chr7:25748476-25748477;chr7:25750864-25750865		439;0	452;0	798;3	201;0	315;0	440;0
K	intron_retention	XLOC_036715	chr7	+	chr7:97378295-97379807				chr7:97378294-97378295;chr7:97379807-97379808		96;0	71;0	70;5	45;0	31;0	43;1
N	intron_retention	XLOC_037706	chr7	-	chr7:16218951-16220665				chr7:16218950-16218951;chr7:16220665-16220666		0;2	0;0	6;5	0;0	0;0	0;0
N	alternative_acceptor	XLOC_039327	chr7	-	chr7:126700433-126700583;chr7:126700473-126700583	chr7:126700491-126700583		chr7:126700433-126700472;chr7:126700473-126700490	chr7:126700432-126700433;chr7:126700472-126700473		643;1	410;0	409;1	224;0	195;0	146;0
N	intron_retention		chr7	-	chr7:30413434-30413613				chr7:30413433-30413434;chr7:30413613-30413614		2;3	3;0	16;8	0;0	1;2	9;0
K	cassette	XLOC_039333	chr7	-	chr7:126852992-126857675	chr7:126852992-126857225;chr7:126857292-126857675		chr7:126857226-126857291			6;104	2;83	5;90	0;30	0;38	1;26
K	intron_retention	XLOC_039317	chr7	-	chr7:126468642-126468755				chr7:126468641-126468642;chr7:126468755-126468756		34;0	11;0	50;9	8;0	3;0	14;0
N	alternative_donor		chr7	-	chr7:29937696-29937945	chr7:29937696-29937941		chr7:29937942-29937945	chr7:29937945-29937946		1;3	0;0	0;15	0;1	0;0	0;5
N	alternative_donor	XLOC_036851	chr7	+	chr7:104260555-104336057	chr7:104335675-104336057		chr7:104260555-104335674	chr7:104260554-104260555		0;2	0;2	0;6	0;3	2;4	0;8
N	alternative_acceptor	XLOC_037013	chr7	+	chr7:118797047-118800437	chr7:118797047-118797733		chr7:118797734-118800437	chr7:118800437-118800438		323;0	196;0	458;2	100;0	129;0	198;0
N	alternative_acceptor	XLOC_037709	chr7	-	chr7:16282389-16282751	chr7:16282606-16282751		chr7:16282389-16282605	chr7:16282388-16282389		0;25	0;14	0;27	0;10	0;17	0;13
K	intron_retention	XLOC_038739	chr7	-	chr7:80729692-80730068				chr7:80729691-80729692;chr7:80730068-80730069		1;0	0;0	2;9	0;0	0;0	3;0
N	cassette	XLOC_038720	chr7	-	chr7:79839529-79841085	chr7:79839529-79840872;chr7:79841010-79841085		chr7:79840873-79841009			0;2065	0;1280	2;3766	1;787	0;1228	0;1720
N	intron_retention		chr7	-	chr7:29153490-29156030				chr7:29153489-29153490;chr7:29156030-29156031		1;9	0;0	0;15	0;0	0;1	0;1
N	coord_cassette	XLOC_035930	chr7	+	chr7:28994288-28998451	chr7:28994288-28995464;chr7:28995489-28996088;chr7:28996174-28998451		chr7:28995465-28995488;chr7:28996089-28996173			0;33	0;19	1;40	0;9	0;2	0;7
N	intron_retention		chr7	+	chr7:24420121-24420586				chr7:24420120-24420121;chr7:24420586-24420587		0;5	0;2	0;6	0;0	0;0	0;5
K	intron_retention	XLOC_036287	chr7	+	chr7:45881753-45882976				chr7:45881752-45881753;chr7:45882976-45882977		319;0	195;0	275;4	115;0	102;0	114;1
K	intron_retention	XLOC_039454	chr7	-	chr7:135704796-135705609				chr7:135704795-135704796;chr7:135705609-135705610		288;0	190;0	984;3	18;0	48;0	194;0
K	cassette	XLOC_038266	chr7	-	chr7:44534018-44534563	chr7:44534018-44534384;chr7:44534488-44534563		chr7:44534385-44534487			0;106	0;55	0;64	3;9	0;9	0;4
N	intron_retention		chr7	+	chr7:127842366-127842683				chr7:127842365-127842366;chr7:127842683-127842684		0;0	0;0	0;10	0;0	0;0	0;5
N	alternative_donor	XLOC_039453	chr7	-	chr7:135646544-135650843	chr7:135646544-135648590		chr7:135648591-135650843	chr7:135650843-135650844		2;3	6;2	2;8	1;2	0;3	0;5
N	alternative_donor	XLOC_036980	chr7	+	chr7:113207645-113234623	chr7:113234074-113234623		chr7:113207645-113234073	chr7:113207644-113207645		11;0	2;0	11;1	0;0	3;0	3;0
N	jcn_only_AA		chr7	+	chr7:129607098-129607765	chr7:129607098-129607760		chr7:129607761-129607765	chr7:129607765-129607766		0;211	0;139	1;371	0;58	0;118	0;125
N	alternative_acceptor	XLOC_036567	chr7	+	chr7:81592103-81593651	chr7:81592103-81593637		chr7:81593638-81593651	chr7:81593651-81593652		28;3	28;0	53;0	81;0	107;2	111;2
N	alternative_acceptor	XLOC_037127	chr7	+	chr7:127244609-127244984	chr7:127244609-127244971		chr7:127244972-127244984	chr7:127244984-127244985		17;1	5;0	34;3	4;0	8;0	17;0
K	intron_retention	XLOC_035835	chr7	+	chr7:24886188-24888281				chr7:24886187-24886188;chr7:24888281-24888282		7;3	3;0	4;13	1;0	2;0	0;1
N	cassette	XLOC_037705	chr7	-	chr7:15989441-15996400	chr7:15989441-15993079;chr7:15993146-15996400		chr7:15993080-15993145			8;33	4;12	16;21	4;13	3;9	0;10
N	alternative_first_exon	XLOC_036779	chr7	+	chr7:101975231-101977379,chr7:101976669-101977379,chr7:101934130-101977379,chr7:101970874-101977379;chr7:101934176-101977379,chr7:101934318-101977379;chr7:101969970-101977379;chr7:101910547-101977379;chr7:101970355-101977379,chr7:101970378-101977379	chr7:101970828-101977379	chr7:101934111-101934175;chr7:101969821-101969969;chr7:101910029-101910546;chr7:101970180-101970354	chr7:101970739-101970827			123;18	86;6	196;36	12;0	59;2	54;5
K	alternative_acceptor	XLOC_038301	chr7	-	chr7:45461963-45463398	chr7:45461967-45463398		chr7:45461963-45461966	chr7:45461962-45461963		34;375	23;279	34;351	17;167	17;139	16;167
N	intron_retention		chr7	+	chr7:28830813-28831216				chr7:28830812-28830813;chr7:28831216-28831217		0;0	0;0	1;9	0;0	0;0	0;0
N	jcn_only_AD	XLOC_036849	chr7	+	chr7:104244593-104247530;chr7:104244586-104247530;chr7:104244607-104247530	chr7:104244868-104247530		chr7:104244586-104244592;chr7:104244593-104244606;chr7:104244607-104244867	chr7:104244585-104244586;chr7:104244592-104244593;chr7:104244606-104244607		65;0	25;0	95;0	48;0	72;0	160;3
N	alternative_donor	XLOC_037928	chr7	-	chr7:25750991-25753433;chr7:25750991-25754340;chr7:25750991-25754446;chr7:25750991-25754334	chr7:25750991-25756161		chr7:25753434-25754334;chr7:25754335-25754340;chr7:25754341-25754446;chr7:25754447-25756161	chr7:25754334-25754335;chr7:25754340-25754341;chr7:25754446-25754447;chr7:25756161-25756162		95;1	65;0	116;3	32;0	38;0	42;0
N	intron_retention		chr7	-	chr7:74297281-74303121				chr7:74297280-74297281;chr7:74303121-74303122		0;0	0;0	0;0	2;0	0;0	2;3
N	jcn_only_AA	XLOC_037138	chr7	+	chr7:127591838-127592588	chr7:127591838-127592571		chr7:127592572-127592588	chr7:127592588-127592589		94;0	45;0	107;2	31;0	52;0	49;0
K	cassette	XLOC_036892	chr7	+	chr7:105640623-105641027	chr7:105640623-105640812;chr7:105640869-105641027		chr7:105640813-105640868			3;0	1;0	3;2	0;0	0;0	0;0
K	alternative_acceptor	XLOC_038727	chr7	-	chr7:80228534-80230315	chr7:80228549-80230315		chr7:80228534-80228548	chr7:80228533-80228534		0;79	4;74	3;59	0;24	2;32	2;23
K	cassette	XLOC_035925	chr7	+	chr7:28815353-28818460	chr7:28815353-28817334;chr7:28817405-28818460		chr7:28817335-28817404			720;25	632;16	555;35	168;3	161;4	112;11
N	jcn_only_AD	XLOC_038298	chr7	-	chr7:45377444-45379274;chr7:45377444-45380716	chr7:45377444-45380495		chr7:45379275-45380495;chr7:45380496-45380716	chr7:45380495-45380496;chr7:45380716-45380717		526;0	406;0	712;3	328;0	433;0	466;3
N	alternative_acceptor	XLOC_039461	chr7	-	chr7:137309373-137312348	chr7:137311001-137312348		chr7:137309373-137311000	chr7:137309372-137309373		0;0	0;0	0;0	0;0	0;0	0;0
K	intron_retention	XLOC_038878	chr7	-	chr7:97314928-97315079				chr7:97314927-97314928;chr7:97315079-97315080		0;0	0;0	0;6	0;0	0;0	1;0
K	intron_retention	XLOC_036715	chr7	+	chr7:97383807-97386801				chr7:97383806-97383807;chr7:97386801-97386802		146;4	139;3	177;25	70;0	52;1	54;3
N	jcn_only_AD	XLOC_038300	chr7	-	chr7:45458661-45458912;chr7:45458661-45459083;chr7:45458661-45459087	chr7:45458661-45459553		chr7:45458913-45459083;chr7:45459084-45459087;chr7:45459088-45459553	chr7:45459083-45459084;chr7:45459087-45459088;chr7:45459553-45459554		50753;53	28190;0	19351;0	13363;0	10156;0	6850;0
K	intron_retention	XLOC_036777	chr7	+	chr7:101896251-101897732				chr7:101896250-101896251;chr7:101897732-101897733		0;2	0;0	4;37	0;0	0;0	0;5
K	intron_retention	XLOC_037299	chr7	+	chr7:141194618-141195907				chr7:141194617-141194618;chr7:141195907-141195908		0;0	0;0	2;2	0;0	0;0	3;0
K	intron_retention	XLOC_038907	chr7	-	chr7:99478316-99479903				chr7:99478315-99478316;chr7:99479903-99479904		70;204	47;148	50;153	15;96	29;98	13;75
N	intron_retention		chr7	+	chr7:128745179-128750061				chr7:128745178-128745179;chr7:128750061-128750062		0;1	0;0	0;0	0;0	0;1	1;1
N	intron_retention		chr7	-	chr7:45126196-45127244				chr7:45126195-45126196;chr7:45127244-45127245		0;0	0;2	0;11	0;0	0;0	0;3
K	intron_retention	XLOC_038736	chr7	-	chr7:80458997-80460641				chr7:80458996-80458997;chr7:80460641-80460642		1;0	0;0	3;6	0;0	0;0	3;0
K	intron_retention		chr7	+	chr7:83637698-83640421				chr7:83637697-83637698;chr7:83640421-83640422		56;0	22;0	42;4	57;0	73;0	104;5
K	intron_retention	XLOC_037144	chr7	+	chr7:127848499-127848750				chr7:127848498-127848499;chr7:127848750-127848751		2;10	0;17	0;46	0;8	0;1	0;27
K	intron_retention	XLOC_038016	chr7	-	chr7:30267943-30270148				chr7:30267942-30267943;chr7:30270148-30270149		97;0	42;0	117;5	9;0	6;0	9;0
K	intron_retention	XLOC_035925	chr7	+	chr7:28814288-28815098				chr7:28814287-28814288;chr7:28815098-28815099		912;1	737;1	805;23	240;0	264;0	192;12
K	jcn_only_AA	XLOC_037133	chr7	+	chr7:127471120-127471704;chr7:127471120-127472097	chr7:127471120-127471905					3;28	0;16	4;26	0;12	2;14	0;8
N	jcn_only_AA	XLOC_038684	chr7	-	chr7:74303298-74318458	chr7:74308312-74318458		chr7:74303298-74308311	chr7:74303297-74303298		13;0	10;0	10;0	291;0	233;0	449;2
N	alternative_donor	XLOC_037259	chr7	+	chr7:140039446-140040242	chr7:140039898-140040242		chr7:140039446-140039897	chr7:140039445-140039446		47;3	35;4	34;22	13;1	23;0	29;3
K	intron_retention	XLOC_039321	chr7	-	chr7:126581457-126581645				chr7:126581456-126581457;chr7:126581645-126581646		0;1	2;0	8;11	10;0	0;0	3;7
K	intron_retention		chr7	+	chr7:127579733-127579809				chr7:127579732-127579733;chr7:127579809-127579810		75;0	30;0	69;10	18;0	38;0	34;6
K	intron_retention	XLOC_038107	chr7	-	chr7:34202891-34204028				chr7:34202890-34202891;chr7:34204028-34204029		3196;0	2163;0	1866;1	1342;0	1211;0	882;1
K	intron_retention	XLOC_036777	chr7	+	chr7:101896451-101897941				chr7:101896450-101896451;chr7:101897941-101897942		0;2	0;0	3;28	0;0	0;0	0;1
N	alternative_acceptor	XLOC_036078	chr7	+	chr7:35021771-35031342;chr7:35021771-35028918	chr7:35021771-35029112		chr7:35028919-35029112;chr7:35029113-35031342	chr7:35029112-35029113;chr7:35031342-35031343		330;0	170;0	380;1	101;0	153;0	136;1
K	intron_retention	XLOC_035635	chr7	+	chr7:16310539-16312125				chr7:16310538-16310539;chr7:16312125-16312126		5;0	2;0	3;8	0;0	0;0	0;2
K	cassette	XLOC_037063	chr7	+	chr7:122143888-122148056	chr7:122143888-122145948;chr7:122146079-122148056		chr7:122145949-122146078			298;3	259;0	439;1	122;0	166;0	222;3
N	alternative_acceptor	XLOC_038289	chr7	-	chr7:45147522-45147724;chr7:45147581-45147724	chr7:45147494-45147724		chr7:45147494-45147521;chr7:45147522-45147580	chr7:45147493-45147494;chr7:45147521-45147522		35;3	23;2	19;0	9;0	11;0	10;0
K	intron_retention	XLOC_036713	chr7	+	chr7:97223774-97271801				chr7:97223773-97223774;chr7:97271801-97271802		87;0	104;0	167;4	49;0	61;0	168;0
N	intron_retention		chr7	-	chr7:101840998-101841493				chr7:101840997-101840998;chr7:101841493-101841494		0;1	0;5	2;46	0;1	0;0	2;8
K	intron_retention	XLOC_037406	chr7	-	chr7:4497336-4501265				chr7:4497335-4497336;chr7:4501265-4501266		13;0	2;0	11;4	0;0	2;0	2;0
K	cassette	XLOC_037094	chr7	+	chr7:125629044-125630704	chr7:125629044-125629737;chr7:125629835-125630704		chr7:125629738-125629834			0;15	0;5	7;24	0;10	3;24	5;20
K	jcn_only_AD	XLOC_038016	chr7	-	chr7:30242878-30243042	chr7:30242878-30243033		chr7:30243034-30243042	chr7:30243042-30243043		76;18	62;17	108;14	19;5	11;1	20;4
K	intron_retention	XLOC_035633	chr7	+	chr7:16178796-16178950				chr7:16178795-16178796;chr7:16178950-16178951		4;1	3;0	6;3	6;0	6;0	4;1
K	intron_retention	XLOC_037059	chr7	+	chr7:122074558-122076107				chr7:122074557-122074558;chr7:122076107-122076108		0;0	0;0	1;5	0;0	0;0	0;0
N	intron_retention		chr7	+	chr7:127473721-127473796				chr7:127473720-127473721;chr7:127473796-127473797		0;2	0;0	0;14	0;0	0;0	1;2
N	jcn_only_AA	XLOC_035434	chr7	+	chr7:4742288-4742618	chr7:4742288-4742490		chr7:4742491-4742618	chr7:4742618-4742619		45;0	49;0	89;10	10;0	9;0	9;0
N	alternative_acceptor	XLOC_035837	chr7	+	chr7:24923111-24923363;chr7:24923111-24923221	chr7:24923111-24923372		chr7:24923222-24923363;chr7:24923364-24923372	chr7:24923363-24923364;chr7:24923372-24923373		172;4	107;0	159;8	51;0	47;0	46;0
K	intron_retention		chr7	-	chr7:28316178-28316282				chr7:28316177-28316178;chr7:28316282-28316283		349;0	376;0	607;15	221;0	237;0	345;2
N	jcn_only_AA	XLOC_038954	chr7	-	chr7:102195889-102209738	chr7:102208471-102209738		chr7:102195889-102208470	chr7:102195888-102195889		37;0	14;0	34;0	28;0	28;0	83;2
K	intron_retention	XLOC_036759	chr7	+	chr7:100493466-100494251				chr7:100493465-100493466;chr7:100494251-100494252		20;101	9;63	8;91	0;40	0;37	3;25
K	intron_retention	XLOC_038197	chr7	-	chr7:41374045-41375066				chr7:41374044-41374045;chr7:41375066-41375067		0;13	0;12	3;77	0;4	0;5	0;27
N	intron_retention		chr7	-	chr7:126370907-126371540				chr7:126370906-126370907;chr7:126371540-126371541		0;0	2;0	0;4	0;0	0;0	0;0
K	alternative_last_exon	XLOC_038288	chr7	-	chr7:45132114-45132227;chr7:45127569-45132227	chr7:45131432-45132227,chr7:45132138-45132227	chr7:45127495-45127568	chr7:45131188-45131431			10;12	11;9	12;20	10;3	4;7	3;5
K	jcn_only_AD	XLOC_039166	chr7	-	chr7:109617148-109703537	chr7:109617148-109671919					0;0	0;1	3;0	0;0	0;0	0;0
N	intron_retention		chr7	-	chr7:90470875-90475894				chr7:90470874-90470875;chr7:90475894-90475895		0;3	0;1	1;10	0;1	0;0	0;3
N	alternative_acceptor		chr7	+	chr7:97843142-97852002;chr7:97843142-97854438	chr7:97843142-97854435		chr7:97852003-97854435;chr7:97854436-97854438	chr7:97854435-97854436;chr7:97854438-97854439		0;70	1;63	13;83	0;13	0;14	0;29
N	jcn_only_AA	XLOC_038033	chr7	-	chr7:30641216-30641307	chr7:30641221-30641307		chr7:30641216-30641220	chr7:30641215-30641216		0;239	0;182	0;200	0;203	0;219	1;153
K	cassette	XLOC_038937	chr7	-	chr7:101293985-101296120	chr7:101293985-101294858;chr7:101294922-101296120		chr7:101294859-101294921			2;16	0;7	2;17	0;0	0;0	0;2
N	coord_cassette	XLOC_037710	chr7	-	chr7:16366907-16378364	chr7:16366907-16368508;chr7:16368652-16370286;chr7:16370461-16378364		chr7:16368509-16368651;chr7:16370287-16370460			0;235	0;159	3;209	0;49	0;59	0;63
N	alternative_acceptor		chr7	+	chr7:127479646-127479938	chr7:127479646-127479935		chr7:127479936-127479938	chr7:127479938-127479939		0;29	0;18	0;32	0;23	0;34	3;46
K	alternative_acceptor	XLOC_038035	chr7	-	chr7:30728109-30728204	chr7:30728130-30728204		chr7:30728109-30728129	chr7:30728108-30728109		275;0	184;0	144;2	119;0	79;0	58;2
K	alternative_donor	XLOC_037178	chr7	+	chr7:130909736-130910831;chr7:130909629-130910831	chr7:130909659-130910831		chr7:130909629-130909658;chr7:130909659-130909735	chr7:130909628-130909629;chr7:130909658-130909659		28;3	19;1	90;9	3;1	6;1	9;3
N	intron_retention		chr7	+	chr7:141470431-141470550				chr7:141470430-141470431;chr7:141470550-141470551		9;3	0;0	0;11	0;0	0;0	0;1
N	intron_retention		chr7	-	chr7:79825345-79825705				chr7:79825344-79825345;chr7:79825705-79825706		0;0	0;0	2;13	0;0	0;0	0;5
N	cassette	XLOC_037152	chr7	+	chr7:128115195-128116017	chr7:128115195-128115767;chr7:128115876-128116017		chr7:128115768-128115875			0;677	0;447	0;1558	0;265	0;347	0;868
K	intron_retention	XLOC_038946	chr7	-	chr7:101843825-101845203				chr7:101843824-101843825;chr7:101845203-101845204		2787;12	2360;13	3253;44	999;6	2289;9	1979;8
N	alternative_donor	XLOC_036248	chr7	+	chr7:44997909-44998704;chr7:44998379-44998704	chr7:44998067-44998704		chr7:44997909-44998066;chr7:44998067-44998378	chr7:44997908-44997909;chr7:44998066-44998067		80;1	41;1	91;7	16;0	15;1	33;2
N	intron_retention		chr7	-	chr7:31032973-31035208				chr7:31032972-31032973;chr7:31035208-31035209		9;392	11;317	13;259	4;153	0;256	5;128
N	intron_retention	XLOC_037147	chr7	+	chr7:127906423-127907100				chr7:127906422-127906423;chr7:127907100-127907101		0;0	0;0	3;4	0;0	0;0	1;0
N	intron_retention		chr7	+	chr7:19045962-19047449				chr7:19045961-19045962;chr7:19047449-19047450		0;0	0;0	2;7	0;0	0;0	0;4
N	alternative_donor	XLOC_038620	chr7	-	chr7:67264925-67265942	chr7:67264925-67265938		chr7:67265939-67265942	chr7:67265942-67265943		316;0	338;0	568;0	57;0	54;0	237;0
K	alternative_acceptor	XLOC_038945	chr7	-	chr7:101829673-101830052	chr7:101829697-101830052		chr7:101829673-101829696	chr7:101829672-101829673		410;0	321;0	443;2	137;1	135;0	231;2
N	alternative_donor	XLOC_039480	chr7	-	chr7:139983995-139984313;chr7:139983995-139984728	chr7:139983995-139984696		chr7:139984314-139984696;chr7:139984697-139984728	chr7:139984696-139984697;chr7:139984728-139984729		3861;0	3458;0	3388;7	703;0	1008;0	529;1
N	jcn_only_AA	XLOC_039480	chr7	-	chr7:139983784-139983834;chr7:139983762-139983834;chr7:139983374-139983834;chr7:139983367-139983834	chr7:139983397-139983834		chr7:139983367-139983373;chr7:139983374-139983396;chr7:139983397-139983761;chr7:139983762-139983783	chr7:139983366-139983367;chr7:139983373-139983374;chr7:139983396-139983397;chr7:139983761-139983762		4926;5	4813;0	4674;2	1120;0	1156;0	683;0
K	alternative_donor	XLOC_036567	chr7	+	chr7:81574703-81578150	chr7:81574720-81578150		chr7:81574703-81574719	chr7:81574702-81574703		0;10	0;7	2;22	0;28	5;59	16;72
N	jcn_only_AD	XLOC_037634	chr7	-	chr7:13036661-13037545;chr7:13036661-13037554;chr7:13036661-13037594;chr7:13036661-13037215	chr7:13036661-13037620		chr7:13037216-13037545;chr7:13037546-13037554;chr7:13037555-13037594;chr7:13037595-13037620	chr7:13037545-13037546;chr7:13037554-13037555;chr7:13037594-13037595;chr7:13037620-13037621		9;336	3;195	23;210	5;207	5;202	6;226
N	intron_retention		chr7	+	chr7:110126031-110126700				chr7:110126030-110126031;chr7:110126700-110126701		0;8	0;3	0;10	0;0	0;1	0;0
K	alternative_acceptor	XLOC_039307	chr7	-	chr7:126129638-126131025	chr7:126129641-126131025		chr7:126129638-126129640	chr7:126129637-126129638		5;46	4;20	6;63	3;36	3;37	1;54
N	jcn_only_AA		chr7	+	chr7:113551354-113561375	chr7:113551354-113551934					0;105	0;93	4;468	0;31	0;32	0;194
K	intron_retention		chr7	-	chr7:101823647-101823892				chr7:101823646-101823647;chr7:101823892-101823893		225;5	134;5	203;32	67;0	79;4	87;10
N	alternative_donor	XLOC_038300	chr7	-	chr7:45458661-45459553;chr7:45458661-45459083;chr7:45458661-45459087	chr7:45458661-45458912		chr7:45458913-45459083;chr7:45459084-45459087;chr7:45459088-45459553	chr7:45459083-45459084;chr7:45459087-45459088;chr7:45459553-45459554		15387;5	8294;6	6005;34	3511;3	2847;2	1920;15
N	jcn_only_AA		chr7	-	chr7:143243863-143258341	chr7:143258166-143258341					0;0	0;0	3;0	0;0	0;0	0;1
K	cassette	XLOC_038267	chr7	-	chr7:44552621-44553578	chr7:44552621-44552696;chr7:44552758-44553578		chr7:44552697-44552757			0;172	0;97	1;130	0;83	0;80	0;83
N	jcn_only_AD		chr7	-	chr7:4808485-4811408	chr7:4808485-4810421					0;1089	1;742	0;929	0;566	0;677	0;752
N	jcn_only_AA		chr7	+	chr7:101391922-101393058;chr7:101391922-101393171	chr7:101391922-101393446		chr7:101393059-101393171;chr7:101393172-101393446	chr7:101393171-101393172;chr7:101393446-101393447		1;317	0;200	0;321	0;284	0;354	3;613
N	alternative_donor	XLOC_036375	chr7	+	chr7:58827331-58827774	chr7:58827351-58827774		chr7:58827331-58827350	chr7:58827330-58827331		0;23	0;12	0;20	0;46	0;42	3;103
N	intron_retention		chr7	+	chr7:104244607-104260117				chr7:104244606-104244607;chr7:104260117-104260118		0;0	0;0	1;6	0;0	0;0	0;17
N	jcn_only_AA		chr7	+	chr7:27865669-27882007	chr7:27865669-27877765		chr7:27877766-27882007	chr7:27882007-27882008		0;7	0;5	1;19	0;3	0;1	0;10
K	intron_retention	XLOC_039327	chr7	-	chr7:126703175-126704427				chr7:126703174-126703175;chr7:126704427-126704428		0;5	0;0	3;11	0;0	2;1	0;8
N	intron_retention		chr7	-	chr7:30575894-30576739				chr7:30575893-30575894;chr7:30576739-30576740		1;8	0;14	0;23	0;4	0;3	0;10
N	alternative_donor		chr7	-	chr7:45237285-45238503	chr7:45237285-45238499		chr7:45238500-45238503	chr7:45238503-45238504		0;315	5;204	13;237	0;79	4;109	3;89
K	intron_retention	XLOC_035643	chr7	+	chr7:16825851-16826463				chr7:16825850-16825851;chr7:16826463-16826464		0;0	0;0	0;6	0;0	0;0	1;0
K	intron_retention	XLOC_036301	chr7	+	chr7:46847746-46848972				chr7:46847745-46847746;chr7:46848972-46848973		4474;0	2806;0	1966;4	1717;0	2021;0	1293;1
K	jcn_only_AD	XLOC_037783,XLOC_038302	chr7	-	chr7:45509848-45510322	chr7:45509848-45510231		chr7:45510232-45510322	chr7:45510322-45510323		442;0	232;0	566;1	94;0	166;0	184;0
N	alternative_donor	XLOC_037138	chr7	+	chr7:127589129-127589511	chr7:127589133-127589511		chr7:127589129-127589132	chr7:127589128-127589129		74;0	24;0	58;0	23;0	34;0	59;0
N	cassette	XLOC_038741	chr7	-	chr7:80916233-80935026	chr7:80916233-80923100;chr7:80923221-80935026		chr7:80923101-80923220			0;42	0;32	0;46	0;13	0;20	0;15
K	cassette	XLOC_038011	chr7	-	chr7:30163229-30169658	chr7:30163229-30163326;chr7:30163374-30169658		chr7:30163327-30163373			12;0	12;1	46;0	5;0	0;0	2;0
N	alternative_donor		chr7	-	chr7:119895147-119895630	chr7:119895147-119895251		chr7:119895252-119895630	chr7:119895630-119895631		0;0	0;0	0;3	0;0	0;0	1;0
K	alternative_first_exon	XLOC_038945	chr7	-	chr7:101836952-101837159,chr7:101836952-101837510,chr7:101836952-101837664,chr7:101836952-101837812;chr7:101836952-101837888	chr7:101836952-101837720	chr7:101837889-101838229	chr7:101837721-101837803			48;36	25;14	33;17	18;7	15;11	16;10
K	cassette	XLOC_038623	chr7	-	chr7:67545469-67617992	chr7:67545469-67559857;chr7:67559970-67617992		chr7:67559858-67559969			0;5	0;4	3;8	0;2	0;0	0;3
N	jcn_only_AA	XLOC_036573	chr7	+	chr7:81876095-81878296;chr7:81876095-81883214	chr7:81876095-81878839		chr7:81878297-81878839;chr7:81878840-81883214	chr7:81878839-81878840;chr7:81883214-81883215		242;0	232;0	679;4	62;0	71;0	136;2
K	intron_retention	XLOC_036893	chr7	+	chr7:105737238-105740176				chr7:105737237-105737238;chr7:105740176-105740177		514;4	271;4	345;21	169;0	209;7	150;6
K	intron_retention	XLOC_037207	chr7	+	chr7:133644150-133646989				chr7:133644149-133644150;chr7:133646989-133646990		11;0	10;0	28;4	0;0	4;0	19;1
K	jcn_only_AD	XLOC_036243	chr7	+	chr7:44857253-44857394	chr7:44857303-44857394		chr7:44857253-44857302	chr7:44857252-44857253		0;7	0;7	0;6	1;0	0;4	0;1
N	mutually_exclusive	XLOC_036765	chr7	+	chr7:100813001-100831327,chr7:100831471-100834008	chr7:100813001-100824131,chr7:100824258-100834008	chr7:100831328-100831470	chr7:100824132-100824257			4;1	3;0	7;0	0;0	2;0	0;0
N	intron_retention	XLOC_035973	chr7	+	chr7:30563409-30563531				chr7:30563408-30563409;chr7:30563531-30563532		7;1	7;0	5;5	2;0	12;0	0;0
N	intron_retention		chr7	-	chr7:126795366-126795758				chr7:126795365-126795366;chr7:126795758-126795759		1;5577	0;4245	0;2223	0;3444	0;3670	1;1939
K	intron_retention	XLOC_036248	chr7	+	chr7:45000547-45000644				chr7:45000546-45000547;chr7:45000644-45000645		109;9	50;2	66;12	27;0	21;0	29;8
N	jcn_only_AD	XLOC_037298	chr7	+	chr7:141147149-141154556	chr7:141154468-141154556					0;43	0;26	0;45	0;5	0;11	0;8
K	intron_retention	XLOC_038734	chr7	-	chr7:80383190-80383268				chr7:80383189-80383190;chr7:80383268-80383269		441;6	318;5	511;26	131;0	187;4	191;11
N	jcn_only_AD		chr7	+	chr7:126976561-126976730	chr7:126976563-126976730		chr7:126976561-126976562	chr7:126976560-126976561		0;0	0;7	3;0	0;0	10;0	0;0
K	jcn_only_AA	XLOC_038198	chr7	-	chr7:41482960-41499293;chr7:41491069-41499293	chr7:41491463-41499293		chr7:41482960-41491068;chr7:41491069-41491462	chr7:41482959-41482960;chr7:41491068-41491069		5;0	0;0	10;0	0;0	0;0	5;2
N	coord_cassette	XLOC_038720	chr7	-	chr7:79839002-79840872	chr7:79839002-79839162;chr7:79839318-79839401;chr7:79839529-79840872		chr7:79839163-79839317;chr7:79839402-79839528			0;1440	0;789	1;2436	0;525	0;832	0;1176
N	alternative_donor	XLOC_036375	chr7	+	chr7:58794509-58797299	chr7:58794665-58797299		chr7:58794509-58794664	chr7:58794508-58794509		0;17	0;12	0;25	1;53	1;63	5;133
N	jcn_only_AA	XLOC_035837,XLOC_035846	chr7	+	chr7:24923111-24923363;chr7:24923111-24923372	chr7:24923111-24923221		chr7:24923222-24923363;chr7:24923364-24923372	chr7:24923363-24923364;chr7:24923372-24923373		354;0	217;0	331;0	104;0	95;0	94;1
N	alternative_donor	XLOC_037709	chr7	-	chr7:16284547-16312314;chr7:16284547-16286699;chr7:16284547-16285926	chr7:16284547-16312766		chr7:16285927-16286699;chr7:16286700-16312314;chr7:16312315-16312766	chr7:16286699-16286700;chr7:16312314-16312315;chr7:16312766-16312767		2;0	0;3	9;1	0;0	0;0	4;0
K	intron_retention	XLOC_038016	chr7	-	chr7:30251645-30252315				chr7:30251644-30251645;chr7:30252315-30252316		48;0	22;0	50;11	8;0	11;0	14;0
K	cassette	XLOC_038961	chr7	-	chr7:102564126-102565388	chr7:102564126-102564271;chr7:102564341-102565388		chr7:102564272-102564340			6;31	3;25	10;94	12;133	24;259	50;489
N	cassette	XLOC_035932	chr7	+	chr7:29148893-29149798;chr7:29148893-29151445	chr7:29148893-29148986;chr7:29149132-29149798,chr7:29149132-29151445		chr7:29148987-29149131			0;16	0;10	3;21	0;4	0;6	4;5
N	alternative_donor		chr7	-	chr7:19861743-19871117	chr7:19861743-19870876		chr7:19870877-19871117	chr7:19871117-19871118		0;0	0;0	7;0	0;0	0;0	2;0
N	jcn_only_AD	XLOC_037212	chr7	+	chr7:134670845-134724329;chr7:134670061-134724329	chr7:134670834-134724329		chr7:134670061-134670833;chr7:134670834-134670844	chr7:134670060-134670061;chr7:134670833-134670834		44;0	23;0	66;1	7;0	20;0	24;0
N	cassette	XLOC_039047	chr7	-	chr7:104473283-104483331	chr7:104473283-104479707;chr7:104479731-104483331		chr7:104479708-104479730			0;22	1;21	5;86	6;97	5;131	16;334
N	intron_retention		chr7	-	chr7:104362971-104363701				chr7:104362970-104362971;chr7:104363701-104363702		0;0	0;0	0;3	0;3	3;11	3;23
N	intron_retention		chr7	+	chr7:24885553-24888234				chr7:24885552-24885553;chr7:24888234-24888235		0;1	1;0	0;10	0;0	3;0	0;2
K	jcn_only_AA	XLOC_037308	chr7	+	chr7:141457658-141458106;chr7:141457658-141458083	chr7:141457658-141458004		chr7:141458005-141458083;chr7:141458084-141458106	chr7:141458083-141458084;chr7:141458106-141458107		0;294	1;226	7;339	3;145	0;187	0;226
N	alternative_acceptor	XLOC_036547,XLOC_037301	chr7	+	chr7:141261543-141261775	chr7:141261543-141261748		chr7:141261749-141261775	chr7:141261775-141261776		137;0	71;0	159;1	39;0	81;0	106;0
N	alternative_acceptor	XLOC_036721	chr7	+	chr7:97904835-97907807	chr7:97904835-97906789		chr7:97906790-97907807	chr7:97907807-97907808		135;0	121;0	189;2	37;0	49;1	66;0
N	alternative_donor		chr7	-	chr7:101837377-101837720	chr7:101837377-101837664		chr7:101837665-101837720	chr7:101837720-101837721		0;13	0;8	0;24	0;6	0;9	1;5
N	cassette	XLOC_039276	chr7	-	chr7:121666934-121669654	chr7:121666934-121667787;chr7:121667866-121669654		chr7:121667788-121667865			0;14	0;12	0;35	0;3	0;5	1;19
N	jcn_only_AA	XLOC_039387	chr7	-	chr7:128448771-128454935;chr7:128451501-128454935	chr7:128448720-128454935		chr7:128448720-128448770;chr7:128448771-128451500	chr7:128448719-128448720;chr7:128448770-128448771		8;84	11;57	21;150	0;23	16;24	7;73
K	intron_retention	XLOC_035694	chr7	+	chr7:19201928-19202508				chr7:19201927-19201928;chr7:19202508-19202509		36;0	27;0	37;3	39;0	19;0	51;3
N	intron_retention		chr7	-	chr7:101841536-101843667				chr7:101841535-101841536;chr7:101843667-101843668		0;5	2;8	0;63	0;0	0;6	2;14
N	jcn_only_AA	XLOC_036720	chr7	+	chr7:55926527-55928250	chr7:55926527-55928186		chr7:55928187-55928250	chr7:55928250-55928251		0;311	0;244	0;352	0;194	2;221	0;332
N	intron_retention		chr7	+	chr7:81867094-81867152				chr7:81867093-81867094;chr7:81867152-81867153		0;17	0;4	2;206	0;0	0;0	0;19
N	cassette	XLOC_039335	chr7	-	chr7:126886316-126896748;chr7:126889061-126896748	chr7:126889061-126891602,chr7:126886316-126891602;chr7:126891833-126896748		chr7:126891603-126891832			0;110	0;77	0;79	0;114	1;133	1;110
N	alternative_donor	XLOC_036563	chr7	+	chr7:81320851-81324015	chr7:81321138-81324015		chr7:81320851-81321137	chr7:81320850-81320851		107;0	68;0	228;5	12;0	19;0	28;0
K	alternative_acceptor	XLOC_035893,XLOC_036546	chr7	+	chr7:27628991-27629334	chr7:27628991-27629295		chr7:27629296-27629334	chr7:27629334-27629335		0;102	0;100	2;105	0;47	0;65	7;89
N	jcn_only_AA	XLOC_037973	chr7	-	chr7:28406688-28407230	chr7:28407026-28407230		chr7:28406688-28407025	chr7:28406687-28406688		102;0	85;0	134;0	80;0	120;0	192;3
K	cassette	XLOC_039515	chr7	-	chr7:141322609-141324081	chr7:141322609-141322889;chr7:141323020-141324081		chr7:141322890-141323019			0;29	0;21	2;30	0;6	0;6	0;8
N	mutually_exclusive	XLOC_039335	chr7	-	chr7:126891833-126897025,chr7:126897228-126898223	chr7:126891833-126896748,chr7:126896939-126898223	chr7:126897026-126897227	chr7:126896749-126896938			0;0	0;0	0;2	2;2	0;0	0;0
N	intron_retention		chr7	-	chr7:101837374-101837720				chr7:101837373-101837374;chr7:101837720-101837721		0;54	0;41	1;151	0;18	0;29	1;68
N	jcn_only_AD	XLOC_037312	chr7	+	chr7:141619634-141620471	chr7:141619639-141620471		chr7:141619634-141619638	chr7:141619633-141619634		310;0	257;3	524;0	84;0	91;0	142;0
K	jcn_only_AA	XLOC_037415	chr7	-	chr7:4752162-4752723	chr7:4752173-4752723		chr7:4752162-4752172	chr7:4752161-4752162		0;0	8;0	4;1	0;0	2;0	3;0
K	intron_retention	XLOC_036547	chr7	+	chr7:80304595-80304680				chr7:80304594-80304595;chr7:80304680-80304681		165;0	139;0	348;3	19;0	23;0	29;0
N	alternative_donor	XLOC_039480	chr7	-	chr7:139988296-139988378;chr7:139988296-139988454	chr7:139988296-139988462		chr7:139988379-139988454;chr7:139988455-139988462	chr7:139988454-139988455;chr7:139988462-139988463		5;2850	7;1999	39;2326	0;451	0;684	2;343
K	intron_retention	XLOC_035822	chr7	+	chr7:24570927-24571014				chr7:24570926-24570927;chr7:24571014-24571015		105;0	77;0	116;8	30;0	46;0	48;0
K	intron_retention		chr7	+	chr7:110803854-110804824				chr7:110803853-110803854;chr7:110804824-110804825		216;0	161;0	359;7	127;0	91;0	235;7
N	alternative_acceptor	XLOC_035953	chr7	+	chr7:30125842-30130672;chr7:30125842-30130700;chr7:30125842-30130055	chr7:30125842-30126920		chr7:30126921-30130055;chr7:30130056-30130672;chr7:30130673-30130700	chr7:30130055-30130056;chr7:30130672-30130673;chr7:30130700-30130701		15;1	8;1	35;5	0;0	1;1	8;2
N	jcn_only_AA	XLOC_038923	chr7	-	chr7:100341937-100344951	chr7:100343872-100344951		chr7:100341937-100343871	chr7:100341936-100341937		90;0	60;0	74;0	35;0	58;0	54;3
K	intron_retention	XLOC_036299	chr7	+	chr7:46816475-46816896				chr7:46816474-46816475;chr7:46816896-46816897		38;0	39;0	90;4	14;0	11;0	58;0
N	intron_retention		chr7	-	chr7:30973323-30973715				chr7:30973322-30973323;chr7:30973715-30973716		0;25	0;21	0;14	0;1	0;7	1;1
N	jcn_only_AA		chr7	+	chr7:131428636-131429950	chr7:131428636-131429946		chr7:131429947-131429950	chr7:131429950-131429951		0;25	0;16	0;77	0;9	0;14	3;80
K	intron_retention	XLOC_039387	chr7	-	chr7:128448397-128448620				chr7:128448396-128448397;chr7:128448620-128448621		100;0	85;0	228;9	26;0	42;0	75;0
N	intron_retention		chr7	+	chr7:142413200-142427734				chr7:142413199-142413200;chr7:142427734-142427735		0;0	0;0	3;8	0;0	2;0	0;0
N	intron_retention		chr7	+	chr7:27637199-27638061				chr7:27637198-27637199;chr7:27638061-27638062		0;0	0;0	1;2	0;0	0;0	0;2
K	intron_retention	XLOC_037138	chr7	+	chr7:127591437-127591532				chr7:127591436-127591437;chr7:127591532-127591533		66;0	58;0	62;2	37;0	42;0	74;2
K	intron_retention		chr7	-	chr7:126575413-126575489				chr7:126575412-126575413;chr7:126575489-126575490		145;4	94;0	131;22	85;0	99;1	145;9
K	intron_retention	XLOC_039480	chr7	-	chr7:139984844-139985336				chr7:139984843-139984844;chr7:139985336-139985337		2436;6	1957;7	1790;73	468;0	557;0	285;7
K	intron_retention		chr7	-	chr7:44865628-44866809				chr7:44865627-44865628;chr7:44866809-44866810		269;4	199;0	285;8	87;0	111;0	90;0
N	intron_retention	XLOC_037259	chr7	+	chr7:140039446-140039862				chr7:140039445-140039446;chr7:140039862-140039863		0;0	4;0	0;18	0;0	0;0	0;3
N	alternative_donor		chr7	-	chr7:28364951-28368002	chr7:28364951-28365281		chr7:28365282-28368002	chr7:28368002-28368003		0;3	0;2	0;7	0;3	0;3	0;11
K	intron_retention	XLOC_035925	chr7	+	chr7:28815196-28815279				chr7:28815195-28815196;chr7:28815279-28815280		1103;0	882;0	965;10	275;0	315;2	220;7
K	jcn_only_AA	XLOC_036995	chr7	+	chr7:116102005-116103210	chr7:116102005-116103194		chr7:116103195-116103210	chr7:116103210-116103211		508;2	418;5	568;5	173;5	232;3	406;7
N	alternative_acceptor		chr7	+	chr7:19030753-19034410	chr7:19030753-19034406		chr7:19034407-19034410	chr7:19034410-19034411		1;133	0;84	0;105	0;38	0;41	0;52
N	intron_retention		chr7	-	chr7:81343801-81344856				chr7:81343800-81343801;chr7:81344856-81344857		0;0	0;1	0;7	0;0	0;0	0;0
K	intron_retention	XLOC_035837	chr7	+	chr7:24913170-24913398				chr7:24913169-24913170;chr7:24913398-24913399		305;0	185;0	345;7	73;0	102;0	86;0
K	cassette	XLOC_036752	chr7	+	chr7:100260078-100262065	chr7:100260078-100261599;chr7:100261790-100262065		chr7:100261600-100261789			0;32	0;29	2;96	0;8	0;3	0;13
N	cassette	XLOC_038787	chr7	-	chr7:84634410-84689745	chr7:84634410-84642285;chr7:84642438-84689745		chr7:84642286-84642437			63;0	40;0	130;3	18;0	12;0	62;0
N	intron_retention		chr7	-	chr7:44533798-44533914				chr7:44533797-44533798;chr7:44533914-44533915		1;4	0;0	0;7	0;0	0;0	0;0
N	alternative_acceptor	XLOC_036281	chr7	+	chr7:45720019-45720371;chr7:45720019-45720437	chr7:45720019-45720293		chr7:45720294-45720371;chr7:45720372-45720437	chr7:45720371-45720372;chr7:45720437-45720438		38;1014	39;717	36;688	42;524	26;578	9;349
K	intron_retention	XLOC_039181	chr7	-	chr7:110800990-110801364				chr7:110800989-110800990;chr7:110801364-110801365		0;0	0;0	2;13	0;0	0;0	7;6
K	intron_retention	XLOC_035643	chr7	+	chr7:16839973-16840205				chr7:16839972-16839973;chr7:16840205-16840206		100;0	60;0	53;4	33;0	31;0	23;0
N	intron_retention	XLOC_036759	chr7	+	chr7:100494376-100495809				chr7:100494375-100494376;chr7:100495809-100495810		0;0	5;0	0;23	0;0	0;0	0;2
K	intron_retention	XLOC_038234	chr7	-	chr7:43529556-43529865				chr7:43529555-43529556;chr7:43529865-43529866		2;10	0;4	16;190	2;5	4;4	4;43
N	alternative_acceptor	XLOC_039327	chr7	-	chr7:126700433-126700583;chr7:126700491-126700583	chr7:126700473-126700583		chr7:126700433-126700472;chr7:126700473-126700490	chr7:126700432-126700433;chr7:126700472-126700473		1;643	0;410	1;409	3;221	0;195	0;146
N	jcn_only_AA		chr7	+	chr7:126440447-126441840	chr7:126440447-126441836		chr7:126441837-126441840	chr7:126441840-126441841		0;34	0;15	0;39	0;22	0;17	0;17
N	mutually_exclusive	XLOC_036969	chr7	+	chr7:110804989-110807779,chr7:110807954-110809795	chr7:110804989-110805963,chr7:110806085-110809795	chr7:110807780-110807953	chr7:110805964-110806084			0;4	0;0	3;2	0;2	0;0	0;2
K	intron_retention	XLOC_038020	chr7	-	chr7:30418220-30418618				chr7:30418219-30418220;chr7:30418618-30418619		34;2	9;0	28;5	17;0	21;0	3;2
K	alternative_acceptor	XLOC_036548	chr7	+	chr7:80343957-80350120;chr7:80343957-80345647	chr7:80343957-80344101		chr7:80344102-80345647;chr7:80345648-80350120	chr7:80345647-80345648;chr7:80350120-80350121		9;1	6;4	18;26	1;0	2;1	2;5
N	alternative_acceptor	XLOC_036770	chr7	+	chr7:101391922-101393058;chr7:101391922-101393446	chr7:101391922-101393171		chr7:101393059-101393171;chr7:101393172-101393446	chr7:101393171-101393172;chr7:101393446-101393447		317;0	200;0	325;3	284;1	354;0	617;0
N	intron_retention		chr7	-	chr7:105637190-105637818				chr7:105637189-105637190;chr7:105637818-105637819		0;3	0;4	0;23	0;2	0;2	0;9
N	alternative_donor		chr7	-	chr7:126494330-126494440	chr7:126494330-126494419		chr7:126494420-126494440	chr7:126494440-126494441		0;277	1;244	11;560	0;102	3;118	0;175
K	cassette	XLOC_037329	chr7	+	chr7:142439522-142439850	chr7:142439522-142439659;chr7:142439766-142439850		chr7:142439660-142439765			0;0	0;0	4;2	0;0	0;0	0;0
N	alternative_donor	XLOC_035407	chr7	+	chr7:3617692-3619429;chr7:3618141-3619429	chr7:3617831-3619429		chr7:3617692-3617830;chr7:3617831-3618140	chr7:3617691-3617692;chr7:3617830-3617831		610;6	419;4	459;7	278;3	404;3	259;2
K	jcn_only_AD	XLOC_038929,XLOC_039338	chr7	-	chr7:100853116-100863293	chr7:100853116-100863111		chr7:100863112-100863293	chr7:100863293-100863294		1;3	5;0	8;1	0;0	0;0	1;0
N	intron_retention	XLOC_037764	chr7	-	chr7:18993342-18993552				chr7:18993341-18993342;chr7:18993552-18993553		0;0	0;0	4;13	0;0	0;1	0;4
N	intron_retention		chr7	+	chr7:104315109-104317291				chr7:104315108-104315109;chr7:104317291-104317292		0;0	0;0	2;2	4;0	0;0	0;8
K	intron_retention	XLOC_039506	chr7	-	chr7:141160566-141160649				chr7:141160565-141160566;chr7:141160649-141160650		2580;4	1546;2	1597;10	791;0	1118;0	625;0
N	intron_retention		chr7	-	chr7:3717402-3842286				chr7:3717401-3717402;chr7:3842286-3842287		0;24	0;21	48;72	23;27	0;61	0;117
N	intron_retention	XLOC_037144	chr7	+	chr7:127843643-127846004				chr7:127843642-127843643;chr7:127846004-127846005		0;0	0;0	0;12	0;0	2;0	0;7
N	alternative_donor	XLOC_037787,XLOC_039329	chr7	-	chr7:126792224-126792371;chr7:126792224-126792422	chr7:126792224-126792351		chr7:126792352-126792371;chr7:126792372-126792422	chr7:126792371-126792372;chr7:126792422-126792423		286;3	135;1	223;1	116;0	166;0	153;1
N	jcn_only_AD	XLOC_037387	chr7	-	chr7:3661361-3662770	chr7:3661361-3662757		chr7:3662758-3662770	chr7:3662770-3662771		22;0	26;0	41;0	28;0	42;1	53;0
N	alternative_donor	XLOC_039344	chr7	-	chr7:140854822-140855091	chr7:140854822-140855073		chr7:140855074-140855091	chr7:140855091-140855092		0;46	4;22	8;29	3;10	0;24	0;24
K	intron_retention		chr7	-	chr7:48880402-48880660				chr7:48880401-48880402;chr7:48880660-48880661		56;0	32;0	53;6	0;0	0;0	0;0
K	alternative_acceptor	XLOC_038787	chr7	-	chr7:84633991-84634238	chr7:84633994-84634238		chr7:84633991-84633993	chr7:84633990-84633991		5;39	3;41	14;132	3;15	2;16	10;59
K	intron_retention		chr7	-	chr7:55944710-55961451				chr7:55944709-55944710;chr7:55961451-55961452		42;0	34;1	123;6	31;1	53;0	150;7
K	intron_retention	XLOC_037927	chr7	-	chr7:25718280-25718917				chr7:25718279-25718280;chr7:25718917-25718918		0;0	7;0	4;8	0;0	0;0	1;3
K	jcn_only_AD	XLOC_036436	chr7	+	chr7:67223892-67225863	chr7:67224402-67225863					11;0	10;0	16;0	7;0	5;0	18;0
K	jcn_only_AD	XLOC_037178	chr7	+	chr7:130909736-130910831;chr7:130909629-130910831	chr7:130909659-130910831		chr7:130909629-130909658;chr7:130909659-130909735	chr7:130909628-130909629;chr7:130909658-130909659		34;6	25;3	94;12	3;2	6;3	10;4
K	intron_retention	XLOC_037184	chr7	+	chr7:131373831-131374064				chr7:131373830-131373831;chr7:131374064-131374065		23;0	20;0	46;7	10;0	13;0	11;0
K	intron_retention	XLOC_037218	chr7	+	chr7:135671202-135672744				chr7:135671201-135671202;chr7:135672744-135672745		106;0	62;0	191;18	55;0	61;1	190;2
N	jcn_only_AD		chr7	-	chr7:44536027-44537679	chr7:44536027-44537607		chr7:44537608-44537679	chr7:44537679-44537680		0;128	0;94	1;147	0;8	0;10	0;9
K	intron_retention	XLOC_036546	chr7	+	chr7:80285899-80286010				chr7:80285898-80285899;chr7:80286010-80286011		20;0	11;0	38;3	6;0	3;0	10;1
N	intron_retention	XLOC_038739	chr7	-	chr7:80725675-80725761				chr7:80725674-80725675;chr7:80725761-80725762		0;9	0;11	0;70	0;0	0;3	0;30
N	jcn_only_AD	XLOC_038012	chr7	-	chr7:30187730-30190073;chr7:30187730-30190051	chr7:30187730-30190128		chr7:30190052-30190073;chr7:30190074-30190128	chr7:30190073-30190074;chr7:30190128-30190129		1608;3	1122;7	1124;3	861;0	931;4	640;0
K	intron_retention		chr7	+	chr7:24082239-24085425				chr7:24082238-24082239;chr7:24085425-24085426		21;0	21;0	23;2	4;0	13;0	21;0
K	intron_retention	XLOC_039317	chr7	-	chr7:126473095-126473478				chr7:126473094-126473095;chr7:126473478-126473479		22;7	9;4	25;29	16;0	4;1	9;12
K	alternative_donor	XLOC_038016	chr7	-	chr7:30242878-30243042	chr7:30242878-30243033		chr7:30243034-30243042	chr7:30243042-30243043		76;9	62;8	108;10	19;2	11;0	20;2
K	intron_retention	XLOC_039392	chr7	-	chr7:128709206-128709781				chr7:128709205-128709206;chr7:128709781-128709782		191;0	131;0	266;1	158;0	196;0	343;2
K	intron_retention	XLOC_036770	chr7	+	chr7:101396196-101398295				chr7:101396195-101396196;chr7:101398295-101398296		364;0	228;0	402;5	432;0	502;0	878;8
N	intron_retention	XLOC_036573	chr7	+	chr7:81871491-81871857				chr7:81871490-81871491;chr7:81871857-81871858		0;3	0;2	0;48	0;0	0;0	2;14
K	intron_retention	XLOC_036779	chr7	+	chr7:102007555-102009090				chr7:102007554-102007555;chr7:102009090-102009091		234;0	130;1	255;16	51;0	50;4	102;9
N	cassette	XLOC_036422	chr7	+	chr7:66069214-66070589	chr7:66069214-66069423;chr7:66069527-66070589		chr7:66069424-66069526			0;75	1;78	1;90	0;44	0;43	0;57
K	intron_retention	XLOC_038894	chr7	-	chr7:98590885-98593330				chr7:98590884-98590885;chr7:98593330-98593331		24;0	16;0	47;4	7;0	5;0	18;0
K	intron_retention	XLOC_038860	chr7	-	chr7:92648126-92648925				chr7:92648125-92648126;chr7:92648925-92648926		11;2	11;0	72;5	8;0	7;0	45;4
K	intron_retention	XLOC_039234	chr7	-	chr7:118178525-118178752				chr7:118178524-118178525;chr7:118178752-118178753		61;0	26;0	168;6	23;0	18;0	98;0
N	intron_retention		chr7	+	chr7:16115272-16115602				chr7:16115271-16115272;chr7:16115602-16115603		3;0	0;0	2;3	1;0	0;0	0;3
K	intron_retention		chr7	-	chr7:4009835-4010465				chr7:4009834-4009835;chr7:4010465-4010466		0;0	0;0	2;9	0;0	0;0	1;1
N	intron_retention		chr7	-	chr7:111075713-111075948				chr7:111075712-111075713;chr7:111075948-111075949		0;0	3;0	8;38	1;4	0;4	9;65
N	intron_retention	XLOC_035434	chr7	+	chr7:4742288-4742490				chr7:4742287-4742288;chr7:4742490-4742491		0;0	0;2	10;44	0;0	0;0	0;2
N	jcn_only_AD		chr7	-	chr7:142383542-142385458	chr7:142383542-142384395					26252;0	16741;0	24076;1	7026;0	8828;0	11420;0
N	alternative_acceptor	XLOC_037259	chr7	+	chr7:140039446-140040242	chr7:140039446-140039862		chr7:140039863-140040242	chr7:140040242-140040243		47;1	35;2	34;11	13;0	23;0	29;3
N	alternative_acceptor	XLOC_038045	chr7	-	chr7:31040273-31041396;chr7:31040253-31041396;chr7:31040222-31041396	chr7:31040258-31041396		chr7:31040222-31040252;chr7:31040253-31040257;chr7:31040258-31040272	chr7:31040221-31040222;chr7:31040252-31040253;chr7:31040257-31040258		299;2673	196;2014	281;3155	104;936	167;1588	165;1505
N	alternative_donor		chr7	-	chr7:126589550-126590866;chr7:126589550-126590870;chr7:126589550-126590326	chr7:126589550-126590990		chr7:126590327-126590866;chr7:126590867-126590870;chr7:126590871-126590990	chr7:126590866-126590867;chr7:126590870-126590871;chr7:126590990-126590991		0;2	0;6	1;5	13;334	15;361	127;749
N	jcn_only_AD	XLOC_039327	chr7	-	chr7:126700886-126700991	chr7:126700886-126700982		chr7:126700983-126700991	chr7:126700991-126700992		1015;8	619;2	603;2	246;0	241;0	198;0
K	intron_retention	XLOC_037391	chr7	-	chr7:3911713-3912479				chr7:3911712-3911713;chr7:3912479-3912480		5;6	5;1	14;8	8;0	4;1	4;0
N	jcn_only_AA	XLOC_039512	chr7	-	chr7:141265232-141265376;chr7:141265162-141265376;chr7:141265292-141265376;chr7:141265167-141265376	chr7:141265234-141265376		chr7:141265162-141265166;chr7:141265167-141265231;chr7:141265232-141265233;chr7:141265234-141265291	chr7:141265161-141265162;chr7:141265166-141265167;chr7:141265231-141265232;chr7:141265233-141265234		364;0	255;0	274;0	1121;0	1666;2	2370;5
K	intron_retention		chr7	-	chr7:4646941-4658678				chr7:4646940-4646941;chr7:4658678-4658679		14;27	6;11	4;9	18;20	8;18	22;16
N	jcn_only_AA	XLOC_036361	chr7	+	chr7:28352411-28352505	chr7:28352411-28352493		chr7:28352494-28352505	chr7:28352505-28352506		0;3618	0;2779	2;2482	0;2077	0;2460	0;1677
K	jcn_only_AD	XLOC_037919	chr7	-	chr7:25383681-25384372	chr7:25383681-25384361		chr7:25384362-25384372	chr7:25384372-25384373		37;0	20;3	28;0	51;0	62;0	37;0
N	jcn_only_AD	XLOC_037449,XLOC_038336	chr7	-	chr7:6142620-6143061	chr7:6142620-6143056		chr7:6143057-6143061	chr7:6143061-6143062		8;3	6;0	7;0	5;0	2;0	5;0
N	jcn_only_AA	XLOC_037143	chr7	+	chr7:127802399-127802944;chr7:127802399-127802785	chr7:127802399-127803244		chr7:127802786-127802944;chr7:127802945-127803244	chr7:127802944-127802945;chr7:127803244-127803245		103;0	76;0	103;1	10;0	22;0	18;0
N	alternative_acceptor	XLOC_038234	chr7	-	chr7:43530306-43532037	chr7:43530323-43532037		chr7:43530306-43530322	chr7:43530305-43530306		39;0	21;0	276;14	19;0	26;0	81;3
N	alternative_acceptor	XLOC_037155	chr7	+	chr7:128243473-128244024;chr7:128243473-128244131	chr7:128243473-128244134		chr7:128244025-128244131;chr7:128244132-128244134	chr7:128244131-128244132;chr7:128244134-128244135		75;5	40;2	66;0	28;2	25;0	18;4
N	jcn_only_AA	XLOC_036969	chr7	+	chr7:110772897-110777798	chr7:110772897-110773810		chr7:110773811-110777798	chr7:110777798-110777799		2;0	0;0	2;0	19;0	28;0	41;3
N	intron_retention		chr7	-	chr7:109933511-109933612				chr7:109933510-109933511;chr7:109933612-109933613		0;1	0;1	4;20	0;3	0;4	0;9
K	alternative_acceptor	XLOC_038274	chr7	-	chr7:44848520-44848848	chr7:44848535-44848848		chr7:44848520-44848534	chr7:44848519-44848520		0;18	0;15	1;16	0;2	0;2	0;5
K	intron_retention	XLOC_038051	chr7	-	chr7:31130585-31132540				chr7:31130584-31130585;chr7:31132540-31132541		139;0	75;0	326;6	435;1	544;0	1200;18
K	intron_retention	XLOC_038846	chr7	-	chr7:89956414-89962255				chr7:89956413-89956414;chr7:89962255-89962256		68;0	56;0	147;8	17;0	17;0	63;0
N	jcn_only_AD	XLOC_038919	chr7	-	chr7:99955541-99980294;chr7:99955541-99979912;chr7:99955541-99965237;chr7:99955541-99965241;chr7:99955541-99979743	chr7:99955541-99979971		chr7:99965238-99965241;chr7:99965242-99979743;chr7:99979744-99979912;chr7:99979913-99979971;chr7:99979972-99980294	chr7:99965241-99965242;chr7:99979743-99979744;chr7:99979912-99979913;chr7:99979971-99979972;chr7:99980294-99980295		0;3	0;8	8;18	0;1	0;0	1;1
K	cassette	XLOC_039257	chr7	-	chr7:119786828-119787733	chr7:119786828-119787403;chr7:119787486-119787733		chr7:119787404-119787485			0;13	0;8	3;12	0;1	1;3	1;4
N	jcn_only_AA		chr7	+	chr7:112108705-112109950	chr7:112108705-112109944		chr7:112109945-112109950	chr7:112109950-112109951		0;89	0;117	0;483	6;68	0;133	0;411
N	intron_retention	XLOC_036740	chr7	+	chr7:99598562-99599784				chr7:99598561-99598562;chr7:99599784-99599785		0;0	0;0	2;4	0;0	0;0	0;0
K	intron_retention	XLOC_037988	chr7	-	chr7:29155358-29155674				chr7:29155357-29155358;chr7:29155674-29155675		21;0	7;0	12;8	4;0	5;0	3;0
N	jcn_only_AD		chr7	-	chr7:111076394-111077224;chr7:111076394-111076937	chr7:111076394-111076695					0;1780	1;1484	0;3302	0;1514	0;1855	0;4855
N	alternative_donor		chr7	-	chr7:30187730-30190128;chr7:30187730-30190073	chr7:30187730-30190051		chr7:30190052-30190073;chr7:30190074-30190128	chr7:30190073-30190074;chr7:30190128-30190129		3;484	7;338	3;341	0;259	4;280	0;193
N	jcn_only_AA	XLOC_037710	chr7	-	chr7:16334322-16336693;chr7:16330683-16336693	chr7:16333616-16336693		chr7:16330683-16333615;chr7:16333616-16334321	chr7:16330682-16330683;chr7:16333615-16333616		313;0	202;0	281;0	55;0	73;0	72;0
K	intron_retention	XLOC_037144	chr7	+	chr7:127846129-127846487				chr7:127846128-127846129;chr7:127846487-127846488		0;0	0;0	0;25	0;0	0;0	5;7
K	intron_retention	XLOC_039290	chr7	-	chr7:123300603-123303695				chr7:123300602-123300603;chr7:123303695-123303696		166;0	121;0	255;4	162;0	165;0	403;2
N	jcn_only_AA	XLOC_038009	chr7	-	chr7:30057520-30062228	chr7:30060139-30062228		chr7:30057520-30060138	chr7:30057519-30057520		6;0	9;1	13;0	0;0	0;0	7;0
N	jcn_only_AD	XLOC_037785	chr7	-	chr7:19627971-19629190;chr7:19627971-19628607	chr7:19627971-19628075		chr7:19628076-19628607;chr7:19628608-19629190	chr7:19628607-19628608;chr7:19629190-19629191		26;4	22;0	8;1	41;0	24;0	46;0
N	jcn_only_AA		chr7	+	chr7:112083913-112086003	chr7:112083913-112085994		chr7:112085995-112086003	chr7:112086003-112086004		0;89	0;79	0;348	0;65	0;122	2;397
N	alternative_donor		chr7	+	chr7:3645585-3645992	chr7:3645596-3645992		chr7:3645585-3645595	chr7:3645584-3645585		6;0	0;2	3;3	0;0	1;0	5;2
N	intron_retention	XLOC_036782	chr7	+	chr7:102236347-102236417				chr7:102236346-102236347;chr7:102236417-102236418		0;0	0;0	1;4	0;2	0;1	0;17
N	intron_retention		chr7	-	chr7:80923221-80935026				chr7:80923220-80923221;chr7:80935026-80935027		1;0	0;0	7;5	0;0	0;0	0;2
K	intron_retention	XLOC_039318	chr7	-	chr7:126501459-126502229				chr7:126501458-126501459;chr7:126502229-126502230		7;0	0;0	4;3	0;0	2;0	1;3
N	alternative_acceptor	XLOC_035815	chr7	+	chr7:24384183-24384545;chr7:24384183-24384730;chr7:24384183-24384694;chr7:24384183-24384721	chr7:24384183-24384636		chr7:24384546-24384636;chr7:24384637-24384694;chr7:24384695-24384721;chr7:24384722-24384730	chr7:24384636-24384637;chr7:24384694-24384695;chr7:24384721-24384722;chr7:24384730-24384731		879;94	763;79	600;78	228;24	318;32	240;29
N	jcn_only_AD	XLOC_038739	chr7	-	chr7:80799950-80803140;chr7:80799950-80802895	chr7:80799950-80803136		chr7:80802896-80803136;chr7:80803137-80803140	chr7:80803136-80803137;chr7:80803140-80803141		1162;0	674;0	1216;0	409;0	500;0	692;0
N	jcn_only_AA		chr7	+	chr7:16421508-16423847	chr7:16421508-16422188					3;92	0;67	0;104	0;45	0;95	0;90
N	jcn_only_AD	XLOC_038920	chr7	-	chr7:100093482-100096392;chr7:100093482-100096372	chr7:100093482-100096199		chr7:100096200-100096372;chr7:100096373-100096392	chr7:100096372-100096373;chr7:100096392-100096393		99;0	114;0	155;1	29;0	42;0	78;0
N	jcn_only_AA	XLOC_039586	chr7	-	chr7:145186860-145196695	chr7:145189107-145196695					0;0	0;1	14;1	0;0	0;0	0;0
K	intron_retention		chr7	-	chr7:79835421-79835968				chr7:79835420-79835421;chr7:79835968-79835969		2444;3	1749;0	4773;29	1179;2	1551;0	2319;7
N	alternative_acceptor	XLOC_038951	chr7	-	chr7:102023391-102029011	chr7:102024147-102029011		chr7:102023391-102024146	chr7:102023390-102023391		2;13	1;10	0;24	0;5	0;9	1;15
K	alternative_donor	XLOC_037724	chr7	-	chr7:17022657-17024586;chr7:17022657-17027427	chr7:17022657-17027692		chr7:17024587-17027427;chr7:17027428-17027692	chr7:17027427-17027428;chr7:17027692-17027693		1;170	0;122	11;134	0;34	0;40	1;45
K	intron_retention	XLOC_035907	chr7	+	chr7:28185437-28185833				chr7:28185436-28185437;chr7:28185833-28185834		8;4	0;0	5;6	0;0	3;1	1;0
K	intron_retention	XLOC_036893	chr7	+	chr7:105736807-105737100				chr7:105736806-105736807;chr7:105737100-105737101		10;5	5;0	3;2	3;1	3;2	9;3
K	intron_retention	XLOC_037298	chr7	+	chr7:141154997-141155333				chr7:141154996-141154997;chr7:141155333-141155334		66;0	30;0	37;3	17;0	14;0	21;0
N	jcn_only_AD	XLOC_039347	chr7	-	chr7:127203841-127207449;chr7:127203841-127204116;chr7:127203841-127206798	chr7:127203841-127207488		chr7:127204117-127206798;chr7:127206799-127207449;chr7:127207450-127207488	chr7:127206798-127206799;chr7:127207449-127207450;chr7:127207488-127207489		214;0	135;0	163;0	83;0	132;0	153;0
N	jcn_only_AD	XLOC_036573	chr7	+	chr7:81865511-81868640;chr7:81867537-81868640;chr7:81865345-81868640	chr7:81865513-81868640		chr7:81865345-81865510;chr7:81865511-81865512;chr7:81865513-81867536	chr7:81865344-81865345;chr7:81865510-81865511;chr7:81865512-81865513		166;0	102;0	347;1	42;0	33;0	107;0
K	intron_retention	XLOC_037915	chr7	-	chr7:25229573-25229850				chr7:25229572-25229573;chr7:25229850-25229851		642;44	532;32	726;40	374;3	327;12	382;18
N	jcn_only_AD	XLOC_036519	chr7	+	chr7:78914053-78914321;chr7:78912999-78914321	chr7:78914043-78914321		chr7:78912999-78914042;chr7:78914043-78914052	chr7:78912998-78912999;chr7:78914042-78914043		0;23	0;10	0;19	17;213	37;408	34;677
N	alternative_acceptor	XLOC_036592	chr7	+	chr7:83637698-83642362;chr7:83637698-83640458;chr7:83637698-83650859;chr7:83637698-83640421	chr7:83637698-83659648		chr7:83640422-83640458;chr7:83640459-83642362;chr7:83642363-83650859;chr7:83650860-83659648	chr7:83640458-83640459;chr7:83642362-83642363;chr7:83650859-83650860;chr7:83659648-83659649		9;0	4;0	12;0	9;0	14;0	16;0
K	alternative_acceptor	XLOC_035446,XLOC_036243	chr7	+	chr7:5082122-5083729	chr7:5082122-5083662		chr7:5083663-5083729	chr7:5083729-5083730		78;270	35;211	42;241	18;68	12;63	7;70
K	intron_retention	XLOC_038846	chr7	-	chr7:89962362-89964728				chr7:89962361-89962362;chr7:89964728-89964729		57;0	42;0	129;12	23;0	10;0	57;4
K	alternative_donor	XLOC_035409	chr7	+	chr7:3645585-3650800	chr7:3645596-3650800		chr7:3645585-3645595	chr7:3645584-3645585		46;2	16;3	44;2	5;0	14;0	24;2
K	intron_retention		chr7	+	chr7:130902246-130904869				chr7:130902245-130902246;chr7:130904869-130904870		81;0	82;0	314;9	8;0	36;0	121;3
N	jcn_only_AA	XLOC_037093	chr7	+	chr7:125567298-125569022	chr7:125567298-125567392		chr7:125567393-125569022	chr7:125569022-125569023		131;0	69;0	111;0	482;0	2420;3	2001;2
N	intron_retention		chr7	+	chr7:45530134-45532150				chr7:45530133-45530134;chr7:45532150-45532151		0;0	0;0	0;2	0;0	3;0	0;4
K	intron_retention	XLOC_035409	chr7	+	chr7:3658101-3658192				chr7:3658100-3658101;chr7:3658192-3658193		155;0	168;0	262;7	56;0	92;0	95;6
N	alternative_acceptor		chr7	+	chr7:128752917-128754079	chr7:128752917-128754049		chr7:128754050-128754079	chr7:128754079-128754080		0;61	0;45	1;114	0;47	0;70	0;160
K	intron_retention	XLOC_039453	chr7	-	chr7:135638830-135646409				chr7:135638829-135638830;chr7:135646409-135646410		5;0	0;0	2;8	0;0	0;0	3;8
K	intron_retention	XLOC_037954	chr7	-	chr7:27541269-27541685				chr7:27541268-27541269;chr7:27541685-27541686		1336;0	1115;0	2204;3	515;0	1010;0	1005;1
K	jcn_only_AA	XLOC_037988	chr7	-	chr7:29154532-29154615	chr7:29154536-29154615		chr7:29154532-29154535	chr7:29154531-29154532		0;66	0;44	2;64	0;20	0;14	0;9
N	intron_retention		chr7	-	chr7:4631237-4632107				chr7:4631236-4631237;chr7:4632107-4632108		0;196	0;134	0;242	0;222	0;387	0;433
N	intron_retention	XLOC_038229	chr7	-	chr7:43311186-43311592				chr7:43311185-43311186;chr7:43311592-43311593		0;8	0;2	1;74	0;3	0;1	0;9
K	cassette	XLOC_039484	chr7	-	chr7:140101189-140101600	chr7:140101189-140101331;chr7:140101403-140101600		chr7:140101332-140101402			0;13	2;13	0;22	0;9	0;5	1;9
N	alternative_acceptor	XLOC_038012	chr7	-	chr7:30187525-30187670	chr7:30187534-30187670		chr7:30187525-30187533	chr7:30187524-30187525		0;1034	0;781	0;713	0;542	1;571	0;437
K	intron_retention	XLOC_037136	chr7	+	chr7:127522130-127525292				chr7:127522129-127522130;chr7:127525292-127525293		95;0	44;0	133;8	28;0	39;0	58;0
N	jcn_only_AD	XLOC_038012	chr7	-	chr7:30187730-30190128;chr7:30187730-30190051	chr7:30187730-30190073		chr7:30190052-30190073;chr7:30190074-30190128	chr7:30190073-30190074;chr7:30190128-30190129		1611;0	1129;0	1127;0	861;0	935;0	640;0
K	alternative_last_exon	XLOC_036735	chr7	+	chr7:99315903-99335984	chr7:99315903-99317471	chr7:99335985-99337137	chr7:99317472-99320352			6;1	5;0	2;1	0;0	1;1	1;0
K	intron_retention	XLOC_038717	chr7	-	chr7:79737911-79740164				chr7:79737910-79737911;chr7:79740164-79740165		0;0	8;0	2;1	0;0	6;0	4;3
K	jcn_only_AD	XLOC_036782	chr7	+	chr7:102210592-102222781	chr7:102222486-102222781		chr7:102210592-102222485	chr7:102210591-102210592		6;0	0;0	3;0	0;0	0;7	0;0
N	jcn_only_AA	XLOC_037412	chr7	-	chr7:4641632-4641927;chr7:4641668-4641927	chr7:4641635-4641927		chr7:4641632-4641634;chr7:4641635-4641667	chr7:4641631-4641632;chr7:4641634-4641635		215;0	106;0	124;0	225;0	206;2	334;2
K	intron_retention		chr7	+	chr7:101401538-101401622				chr7:101401537-101401538;chr7:101401622-101401623		337;0	265;0	347;5	307;0	501;0	786;11
K	intron_retention	XLOC_039177	chr7	-	chr7:110312870-110313959				chr7:110312869-110312870;chr7:110313959-110313960		95;0	104;0	277;6	62;0	65;0	150;0
N	intron_retention		chr7	-	chr7:19259468-19261974				chr7:19259467-19259468;chr7:19261974-19261975		2;5	0;0	0;5	0;2	0;1	1;21
K	intron_retention	XLOC_037406	chr7	-	chr7:4483558-4483642				chr7:4483557-4483558;chr7:4483642-4483643		182;3	112;0	185;5	37;0	45;0	65;2
N	alternative_donor	XLOC_037641	chr7	-	chr7:30972213-30974165	chr7:30972213-30973079		chr7:30973080-30974165	chr7:30974165-30974166		1;33	0;24	0;17	0;3	0;6	0;3
K	intron_retention	XLOC_036363	chr7	+	chr7:56137395-56137468				chr7:56137394-56137395;chr7:56137468-56137469		128;0	61;0	263;6	25;0	39;0	134;5
N	coord_cassette	XLOC_037331	chr7	+	chr7:142488516-142489324	chr7:142488516-142488865;chr7:142488941-142489128;chr7:142489173-142489324		chr7:142488866-142488940;chr7:142489129-142489172			0;996	0;587	1;1214	0;505	0;498	0;665
N	jcn_only_AA	XLOC_036960	chr7	+	chr7:109709022-109711749	chr7:109709022-109710903		chr7:109710904-109711749	chr7:109711749-109711750		96;3	105;4	121;4	26;0	33;2	39;3
N	alternative_donor	XLOC_036074	chr7	+	chr7:34389009-34394506;chr7:34390331-34394506	chr7:34389920-34394506		chr7:34389009-34389919;chr7:34389920-34390330	chr7:34389008-34389009;chr7:34389919-34389920		0;0	5;5	14;13	0;0	16;11	51;12
K	jcn_only_AD	XLOC_037310	chr7	+	chr7:141467467-141468418	chr7:141467585-141468418		chr7:141467467-141467584	chr7:141467466-141467467		68;82	45;50	50;33	11;3	20;11	13;11
K	intron_retention	XLOC_039346	chr7	-	chr7:127193931-127194014				chr7:127193930-127193931;chr7:127194014-127194015		80;0	78;0	100;3	71;0	64;0	67;2
K	intron_retention	XLOC_036363	chr7	+	chr7:56203908-56204385				chr7:56203907-56203908;chr7:56204385-56204386		39;0	14;0	71;4	8;0	6;0	15;0
K	intron_retention	XLOC_036242	chr7	+	chr7:44849349-44852570				chr7:44849348-44849349;chr7:44852570-44852571		21;0	6;3	13;10	10;0	9;0	11;2
K	intron_retention	XLOC_038267	chr7	-	chr7:44550132-44550299				chr7:44550131-44550132;chr7:44550299-44550300		147;0	63;0	101;2	72;0	64;0	116;0
K	alternative_acceptor	XLOC_038229	chr7	-	chr7:43298140-43301169	chr7:43300177-43301169		chr7:43298140-43300176	chr7:43298139-43298140		0;33	0;23	0;178	0;8	0;12	1;64
K	jcn_only_AA	XLOC_037996	chr7	-	chr7:29331542-29332224	chr7:29331545-29332224		chr7:29331542-29331544	chr7:29331541-29331542		17;5	11;11	29;16	1;0	6;0	3;0
N	intron_retention		chr7	-	chr7:79826925-79827571				chr7:79826924-79826925;chr7:79827571-79827572		0;0	0;0	0;11	0;0	2;0	0;3
K	jcn_only_AA	XLOC_037412	chr7	-	chr7:4642038-4642135	chr7:4642042-4642135		chr7:4642038-4642041	chr7:4642037-4642038		0;252	1;180	0;202	1;255	0;295	1;507
N	intron_retention		chr7	+	chr7:127796739-127797086				chr7:127796738-127796739;chr7:127797086-127797087		0;0	0;0	0;7	0;0	0;0	1;0
N	intron_retention		chr7	+	chr7:127521662-127528395				chr7:127521661-127521662;chr7:127528395-127528396		0;0	1;0	0;9	0;0	0;0	0;1
K	intron_retention	XLOC_038620	chr7	-	chr7:67266163-67268066				chr7:67266162-67266163;chr7:67268066-67268067		92;0	130;0	222;6	11;0	15;0	77;1
N	jcn_only_AD		chr7	+	chr7:126761755-126763128;chr7:126759819-126763128;chr7:126761317-126763128	chr7:126762048-126763128		chr7:126759819-126761316;chr7:126761317-126761754;chr7:126761755-126762047	chr7:126759818-126759819;chr7:126761316-126761317;chr7:126761754-126761755		0;0	8;0	3;1	0;0	0;0	0;0
N	jcn_only_AD	XLOC_036893	chr7	+	chr7:105727242-105737100;chr7:105736807-105737100	chr7:105736717-105737100		chr7:105727242-105736716;chr7:105736717-105736806	chr7:105727241-105727242;chr7:105736716-105736717		14;251	5;115	3;124	3;56	3;76	9;42
N	jcn_only_AD	XLOC_038336	chr7	-	chr7:46772544-46772666;chr7:46772544-46773157	chr7:46772544-46773119		chr7:46772667-46773119;chr7:46773120-46773157	chr7:46773119-46773120;chr7:46773157-46773158		2;34	1;22	7;69	0;18	0;26	9;62
N	coord_cassette	XLOC_037709	chr7	-	chr7:16276296-16278356	chr7:16276296-16276493;chr7:16276630-16276726;chr7:16276774-16278356		chr7:16276494-16276629;chr7:16276727-16276773			0;100	0;72	0;112	0;31	0;41	0;58
N	jcn_only_AA	XLOC_037634	chr7	-	chr7:13034043-13034634;chr7:13034039-13034634	chr7:13034021-13034634		chr7:13034021-13034038;chr7:13034039-13034042	chr7:13034020-13034021;chr7:13034038-13034039		448;0	363;2	547;4	200;0	280;0	439;0
N	intron_retention		chr7	-	chr7:104346745-104353193				chr7:104346744-104346745;chr7:104353193-104353194		0;0	0;0	0;1	0;0	0;0	0;2
K	intron_retention	XLOC_039333	chr7	-	chr7:126861547-126861704				chr7:126861546-126861547;chr7:126861704-126861705		218;7	139;2	161;5	38;0	71;0	98;0
N	alternative_acceptor	XLOC_038298	chr7	-	chr7:45380619-45380716;chr7:45379677-45380716;chr7:45379335-45380716	chr7:45377444-45380716		chr7:45377444-45379334;chr7:45379335-45379676;chr7:45379677-45380618	chr7:45377443-45377444;chr7:45379334-45379335;chr7:45379676-45379677		2;526	1;406	10;712	0;328	0;433	4;466
K	intron_retention	XLOC_037916	chr7	-	chr7:25245532-25245633				chr7:25245531-25245532;chr7:25245633-25245634		111;7	104;3	124;13	19;0	16;1	15;0
N	cassette	XLOC_038414	chr7	-	chr7:55944710-55962199;chr7:55944710-55961451	chr7:55944710-55944958;chr7:55945086-55961451,chr7:55945086-55962199		chr7:55944959-55945085			47;0	43;0	137;3	38;1	67;1	168;9
N	jcn_only_AA	XLOC_039339	chr7	-	chr7:127026291-127026950;chr7:127026252-127026950	chr7:127026315-127026950		chr7:127026252-127026290;chr7:127026291-127026314	chr7:127026251-127026252;chr7:127026290-127026291		3;3	1;2	1;9	1;5	1;3	0;0
K	intron_retention	XLOC_038894	chr7	-	chr7:98593667-98594751				chr7:98593666-98593667;chr7:98594751-98594752		3;7	0;9	0;24	0;6	1;2	0;9
N	alternative_donor	XLOC_036273	chr7	+	chr7:45584959-45585110	chr7:45585028-45585110		chr7:45584959-45585027	chr7:45584958-45584959		0;38	0;28	0;35	0;12	0;19	0;19
N	alternative_acceptor	XLOC_035461	chr7	+	chr7:6174102-6183861;chr7:6174102-6183789	chr7:6174102-6181423		chr7:6181424-6183789;chr7:6183790-6183861	chr7:6183789-6183790;chr7:6183861-6183862		63;2	31;1	45;14	12;0	12;1	14;5
K	jcn_only_AD	XLOC_037895,XLOC_039434	chr7	-	chr7:24314412-24316518	chr7:24314412-24316360		chr7:24316361-24316518	chr7:24316518-24316519		5;0	2;2	3;0	0;0	0;0	0;0
N	mutually_exclusive	XLOC_039307	chr7	-	chr7:126149361-126156723,chr7:126156802-126160860	chr7:126149361-126151223,chr7:126153280-126160860	chr7:126156724-126156801	chr7:126151224-126153279			0;1	0;0	0;0	0;0	2;0	0;0
N	jcn_only_AA	XLOC_037013	chr7	+	chr7:118780300-118783754;chr7:118780300-118790009	chr7:118780300-118783169		chr7:118783170-118783754;chr7:118783755-118790009	chr7:118783754-118783755;chr7:118790009-118790010		230;0	148;0	272;3	48;0	120;0	134;0
K	intron_retention	XLOC_037349	chr7	+	chr7:143628406-143629344				chr7:143628405-143628406;chr7:143629344-143629345		2;0	0;0	8;3	0;0	0;0	0;0
K	intron_retention	XLOC_037913	chr7	-	chr7:25100044-25100137				chr7:25100043-25100044;chr7:25100137-25100138		46;0	28;0	84;4	145;0	142;0	409;5
N	intron_retention		chr7	+	chr7:5080478-5089918				chr7:5080477-5080478;chr7:5089918-5089919		3;4	5;2	10;6	0;0	0;0	2;1
K	jcn_only_AD	XLOC_036248	chr7	+	chr7:45000817-45001672	chr7:45001023-45001672		chr7:45000817-45001022	chr7:45000816-45000817		11;59	1;34	3;34	0;18	0;10	3;8
K	intron_retention	XLOC_037288	chr7	+	chr7:140889477-140890331				chr7:140889476-140889477;chr7:140890331-140890332		636;0	387;0	505;9	242;0	314;0	243;0
N	jcn_only_AD	XLOC_038618	chr7	-	chr7:66679342-66681704	chr7:66679342-66680735		chr7:66680736-66681704	chr7:66681704-66681705		15;0	8;0	9;3	5;0	6;0	10;0
N	jcn_only_AD		chr7	-	chr7:111080323-111081506	chr7:111080323-111080898					0;1174	8;875	4;1852	0;971	0;1100	8;3894
K	cassette	XLOC_038880	chr7	-	chr7:97550742-97565150;chr7:97550742-97579365	chr7:97550742-97558130;chr7:97558227-97579365,chr7:97558227-97565150		chr7:97558131-97558226			4;18	0;17	8;18	0;2	0;3	3;8
N	alternative_acceptor	XLOC_035700,XLOC_036325	chr7	+	chr7:49597574-49598276	chr7:49597574-49598068		chr7:49598069-49598276	chr7:49598276-49598277		68;0	52;0	114;1	2;0	6;0	6;0
N	intron_retention		chr7	-	chr7:4808485-4811408				chr7:4808484-4808485;chr7:4811408-4811409		0;0	1;0	0;5	0;0	0;0	0;0
N	jcn_only_AD	XLOC_035434	chr7	+	chr7:4740240-4741779;chr7:4740819-4741779;chr7:4740182-4741779	chr7:4741609-4741779		chr7:4740182-4740239;chr7:4740240-4740818;chr7:4740819-4741608	chr7:4740181-4740182;chr7:4740239-4740240;chr7:4740818-4740819		38;0	30;0	56;1	4;0	0;0	0;0
K	cassette	XLOC_037785	chr7	-	chr7:19616438-19619513	chr7:19616438-19617761;chr7:19617920-19619513		chr7:19617762-19617919			0;8	0;16	1;7	0;27	0;36	3;33
N	intron_retention		chr7	-	chr7:79842661-79848412				chr7:79842660-79842661;chr7:79848412-79848413		5;3	3;1	0;17	0;0	0;0	0;6
N	jcn_only_AA		chr7	-	chr7:101836952-101837510	chr7:101837374-101837510		chr7:101836952-101837373	chr7:101836951-101836952		5;0	0;0	0;0	0;0	0;0	0;1
N	alternative_last_exon		chr7	+	chr7:101910107-101911272	chr7:101910107-101910419	chr7:101911273-101913752	chr7:101910420-101910546			0;797	0;517	1;470	0;202	0;187	0;190
K	intron_retention		chr7	-	chr7:104307388-104315410				chr7:104307387-104307388;chr7:104315410-104315411		10;0	9;0	37;21	0;1	12;1	18;24
K	intron_retention	XLOC_035925	chr7	+	chr7:28817405-28818460				chr7:28817404-28817405;chr7:28818460-28818461		28;8	18;7	31;59	5;1	4;9	13;13
N	jcn_only_AA	XLOC_039087	chr7	-	chr7:105749984-105750179	chr7:105749988-105750179		chr7:105749984-105749987	chr7:105749983-105749984		3;568	0;379	1;760	0;176	0;189	0;345
K	alternative_acceptor	XLOC_036964	chr7	+	chr7:110071456-110072121	chr7:110071456-110072118		chr7:110072119-110072121	chr7:110072121-110072122		10;9	16;12	29;37	1;4	9;10	31;38
N	jcn_only_AA	XLOC_039403	chr7	-	chr7:130537018-130538161	chr7:130537078-130538161		chr7:130537018-130537077	chr7:130537017-130537018		1;96	0;95	1;148	0;31	0;17	0;31
N	alternative_acceptor	XLOC_035950	chr7	+	chr7:5061791-5066402	chr7:5061791-5061905		chr7:5061906-5066402	chr7:5066402-5066403		0;9	0;5	1;34	0;3	0;3	0;15
N	intron_retention	XLOC_036412	chr7	+	chr7:64400507-64406165				chr7:64400506-64400507;chr7:64406165-64406166		0;0	0;0	4;18	0;0	0;0	0;2
K	intron_retention	XLOC_039206	chr7	-	chr7:114269851-114270332				chr7:114269850-114269851;chr7:114270332-114270333		501;0	328;1	523;12	161;0	163;0	336;5
N	jcn_only_AA		chr7	-	chr7:118843753-118844700	chr7:118844520-118844700					0;0	0;0	2;0	0;0	0;0	0;2
N	jcn_only_AA		chr7	-	chr7:111080323-111081506	chr7:111080965-111081506					0;723	8;502	4;1048	0;462	0;613	8;2057
N	jcn_only_AA	XLOC_039043	chr7	-	chr7:104348404-104353193;chr7:104346745-104353193	chr7:104348025-104353193					19;0	12;0	107;0	18;0	19;1	84;0
N	intron_retention		chr7	-	chr7:3712966-3713819				chr7:3712965-3712966;chr7:3713819-3713820		0;40	0;33	0;265	0;62	0;92	4;420
N	intron_retention		chr7	-	chr7:139982828-139983307				chr7:139982827-139982828;chr7:139983307-139983308		2;2	0;0	4;39	3;0	1;0	0;5
K	intron_retention	XLOC_037389	chr7	-	chr7:3714285-3714586				chr7:3714284-3714285;chr7:3714586-3714587		526;0	383;0	1047;26	629;0	1064;4	2241;55
K	jcn_only_AA	XLOC_035706	chr7	+	chr7:19514540-19515024	chr7:19514540-19515006		chr7:19515007-19515024	chr7:19515024-19515025		5;44	1;42	1;49	0;13	1;24	0;28
N	intron_retention		chr7	-	chr7:104266651-104301275				chr7:104266650-104266651;chr7:104301275-104301276		0;0	0;0	0;12	0;0	0;0	3;7
N	alternative_donor	XLOC_035446	chr7	+	chr7:5092966-5093311	chr7:5092985-5093311		chr7:5092966-5092984	chr7:5092965-5092966		491;0	237;0	406;9	111;0	111;0	147;0
K	intron_retention		chr7	+	chr7:109519994-109520467				chr7:109519993-109519994;chr7:109520467-109520468		4518;0	3439;4	3671;7	2202;0	2480;0	2547;4
K	jcn_only_AA	XLOC_035409	chr7	+	chr7:3652129-3653199	chr7:3652129-3653196		chr7:3653197-3653199	chr7:3653199-3653200		78;25	111;19	152;24	29;11	42;10	82;14
N	intron_retention		chr7	-	chr7:102176406-102180451				chr7:102176405-102176406;chr7:102180451-102180452		0;0	0;0	0;4	1;0	3;0	4;3
N	intron_retention		chr7	+	chr7:127908080-127908166				chr7:127908079-127908080;chr7:127908166-127908167		131;3	106;0	75;2	37;0	45;1	28;0
N	intron_retention		chr7	+	chr7:101558287-101561988				chr7:101558286-101558287;chr7:101561988-101561989		0;0	0;1	0;3	0;2	4;6	5;21
K	intron_retention	XLOC_037312	chr7	+	chr7:141627984-141629189				chr7:141627983-141627984;chr7:141629189-141629190		228;0	158;0	264;4	47;0	56;0	78;3
N	jcn_only_AD	XLOC_039371,XLOC_039520	chr7	-	chr7:127868425-127876046	chr7:127868425-127873772		chr7:127873773-127876046	chr7:127876046-127876047		24;0	6;0	10;2	4;0	4;0	0;0
K	intron_retention	XLOC_035915	chr7	+	chr7:28444936-28445916				chr7:28444935-28444936;chr7:28445916-28445917		259;0	173;0	566;3	132;0	213;0	498;4
K	alternative_acceptor	XLOC_037996	chr7	-	chr7:29331542-29332224	chr7:29331545-29332224		chr7:29331542-29331544	chr7:29331541-29331542		17;3	11;5	29;8	1;0	6;0	3;0
N	alternative_donor		chr7	-	chr7:74504643-74555535	chr7:74504643-74554410		chr7:74554411-74555535	chr7:74555535-74555536		0;2	0;2	0;2	0;32	0;30	2;67
N	intron_retention		chr7	-	chr7:135697395-135699843				chr7:135697394-135697395;chr7:135699843-135699844		0;299	0;168	0;972	0;24	0;37	1;219
N	alternative_acceptor	XLOC_036328,XLOC_036363	chr7	+	chr7:56100442-56103727	chr7:56100442-56100635		chr7:56100636-56103727	chr7:56103727-56103728		61;0	51;0	159;1	12;0	16;0	55;0
N	jcn_only_AD	XLOC_036074	chr7	+	chr7:34389920-34394506;chr7:34390331-34394506	chr7:34389009-34394506		chr7:34389009-34389919;chr7:34389920-34390330	chr7:34389008-34389009;chr7:34389919-34389920		0;0	0;1	0;3	0;0	0;2	2;24
N	intron_retention		chr7	-	chr7:111074262-111074339				chr7:111074261-111074262;chr7:111074339-111074340		3;1	5;0	11;30	6;6	11;3	18;108
N	intron_retention		chr7	+	chr7:101871672-101897941				chr7:101871671-101871672;chr7:101897941-101897942		0;2	0;0	1;20	0;0	0;0	0;1
N	jcn_only_AD	XLOC_037633	chr7	-	chr7:13008330-13009417;chr7:13008330-13009635;chr7:13008330-13009765	chr7:13008330-13009681		chr7:13009418-13009635;chr7:13009636-13009681;chr7:13009682-13009765	chr7:13009635-13009636;chr7:13009681-13009682;chr7:13009765-13009766		59;8	16;4	24;3	13;2	14;0	13;1
N	intron_retention		chr7	-	chr7:101826272-101826520				chr7:101826271-101826272;chr7:101826520-101826521		1;17	0;11	2;39	0;4	0;6	0;13
N	intron_retention		chr7	+	chr7:25291084-25291172				chr7:25291083-25291084;chr7:25291172-25291173		7;270	2;274	10;383	0;61	0;66	0;85
K	cassette	XLOC_039515	chr7	-	chr7:141324180-141327278	chr7:141324180-141324441;chr7:141324617-141327278		chr7:141324442-141324616			22;2	13;2	22;6	1;0	2;0	3;2
N	alternative_acceptor	XLOC_036573	chr7	+	chr7:81876095-81878296;chr7:81876095-81883214	chr7:81876095-81878839		chr7:81878297-81878839;chr7:81878840-81883214	chr7:81878839-81878840;chr7:81883214-81883215		245;2	234;2	686;59	62;1	72;1	137;7
K	intron_retention	XLOC_037288	chr7	+	chr7:140890412-140890494				chr7:140890411-140890412;chr7:140890494-140890495		634;0	429;0	466;3	221;0	298;0	213;0
N	jcn_only_AD		chr7	-	chr7:142377171-142377332;chr7:142377171-142380765	chr7:142377171-142377346					28437;8	19866;0	34809;0	8853;0	13137;0	15824;0
K	intron_retention	XLOC_038920	chr7	-	chr7:100119730-100119896				chr7:100119729-100119730;chr7:100119896-100119897		0;0	0;0	0;14	0;0	0;0	3;3
N	intron_retention		chr7	+	chr7:29149840-29149921				chr7:29149839-29149840;chr7:29149921-29149922		2;0	0;0	0;18	0;0	0;0	0;0
N	jcn_only_AD	XLOC_037419	chr7	-	chr7:4811557-4812008;chr7:4811557-4811761	chr7:4811557-4812162		chr7:4811762-4812008;chr7:4812009-4812162	chr7:4812008-4812009;chr7:4812162-4812163		11;701	3;447	5;392	5;317	1;334	3;354
K	intron_retention	XLOC_036411	chr7	+	chr7:64308219-64310019				chr7:64308218-64308219;chr7:64310019-64310020		0;0	0;0	4;7	0;0	0;0	0;0
N	intron_retention		chr7	-	chr7:131392065-131393754				chr7:131392064-131392065;chr7:131393754-131393755		0;11	0;13	7;61	0;8	0;11	5;20
N	jcn_only_AA	XLOC_036770	chr7	+	chr7:101390264-101391835	chr7:101390264-101391294		chr7:101391295-101391835	chr7:101391835-101391836		155;0	125;0	144;0	165;0	192;1	291;0
K	alternative_donor	XLOC_037919	chr7	-	chr7:25383681-25384372	chr7:25383681-25384361		chr7:25384362-25384372	chr7:25384372-25384373		37;1	20;2	28;6	51;0	62;0	37;2
N	intron_retention		chr7	-	chr7:100939205-100939800				chr7:100939204-100939205;chr7:100939800-100939801		0;3	1;4	0;12	0;0	0;2	0;4
N	alternative_donor	XLOC_037311	chr7	+	chr7:141482567-141489551	chr7:141486437-141489551		chr7:141482567-141486436	chr7:141482566-141482567		510;4	238;3	291;20	59;1	83;1	53;3
K	alternative_acceptor	XLOC_036759	chr7	+	chr7:100498450-100498568;chr7:100498450-100498597	chr7:100498450-100498735		chr7:100498569-100498597;chr7:100498598-100498735	chr7:100498597-100498598;chr7:100498735-100498736		5;3084	4;2242	15;2573	0;1176	1;1175	0;928
N	alternative_acceptor	XLOC_038739	chr7	-	chr7:80744200-80748823	chr7:80744209-80748823		chr7:80744200-80744208	chr7:80744199-80744200		0;646	0;451	4;809	0;274	1;389	0;679
K	alternative_first_exon	XLOC_039318	chr7	-	chr7:126501459-126501840,chr7:126501459-126501948,chr7:126501459-126501952,chr7:126501459-126502229,chr7:126501459-126502344;chr7:126501459-126502899	chr7:126501459-126502295	chr7:126502900-126503437	chr7:126502296-126502414			132;10	89;5	145;13	34;0	27;1	39;4
N	jcn_only_AA	XLOC_035837	chr7	+	chr7:45873102-45874042	chr7:45873102-45873758					0;302	2;176	0;272	0;65	0;83	0;122
N	intron_retention		chr7	-	chr7:19260871-19264525				chr7:19260870-19260871;chr7:19264525-19264526		0;24	0;29	0;19	2;74	1;105	0;105
N	intron_retention		chr7	+	chr7:101382985-101384642				chr7:101382984-101382985;chr7:101384642-101384643		0;0	0;0	0;5	0;0	0;0	1;5
K	cassette	XLOC_038289	chr7	-	chr7:45148741-45154391	chr7:45148741-45149663;chr7:45149767-45154391		chr7:45149664-45149766			1;102	1;49	1;66	0;25	0;35	0;30
N	alternative_acceptor		chr7	+	chr7:58794509-58797299	chr7:58794509-58794629		chr7:58794630-58797299	chr7:58797299-58797300		0;1	0;0	0;1	1;0	1;0	5;3
N	jcn_only_AA	XLOC_038035	chr7	-	chr7:30727874-30727986	chr7:30727904-30727986		chr7:30727874-30727903	chr7:30727873-30727874		0;284	0;229	0;158	0;132	0;133	2;42
K	intron_retention		chr7	+	chr7:108938116-108938408				chr7:108938115-108938116;chr7:108938408-108938409		849;0	532;0	704;5	355;0	363;0	495;0
K	intron_retention	XLOC_037119	chr7	+	chr7:126979404-126979534				chr7:126979403-126979404;chr7:126979534-126979535		341;0	275;0	275;5	89;0	132;0	163;0
N	jcn_only_AD		chr7	-	chr7:104314643-104315410	chr7:104314643-104315300		chr7:104315301-104315410	chr7:104315410-104315411		0;3	0;0	2;0	0;0	0;6	0;11
K	intron_retention		chr7	-	chr7:139989974-139990050				chr7:139989973-139989974;chr7:139990050-139990051		3099;2	2363;0	2950;21	474;0	1063;0	521;0
N	intron_retention		chr7	+	chr7:30414369-30415631				chr7:30414368-30414369;chr7:30415631-30415632		0;10	0;7	3;87	0;0	0;3	0;18
K	cassette	XLOC_035938	chr7	+	chr7:29313214-29314282	chr7:29313214-29314138;chr7:29314190-29314282		chr7:29314139-29314189			0;0	0;0	1;4	0;1	0;0	0;0
N	jcn_only_AD	XLOC_037925	chr7	-	chr7:25641827-25658632;chr7:25641827-25649227	chr7:25641827-25652469		chr7:25649228-25652469;chr7:25652470-25658632	chr7:25652469-25652470;chr7:25658632-25658633		146;0	73;0	124;1	32;0	42;0	22;0
K	intron_retention	XLOC_037218	chr7	+	chr7:135670059-135670698				chr7:135670058-135670059;chr7:135670698-135670699		0;0	0;0	0;5	0;0	0;0	0;0
K	intron_retention	XLOC_039329	chr7	-	chr7:126787347-126788116				chr7:126787346-126787347;chr7:126788116-126788117		3;1	0;0	3;11	0;0	3;0	0;4
N	intron_retention		chr7	+	chr7:30413900-30414503				chr7:30413899-30413900;chr7:30414503-30414504		7;26	1;24	3;73	0;8	3;6	2;16
N	intron_retention		chr7	+	chr7:25696996-25697212				chr7:25696995-25696996;chr7:25697212-25697213		0;0	0;0	0;7	3;0	0;0	0;2
N	alternative_donor	XLOC_039044	chr7	-	chr7:104366314-104369684	chr7:104366314-104368073		chr7:104368074-104369684	chr7:104369684-104369685		0;0	0;0	5;1	22;2	101;1	147;12
N	intron_retention		chr7	-	chr7:101990904-101991732				chr7:101990903-101990904;chr7:101991732-101991733		0;0	0;0	0;11	0;0	0;0	2;3
K	jcn_only_AD	XLOC_036566	chr7	+	chr7:81523677-81528786	chr7:81523724-81528786		chr7:81523677-81523723	chr7:81523676-81523677		7;0	0;0	5;3	0;0	0;0	1;0
N	alternative_acceptor		chr7	+	chr7:120656178-120657637	chr7:120656178-120657516		chr7:120657517-120657637	chr7:120657637-120657638		0;103	0;87	0;114	0;62	0;68	2;98
N	jcn_only_AA		chr7	+	chr7:135678331-135679107	chr7:135678331-135679092		chr7:135679093-135679107	chr7:135679107-135679108		0;64	0;48	0;132	0;45	0;42	1;75
K	alternative_acceptor	XLOC_039321	chr7	-	chr7:126572382-126572470	chr7:126572387-126572470		chr7:126572382-126572386	chr7:126572381-126572382		10;92	0;56	0;102	0;60	0;58	0;89
K	intron_retention		chr7	+	chr7:118760246-118761765				chr7:118760245-118760246;chr7:118761765-118761766		18;0	11;0	16;5	8;0	13;1	11;1
N	intron_retention		chr7	-	chr7:104362938-104363701				chr7:104362937-104362938;chr7:104363701-104363702		0;0	0;0	4;3	9;3	36;12	48;28
K	mutually_exclusive	XLOC_038288	chr7	-	chr7:45126238-45126741,chr7:45126795-45126990	chr7:45126238-45126477,chr7:45126538-45126990	chr7:45126742-45126794	chr7:45126478-45126537			1038;29	502;19	527;26	367;10	462;16	315;19
K	intron_retention	XLOC_036329	chr7	+	chr7:49782045-49786066				chr7:49782044-49782045;chr7:49786066-49786067		47;0	26;0	47;5	5;0	4;0	11;0
N	alternative_donor		chr7	-	chr7:110808145-110821253	chr7:110808145-110815872		chr7:110815873-110821253	chr7:110821253-110821254		1;15	0;11	0;29	0;5	0;4	0;14
K	alternative_acceptor	XLOC_036325,XLOC_037149	chr7	+	chr7:127979994-127980209	chr7:127979994-127980122		chr7:127980123-127980209	chr7:127980209-127980210		19;163	22;137	27;258	11;80	13;160	13;147
K	intron_retention		chr7	-	chr7:101827340-101827439				chr7:101827339-101827340;chr7:101827439-101827440		532;0	432;1	615;18	175;0	198;1	330;7
K	intron_retention		chr7	-	chr7:30187730-30190051				chr7:30187729-30187730;chr7:30190051-30190052		1608;0	1122;0	1124;7	861;0	931;0	640;4
K	intron_retention	XLOC_036230	chr7	+	chr7:44470538-44471414				chr7:44470537-44470538;chr7:44471414-44471415		5;1	0;1	0;11	0;0	0;0	0;3
N	alternative_donor	XLOC_038839	chr7	-	chr7:89165167-89196112;chr7:89165167-89192716;chr7:89165167-89186582	chr7:89165167-89184407		chr7:89184408-89186582;chr7:89186583-89192716;chr7:89192717-89196112	chr7:89186582-89186583;chr7:89192716-89192717;chr7:89196112-89196113		92;0	79;0	183;2	51;0	45;0	102;0
K	alternative_donor	XLOC_037178	chr7	+	chr7:130909659-130910831;chr7:130909629-130910831	chr7:130909736-130910831		chr7:130909629-130909658;chr7:130909659-130909735	chr7:130909628-130909629;chr7:130909658-130909659		29;2	18;2	88;11	4;0	7;0	10;2
N	intron_retention	XLOC_038946	chr7	-	chr7:101843825-101844149				chr7:101843824-101843825;chr7:101844149-101844150		2;12	2;15	3;38	0;6	4;9	0;9
N	alternative_acceptor	XLOC_038006	chr7	-	chr7:29943541-29951713	chr7:29943546-29951713		chr7:29943541-29943545	chr7:29943540-29943541		0;2	0;2	0;7	0;0	0;2	0;2
N	jcn_only_AA		chr7	+	chr7:24566294-24566366;chr7:24566294-24566391	chr7:24566294-24566388		chr7:24566367-24566388;chr7:24566389-24566391	chr7:24566388-24566389;chr7:24566391-24566392		0;83	1;56	0;75	4;16	0;20	0;19
N	cassette	XLOC_036770	chr7	+	chr7:101398432-101399478	chr7:101398432-101398695;chr7:101398799-101399478		chr7:101398696-101398798			0;179	0;112	0;148	0;143	1;191	4;284
K	intron_retention		chr7	+	chr7:25285817-25285897				chr7:25285816-25285817;chr7:25285897-25285898		415;0	360;0	486;4	85;0	121;0	219;0
N	intron_retention	XLOC_039331	chr7	-	chr7:126797777-126797961				chr7:126797776-126797777;chr7:126797961-126797962		3;11	0;11	0;13	0;3	0;7	0;15
N	intron_retention		chr7	-	chr7:79822403-79825302				chr7:79822402-79822403;chr7:79825302-79825303		0;5	0;0	0;21	0;0	1;0	3;9
N	jcn_only_AD	XLOC_035411	chr7	+	chr7:3704065-3704326	chr7:3704150-3704326		chr7:3704065-3704149	chr7:3704064-3704065		1118;0	495;5	718;0	333;0	555;0	319;0
N	jcn_only_AD	XLOC_037945	chr7	-	chr7:28012451-28014020	chr7:28012451-28014015		chr7:28014016-28014020	chr7:28014020-28014021		0;5	0;3	5;6	1;0	0;0	1;4
K	intron_retention	XLOC_035990	chr7	+	chr7:31149636-31149815				chr7:31149635-31149636;chr7:31149815-31149816		0;0	0;0	0;3	0;0	2;0	0;9
N	jcn_only_AD	XLOC_039467,XLOC_039480	chr7	-	chr7:139983995-139984696;chr7:139983995-139984728	chr7:139983995-139984313		chr7:139984314-139984696;chr7:139984697-139984728	chr7:139984696-139984697;chr7:139984728-139984729		3857;8	3457;0	3381;1	703;0	1008;0	527;0
K	alternative_first_exon	XLOC_038735	chr7	-	chr7:80398929-80399161,chr7:80398929-80401215,chr7:80398929-80401830,chr7:80398929-80403271,chr7:80398929-80403897,chr7:80398929-80404357,chr7:80398929-80405313,chr7:80398929-80405352;chr7:80398929-80401426;chr7:80398929-80405318	chr7:80398929-80402529	chr7:80401427-80401707;chr7:80405319-80405431	chr7:80402530-80402762			18;19	20;11	6;13	60;15	71;9	89;14
N	jcn_only_AD	XLOC_038937	chr7	-	chr7:102184970-102185887	chr7:102184970-102185860		chr7:102185861-102185887	chr7:102185887-102185888		0;137	0;118	3;223	7;154	0;185	2;395
K	intron_retention		chr7	-	chr7:118169003-118171685				chr7:118169002-118169003;chr7:118171685-118171686		39;0	39;0	231;7	19;0	17;0	137;2
K	intron_retention	XLOC_038735	chr7	-	chr7:80391297-80391507				chr7:80391296-80391297;chr7:80391507-80391508		470;0	387;0	533;6	531;0	546;0	734;3
N	alternative_donor	XLOC_038274	chr7	-	chr7:44842100-44842202	chr7:44842100-44842185		chr7:44842186-44842202	chr7:44842202-44842203		44;2	57;0	45;1	15;0	13;0	12;5
K	alternative_donor	XLOC_038923,XLOC_039434	chr7	-	chr7:100355362-100371722	chr7:100355362-100367529		chr7:100367530-100371722	chr7:100371722-100371723		111;0	80;0	72;3	43;0	67;1	71;1
K	jcn_only_AA	XLOC_036784	chr7	+	chr7:102465814-102466877	chr7:102465814-102466863		chr7:102466864-102466877	chr7:102466877-102466878		586;0	378;0	507;2	84;0	121;0	88;0
K	intron_retention	XLOC_038851	chr7	-	chr7:90452901-90455423				chr7:90452900-90452901;chr7:90455423-90455424		89;0	59;0	175;5	15;0	35;0	72;1
K	jcn_only_AA	XLOC_038281	chr7	-	chr7:44994450-44996543	chr7:44994477-44996543		chr7:44994450-44994476	chr7:44994449-44994450		36;1	12;0	26;0	13;0	4;0	5;0
N	jcn_only_AA	XLOC_037152	chr7	+	chr7:128068697-128070530;chr7:128068697-128070628;chr7:128068697-128070599	chr7:128068697-128070637		chr7:128070531-128070599;chr7:128070600-128070628;chr7:128070629-128070637	chr7:128070599-128070600;chr7:128070628-128070629;chr7:128070637-128070638		471;0	308;0	913;0	174;1	197;0	484;0
N	alternative_acceptor	XLOC_038300	chr7	-	chr7:45458658-45459083;chr7:45458661-45459083	chr7:45458682-45459083		chr7:45458658-45458660;chr7:45458661-45458681	chr7:45458657-45458658;chr7:45458660-45458661		25265;32	14037;27	9700;63	6658;11	5054;7	3437;30
N	alternative_first_exon	XLOC_037249	chr7	+	chr7:139221453-139226000	chr7:139223742-139226000	chr7:139221393-139221452	chr7:139223587-139223741			0;61	0;57	4;87	0;14	0;25	0;24
N	alternative_donor	XLOC_037388	chr7	-	chr7:3692119-3692572;chr7:3692119-3692740	chr7:3692119-3692532		chr7:3692533-3692572;chr7:3692573-3692740	chr7:3692572-3692573;chr7:3692740-3692741		95;0	24;0	57;0	10;1	24;0	29;0
N	alternative_acceptor	XLOC_038278	chr7	-	chr7:44901437-44901590	chr7:44901501-44901590		chr7:44901437-44901500	chr7:44901436-44901437		0;150	1;104	0;178	0;54	0;63	0;54
K	cassette	XLOC_038105	chr7	-	chr7:34155985-34157978	chr7:34155985-34157242;chr7:34157365-34157978		chr7:34157243-34157364			0;244	0;213	2;321	0;80	0;103	0;131
N	jcn_only_AD	XLOC_035410	chr7	+	chr7:3695622-3700527;chr7:3697871-3700527	chr7:3697929-3700527					73;2	29;5	24;3	24;0	13;2	18;2
N	jcn_only_AD	XLOC_039045	chr7	-	chr7:104436046-104465009;chr7:104436046-104451470;chr7:104436046-104445903	chr7:104436046-104444878		chr7:104444879-104445903;chr7:104445904-104451470;chr7:104451471-104465009	chr7:104445903-104445904;chr7:104451470-104451471;chr7:104465009-104465010		127;0	85;0	496;0	208;0	408;0	2041;2
N	jcn_only_AA	XLOC_037702	chr7	-	chr7:15917540-15919847	chr7:15917900-15919847		chr7:15917540-15917899	chr7:15917539-15917540		191;0	132;0	113;0	253;0	260;0	282;2
K	intron_retention	XLOC_038739	chr7	-	chr7:80768466-80799849				chr7:80768465-80768466;chr7:80799849-80799850		1169;0	954;0	1508;5	572;0	647;0	1194;0
N	intron_retention		chr7	+	chr7:127877213-127877959				chr7:127877212-127877213;chr7:127877959-127877960		0;13	4;6	1;21	0;0	0;2	0;8
N	alternative_donor		chr7	-	chr7:80391853-80392316	chr7:80391853-80392186		chr7:80392187-80392316	chr7:80392316-80392317		0;146	0;109	0;106	0;176	0;183	3;248
K	intron_retention	XLOC_037795	chr7	-	chr7:19811700-19812404				chr7:19811699-19811700;chr7:19812404-19812405		13;0	34;0	23;0	198;0	199;2	273;7
K	intron_retention	XLOC_036091	chr7	+	chr7:35608459-35612462				chr7:35608458-35608459;chr7:35612462-35612463		0;4	0;8	0;8	0;6	0;1	0;6
N	intron_retention		chr7	+	chr7:101393359-101393446				chr7:101393358-101393359;chr7:101393446-101393447		0;0	0;0	0;6	0;0	0;0	3;3
K	intron_retention	XLOC_037243	chr7	+	chr7:138870503-138873000				chr7:138870502-138870503;chr7:138873000-138873001		0;14	0;10	8;15	0;2	0;3	0;10
N	jcn_only_AA	XLOC_037119	chr7	+	chr7:126978997-126979304;chr7:126978997-126979300;chr7:126978997-126979321	chr7:126978997-126979257		chr7:126979258-126979300;chr7:126979301-126979304;chr7:126979305-126979321	chr7:126979300-126979301;chr7:126979304-126979305;chr7:126979321-126979322		279;0	240;0	207;3	96;0	102;0	90;0
N	intron_retention		chr7	+	chr7:122073487-122075342				chr7:122073486-122073487;chr7:122075342-122075343		0;0	0;3	0;3	0;0	0;0	0;3
N	coord_cassette	XLOC_035855	chr7	+	chr7:25688224-25696917	chr7:25688224-25692376;chr7:25692538-25694222;chr7:25694341-25696917		chr7:25692377-25692537;chr7:25694223-25694340			0;914	0;700	3;1037	0;344	1;431	0;474
K	intron_retention	XLOC_039290	chr7	-	chr7:123280117-123286497				chr7:123280116-123280117;chr7:123286497-123286498		76;0	42;0	95;18	55;4	58;0	104;20
K	cassette	XLOC_036360	chr7	+	chr7:55871977-55873445	chr7:55871977-55872066;chr7:55872157-55873445		chr7:55872067-55872156			0;385	0;315	1;421	0;234	0;361	0;671
N	alternative_acceptor	XLOC_035822	chr7	+	chr7:24566294-24566388;chr7:24566294-24566391	chr7:24566294-24566366		chr7:24566367-24566388;chr7:24566389-24566391	chr7:24566388-24566389;chr7:24566391-24566392		41;0	29;0	39;1	12;0	10;0	9;0
K	jcn_only_AA	XLOC_037149	chr7	+	chr7:127969872-127971840	chr7:127969872-127971837		chr7:127971838-127971840	chr7:127971840-127971841		253;742	223;595	456;1074	137;330	226;571	197;546
K	jcn_only_AD	XLOC_037262	chr7	+	chr7:140137774-140138318	chr7:140138054-140138318		chr7:140137774-140138053	chr7:140137773-140137774		60;1	24;0	34;1	18;0	8;0	5;0
K	cassette	XLOC_037927	chr7	-	chr7:25716188-25718917	chr7:25716188-25716853;chr7:25717000-25718917		chr7:25716854-25716999			161;1	83;0	139;6	60;0	76;0	94;0
K	intron_retention	XLOC_037135	chr7	+	chr7:127489251-127489387				chr7:127489250-127489251;chr7:127489387-127489388		204;0	157;0	297;7	172;0	151;0	307;4
K	intron_retention	XLOC_038945	chr7	-	chr7:101829049-101829153				chr7:101829048-101829049;chr7:101829153-101829154		517;0	431;0	830;16	166;0	206;0	330;0
N	alternative_donor	XLOC_039467,XLOC_039480	chr7	-	chr7:139983995-139984696;chr7:139983995-139984728	chr7:139983995-139984313		chr7:139984314-139984696;chr7:139984697-139984728	chr7:139984696-139984697;chr7:139984728-139984729		3857;4	3457;1	3383;12	703;0	1007;1	528;2
N	alternative_donor	XLOC_039376	chr7	-	chr7:127991676-127992710	chr7:127991676-127991764		chr7:127991765-127992710	chr7:127992710-127992711		0;48	0;45	0;77	0;32	15;45	0;44
K	intron_retention	XLOC_037308	chr7	+	chr7:141458760-141458844				chr7:141458759-141458760;chr7:141458844-141458845		226;0	145;0	162;3	80;0	121;0	136;0
N	intron_retention		chr7	-	chr7:126786275-126786371				chr7:126786274-126786275;chr7:126786371-126786372		4;20	0;5	0;14	0;0	9;9	5;7
N	alternative_acceptor	XLOC_037155	chr7	+	chr7:128243473-128244024;chr7:128243473-128244134	chr7:128243473-128244131		chr7:128244025-128244131;chr7:128244132-128244134	chr7:128244131-128244132;chr7:128244134-128244135		74;6	34;8	53;13	30;0	25;0	19;3
K	alternative_donor	XLOC_036983	chr7	+	chr7:113513938-113525987	chr7:113514029-113525987		chr7:113513938-113514028	chr7:113513937-113513938		43;0	13;0	129;2	8;0	3;0	33;0
N	alternative_acceptor	XLOC_037915	chr7	-	chr7:25229573-25229850;chr7:25229510-25229850;chr7:25229513-25229850	chr7:25229521-25229850		chr7:25229510-25229512;chr7:25229513-25229520;chr7:25229521-25229572	chr7:25229509-25229510;chr7:25229512-25229513;chr7:25229520-25229521		181;8	154;7	210;12	93;4	89;6	111;6
K	intron_retention	XLOC_037724	chr7	-	chr7:17007247-17007725				chr7:17007246-17007247;chr7:17007725-17007726		172;0	100;0	170;2	51;0	53;0	56;0
K	intron_retention	XLOC_039586	chr7	-	chr7:145261001-145261560				chr7:145261000-145261001;chr7:145261560-145261561		0;0	5;0	5;21	0;0	0;0	3;3
K	intron_retention	XLOC_038740	chr7	-	chr7:80891910-80892975				chr7:80891909-80891910;chr7:80892975-80892976		29;3	13;0	24;11	13;0	10;0	14;1
K	alternative_acceptor	XLOC_035690	chr7	+	chr7:19092255-19092417;chr7:19092255-19092542	chr7:19092255-19092546		chr7:19092418-19092542;chr7:19092543-19092546	chr7:19092542-19092543;chr7:19092546-19092547		0;3	4;6	0;0	0;1	1;3	0;0
K	intron_retention	XLOC_036893	chr7	+	chr7:105740868-105740959				chr7:105740867-105740868;chr7:105740959-105740960		1022;5	726;0	1052;28	439;0	695;0	595;8
N	jcn_only_AA		chr7	-	chr7:111078457-111080181;chr7:111078554-111080181	chr7:111079396-111080181					0;674	0;555	2;964	0;480	0;584	3;1768
K	jcn_only_AD	XLOC_036224	chr7	+	chr7:44246809-44247250	chr7:44246824-44247250		chr7:44246809-44246823	chr7:44246808-44246809		0;0	0;0	0;3	0;0	0;0	1;0
N	alternative_donor		chr7	+	chr7:102236543-102236946	chr7:102236555-102236946		chr7:102236543-102236554	chr7:102236542-102236543		2;0	0;0	1;8	0;0	0;1	0;21
N	alternative_donor	XLOC_038920	chr7	-	chr7:100093482-100096392;chr7:100093482-100096372	chr7:100093482-100096199		chr7:100096200-100096372;chr7:100096373-100096392	chr7:100096372-100096373;chr7:100096392-100096393		62;3	63;0	100;4	18;0	24;0	51;1
N	jcn_only_AA	XLOC_036715	chr7	+	chr7:104330599-104335287	chr7:104330599-104331222					0;0	0;0	0;1	0;0	0;0	1;0
N	jcn_only_AA	XLOC_038710	chr7	-	chr7:79460126-79460262	chr7:79460138-79460262		chr7:79460126-79460137	chr7:79460125-79460126		0;47	0;41	0;56	0;23	1;14	0;25
N	intron_retention		chr7	-	chr7:142383542-142385458				chr7:142383541-142383542;chr7:142385458-142385459		26252;0	16741;0	24076;11	7026;0	8828;1	11420;2
K	alternative_donor	XLOC_035690	chr7	+	chr7:19088250-19088910	chr7:19088265-19088910		chr7:19088250-19088264	chr7:19088249-19088250		17;5	0;3	0;0	0;0	0;0	0;1
K	intron_retention		chr7	-	chr7:31039095-31040182				chr7:31039094-31039095;chr7:31040182-31040183		10667;0	8651;0	13003;13	4089;0	6632;1	6661;1
N	alternative_acceptor	XLOC_038320	chr7	-	chr7:45919459-45919934;chr7:45919644-45919934	chr7:45919448-45919934		chr7:45919448-45919458;chr7:45919459-45919643	chr7:45919447-45919448;chr7:45919458-45919459		2521;0	1698;0	1501;9	864;0	1121;0	766;0
N	cassette	XLOC_037911	chr7	-	chr7:24997631-24998899	chr7:24997631-24998673;chr7:24998809-24998899		chr7:24998674-24998808			1;223	0;123	0;257	0;58	0;92	0;111
K	jcn_only_AA	XLOC_038916	chr7	-	chr7:99844760-99848975	chr7:99848460-99848975		chr7:99844760-99848459	chr7:99844759-99844760		5;297	7;159	13;405	3;77	4;122	5;192
K	intron_retention		chr7	-	chr7:19812514-19820046				chr7:19812513-19812514;chr7:19820046-19820047		32;0	36;0	21;1	220;0	297;1	370;11
N	coord_cassette	XLOC_036563	chr7	+	chr7:81295767-81306694	chr7:81295767-81300639;chr7:81300719-81302154;chr7:81302293-81306694		chr7:81300640-81300718;chr7:81302155-81302292			0;88	0;68	2;173	0;11	0;25	0;30
N	jcn_only_AA	XLOC_035461	chr7	+	chr7:6174102-6183861;chr7:6174102-6181423	chr7:6174102-6183789		chr7:6181424-6183789;chr7:6183790-6183861	chr7:6183789-6183790;chr7:6183861-6183862		60;7	31;1	53;0	12;0	12;0	14;0
N	intron_retention		chr7	-	chr7:109926904-109933612				chr7:109926903-109926904;chr7:109933612-109933613		3;48	0;24	2;61	0;19	0;17	0;25
K	intron_retention		chr7	-	chr7:125472230-125486337				chr7:125472229-125472230;chr7:125486337-125486338		101;0	45;0	72;1	21;0	52;1	56;2
N	jcn_only_AD	XLOC_036360	chr7	+	chr7:55900504-55904188	chr7:55900601-55904188		chr7:55900504-55900600	chr7:55900503-55900504		0;551	0;601	1;687	0;442	0;607	0;939
K	jcn_only_AD	XLOC_036329	chr7	+	chr7:49780344-49781120	chr7:49780392-49781120		chr7:49780344-49780391	chr7:49780343-49780344		0;37	0;11	0;29	0;3	0;0	0;3
K	cassette	XLOC_036384	chr7	+	chr7:59241034-59247172;chr7:59229272-59247172	chr7:59229272-59243349,chr7:59241034-59243349;chr7:59243470-59247172		chr7:59243350-59243469			17;12	5;1	49;36	14;1	7;7	28;27
N	cassette	XLOC_039586	chr7	-	chr7:145266860-145268067	chr7:145266860-145267302;chr7:145267404-145268067		chr7:145267303-145267403			0;105	0;86	3;135	0;16	0;27	0;32
N	intron_retention		chr7	+	chr7:55887940-55893119				chr7:55887939-55887940;chr7:55893119-55893120		0;0	0;0	0;9	0;0	0;0	3;2
K	intron_retention	XLOC_037149	chr7	+	chr7:127972284-127980194				chr7:127972283-127972284;chr7:127980194-127980195		27;2	32;1	61;9	13;0	26;1	24;9
K	alternative_first_exon	XLOC_037913,XLOC_039085	chr7	-	chr7:105735057-105737064	chr7:105735057-105736297	chr7:105737065-105737385	chr7:105736298-105736781			2;14	1;15	8;18	3;5	6;4	5;5
N	intron_retention		chr7	-	chr7:25733478-25734558				chr7:25733477-25733478;chr7:25734558-25734559		0;0	0;0	3;1	0;0	0;0	0;2
N	alternative_donor	XLOC_037250	chr7	+	chr7:139255864-139266471;chr7:139256466-139266471	chr7:139256161-139266471		chr7:139255864-139256160;chr7:139256161-139256465	chr7:139255863-139255864;chr7:139256160-139256161		32;33	22;25	20;29	0;6	0;2	1;8
N	alternative_acceptor		chr7	+	chr7:30426022-30426136	chr7:30426022-30426115		chr7:30426116-30426136	chr7:30426136-30426137		0;7	0;3	0;13	0;11	0;10	1;18
N	jcn_only_AA	XLOC_036646	chr7	+	chr7:113551118-113551238	chr7:113551118-113551234		chr7:113551235-113551238	chr7:113551238-113551239		0;78	0;54	1;331	0;16	0;8	0;124
N	jcn_only_AD		chr7	-	chr7:142377456-142380765;chr7:142377456-142382591	chr7:142377456-142387736					32784;0	23995;0	48973;0	11003;2	17566;0	19798;0
K	intron_retention	XLOC_038733	chr7	-	chr7:80363239-80363466				chr7:80363238-80363239;chr7:80363466-80363467		0;2	0;1	7;9	0;0	0;0	0;2
N	jcn_only_AA		chr7	+	chr7:101977451-101987733	chr7:101977451-101987725		chr7:101987726-101987733	chr7:101987733-101987734		0;321	0;242	0;593	0;63	0;164	0;187
N	alternative_donor		chr7	-	chr7:44533798-44533914	chr7:44533798-44533884		chr7:44533885-44533914	chr7:44533914-44533915		1;73	0;45	0;41	0;8	0;5	0;1
K	cassette	XLOC_035702	chr7	+	chr7:19384022-19384301	chr7:19384022-19384098;chr7:19384162-19384301		chr7:19384099-19384161			0;19	2;21	0;23	0;7	0;4	0;15
N	alternative_acceptor	XLOC_036567	chr7	+	chr7:81586300-81588417;chr7:81586300-81589337	chr7:81586300-81589303		chr7:81588418-81589303;chr7:81589304-81589337	chr7:81589303-81589304;chr7:81589337-81589338		23;0	22;0	37;1	84;0	147;0	132;1
N	alternative_acceptor	XLOC_037929	chr7	-	chr7:25761565-25763283	chr7:25763076-25763283		chr7:25761565-25763075	chr7:25761564-25761565		124;1	71;0	182;1	233;0	214;0	508;2
N	jcn_only_AA		chr7	-	chr7:31041458-31041983	chr7:31041470-31041983		chr7:31041458-31041469	chr7:31041457-31041458		2;0	3;0	3;0	1;0	3;0	1;0
N	alternative_acceptor		chr7	-	chr7:43311186-43311592	chr7:43311251-43311592		chr7:43311186-43311250	chr7:43311185-43311186		0;7	0;2	1;56	0;2	0;1	0;7
N	alternative_donor		chr7	-	chr7:46778111-46779071	chr7:46778111-46779048		chr7:46779049-46779071	chr7:46779071-46779072		0;0	1;0	0;5	0;0	0;0	0;1
N	jcn_only_AD	XLOC_036963	chr7	+	chr7:110031767-110036943	chr7:110033187-110036943		chr7:110031767-110033186	chr7:110031766-110031767		117;0	65;2	374;0	27;0	23;0	145;0
N	jcn_only_AD	XLOC_038334	chr7	-	chr7:46715105-46715540;chr7:46715105-46715237;chr7:46715105-46715646	chr7:46715105-46715785		chr7:46715238-46715540;chr7:46715541-46715646;chr7:46715647-46715785	chr7:46715540-46715541;chr7:46715646-46715647;chr7:46715785-46715786		174;0	123;0	45;0	4757;0	8447;0	25405;7
K	intron_retention	XLOC_036411	chr7	+	chr7:64300683-64308127				chr7:64300682-64300683;chr7:64308127-64308128		100;0	76;0	176;12	6;0	14;0	13;0
N	intron_retention	XLOC_038014	chr7	-	chr7:30227701-30227941				chr7:30227700-30227701;chr7:30227941-30227942		0;0	0;0	0;8	9;0	2;0	0;4
N	intron_retention	XLOC_039322	chr7	-	chr7:126589550-126590866				chr7:126589549-126589550;chr7:126590866-126590867		0;0	0;0	0;0	0;8	1;10	0;85
N	jcn_only_AD	XLOC_036779	chr7	+	chr7:101991536-101991645;chr7:101990653-101991645	chr7:101990949-101991645		chr7:101990653-101990948;chr7:101990949-101991535	chr7:101990652-101990653;chr7:101990948-101990949		267;0	165;0	385;5	36;0	83;0	73;0
K	intron_retention	XLOC_037634	chr7	-	chr7:13035906-13036211				chr7:13035905-13035906;chr7:13036211-13036212		1308;3	1117;4	1286;18	869;1	1213;1	1464;8
N	intron_retention		chr7	+	chr7:123172119-123174143				chr7:123172118-123172119;chr7:123174143-123174144		0;0	0;0	5;4	0;0	0;0	0;0
N	jcn_only_AD	XLOC_035562	chr7	+	chr7:12966300-12968794	chr7:12966400-12968794		chr7:12966300-12966399	chr7:12966299-12966300		18;0	0;0	10;0	11;0	6;0	4;2
N	alternative_acceptor	XLOC_037136	chr7	+	chr7:127534962-127538000;chr7:127534962-127537260	chr7:127534962-127536960		chr7:127536961-127537260;chr7:127537261-127538000	chr7:127537260-127537261;chr7:127538000-127538001		171;0	143;0	383;5	81;0	87;0	177;1
K	intron_retention	XLOC_039323	chr7	-	chr7:126623580-126624889				chr7:126623579-126623580;chr7:126624889-126624890		113;0	83;0	185;7	166;0	427;3	775;25
K	intron_retention	XLOC_038275	chr7	-	chr7:44863195-44863378				chr7:44863194-44863195;chr7:44863378-44863379		18;82	16;53	10;54	13;27	16;46	8;24
K	alternative_last_exon	XLOC_038329	chr7	-	chr7:46513664-46515667;chr7:46443536-46515667	chr7:46513061-46515667	chr7:46443154-46443535	chr7:46511955-46513060			40;2	17;2	22;6	4;0	15;0	6;1
N	jcn_only_AA	XLOC_036329,XLOC_036573	chr7	+	chr7:49829031-49848494	chr7:49829031-49846684		chr7:49846685-49848494	chr7:49848494-49848495		37;0	68;2	50;0	13;0	20;0	8;0
N	alternative_acceptor	XLOC_036384	chr7	+	chr7:59288781-59303667	chr7:59288781-59291444		chr7:59291445-59303667	chr7:59303667-59303668		52;0	44;0	165;2	27;0	32;0	108;1
K	intron_retention		chr7	+	chr7:24923735-24923802				chr7:24923734-24923735;chr7:24923802-24923803		366;0	269;0	470;8	121;0	123;0	141;0
N	intron_retention		chr7	+	chr7:28441069-28441433				chr7:28441068-28441069;chr7:28441433-28441434		0;5	0;0	5;20	0;4	0;4	5;26
K	alternative_acceptor	XLOC_037308	chr7	+	chr7:141457658-141458106;chr7:141457658-141458004	chr7:141457658-141458083		chr7:141458005-141458083;chr7:141458084-141458106	chr7:141458083-141458084;chr7:141458106-141458107		172;0	138;0	203;4	92;0	100;0	120;0
N	jcn_only_AD	XLOC_037634	chr7	-	chr7:13036661-13037554;chr7:13036661-13037620;chr7:13036661-13037594;chr7:13036661-13037215	chr7:13036661-13037545		chr7:13037216-13037545;chr7:13037546-13037554;chr7:13037555-13037594;chr7:13037595-13037620	chr7:13037545-13037546;chr7:13037554-13037555;chr7:13037594-13037595;chr7:13037620-13037621		345;0	198;0	233;0	211;0	207;0	232;0
N	intron_retention		chr7	-	chr7:142376932-142377025				chr7:142376931-142376932;chr7:142377025-142377026		24804;5	16155;4	24050;42	8179;0	10784;3	12037;5
N	intron_retention		chr7	+	chr7:142460967-142488418				chr7:142460966-142460967;chr7:142488418-142488419		0;0	0;0	7;9	0;0	2;0	11;0
N	coord_cassette	XLOC_039222	chr7	-	chr7:116368190-116376222	chr7:116368190-116368746;chr7:116368859-116372794;chr7:116372963-116373727;chr7:116373851-116376222		chr7:116368747-116368858;chr7:116372795-116372962;chr7:116373728-116373850			0;20	0;9	1;94	0;1	0;5	0;39
K	intron_retention	XLOC_037963	chr7	-	chr7:28042977-28046985				chr7:28042976-28042977;chr7:28046985-28046986		390;0	291;0	225;2	229;0	263;0	201;0
N	intron_retention		chr7	+	chr7:141465686-141466045				chr7:141465685-141465686;chr7:141466045-141466046		0;0	3;0	0;7	0;0	0;0	0;0
N	jcn_only_AD	XLOC_037913	chr7	-	chr7:25121222-25121416;chr7:25121222-25129760;chr7:25121222-25132424;chr7:25121222-25121335	chr7:25121222-25159860		chr7:25121336-25121416;chr7:25121417-25129760;chr7:25129761-25132424;chr7:25132425-25159860	chr7:25121416-25121417;chr7:25129760-25129761;chr7:25132424-25132425;chr7:25159860-25159861		29;0	23;0	74;0	66;1	82;0	182;2
N	mutually_exclusive	XLOC_038107	chr7	-	chr7:34208311-34218297,chr7:34218343-34219030	chr7:34208311-34215955,chr7:34216010-34219030	chr7:34218298-34218342	chr7:34215956-34216009			0;3	0;0	0;1	2;0	0;0	0;0
N	intron_retention		chr7	+	chr7:126691447-126695427				chr7:126691446-126691447;chr7:126695427-126695428		0;8	0;6	0;17	0;0	0;1	5;3
N	alternative_acceptor	XLOC_035816	chr7	+	chr7:101909810-101910054	chr7:101909810-101910028		chr7:101910029-101910054	chr7:101910054-101910055		0;562	4;376	0;376	0;151	0;149	0;152
N	intron_retention	XLOC_039333	chr7	-	chr7:126857953-126859697				chr7:126857952-126857953;chr7:126859697-126859698		0;0	0;0	0;9	0;0	0;0	0;5
N	intron_retention	XLOC_038288	chr7	-	chr7:45131432-45132068				chr7:45131431-45131432;chr7:45132068-45132069		0;12	5;4	8;15	0;1	8;4	1;7
N	jcn_only_AA	XLOC_038298	chr7	-	chr7:45377444-45380716;chr7:45379677-45380716;chr7:45379335-45380716	chr7:45380619-45380716		chr7:45377444-45379334;chr7:45379335-45379676;chr7:45379677-45380618	chr7:45377443-45377444;chr7:45379334-45379335;chr7:45379676-45379677		526;0	407;0	712;4	328;0	433;0	466;1
K	intron_retention		chr7	+	chr7:30312389-30312590				chr7:30312388-30312389;chr7:30312590-30312591		61;14	44;12	60;24	32;7	31;6	27;12
K	intron_retention	XLOC_038312	chr7	-	chr7:45717064-45717700				chr7:45717063-45717064;chr7:45717700-45717701		71;0	55;3	58;7	40;1	77;2	65;6
N	alternative_acceptor	XLOC_039586	chr7	-	chr7:145262288-145266557;chr7:145262229-145266557	chr7:145262268-145266557		chr7:145262229-145262267;chr7:145262268-145262287	chr7:145262228-145262229;chr7:145262267-145262268		0;52	0;45	7;106	0;9	0;18	1;29
K	intron_retention	XLOC_038667	chr7	-	chr7:73455642-73455773				chr7:73455641-73455642;chr7:73455773-73455774		16;0	9;0	49;3	7;0	11;0	65;0
K	intron_retention	XLOC_039358	chr7	-	chr7:127421519-127421622				chr7:127421518-127421519;chr7:127421622-127421623		0;0	0;1	2;11	1;0	1;0	0;2
K	intron_retention	XLOC_038684	chr7	-	chr7:74303298-74318458				chr7:74303297-74303298;chr7:74318458-74318459		13;0	10;0	10;0	291;0	233;0	449;3
N	jcn_only_AD	XLOC_036375	chr7	+	chr7:58827115-58827245;chr7:58827130-58827245	chr7:58827154-58827245		chr7:58827115-58827129;chr7:58827130-58827153	chr7:58827114-58827115;chr7:58827129-58827130		0;37	0;24	0;36	0;81	0;97	0;226
N	jcn_only_AA	XLOC_037136	chr7	+	chr7:127534962-127538000;chr7:127534962-127537260	chr7:127534962-127536960		chr7:127536961-127537260;chr7:127537261-127538000	chr7:127537260-127537261;chr7:127538000-127538001		176;0	143;0	379;0	81;0	87;0	177;2
N	alternative_acceptor		chr7	+	chr7:24420121-24420586	chr7:24420121-24420575		chr7:24420576-24420586	chr7:24420586-24420587		0;61	0;43	0;52	0;21	0;21	0;21
N	jcn_only_AD	XLOC_038334	chr7	-	chr7:46715105-46715785;chr7:46715105-46715540;chr7:46715105-46715646	chr7:46715105-46715237		chr7:46715238-46715540;chr7:46715541-46715646;chr7:46715647-46715785	chr7:46715540-46715541;chr7:46715646-46715647;chr7:46715785-46715786		174;0	123;0	45;0	4757;0	8447;0	25411;1
K	intron_retention	XLOC_038266	chr7	-	chr7:44539503-44540524				chr7:44539502-44539503;chr7:44540524-44540525		134;1	114;0	84;8	8;0	6;0	8;0
N	alternative_acceptor	XLOC_036779	chr7	+	chr7:102007555-102009090	chr7:102007555-102008705		chr7:102008706-102009090	chr7:102009090-102009091		234;2	130;2	255;21	51;2	50;3	102;8
N	alternative_acceptor	XLOC_038026	chr7	-	chr7:30557295-30557625	chr7:30557431-30557625		chr7:30557295-30557430	chr7:30557294-30557295		73;0	55;0	42;0	11;0	25;0	20;0
N	alternative_acceptor	XLOC_036329,XLOC_036998	chr7	+	chr7:116528877-116528974	chr7:116528877-116528951		chr7:116528952-116528974	chr7:116528974-116528975		166;0	136;0	475;1	39;0	48;0	277;0
K	intron_retention	XLOC_039506	chr7	-	chr7:141166788-141167908				chr7:141166787-141166788;chr7:141167908-141167909		17;6	2;2	3;7	3;0	0;1	0;4
K	alternative_acceptor	XLOC_036759	chr7	+	chr7:100493466-100494251	chr7:100493466-100494213		chr7:100494214-100494251	chr7:100494251-100494252		20;847	9;431	8;500	0;231	0;232	3;165
K	intron_retention	XLOC_038016	chr7	-	chr7:30254105-30254185				chr7:30254104-30254105;chr7:30254185-30254186		69;1	37;0	92;4	8;0	10;0	8;0
N	intron_retention		chr7	-	chr7:27159212-27159786				chr7:27159211-27159212;chr7:27159786-27159787		1;0	0;0	0;7	0;0	0;0	0;2
N	alternative_donor	XLOC_037152	chr7	+	chr7:128086073-128101415	chr7:128087690-128101415		chr7:128086073-128087689	chr7:128086072-128086073		313;0	217;0	958;10	142;0	199;3	481;7
N	intron_retention		chr7	+	chr7:142537341-142540558				chr7:142537340-142537341;chr7:142540558-142540559		1;17	0;19	2;16	0;7	0;11	1;8
N	jcn_only_AD		chr7	-	chr7:109908416-109921193	chr7:109908416-109911914					0;334	0;203	0;419	0;120	0;166	1;268
N	intron_retention		chr7	-	chr7:104445968-104465009				chr7:104445967-104445968;chr7:104465009-104465010		0;9	0;3	0;55	0;17	0;28	1;118
K	jcn_only_AD	XLOC_038267	chr7	-	chr7:44553709-44553822	chr7:44553709-44553808		chr7:44553809-44553822	chr7:44553822-44553823		9;348	0;209	3;252	3;120	5;136	0;126
K	intron_retention	XLOC_039530	chr7	-	chr7:142016173-142016393				chr7:142016172-142016173;chr7:142016393-142016394		0;4	1;5	1;11	0;1	0;0	2;0
N	jcn_only_AD	XLOC_039043	chr7	-	chr7:104348404-104353193;chr7:104348404-104351551	chr7:104348404-104353303		chr7:104351552-104353193;chr7:104353194-104353303	chr7:104353193-104353194;chr7:104353303-104353304		19;0	12;0	107;0	18;0	19;0	85;0
N	alternative_donor	XLOC_037016	chr7	+	chr7:118941697-118971434	chr7:118941777-118971434		chr7:118941697-118941776	chr7:118941696-118941697		3;1	0;0	0;0	2;0	0;0	0;0
N	intron_retention	XLOC_039290	chr7	-	chr7:123280117-123285443				chr7:123280116-123280117;chr7:123285443-123285444		0;0	0;0	3;26	0;2	0;0	5;20
K	intron_retention	XLOC_039339	chr7	-	chr7:127023169-127024443				chr7:127023168-127023169;chr7:127024443-127024444		242;0	129;0	145;13	17;0	24;0	16;1
N	alternative_donor	XLOC_038620	chr7	-	chr7:67349922-67372226;chr7:67349922-67372712;chr7:67349922-67371938;chr7:67349922-67373711;chr7:67349922-67350262;chr7:67349922-67370202;chr7:67349922-67371453;chr7:67349922-67371775	chr7:67349922-67373907		chr7:67350263-67370202;chr7:67370203-67371453;chr7:67371454-67371775;chr7:67371776-67371938;chr7:67371939-67372226;chr7:67372227-67372712;chr7:67372713-67373711;chr7:67373712-67373907	chr7:67370202-67370203;chr7:67371453-67371454;chr7:67371775-67371776;chr7:67371938-67371939;chr7:67372226-67372227;chr7:67372712-67372713;chr7:67373711-67373712;chr7:67373907-67373908		27;0	29;2	82;0	5;0	4;0	15;0
N	jcn_only_AA	XLOC_038293	chr7	-	chr7:45235491-45236114	chr7:45235644-45236114		chr7:45235491-45235643	chr7:45235490-45235491		3;696	0;492	0;622	0;266	1;314	0;282
N	alternative_acceptor	XLOC_037786	chr7	-	chr7:19635724-19637077	chr7:19635852-19637077		chr7:19635724-19635851	chr7:19635723-19635724		0;186	0;137	0;136	0;93	1;96	0;94
N	intron_retention		chr7	-	chr7:126797772-126799044				chr7:126797771-126797772;chr7:126799044-126799045		3;13	1;11	0;11	2;2	0;5	0;11
N	alternative_donor		chr7	-	chr7:141431945-141432081	chr7:141431945-141432020		chr7:141432021-141432081	chr7:141432081-141432082		0;0	0;0	0;4	0;1	0;2	1;10
N	alternative_acceptor	XLOC_038293	chr7	-	chr7:45238566-45238659	chr7:45238573-45238659		chr7:45238566-45238572	chr7:45238565-45238566		2;341	1;215	5;256	0;87	0;124	0;101
N	intron_retention		chr7	-	chr7:126492193-126492448				chr7:126492192-126492193;chr7:126492448-126492449		12;97	7;68	8;188	2;22	1;15	4;48
N	intron_retention		chr7	+	chr7:125574717-125575523				chr7:125574716-125574717;chr7:125575523-125575524		0;0	0;0	0;0	0;0	0;0	1;8
K	intron_retention	XLOC_037303	chr7	+	chr7:141333732-141334010				chr7:141333731-141333732;chr7:141334010-141334011		10;6	0;0	5;6	1;0	3;0	4;5
K	intron_retention	XLOC_039206	chr7	-	chr7:114264957-114266433				chr7:114264956-114264957;chr7:114266433-114266434		589;0	566;0	800;14	314;0	327;0	681;14
K	intron_retention	XLOC_038298	chr7	-	chr7:45395173-45395508				chr7:45395172-45395173;chr7:45395508-45395509		22;0	5;0	10;8	9;0	1;0	4;0
K	intron_retention	XLOC_035837	chr7	+	chr7:24913717-24916017				chr7:24913716-24913717;chr7:24916017-24916018		278;0	136;0	269;5	55;0	116;0	86;0
K	intron_retention	XLOC_039234	chr7	-	chr7:118137054-118139412				chr7:118137053-118137054;chr7:118139412-118139413		38;0	37;0	180;14	42;0	19;2	140;4
N	jcn_only_AA	XLOC_039173	chr7	-	chr7:109982769-109985961;chr7:109982774-109985961	chr7:109982759-109985961		chr7:109982759-109982768;chr7:109982769-109982773	chr7:109982758-109982759;chr7:109982768-109982769		74;0	31;0	83;1	9;0	26;0	49;0
N	jcn_only_AA	XLOC_037413	chr7	-	chr7:4664617-4664702	chr7:4664629-4664702		chr7:4664617-4664628	chr7:4664616-4664617		121;0	46;0	58;0	71;0	50;0	33;1
N	jcn_only_AA	XLOC_036740,XLOC_036963	chr7	+	chr7:99598562-99599800	chr7:99598562-99599784		chr7:99599785-99599800	chr7:99599800-99599801		419;0	260;0	494;2	24;0	25;0	21;0
K	cassette	XLOC_038684	chr7	-	chr7:74346912-74504176	chr7:74346912-74359820;chr7:74359920-74504176		chr7:74359821-74359919			0;4	0;12	0;22	0;187	0;259	8;546
K	intron_retention	XLOC_038846	chr7	-	chr7:89977050-89980411				chr7:89977049-89977050;chr7:89980411-89980412		114;1	98;0	268;4	15;0	32;0	87;2
N	intron_retention		chr7	+	chr7:110806085-110809795				chr7:110806084-110806085;chr7:110809795-110809796		5;0	0;0	1;11	1;0	0;0	3;6
K	intron_retention	XLOC_038012	chr7	-	chr7:30192227-30192319				chr7:30192226-30192227;chr7:30192319-30192320		1911;0	1391;0	1513;4	798;0	1122;3	1036;2
N	alternative_donor	XLOC_039337	chr7	-	chr7:126975392-126975513;chr7:126975392-126976202;chr7:126975392-126975909	chr7:126975392-126976068		chr7:126975514-126975909;chr7:126975910-126976068;chr7:126976069-126976202	chr7:126975909-126975910;chr7:126976068-126976069;chr7:126976202-126976203		11;1	4;1	20;4	0;0	1;0	3;2
N	jcn_only_AA	XLOC_038336	chr7	-	chr7:46785640-46786509;chr7:46783718-46786509	chr7:46783684-46786509		chr7:46783684-46783717;chr7:46783718-46785639	chr7:46783683-46783684;chr7:46783717-46783718		0;45	0;23	1;86	0;23	0;16	5;76
K	alternative_donor	XLOC_039082	chr7	-	chr7:105625572-105633376;chr7:105625572-105633191	chr7:105625572-105633402		chr7:105633192-105633376;chr7:105633377-105633402	chr7:105633376-105633377;chr7:105633402-105633403		19;6	6;5	17;6	2;0	3;3	3;0
N	jcn_only_AA		chr7	+	chr7:81847237-81848768;chr7:81847237-81863149	chr7:81847237-81848765		chr7:81848766-81848768;chr7:81848769-81863149	chr7:81848768-81848769;chr7:81863149-81863150		0;0	0;0	5;2	0;0	1;0	0;0
N	alternative_acceptor	XLOC_037973	chr7	-	chr7:28562665-28562947	chr7:28562718-28562947		chr7:28562665-28562717	chr7:28562664-28562665		18;0	5;0	18;0	13;0	4;0	18;2
K	intron_retention	XLOC_039586	chr7	-	chr7:145268133-145268859				chr7:145268132-145268133;chr7:145268859-145268860		145;0	117;0	195;9	27;0	42;0	32;0
N	alternative_donor		chr7	-	chr7:104465103-104483331;chr7:104465103-104507906;chr7:104465103-104465259	chr7:104465103-104465245		chr7:104465246-104465259;chr7:104465260-104483331;chr7:104483332-104507906	chr7:104465259-104465260;chr7:104483331-104483332;chr7:104507906-104507907		0;0	0;0	0;0	6;5	14;3	16;53
N	intron_retention		chr7	+	chr7:142489407-142490344				chr7:142489406-142489407;chr7:142490344-142490345		0;0	0;0	3;20	0;0	0;0	4;2
K	alternative_first_exon	XLOC_038888	chr7	-	chr7:98266248-98314982;chr7:98266248-98321124	chr7:98266248-98309347	chr7:98321125-98321208	chr7:98309348-98309538			4;63	2;29	6;100	0;21	0;45	0;83
N	intron_retention		chr7	-	chr7:4010614-4010729				chr7:4010613-4010614;chr7:4010729-4010730		0;2	0;0	4;13	0;0	0;0	1;2
N	jcn_only_AD	XLOC_037779	chr7	-	chr7:19451757-19458443	chr7:19451757-19456956		chr7:19456957-19458443	chr7:19458443-19458444		21;0	19;0	24;2	12;2	28;4	38;2
N	coord_cassette	XLOC_038620	chr7	-	chr7:67240441-67264864	chr7:67240441-67244520;chr7:67244545-67251656;chr7:67251845-67264864		chr7:67244521-67244544;chr7:67251657-67251844			0;16	0;19	0;38	0;1	0;4	3;14
N	alternative_donor	XLOC_038045	chr7	-	chr7:31041470-31042046	chr7:31041470-31041983		chr7:31041984-31042046	chr7:31042046-31042047		45;0	22;0	16;4	10;0	11;0	8;1
K	alternative_first_exon	XLOC_035843	chr7	+	chr7:25279817-25284848,chr7:25278634-25284848,chr7:25279850-25284848,chr7:25283974-25284848,chr7:25284060-25284848,chr7:25279732-25284848,chr7:25284015-25284848;chr7:25273634-25284848	chr7:25282917-25284848	chr7:25270834-25273633	chr7:25282179-25282916			90;98	68;65	122;79	29;13	26;9	46;14
K	intron_retention		chr7	+	chr7:81320851-81324015				chr7:81320850-81320851;chr7:81324015-81324016		107;0	68;0	228;4	12;0	19;0	28;0
N	jcn_only_AD	XLOC_037137	chr7	+	chr7:127577689-127577974;chr7:127577711-127577974	chr7:127577647-127577974		chr7:127577647-127577688;chr7:127577689-127577710	chr7:127577646-127577647;chr7:127577688-127577689		46;0	31;0	34;4	12;2	23;0	20;0
N	alternative_acceptor	XLOC_037913	chr7	-	chr7:25097768-25099951;chr7:25098193-25099951	chr7:25097816-25099951		chr7:25097768-25097815;chr7:25097816-25098192	chr7:25097767-25097768;chr7:25097815-25097816		16;3	15;3	42;6	61;14	62;9	227;28
K	intron_retention	XLOC_037770	chr7	-	chr7:19261214-19261974				chr7:19261213-19261214;chr7:19261974-19261975		112;0	108;0	76;2	383;0	207;0	242;6
K	cassette	XLOC_035461	chr7	+	chr7:6174102-6188133	chr7:6174102-6183861;chr7:6184203-6188133		chr7:6183862-6184202			0;39	1;20	0;34	1;10	0;9	0;14
N	alternative_donor		chr7	-	chr7:102560616-102561791	chr7:102560616-102561787		chr7:102561788-102561791	chr7:102561791-102561792		0;25	0;22	0;74	0;102	0;172	1;447
K	alternative_acceptor	XLOC_038267	chr7	-	chr7:44552720-44553578;chr7:44552755-44553578	chr7:44552758-44553578		chr7:44552720-44552754;chr7:44552755-44552757	chr7:44552719-44552720;chr7:44552754-44552755		110;42	75;20	97;31	56;19	48;20	58;22
K	jcn_only_AD	XLOC_039520	chr7	-	chr7:141432754-141433580;chr7:141432754-141433575	chr7:141432754-141433592		chr7:141433576-141433580;chr7:141433581-141433592	chr7:141433580-141433581;chr7:141433592-141433593		37;0	30;0	53;0	175;0	203;3	295;0
N	intron_retention		chr7	-	chr7:126795507-126795612				chr7:126795506-126795507;chr7:126795612-126795613		0;122	0;73	0;75	0;76	0;89	3;41
K	cassette	XLOC_038106	chr7	-	chr7:34184812-34189348	chr7:34184812-34186293;chr7:34186443-34189348		chr7:34186294-34186442			0;51	7;33	5;37	2;17	0;19	0;10
N	alternative_donor		chr7	-	chr7:29225260-29225484	chr7:29225260-29225471		chr7:29225472-29225484	chr7:29225484-29225485		0;50	0;40	3;69	0;3	0;6	0;9
K	intron_retention	XLOC_039290	chr7	-	chr7:123321991-123323612				chr7:123321990-123321991;chr7:123323612-123323613		186;0	121;0	226;2	125;0	200;0	384;1
N	jcn_only_AD		chr7	-	chr7:44865003-44865492	chr7:44865003-44865471		chr7:44865472-44865492	chr7:44865492-44865493		0;114	0;81	0;101	0;34	1;39	0;53
K	intron_retention	XLOC_039234	chr7	-	chr7:118212576-118212888				chr7:118212575-118212576;chr7:118212888-118212889		37;0	30;0	208;7	31;0	32;0	171;1
N	coord_cassette	XLOC_036661	chr7	+	chr7:90191754-90207582	chr7:90191754-90195654;chr7:90195715-90196915;chr7:90197021-90207582		chr7:90195655-90195714;chr7:90196916-90197020			0;239	0;216	0;611	0;134	0;202	5;586
N	alternative_acceptor	XLOC_037301	chr7	+	chr7:141260708-141261402;chr7:141260708-141260959	chr7:141260708-141260914		chr7:141260915-141260959;chr7:141260960-141261402	chr7:141260959-141260960;chr7:141261402-141261403		58;13	47;12	60;10	16;6	24;5	35;9
N	jcn_only_AA	XLOC_037143	chr7	+	chr7:127802399-127802785;chr7:127802399-127803244	chr7:127802399-127802944		chr7:127802786-127802944;chr7:127802945-127803244	chr7:127802944-127802945;chr7:127803244-127803245		103;0	76;0	100;5	10;0	21;1	18;0
K	intron_retention	XLOC_039271	chr7	-	chr7:121065518-121067198				chr7:121065517-121065518;chr7:121067198-121067199		79;0	97;0	305;12	452;2	570;6	2637;36
K	alternative_first_exon	XLOC_037912,XLOC_037945	chr7	-	chr7:27165729-27166023;chr7:27165729-27166683	chr7:27165729-27166315	chr7:27166684-27166802	chr7:27166316-27166413			56;2	25;0	26;0	13;0	11;0	15;0
K	intron_retention	XLOC_036740	chr7	+	chr7:99599853-99601097				chr7:99599852-99599853;chr7:99601097-99601098		379;4	236;0	429;12	22;0	21;0	18;0
N	intron_retention		chr7	+	chr7:55874061-55874906				chr7:55874060-55874061;chr7:55874906-55874907		0;0	0;0	0;5	0;0	1;0	0;4
K	intron_retention		chr7	+	chr7:29148649-29148773				chr7:29148648-29148649;chr7:29148773-29148774		32;0	20;0	58;4	4;0	13;0	9;0
K	cassette	XLOC_039575	chr7	-	chr7:143819210-143822658	chr7:143819210-143821171;chr7:143821233-143822658		chr7:143821172-143821232			0;8	0;4	5;6	0;1	0;7	0;3
N	alternative_acceptor	XLOC_038339	chr7	-	chr7:46891041-46892357	chr7:46891162-46892357		chr7:46891041-46891161	chr7:46891040-46891041		0;142	3;115	4;146	0;60	0;92	4;125
K	coord_cassette	XLOC_038339	chr7	-	chr7:46892561-46907050	chr7:46892561-46901026;chr7:46901119-46903521;chr7:46903589-46907050		chr7:46901027-46901118;chr7:46903522-46903588			3;310	2;328	2;417	0;121	0;167	0;222
K	intron_retention		chr7	+	chr7:127877213-127877902				chr7:127877212-127877213;chr7:127877902-127877903		8;14	0;6	3;22	0;0	0;1	0;9
N	jcn_only_AD		chr7	-	chr7:98979802-98987358;chr7:98979802-98982991	chr7:98979802-98988183		chr7:98982992-98987358;chr7:98987359-98988183	chr7:98987358-98987359;chr7:98988183-98988184		1;150	0;119	0;194	0;58	1;115	11;194
K	intron_retention	XLOC_038739	chr7	-	chr7:80729082-80729643				chr7:80729081-80729082;chr7:80729643-80729644		0;0	0;0	10;9	0;0	0;0	4;1
N	alternative_donor	XLOC_035572	chr7	+	chr7:13296785-13298736	chr7:13296797-13298736		chr7:13296785-13296796	chr7:13296784-13296785		0;121	0;81	1;84	0;26	0;30	0;14
K	alternative_first_exon	XLOC_037109	chr7	+	chr7:126777954-126778305	chr7:126778098-126778305	chr7:126776955-126777953	chr7:126778053-126778097			2;69	1;57	1;192	0;10	0;4	0;16
N	alternative_donor	XLOC_035693	chr7	+	chr7:19149895-19151217	chr7:19149936-19151217		chr7:19149895-19149935	chr7:19149894-19149895		350;0	186;0	154;1	116;0	131;0	105;0
K	intron_retention	XLOC_037406	chr7	-	chr7:4483189-4483340				chr7:4483188-4483189;chr7:4483340-4483341		41;1	18;1	42;9	5;0	13;0	21;1
N	mutually_exclusive	XLOC_038043	chr7	-	chr7:30954803-30955105,chr7:30955194-30956148;chr7:30954803-30955289,chr7:30955441-30956148	chr7:30954803-30955799,chr7:30956001-30956148	chr7:30955106-30955193;chr7:30955290-30955440	chr7:30955800-30956000			3;2	10;2	1;2	1;1	1;0	0;0
K	alternative_donor	XLOC_039481	chr7	-	chr7:140033799-140036169;chr7:140033799-140036095	chr7:140033799-140036346		chr7:140036096-140036169;chr7:140036170-140036346	chr7:140036169-140036170;chr7:140036346-140036347		22;16	10;17	11;15	1;4	2;3	0;12
K	intron_retention	XLOC_035967	chr7	+	chr7:30425410-30425501				chr7:30425409-30425410;chr7:30425501-30425502		11;0	7;0	31;4	41;0	28;0	34;3
N	intron_retention		chr7	-	chr7:118844520-118844700				chr7:118844519-118844520;chr7:118844700-118844701		0;51	0;42	0;67	0;5	0;6	2;11
N	jcn_only_AD	XLOC_037235	chr7	+	chr7:137453615-137459122	chr7:137458894-137459122		chr7:137453615-137458893	chr7:137453614-137453615		321;0	258;0	318;2	147;2	155;3	208;1
N	alternative_donor	XLOC_038312	chr7	-	chr7:45717064-45717700;chr7:45717064-45717258;chr7:45717064-45717356;chr7:45717064-45717327;chr7:45717064-45717242	chr7:45717064-45717274		chr7:45717243-45717258;chr7:45717259-45717274;chr7:45717275-45717327;chr7:45717328-45717356;chr7:45717357-45717700	chr7:45717258-45717259;chr7:45717274-45717275;chr7:45717327-45717328;chr7:45717356-45717357;chr7:45717700-45717701		74;1	58;1	72;1	41;0	82;0	76;0
N	alternative_acceptor	XLOC_038035	chr7	-	chr7:30727874-30727986	chr7:30727904-30727986		chr7:30727874-30727903	chr7:30727873-30727874		0;154	0;125	0;93	0;71	0;76	2;26
K	alternative_donor	XLOC_035973	chr7	+	chr7:30564229-30564473	chr7:30564302-30564473		chr7:30564229-30564301	chr7:30564228-30564229		0;65	0;32	0;59	0;20	0;32	0;32
N	jcn_only_AA	XLOC_038710	chr7	-	chr7:79453771-79455434;chr7:79455095-79455434	chr7:79454865-79455434		chr7:79453771-79454864;chr7:79454865-79455094	chr7:79453770-79453771;chr7:79454864-79454865		0;34	0;37	0;32	0;8	0;13	2;12
K	jcn_only_AA	XLOC_037709	chr7	-	chr7:16284376-16284494	chr7:16284414-16284494		chr7:16284376-16284413	chr7:16284375-16284376		155;0	52;0	189;1	33;0	76;0	79;0
N	intron_retention		chr7	-	chr7:79842170-79843026				chr7:79842169-79842170;chr7:79843026-79843027		1;930	0;545	0;1515	0;339	0;413	0;556
K	intron_retention	XLOC_037985	chr7	-	chr7:28977991-28981673				chr7:28977990-28977991;chr7:28981673-28981674		9;0	7;4	3;10	0;0	3;0	5;2
K	intron_retention	XLOC_037148	chr7	+	chr7:127912743-127915227				chr7:127912742-127912743;chr7:127915227-127915228		39;0	43;0	50;3	11;0	36;0	23;1
N	intron_retention		chr7	+	chr7:55874052-55874906				chr7:55874051-55874052;chr7:55874906-55874907		0;0	3;0	6;5	5;0	6;0	5;4
N	alternative_acceptor	XLOC_038033	chr7	-	chr7:30657916-30658502	chr7:30657919-30658502		chr7:30657916-30657918	chr7:30657915-30657916		0;28	0;13	0;23	0;5	0;4	0;2
K	intron_retention	XLOC_037309	chr7	+	chr7:141464294-141464695				chr7:141464293-141464294;chr7:141464695-141464696		11;0	5;0	38;4	0;0	0;0	1;0
N	intron_retention		chr7	-	chr7:101843419-101843667				chr7:101843418-101843419;chr7:101843667-101843668		5;2	4;5	5;47	3;0	0;4	3;9
K	intron_retention	XLOC_038045	chr7	-	chr7:31040273-31041396				chr7:31040272-31040273;chr7:31041396-31041397		45;5	20;5	37;39	16;0	23;0	30;7
N	jcn_only_AA	XLOC_038690	chr7	-	chr7:75771284-75780624;chr7:75770238-75780624	chr7:75779959-75780624		chr7:75770238-75771283;chr7:75771284-75779958	chr7:75770237-75770238;chr7:75771283-75771284		5;0	8;1	3;0	0;0	0;0	0;0
N	intron_retention	XLOC_039329	chr7	-	chr7:126788435-126788933				chr7:126788434-126788435;chr7:126788933-126788934		0;0	0;0	1;17	0;0	0;2	0;6
K	intron_retention	XLOC_037985	chr7	-	chr7:28977991-28980443				chr7:28977990-28977991;chr7:28980443-28980444		1326;0	1047;6	1087;13	626;0	650;0	710;4
N	jcn_only_AA	XLOC_037412	chr7	-	chr7:4632600-4633058;chr7:4632866-4633058	chr7:4632568-4633058		chr7:4632568-4632599;chr7:4632600-4632865	chr7:4632567-4632568;chr7:4632599-4632600		355;0	262;0	355;0	452;0	679;0	753;2
N	jcn_only_AD		chr7	-	chr7:111072758-111073131;chr7:111072758-111073111	chr7:111072758-111073828					0;1556	2;1236	0;2415	0;1290	0;1658	3;4282
N	jcn_only_AA	XLOC_037100,XLOC_037261	chr7	+	chr7:126587239-126587896	chr7:126587239-126587698		chr7:126587699-126587896	chr7:126587896-126587897		0;0	0;0	0;0	1;0	0;0	0;2
K	intron_retention	XLOC_039290	chr7	-	chr7:123314496-123314643				chr7:123314495-123314496;chr7:123314643-123314644		153;0	112;2	269;43	141;0	187;0	372;21
N	alternative_donor	XLOC_038229	chr7	-	chr7:43311251-43312577;chr7:43311251-43312993;chr7:43311251-43311592;chr7:43311251-43313103;chr7:43311251-43313044	chr7:43311251-43312741		chr7:43311593-43312577;chr7:43312578-43312741;chr7:43312742-43312993;chr7:43312994-43313044;chr7:43313045-43313103	chr7:43312577-43312578;chr7:43312741-43312742;chr7:43312993-43312994;chr7:43313044-43313045;chr7:43313103-43313104		0;0	9;0	128;0	3;0	7;0	21;0
K	intron_retention	XLOC_039327	chr7	-	chr7:126703175-126703968				chr7:126703174-126703175;chr7:126703968-126703969		6;3	0;0	0;17	0;1	1;0	4;6
K	intron_retention	XLOC_038894	chr7	-	chr7:98595313-98597032				chr7:98595312-98595313;chr7:98597032-98597033		34;0	18;0	92;0	4;0	13;0	26;2
K	alternative_acceptor	XLOC_038026	chr7	-	chr7:30557959-30559441	chr7:30558085-30559441		chr7:30557959-30558084	chr7:30557958-30557959		83;3	55;0	76;4	25;0	26;1	27;1
N	cassette	XLOC_036153	chr7	+	chr7:41612498-41624722	chr7:41612498-41613155;chr7:41613252-41624722		chr7:41613156-41613251			0;3	0;0	1;20	0;0	0;3	0;5
K	intron_retention	XLOC_038296	chr7	-	chr7:45340003-45340188				chr7:45340002-45340003;chr7:45340188-45340189		0;0	0;0	0;0	0;0	1;2	1;4
K	intron_retention	XLOC_037388	chr7	-	chr7:3683986-3685673				chr7:3683985-3683986;chr7:3685673-3685674		51;4	20;1	42;8	27;0	18;1	43;4
N	jcn_only_AA	XLOC_037138	chr7	+	chr7:127590714-127591281;chr7:127590714-127591314	chr7:127590714-127591299		chr7:127591282-127591299;chr7:127591300-127591314	chr7:127591299-127591300;chr7:127591314-127591315		91;11	60;1	66;4	42;9	58;5	59;2
K	intron_retention		chr7	+	chr7:127842366-127842444				chr7:127842365-127842366;chr7:127842444-127842445		324;0	242;0	647;9	181;0	247;0	449;6
N	alternative_acceptor	XLOC_039480	chr7	-	chr7:139988880-139988961;chr7:139988874-139988961;chr7:139988871-139988961	chr7:139988895-139988961		chr7:139988871-139988873;chr7:139988874-139988879;chr7:139988880-139988894	chr7:139988870-139988871;chr7:139988873-139988874;chr7:139988879-139988880		1244;0	1016;0	1180;2	249;0	355;0	192;0
K	intron_retention	XLOC_037786	chr7	-	chr7:19662234-19664933				chr7:19662233-19662234;chr7:19664933-19664934		0;0	0;3	0;5	0;0	0;0	0;2
K	intron_retention	XLOC_038051	chr7	-	chr7:31141211-31142367				chr7:31141210-31141211;chr7:31142367-31142368		40;0	30;0	73;0	134;0	111;0	355;3
K	intron_retention	XLOC_035631	chr7	+	chr7:16123274-16123771				chr7:16123273-16123274;chr7:16123771-16123772		9;0	24;0	8;2	13;0	11;0	12;2
N	jcn_only_AA	XLOC_035409	chr7	+	chr7:3645585-3650800	chr7:3645585-3645992		chr7:3645993-3650800	chr7:3650800-3650801		46;6	16;0	44;3	5;0	14;1	24;5
N	jcn_only_AA	XLOC_037333	chr7	+	chr7:142537341-142540546;chr7:142537341-142540499;chr7:142537341-142540518	chr7:142537341-142540558		chr7:142540500-142540518;chr7:142540519-142540546;chr7:142540547-142540558	chr7:142540518-142540519;chr7:142540546-142540547;chr7:142540558-142540559		321;1	276;0	230;2	134;0	148;0	100;1
K	jcn_only_AA	XLOC_039467	chr7	-	chr7:138836927-138845956	chr7:138837031-138845956		chr7:138836927-138837030	chr7:138836926-138836927		4;12	0;6	0;10	0;0	0;5	0;2
N	alternative_donor	XLOC_035837	chr7	+	chr7:24913499-24913619	chr7:24913507-24913619		chr7:24913499-24913506	chr7:24913498-24913499		344;0	180;0	387;2	54;0	124;0	117;0
N	cassette	XLOC_039172	chr7	-	chr7:109898690-109899723	chr7:109898690-109899043;chr7:109899163-109899723		chr7:109899044-109899162			0;121	0;96	0;162	0;59	0;77	1;126
K	intron_retention	XLOC_039387	chr7	-	chr7:128448771-128454935				chr7:128448770-128448771;chr7:128454935-128454936		8;0	11;0	20;11	0;0	16;0	7;2
N	alternative_acceptor	XLOC_038278	chr7	-	chr7:44902810-44902973;chr7:44902798-44902973	chr7:44902839-44902973		chr7:44902798-44902809;chr7:44902810-44902838	chr7:44902797-44902798;chr7:44902809-44902810		0;72	1;38	1;72	0;26	0;34	0;29
N	intron_retention	XLOC_037093	chr7	+	chr7:125567298-125567392				chr7:125567297-125567298;chr7:125567392-125567393		0;0	0;0	0;0	0;0	3;1	2;10
N	cassette	XLOC_036969	chr7	+	chr7:110804989-110807841;chr7:110804989-110807779	chr7:110804989-110805963;chr7:110806085-110807841,chr7:110806085-110807779		chr7:110805964-110806084			0;151	0;92	5;136	0;70	0;44	3;75
K	intron_retention	XLOC_039515	chr7	-	chr7:141324617-141327278				chr7:141324616-141324617;chr7:141327278-141327279		0;0	5;0	2;7	0;0	0;0	0;0
K	intron_retention		chr7	+	chr7:142460967-142484478				chr7:142460966-142460967;chr7:142484478-142484479		1501;0	742;0	2018;10	585;0	870;0	1180;0
N	jcn_only_AD	XLOC_038954	chr7	-	chr7:102176406-102180376;chr7:102176406-102180451;chr7:102176406-102180276	chr7:102176406-102180427		chr7:102180277-102180376;chr7:102180377-102180427;chr7:102180428-102180451	chr7:102180376-102180377;chr7:102180427-102180428;chr7:102180451-102180452		13;91	29;81	54;94	39;87	37;99	92;202
N	intron_retention		chr7	-	chr7:119859441-119859541				chr7:119859440-119859441;chr7:119859541-119859542		0;10	4;3	0;8	0;7	0;15	0;30
N	alternative_last_exon	XLOC_037449	chr7	-	chr7:6133172-6143061;chr7:6134709-6143061	chr7:6142620-6143061	chr7:6131491-6133171;chr7:6134641-6134708	chr7:6142286-6142619			51;7	34;6	46;13	14;5	12;3	16;5
K	intron_retention	XLOC_036419	chr7	+	chr7:65693944-65695169				chr7:65693943-65693944;chr7:65695169-65695170		7;8	2;4	3;5	0;2	1;1	0;3
N	alternative_acceptor	XLOC_039586	chr7	-	chr7:145269834-145272279	chr7:145269883-145272279		chr7:145269834-145269882	chr7:145269833-145269834		112;0	97;0	228;3	17;0	42;0	65;0
N	jcn_only_AA	XLOC_039271	chr7	-	chr7:121070752-121074438	chr7:121070851-121074438		chr7:121070752-121070850	chr7:121070751-121070752		0;17	0;29	1;59	0;52	1;89	2;332
N	alternative_donor	XLOC_036375	chr7	+	chr7:58658916-58740191	chr7:58722256-58740191		chr7:58658916-58722255	chr7:58658915-58658916		16;0	26;0	27;1	55;0	56;0	100;2
N	alternative_acceptor	XLOC_038296	chr7	-	chr7:45340056-45340188;chr7:45340018-45340188;chr7:45340003-45340188	chr7:45336440-45340188		chr7:45336440-45340002;chr7:45340003-45340017;chr7:45340018-45340055	chr7:45336439-45336440;chr7:45340002-45340003;chr7:45340017-45340018		1;0	0;0	1;0	7;0	6;0	7;2
N	jcn_only_AD		chr7	-	chr7:128725199-128745082	chr7:128725199-128740132		chr7:128740133-128745082	chr7:128745082-128745083		0;72	0;47	0;90	0;62	0;94	1;176
N	intron_retention	XLOC_037149	chr7	+	chr7:127975921-127977214				chr7:127975920-127975921;chr7:127977214-127977215		0;0	0;1	1;16	0;0	0;0	2;3
N	alternative_acceptor		chr7	+	chr7:112053283-112063297	chr7:112053283-112054841		chr7:112054842-112063297	chr7:112063297-112063298		0;0	0;0	0;1	0;0	0;0	0;1
N	jcn_only_AD	XLOC_036966	chr7	+	chr7:110274802-110279179	chr7:110275726-110279179		chr7:110274802-110275725	chr7:110274801-110274802		144;0	119;0	279;0	168;0	181;3	253;0
K	jcn_only_AA	XLOC_038733	chr7	-	chr7:80369746-80370731	chr7:80369773-80370731		chr7:80369746-80369772	chr7:80369745-80369746		21;0	15;0	54;13	8;0	0;0	8;0
N	alternative_acceptor	XLOC_037292	chr7	+	chr7:140946429-140946501	chr7:140946429-140946489		chr7:140946490-140946501	chr7:140946501-140946502		34;0	19;0	31;2	13;0	16;0	7;1
N	intron_retention		chr7	+	chr7:127842366-127842450				chr7:127842365-127842366;chr7:127842450-127842451		0;0	0;0	0;8	0;0	0;0	0;7
N	intron_retention		chr7	-	chr7:101828850-101828964				chr7:101828849-101828850;chr7:101828964-101828965		0;0	2;0	0;9	0;0	0;0	0;0
N	intron_retention		chr7	-	chr7:80363213-80363466				chr7:80363212-80363213;chr7:80363466-80363467		0;2	0;1	0;9	0;0	0;0	0;2
N	intron_retention		chr7	-	chr7:105748652-105749859				chr7:105748651-105748652;chr7:105749859-105749860		0;1	0;3	0;18	0;0	0;0	0;3
N	jcn_only_AA	XLOC_038734	chr7	-	chr7:80377965-80378541	chr7:80378075-80378541		chr7:80377965-80378074	chr7:80377964-80377965		0;231	0;207	1;247	1;83	0;119	0;116
K	intron_retention	XLOC_035564	chr7	+	chr7:13029125-13029206				chr7:13029124-13029125;chr7:13029206-13029207		404;3	310;0	345;6	99;0	130;0	125;3
K	intron_retention	XLOC_035967	chr7	+	chr7:30426265-30427067				chr7:30426264-30426265;chr7:30427067-30427068		3;0	3;1	24;4	25;0	23;0	18;3
K	intron_retention	XLOC_039321	chr7	-	chr7:126577922-126579172				chr7:126577921-126577922;chr7:126579172-126579173		135;0	86;0	142;14	55;0	89;0	140;10
K	intron_retention	XLOC_036767	chr7	+	chr7:101271705-101276617				chr7:101271704-101271705;chr7:101276617-101276618		16;0	13;0	42;10	22;0	24;0	73;2
N	intron_retention		chr7	+	chr7:118760246-118762462				chr7:118760245-118760246;chr7:118762462-118762463		0;0	0;0	1;6	0;0	0;0	0;0
N	jcn_only_AA	XLOC_039340	chr7	-	chr7:127029501-127030928	chr7:127029944-127030928		chr7:127029501-127029943	chr7:127029500-127029501		202;0	154;0	226;0	15;0	35;0	26;0
N	jcn_only_AD		chr7	-	chr7:89165167-89192716;chr7:89165167-89186582;chr7:89165167-89184407	chr7:89165167-89196112		chr7:89184408-89186582;chr7:89186583-89192716;chr7:89192717-89196112	chr7:89186582-89186583;chr7:89192716-89192717;chr7:89196112-89196113		0;92	1;79	0;179	1;51	0;45	0;102
K	intron_retention	XLOC_039304	chr7	-	chr7:125651926-125654466				chr7:125651925-125651926;chr7:125654466-125654467		66;0	42;0	80;4	27;0	28;0	34;0
N	jcn_only_AD		chr7	-	chr7:45046390-45050204	chr7:45046390-45046838					0;57	0;61	3;77	0;10	0;7	0;15
N	jcn_only_AA	XLOC_038336	chr7	-	chr7:46778101-46779071;chr7:46778111-46779071	chr7:46778200-46779071		chr7:46778101-46778110;chr7:46778111-46778199	chr7:46778100-46778101;chr7:46778110-46778111		3;26	3;13	6;26	3;6	3;9	7;39
N	jcn_only_AA	XLOC_038747	chr7	-	chr7:81347688-81349791	chr7:81348440-81349791		chr7:81347688-81348439	chr7:81347687-81347688		0;15	0;3	2;7	0;0	0;0	0;0
K	intron_retention		chr7	-	chr7:19434717-19434811				chr7:19434716-19434717;chr7:19434811-19434812		91;0	44;0	79;4	63;0	72;0	75;3
K	alternative_first_exon	XLOC_038667	chr7	-	chr7:73555921-73557279,chr7:73555921-73557283;chr7:73555921-73558038	chr7:73555921-73557774	chr7:73558039-73558395	chr7:73557775-73557973			8;1	3;1	23;2	4;0	3;0	10;2
K	intron_retention	XLOC_037114	chr7	+	chr7:126851806-126851890				chr7:126851805-126851806;chr7:126851890-126851891		0;34	0;30	5;43	0;7	0;14	0;7
N	jcn_only_AA	XLOC_039586	chr7	-	chr7:145273969-145277108	chr7:145274040-145277108		chr7:145273969-145274039	chr7:145273968-145273969		49;0	34;1	81;12	9;0	21;0	13;0
N	alternative_donor	XLOC_038298	chr7	-	chr7:45380819-45381824;chr7:45380819-45383112;chr7:45380819-45383124	chr7:45380819-45383099		chr7:45381825-45383099;chr7:45383100-45383112;chr7:45383113-45383124	chr7:45383099-45383100;chr7:45383112-45383113;chr7:45383124-45383125		12;1	0;0	140;21	0;0	7;3	42;4
N	intron_retention		chr7	-	chr7:142376881-142377370				chr7:142376880-142376881;chr7:142377370-142377371		3;10	0;5	4;64	0;3	0;1	0;6
N	intron_retention		chr7	-	chr7:126492609-126492811				chr7:126492608-126492609;chr7:126492811-126492812		11;55	20;31	20;56	9;8	12;6	13;9
N	jcn_only_AD	XLOC_035687	chr7	+	chr7:19048902-19049379	chr7:19048941-19049379		chr7:19048902-19048940	chr7:19048901-19048902		0;320	0;239	0;297	0;116	0;97	0;120
K	intron_retention	XLOC_037989	chr7	-	chr7:29162994-29166357				chr7:29162993-29162994;chr7:29166357-29166358		4;0	0;0	13;3	0;0	0;0	3;0
N	jcn_only_AD	XLOC_036546	chr7	+	chr7:80290326-80290447	chr7:80290344-80290447		chr7:80290326-80290343	chr7:80290325-80290326		0;16	1;24	1;53	0;5	0;6	0;11
N	alternative_donor		chr7	-	chr7:80725675-80725761;chr7:80725675-80725859;chr7:80725675-80725961	chr7:80725675-80725965		chr7:80725762-80725859;chr7:80725860-80725961;chr7:80725962-80725965	chr7:80725859-80725860;chr7:80725961-80725962;chr7:80725965-80725966		2;1925	8;1818	42;3042	4;1130	3;1403	19;2628
K	cassette	XLOC_035973	chr7	+	chr7:30564132-30564473	chr7:30564132-30564202;chr7:30564229-30564473		chr7:30564203-30564228			0;58	0;24	0;44	0;12	0;31	0;29
N	mutually_exclusive	XLOC_039232	chr7	-	chr7:118109194-118114784,chr7:118114865-118115108	chr7:118109194-118109932,chr7:118110019-118115108	chr7:118114785-118114864	chr7:118109933-118110018			0;3	2;0	2;0	0;0	0;2	2;0
K	alternative_donor	XLOC_035843	chr7	+	chr7:25267757-25270834	chr7:25268545-25270834		chr7:25267757-25268544	chr7:25267756-25267757		5;9	4;5	13;9	0;1	0;1	1;3
N	jcn_only_AD		chr7	-	chr7:106508406-106529063	chr7:106508406-106511541					0;0	0;4	0;0	0;5	0;9	5;63
K	alternative_acceptor	XLOC_036419	chr7	+	chr7:65693944-65695169	chr7:65693944-65695142		chr7:65695143-65695169	chr7:65695169-65695170		7;16	2;9	3;11	0;4	1;2	0;9
[truncated: 168,482 more rows]

## Sheet: JuncBASE t-test Unfiltered
#Contains_Novel_or_Only_Known(Annotated)_Junctions	as_event_type	gene_name	chr	strand	exclusion_junctions	inclusion_junctions	exclusion_exons	inclusion_exons	intron-exon_junctions	neighboring_constitutive_exons	m1-ctl	m2-ctl	m3-ctl	m1-lps	m2-lps	m3-lps	set1_med	set2_med	delta_val	raw_pval	corrected_pval
K	alternative_first_exon	Gmfb	chr14	-	chr14:46817483-46821008,chr14:46817483-46821056,chr14:46817483-46831749;chr14:46817483-46822100	chr14:46817483-46818415	chr14:46822101-46822242	chr14:46818416-46818575			0	0	6.42	NA	18.18	0	0	9.09	9.09	0.582224	0.788302
N	cassette	Klc1	chr12	+	chr12:111789487-111795547;chr12:111789460-111795547;chr12:111789487-111794336	chr12:111789487-111793648,chr12:111789460-111793648;chr12:111793700-111794336,chr12:111793700-111795547		chr12:111793649-111793699			3.65	5.94	7.92	3.7	3.57	10.77	5.94	3.7	-2.24	0.951576	0.982573
K	intron_retention	Arhgap30 , Usf1 , Tstd1	chr1	+	chr1:171411441-171414372				chr1:171411440-171411441;chr1:171414372-171414373		0	0	19.05	NA	0	11.76	0	5.88	5.88	0.998689	1
N	intron_retention		chr5	+	chr5:24589662-24590317				chr5:24589661-24589662;chr5:24590317-24590318		100	100	100	81.25	100	100	100	100	0	0.75	1
N	alternative_donor	Snrk	chr9	+	chr9:122157298-122160322	chr9:122157454-122160322		chr9:122157298-122157453	chr9:122157297-122157298		0	0	1.14	6.25	0	0	0	0	0	0.501027	0.984089
K	intron_retention	Wdr37	chr13	-	chr13:8847687-8849533				chr13:8847686-8847687;chr13:8849533-8849534		0	0	11.11	3.57	0	0.86	0	0.86	0.86	0.888911	1
N	jcn_only_AA		chr19	+	chr19:8837865-8839619	chr19:8837865-8839575		chr19:8839576-8839619	chr19:8839619-8839620		100	100	100	100	100	83.33	100	100	0	0.42265	0.799378
K	cassette	Cnot2	chr10	-	chr10:116527950-116581452	chr10:116527950-116549032;chr10:116549106-116581452		chr10:116549033-116549105			100	65.79	96.81	81.82	100	98.08	96.81	98.08	1.27	0.671789	0.871483
N	alternative_acceptor		chr11	+	chr11:97665840-97666813	chr11:97665840-97666789		chr11:97666790-97666813	chr11:97666813-97666814		100	100	89.29	95.24	88.46	91.3	100	91.3	-8.7	0.324198	0.964028
K	jcn_only_AA	Cdc34	chr10	+	chr10:79685368-79687848;chr10:79685368-79687852	chr10:79685368-79687855		chr10:79687849-79687852;chr10:79687853-79687855	chr10:79687852-79687853;chr10:79687855-79687856		0.95	5.97	2.5	4.76	1.87	5.26	2.5	4.76	2.26	0.677094	0.866006
K	intron_retention	Sat1	chrX	-	chrX:155213938-155214032				chrX:155213937-155213938;chrX:155214032-155214033		0	0	6.73	0.41	1.2	2.66	0	1.2	1.2	0.932958	1
K	cassette	Ntan1	chr16	+	chr16:13819437-13827387	chr16:13819437-13827059;chr16:13827126-13827387		chr16:13827060-13827125			100	93.75	93.33	NA	100	95.24	93.75	97.62	3.87	0.598893	0.853311
K	intron_retention	Sltm	chr9	+	chr9:70559102-70561775				chr9:70559101-70559102;chr9:70561775-70561776		2.5	0	6.6	0	0	6.14	2.5	0	-2.5	0.942118	1
K	jcn_only_AD	Stk16	chr1	+	chr1:75211000-75211239;chr1:75211025-75211239;chr1:75211053-75211239	chr1:75211159-75211239		chr1:75211000-75211024;chr1:75211025-75211052;chr1:75211053-75211158	chr1:75210999-75211000;chr1:75211024-75211025;chr1:75211052-75211053		0	5.56	9.09	0	0	0	5.56	0	-5.56	0.206222	0.743994
K	alternative_acceptor	March5	chr19	+	chr19:37220487-37220668	chr19:37220487-37220638		chr19:37220639-37220668	chr19:37220668-37220669		92.52	100	100	94.56	100	98.43	100	98.43	-1.57	0.960877	0.993418
K	cassette	Mff	chr1	+	chr1:82735508-82745523;chr1:82735508-82747082	chr1:82735508-82741817;chr1:82741977-82747082,chr1:82741977-82745523		chr1:82741818-82741976			17.07	5.71	12.22	0	17.24	13.43	12.22	13.43	1.21	0.828768	0.936215
K	intron_retention	RP23-408K8.2 , Suds3	chr5	-	chr5:117092857-117092945				chr5:117092856-117092857;chr5:117092945-117092946		87.5	90.48	77.08	73.68	81.73	78.1	87.5	78.1	-9.4	0.39971	1
N	jcn_only_AA	Zc3h14	chr12	+	chr12:98785053-98785288;chr12:98785053-98785329	chr12:98785053-98785317		chr12:98785289-98785317;chr12:98785318-98785329	chr12:98785317-98785318;chr12:98785329-98785330		89.4	95.09	92.74	93.75	92.96	97.37	92.74	93.75	1.01	0.347651	0.799378
N	cassette	Ptgr2	chr12	+	chr12:84308433-84313936	chr12:84308433-84310918;chr12:84310959-84313936		chr12:84310919-84310958			100	100	94.74	NA	100	100	100	100	0	0.42265	0.822999
N	alternative_donor	Mthfr	chr4	+	chr4:148043664-148044443;chr4:148043812-148044443	chr4:148043808-148044443		chr4:148043664-148043807;chr4:148043808-148043811	chr4:148043663-148043664;chr4:148043807-148043808		6.9	4.76	20.43	2.5	2.42	4.36	6.9	2.5	-4.4	0.260184	0.984089
N	jcn_only_AD		chr11	-	chr11:75446094-75447918;chr11:75446094-75447830	chr11:75446094-75447863		chr11:75447831-75447863;chr11:75447864-75447918	chr11:75447863-75447864;chr11:75447918-75447919		96.4	97.37	87.96	90.91	100	100	96.4	100	3.6	0.511881	0.748552
N	jcn_only_AD	Ift46	chr9	+	chr9:44786416-44786837	chr9:44786521-44786837		chr9:44786416-44786520	chr9:44786415-44786416		0	0	5.04	0	0	0	0	0	0	0.42265	0.743994
N	alternative_acceptor	Ehbp1l1 , Ablim1	chr19	-	chr19:5711035-5715795	chr19:5711039-5715795		chr19:5711035-5711038	chr19:5711034-5711035		100	100	100	100	93.55	100	100	100	0	0.42265	0.964028
N	alternative_first_exon	Csrp1	chr1	+	chr1:135729809-135739399;chr1:135687209-135739399	chr1:135729275-135739399	chr1:135686984-135687208	chr1:135729147-135729274			94.04	93.45	88.1	98.28	95.11	96.46	93.45	96.46	3.01	0.111859	0.443751
N	cassette	Prkag1	chr15	-	chr15:98825734-98831429	chr15:98825734-98830886;chr15:98830972-98831429		chr15:98830887-98830971			6.25	2.08	3.7	NA	0	0	3.7	0	-3.7	0.080679	0.822999
N	alternative_donor	Arid4a	chr12	+	chr12:71067339-71069833	chr12:71067688-71069833		chr12:71067339-71067687	chr12:71067338-71067339		0	0	7.55	4.55	0	4.21	0	4.21	4.21	0.89804	0.991268
N	jcn_only_AA	Dst	chr1	+	chr1:34275361-34275672	chr1:34275361-34275668		chr1:34275669-34275672	chr1:34275672-34275673		0	NA	5.45	0	0	0	2.73	0	-2.73	0.5	0.799378
K	intron_retention	Tnpo3	chr6	-	chr6:29554963-29555152				chr6:29554962-29554963;chr6:29555152-29555153		2.02	0	16.76	0	0	4.39	2.02	0	-2.02	0.700361	1
N	jcn_only_AA	Rab11fip5	chr6	-	chr6:85342362-85347779;chr6:85319591-85347779;chr6:85337671-85347779	chr6:85342062-85347779					28.16	18.48	22.42	19.51	28.97	25.51	22.42	25.51	3.09	0.698138	0.87397
N	alternative_donor	Luc7l3	chr11	-	chr11:94309692-94321417;chr11:94309692-94321071;chr11:94309692-94321689	chr11:94309692-94317487		chr11:94317488-94321071;chr11:94321072-94321417;chr11:94321418-94321689	chr11:94321071-94321072;chr11:94321417-94321418;chr11:94321689-94321690		2.17	0	4.71	0	5.26	4.69	2.17	4.69	2.52	0.660102	0.984089
K	intron_retention	Zcchc9	chr13	-	chr13:91797255-91798822				chr13:91797254-91797255;chr13:91798822-91798823		0	0	7.35	0	NA	0	0	0	0	0.666667	1
N	jcn_only_AA	Elp4	chr2	-	chr2:105778668-105792215;chr2:105712007-105792215	chr2:105702862-105792215		chr2:105702862-105712006;chr2:105712007-105778667	chr2:105702861-105702862;chr2:105712006-105712007		100	100	100	91.67	NA	84.62	100	88.15	-11.85	0.183994	0.799378
K	alternative_donor	Tpx2	chr2	+	chr2:152855003-152867183	chr2:152855016-152867183		chr2:152855003-152855015	chr2:152855002-152855003		14.44	15.76	17.09	12.9	24.14	24.24	15.76	24.14	8.38	0.34044	0.984089
K	intron_retention		chr8	-	chr8:115693193-115705754				chr8:115693192-115693193;chr8:115705754-115705755		64.74	68.12	79.21	80.73	76.22	78.76	68.12	78.76	10.64	0.535718	1
K	intron_retention	Phf14 , Rad52	chr6	+	chr6:119920191-119920806				chr6:119920190-119920191;chr6:119920806-119920807		0	0	13.51	0	NA	15	0	7.5	7.5	0.762517	1
N	intron_retention		chr2	+	chr2:91090163-91099429				chr2:91090162-91090163;chr2:91099429-91099430		42.86	58.82	77.14	66.67	73.33	62.86	58.82	66.67	7.85	0.842328	1
K	intron_retention	RP23-14F5.8 , RP23-14F5.7 , 9930111J21Rik1	chr11	-	chr11:48900391-48901860				chr11:48900390-48900391;chr11:48901860-48901861		0	NA	6.67	0	6	4.88	3.33	4.88	1.54	0.855129	1
K	alternative_first_exon	Ppfibp1	chr6	+	chr6:146913952-146938905,chr6:146891519-146938905;chr6:146888684-146938905	chr6:146917909-146938905	chr6:146888487-146888683	chr6:146917747-146917908			25	52	29.09	64.52	61.54	51.92	29.09	61.54	32.45	0.086806	0.418778
N	alternative_acceptor	Scyl1	chr19	-	chr19:5759340-5759664	chr19:5759343-5759664		chr19:5759340-5759342	chr19:5759339-5759340		100	100	96.19	92.59	100	97.14	100	97.14	-2.86	0.448727	0.964028
K	cassette	Traf7 , Rab26	chr17	-	chr17:24514830-24518741	chr17:24514830-24516504;chr17:24516600-24518741		chr17:24516505-24516599			96.39	90.91	96.43	100	87.1	94.74	96.39	94.74	-1.65	0.889777	0.958669
K	alternative_acceptor	Tiam2 , Daxx	chr17	+	chr17:33913727-33913842;chr17:33913727-33913805	chr17:33913727-33913953		chr17:33913806-33913842;chr17:33913843-33913953	chr17:33913842-33913843;chr17:33913953-33913954		7.41	0	2.33	5.24	8.57	3.49	2.33	5.24	2.91	0.401635	0.964028
N	alternative_acceptor	Kif4	chrX	+	chrX:100635777-100638283	chrX:100635777-100637855		chrX:100637856-100638283	chrX:100638283-100638284		0	0	7.02	NA	0	0	0	0	0	0.42265	0.964028
K	intron_retention	Tns3 , Rps6kb1	chr11	-	chr11:86512914-86513299				chr11:86512913-86512914;chr11:86513299-86513300		0	0	16.07	0	NA	9.68	0	4.84	4.84	0.994931	1
N	cassette	Vps13d , Slc26a7	chr4	-	chr4:145100071-145105798;chr4:145100068-145105798	chr4:145100071-145103613,chr4:145100068-145103613;chr4:145103689-145105798		chr4:145103614-145103688			6.9	4.76	1.82	8.57	2.17	7.27	4.76	7.27	2.51	0.572793	0.845403
K	coord_cassette	Abcd3	chr3	-	chr3:121774234-121779554	chr3:121774234-121775430;chr3:121775523-121775616;chr3:121775715-121775801;chr3:121775872-121776996;chr3:121777067-121779554		chr3:121775431-121775522;chr3:121775617-121775714;chr3:121775802-121775871;chr3:121776997-121777066			95.56	100	100	NA	94.74	100	100	97.37	-2.63	0.746484	0.846972
N	jcn_only_AD	Tnks1bp1	chr2	+	chr2:85054353-85058125	chr2:85054371-85058125		chr2:85054353-85054370	chr2:85054352-85054353		NA	0	0	0	0	6.25	0	0	0	0.42265	0.743994
K	jcn_only_AA	Gm26904 , Mrpl2	chr17	+	chr17:46648588-46648669	chr17:46648588-46648658		chr17:46648659-46648669	chr17:46648669-46648670		94.63	95.71	98.05	96.23	100	97.87	95.71	97.87	2.16	0.270015	0.799378
K	intron_retention	Nfat5 , RP24-294M17.4	chr8	+	chr8:107358767-107361743				chr8:107358766-107358767;chr8:107361743-107361744		0	NA	14.86	0	NA	10.42	7.43	5.21	-2.22	0.901158	1
K	jcn_only_AD	Anapc13	chr9	+	chr9:102626347-102629762;chr9:102626919-102629762	chr9:102626688-102629762		chr9:102626347-102626687;chr9:102626688-102626918	chr9:102626346-102626347;chr9:102626687-102626688		0	14.29	1.32	0	0	0	1.32	0	-1.32	0.371992	0.743994
K	alternative_acceptor	xloc_028176,xloc_028211	chr4	+	chr4:141000874-141001887	chr4:141000874-141001883		chr4:141001884-141001887	chr4:141001887-141001888		100	100	94.49	100	100	100	100	100	0	0.42265	0.964028
N	jcn_only_AA		chr17	+	chr17:39846529-39847136;chr17:39846529-39847075;chr17:39846529-39847781;chr17:39846529-39847713;chr17:39846529-39846825;chr17:39846529-39846893;chr17:39846529-39846829;chr17:39846529-39846799;chr17:39846529-39846833;chr17:39846529-39846868;chr17:39846529-39847840;chr17:39846529-39847661;chr17:39846529-39847704;chr17:39846529-39846836;chr17:39846529-39847866;chr17:39846529-39846959;chr17:39846529-…	chr17:39846529-39847232					NA	0	0	0	0	73.64	0	0	0	0.42265	0.799378
N	jcn_only_AA	Cyp4f13	chr17	-	chr17:32925824-32929137	chr17:32928335-32929137		chr17:32925824-32928334	chr17:32925823-32925824		0	0	10.71	0	0	15	0	0	0	0.828512	0.93287
N	jcn_only_AA	Hmg20b	chr10	-	chr10:81349090-81349379;chr10:81348988-81349379	chr10:81349086-81349379		chr10:81348988-81349085;chr10:81349086-81349089	chr10:81348987-81348988;chr10:81349085-81349086		0	0	0	0	0	10.71	0	0	0	0.42265	0.799378
K	intron_retention	Psd4	chr2	+	chr2:24386520-24394021				chr2:24386519-24386520;chr2:24394021-24394022		21.43	27.27	43.48	0	27.78	8.33	27.27	8.33	-18.94	0.682627	1
N	alternative_acceptor	Copa	chr1	+	chr1:82883362-82886113	chr1:82883362-82886110		chr1:82886111-82886113	chr1:82886113-82886114		92.59	89.83	88.89	94.12	92.86	93.4	89.83	93.4	3.57	0.100836	0.964028
K	jcn_only_AA	xloc_035892,xloc_037301	chr7	+	chr7:141261115-141261287	chr7:141261115-141261212		chr7:141261213-141261287	chr7:141261287-141261288		78.1	82.76	73.39	84.31	65.91	76.36	78.1	76.36	-1.74	0.697897	0.87397
K	alternative_donor	Rapgef2 , RP23-233F23.1	chr3	-	chr3:79173076-79174973	chr3:79173076-79173154		chr3:79173155-79174973	chr3:79174973-79174974		0	7.14	1.85	57.58	70.59	61.86	1.85	61.86	60.01	0.000655	0.373934
K	intron_retention		chr8	+	chr8:71355312-71355694				chr8:71355311-71355312;chr8:71355694-71355695		0	0	6.34	0	0	2.68	0	0	0	0.866234	1
K	alternative_first_exon	Mcoln2	chr3	+	chr3:146157153-146163534;chr3:146150007-146163534	chr3:146150321-146163534	chr3:146149833-146150006	chr3:146150174-146150320			45	21.05	37.21	35	11.63	13.56	37.21	13.56	-23.65	0.235578	0.596841
N	jcn_only_AA	Trpc6 , Dopey1	chr9	+	chr9:86507738-86512557;chr9:86507738-86510614	chr9:86507738-86512560		chr9:86510615-86512557;chr9:86512558-86512560	chr9:86512557-86512558;chr9:86512560-86512561		35	NA	24.62	NA	0	18.75	29.81	9.38	-20.44	0.231213	0.799378
N	alternative_acceptor	RP23-17J18.33 , Map4k3	chr17	-	chr17:80644400-80644491	chr17:80644409-80644491		chr17:80644400-80644408	chr17:80644399-80644400		100	92.31	95.29	100	100	92	95.29	100	4.71	0.695838	0.964188
K	intron_retention		chr3	-	chr3:79481880-79488958				chr3:79481879-79481880;chr3:79488958-79488959		0.51	0	8.29	4.92	5.1	7.87	0.51	5.1	4.59	0.712729	1
K	intron_retention	Eps15l1 , RP23-39F24.3	chr8	-	chr8:72373947-72378990				chr8:72373946-72373947;chr8:72378990-72378991		42.19	41.94	39.82	38.89	41.38	67.44	41.94	41.38	-0.56	0.87051	1
N	alternative_donor	Tnfrsf11a	chr1	+	chr1:105781149-105808142;chr1:105797287-105808142	chr1:105780830-105808142		chr1:105780830-105781148;chr1:105781149-105797286	chr1:105780829-105780830;chr1:105781148-105781149		95.65	94.12	66.67	NA	78.57	68.42	94.12	73.5	-20.62	0.347963	0.984089
N	alternative_acceptor	xloc_030012,xloc_030820	chr5	+	chr5:34475808-34485653	chr5:34475808-34482533		chr5:34482534-34485653	chr5:34485653-34485654		2.99	0	6.93	5.56	2.27	8.06	2.99	5.56	2.57	0.490305	0.964028
N	alternative_donor	Ivns1abp	chr1	+	chr1:151354760-151356128;chr1:151354694-151356128	chr1:151355312-151356128		chr1:151354694-151354759;chr1:151354760-151355311	chr1:151354693-151354694;chr1:151354759-151354760		0	0	5.06	0	0	0	0	0	0	0.42265	0.984089
N	alternative_acceptor	Btbd1	chr7	-	chr7:81797076-81800957;chr7:81797084-81800957	chr7:81800492-81800957		chr7:81797076-81797083;chr7:81797084-81800491	chr7:81797075-81797076;chr7:81797083-81797084		1.72	2.04	8.7	3.23	3.85	6.9	2.04	3.85	1.81	0.855029	0.978057
N	alternative_donor		chr7	-	chr7:44865003-44865492	chr7:44865003-44865471		chr7:44865472-44865492	chr7:44865492-44865493		100	100	100	100	95	100	100	100	0	0.42265	0.984089
K	intron_retention	RP23-201I4.9 , Srrm2	chr17	+	chr17:23822701-23823790				chr17:23822700-23822701;chr17:23823790-23823791		2.26	0.4	9.25	0.82	0	5.79	2.26	0.82	-1.44	0.854825	1
K	intron_retention	AC158971.1 , Fam109b , Smdt1	chr15	+	chr15:82346221-82347899				chr15:82346220-82346221;chr15:82347899-82347900		61.41	70	78.79	65.12	80.56	57.14	70	65.12	-4.88	0.620059	1
N	jcn_only_AD	Cnot10	chr9	-	chr9:114593513-114597478	chr9:114593513-114596604		chr9:114596605-114597478	chr9:114597478-114597479		0	0	9.72	0	0	9.09	0	0	0	0.964522	0.98035
N	alternative_acceptor	Jak3 , Insl3	chr8	+	chr8:71686126-71686854	chr8:71686126-71686790		chr8:71686791-71686854	chr8:71686854-71686855		0	0	13.51	0	12.5	3.85	0	3.85	3.85	0.87908	0.982805
N	jcn_only_AD	Qrich1 , RP23-250G8.14	chr9	+	chr9:108517241-108528588	chr9:108517253-108528588		chr9:108517241-108517252	chr9:108517240-108517241		11.9	26.09	29.79	50	28	26.92	26.09	28	1.91	0.259737	0.743994
N	jcn_only_AA	Trim12c	chr7	-	chr7:104348025-104353193;chr7:104346745-104353193	chr7:104348404-104353193					100	100	100	100	95	100	100	100	0	0.42265	0.799378
K	cassette	Mtmr14	chr6	+	chr6:113270702-113280602	chr6:113270702-113277789;chr6:113277946-113280602		chr6:113277790-113277945			73.08	56.67	57.33	72.58	65.67	66.05	57.33	66.05	8.72	0.404063	0.822999
N	alternative_acceptor		chr1	+	chr1:9827120-9838752;chr1:9827120-9840194	chr1:9827120-9865130		chr1:9838753-9840194;chr1:9840195-9865130	chr1:9840194-9840195;chr1:9865130-9865131		100	100	94.95	100	100	98.67	100	100	0	0.542206	0.964028
N	alternative_acceptor	xloc_021485,xloc_021579	chr2	+	chr2:35162094-35162760	chr2:35162094-35162734		chr2:35162735-35162760	chr2:35162760-35162761		0	0	5.48	NA	0	0	0	0	0	0.42265	0.964028
N	jcn_only_AA	Polb	chr8	-	chr8:22642357-22650488;chr8:22648253-22650488	chr8:22648257-22650488					100	100	93.88	100	100	100	100	100	0	0.42265	0.799378
N	jcn_only_AD	RP24-80K11.4 , Chd8	chr14	-	chr14:52237789-52243417;chr14:52237789-52257677;chr14:52237789-52244127	chr14:52237789-52244432		chr14:52243418-52244127;chr14:52244128-52244432;chr14:52244433-52257677	chr14:52244127-52244128;chr14:52244432-52244433;chr14:52257677-52257678		17.65	34.15	26.67	47.37	44.44	45.65	26.67	45.65	18.98	0.050178	0.743994
K	intron_retention	Pias4	chr10	-	chr10:81154373-81154447				chr10:81154372-81154373;chr10:81154447-81154448		0	0	3.92	0	0	8.51	0	0	0	0.96405	1
K	jcn_only_AA	xloc_032735,xloc_033736	chr6	+	chr6:34388893-34390079	chr6:34388893-34390054		chr6:34390055-34390079	chr6:34390079-34390080		100	100	92.19	100	93.48	97.67	100	97.67	-2.33	0.920077	0.970139
N	alternative_donor	Isg20l2	chr3	+	chr3:87930714-87931330;chr3:87931239-87931330	chr3:87930612-87931330		chr3:87930612-87930713;chr3:87930714-87931238	chr3:87930611-87930612;chr3:87930713-87930714		97.87	92.86	81.08	100	NA	87.5	92.86	93.75	0.89	0.728291	0.984089
N	jcn_only_AA	RP23-7P15.3 , Sbno2	chr10	-	chr10:80058730-80058804;chr10:80058706-80058804	chr10:80058733-80058804		chr10:80058706-80058729;chr10:80058730-80058732	chr10:80058705-80058706;chr10:80058729-80058730		14.14	17.89	7.95	12.55	12.56	13.13	14.14	12.56	-1.58	0.86004	0.948119
K	cassette	Tsc2	chr17	-	chr17:24600466-24602093	chr17:24600466-24601388;chr17:24601458-24602093		chr17:24601389-24601457			18	16	14.81	31.25	20	20.83	16	20.83	4.83	0.158585	0.822999
N	jcn_only_AA	Zfp949	chr9	+	chr9:88548509-88551985;chr9:88548509-88552661	chr9:88548509-88552715		chr9:88551986-88552661;chr9:88552662-88552715	chr9:88552661-88552662;chr9:88552715-88552716		NA	100	78.26	NA	100	73.68	89.13	86.84	-2.29	0.905943	0.966369
N	alternative_acceptor	Ino80d	chr1	-	chr1:63093441-63093639;chr1:63093390-63093639	chr1:63093532-63093639		chr1:63093390-63093440;chr1:63093441-63093531	chr1:63093389-63093390;chr1:63093440-63093441		56.25	27.27	54.55	NA	53.85	43.18	54.55	48.52	-6.03	0.832861	0.976176
K	intron_retention	Plxdc2 , Pcif1	chr2	+	chr2:164889267-164889385				chr2:164889266-164889267;chr2:164889385-164889386		0	0	5	0	0	9.52	0	0	0	0.912487	1
K	cassette	Brd8	chr18	-	chr18:34609950-34611131	chr18:34609950-34610409;chr18:34610629-34611131		chr18:34610410-34610628			85.33	77.27	82.91	82.35	81.82	80.49	82.91	81.82	-1.09	0.917617	0.967616
N	jcn_only_AA	Med1	chr11	-	chr11:98153026-98158328;chr11:98153126-98158328;chr11:98154250-98158328;chr11:98158135-98158328;chr11:98154907-98158328	chr11:98152964-98158328		chr11:98152964-98153025;chr11:98153026-98153125;chr11:98153126-98154249;chr11:98154250-98154906;chr11:98154907-98158134	chr11:98152963-98152964;chr11:98153025-98153026;chr11:98153125-98153126;chr11:98154249-98154250;chr11:98154906-98154907		15	18.18	3.85	19.35	3.45	6.67	15	6.67	-8.33	0.718781	0.883213
K	intron_retention	Rnpepl1	chr1	+	chr1:92917747-92918017				chr1:92917746-92917747;chr1:92918017-92918018		0	0	5.49	0	0	4.04	0	0	0	0.978435	1
N	alternative_donor	Mbnl1	chr3	+	chr3:60473174-60500980	chr3:60500812-60500980		chr3:60473174-60500811	chr3:60473173-60473174		3.7	7.14	27.17	7.69	7.69	10.29	7.14	7.69	0.55	0.631504	0.984089
N	mutually_exclusive	RP23-411N10.2	chr9	+	chr9:21526308-21535907,chr9:21535998-21539841	chr9:21526308-21528762,chr9:21529084-21539841	chr9:21535908-21535997	chr9:21528763-21529083			100	100	100	100	90.91	91.67	100	91.67	-8.33	0.184279	0.834107
K	alternative_donor	AC126938.1	chr5	+	chr5:121292853-121295374	chr5:121292859-121295374		chr5:121292853-121292858	chr5:121292852-121292853		27.27	40	31.43	NA	40	31.03	31.43	35.52	4.09	0.692957	0.984089
N	jcn_only_AA	Cept1	chr3	-	chr3:106520080-106533354;chr3:106531249-106533354;chr3:106531279-106533354	chr3:106512871-106533354					2.78	1.52	1.72	7.14	0	0.52	1.72	0.52	-1.2	0.835357	0.935115
K	jcn_only_AD	xloc_037709,xloc_038710	chr7	-	chr7:79459586-79459710	chr7:79459586-79459688		chr7:79459689-79459710	chr7:79459710-79459711		100	100	86.42	100	100	100	100	100	0	0.42265	0.743994
K	intron_retention	Pml	chr9	-	chr9:58233248-58234352				chr9:58233247-58233248;chr9:58234352-58234353		0.57	1.28	14.53	0.62	1.76	8.8	1.28	1.76	0.48	0.958637	1
N	alternative_acceptor		chr4	+	chr4:155626890-155630208	chr4:155626890-155628695		chr4:155628696-155630208	chr4:155630208-155630209		100	100	100	NA	93.75	100	100	96.88	-3.12	0.5	0.964028
N	coord_cassette	Zcchc17	chr4	-	chr4:130338585-130359875	chr4:130338585-130349264;chr4:130349323-130354135;chr4:130354257-130359875		chr4:130349265-130349322;chr4:130354136-130354256			92	92.68	100	90	100	100	92.68	100	7.32	0.696164	0.811404
N	cassette	Ctbp1	chr5	-	chr5:33267038-33274778;chr5:33261154-33274778	chr5:33261154-33269441,chr5:33267038-33269441;chr5:33269635-33274778		chr5:33269442-33269634			91.93	90.91	81.52	91.43	94.74	93.98	90.91	93.98	3.07	0.248917	0.822999
N	alternative_acceptor	xloc_021623,xloc_022304	chr2	+	chr2:127248810-127256004	chr2:127248810-127252821		chr2:127252822-127256004	chr2:127256004-127256005		2.22	5.88	20.75	4.35	3.45	23.81	5.88	4.35	-1.53	0.921266	0.985781
K	alternative_acceptor	Fam96b	chr8	-	chr8:104641089-104641310	chr8:104641094-104641310		chr8:104641089-104641093	chr8:104641088-104641089		97.06	94.59	94.81	100	100	100	94.81	100	5.19	0.029243	0.964028
K	jcn_only_AD	Fmnl2	chr2	+	chr2:53130459-53131839	chr2:53130506-53131839		chr2:53130459-53130505	chr2:53130458-53130459		NA	54.55	61.11	68.42	55.7	62.37	57.83	62.37	4.54	0.446894	0.743994
N	cassette	Rp1 , Uxs1	chr1	-	chr1:43750363-43755698	chr1:43750363-43753716;chr1:43753821-43755698		chr1:43753717-43753820			100	98.88	100	100	100	93.94	100	100	0	0.502195	0.822999
K	jcn_only_AD	Cnot4	chr6	-	chr6:35056269-35064897	chr6:35056269-35064888		chr6:35064889-35064897	chr6:35064897-35064898		16	22.22	21.17	26.67	21.05	25.61	21.17	25.61	4.44	0.147169	0.743994
K	intron_retention		chr2	+	chr2:127043544-127043646				chr2:127043543-127043544;chr2:127043646-127043647		0	0	8.26	0	0	0	0	0	0	0.666667	1
N	jcn_only_AD	Mark4	chr7	-	chr7:19451757-19458443	chr7:19451757-19456956		chr7:19456957-19458443	chr7:19458443-19458444		0	0	7.69	14.29	12.5	5	0	12.5	12.5	0.104696	0.743994
N	coord_cassette	Mgat4a	chr1	-	chr1:37462968-37490259	chr1:37462968-37464420;chr1:37464535-37466536;chr1:37466580-37490259		chr1:37464421-37464534;chr1:37466537-37466579			NA	75	96.67	100	94.74	97.35	85.84	97.35	11.51	0.478054	0.732977
K	cassette	Rbm5	chr9	-	chr9:107754489-107756908	chr9:107754489-107755852;chr9:107755914-107756908		chr9:107755853-107755913			100	100	93.16	97.4	96.45	96.86	100	96.86	-3.14	0.755285	0.904513
K	intron_retention		chr7	-	chr7:141265292-141265376				chr7:141265291-141265292;chr7:141265376-141265377		2.15	2.3	10.16	3.63	3.09	7.47	2.3	3.63	1.33	0.992896	1
K	alternative_first_exon	Aig1	chr10	-	chr10:13829399-13832461,chr10:13829399-13836925;chr10:13829399-13868617;chr10:13829399-13855135	chr10:13829399-13829627	chr10:13868618-13868980;chr10:13855136-13855260	chr10:13829628-13829829			0	0	0	NA	0	5	0	2.5	2.5	0.5	0.73488
N	cassette	Srcap , RP24-159C12.7 , Tmem265	chr7	+	chr7:127512631-127515941;chr7:127512339-127515941	chr7:127512339-127514164,chr7:127512631-127514164;chr7:127514241-127515941		chr7:127514165-127514240			69.05	85	89.19	56.25	100	100	85	100	15	0.803708	0.923596
N	jcn_only_AA	Rbbp8	chr18	+	chr18:11718931-11720544	chr18:11718931-11720509		chr18:11720510-11720544	chr18:11720544-11720545		0	0	5.13	0	0	4.85	0	0	0	0.970269	0.987806
K	intron_retention		chr5	-	chr5:137297514-137297798				chr5:137297513-137297514;chr5:137297798-137297799		1.99	0	12.2	0	0	5.34	1.99	0	-1.99	0.797181	1
N	alternative_acceptor	Atp10a	chr7	+	chr7:58813851-58816156	chr7:58813851-58814452		chr7:58814453-58816156	chr7:58816156-58816157		8.33	NA	25	14.29	3.7	15.38	16.66	14.29	-2.38	0.62685	0.964028
N	coord_cassette	Gpbp1 , RP23-359G8.3 , RP23-359G8.2	chr13	-	chr13:111440817-111448932	chr13:111440817-111443320;chr13:111443407-111447895;chr13:111447956-111448932		chr13:111443321-111443406;chr13:111447896-111447955			0	0	0	0	5.26	0	0	0	0	0.42265	0.732977
K	intron_retention	Bnip2	chr9	+	chr9:70002112-70003378				chr9:70002111-70002112;chr9:70003378-70003379		1.85	0	7.21	3.01	4.61	8.59	1.85	4.61	2.76	0.889494	1
K	jcn_only_AD	Npepps	chr11	-	chr11:97244536-97248231	chr11:97244536-97248201		chr11:97248202-97248231	chr11:97248231-97248232		100	87.5	96.88	100	100	100	96.88	100	3.12	0.300018	0.743994
N	mutually_exclusive	Smox	chr2	+	chr2:131520269-131520411,chr2:131521172-131524742;chr2:131520269-131524243,chr2:131524334-131524742	chr2:131520269-131522058,chr2:131522220-131524742	chr2:131520412-131521171;chr2:131524244-131524333	chr2:131522059-131522219			100	NA	76.92	NA	61.11	100	88.46	80.56	-7.91	0.766587	0.857367
K	intron_retention	Trim3	chr7	-	chr7:105611470-105612606				chr7:105611469-105611470;chr7:105612606-105612607		7.5	0	24.32	NA	4.55	9.3	7.5	6.93	-0.57	0.894094	1
K	jcn_only_AA	Wrap73	chr4	+	chr4:154156293-154167107	chr4:154156293-154156531		chr4:154156532-154167107	chr4:154167107-154167108		100	84	100	100	100	NA	100	100	0	0.42265	0.799378
K	jcn_only_AA	Mterf3	chr13	-	chr13:66917169-66922755	chr13:66917174-66922755		chr13:66917169-66917173	chr13:66917168-66917169		100	100	97.67	100	90.91	93.94	100	93.94	-6.06	0.246759	0.799378
K	jcn_only_AD	Cdk2ap2	chr19	+	chr19:4097908-4098004	chr19:4097918-4098004		chr19:4097908-4097917	chr19:4097907-4097908		94.17	94.64	94.25	100	96.55	96.15	94.25	96.55	2.3	0.117346	0.743994
N	jcn_only_AD	Adnp2	chr18	-	chr18:80137574-80138152;chr18:80137574-80142648	chr18:80137574-80139034		chr18:80138153-80139034;chr18:80139035-80142648	chr18:80139034-80139035;chr18:80142648-80142649		0	0	0	16.67	NA	0	0	8.34	8.34	0.5	0.743994
K	intron_retention	Itih5 , Commd9	chr2	+	chr2:101898903-101899868				chr2:101898902-101898903;chr2:101899868-101899869		0	0	7.92	0	0	0	0	0	0	0.666667	1
N	cassette	Uros	chr7	-	chr7:133690594-133697668	chr7:133690594-133691085;chr7:133691167-133697668		chr7:133691086-133691166			NA	100	100	53.85	100	NA	100	76.92	-23.08	0.5	0.822999
K	cassette	Dclre1c , Mapkap1	chr2	+	chr2:34407255-34444257	chr2:34407255-34435132;chr2:34435223-34444257		chr2:34435133-34435222			91.94	100	100	NA	100	83.87	100	91.94	-8.06	0.624262	0.857434
N	intron_retention		chr1	-	chr1:171230088-171231176				chr1:171230087-171230088;chr1:171231176-171231177		NA	50	91.84	NA	100	98.04	70.92	99.02	28.1	0.613249	1
N	jcn_only_AA	Armc5	chr7	+	chr7:128243473-128244024;chr7:128243473-128244134	chr7:128243473-128244131		chr7:128244025-128244131;chr7:128244132-128244134	chr7:128244131-128244132;chr7:128244134-128244135		7.04	16.28	19.12	0	0	12.12	16.28	0	-16.28	0.137617	0.799378
K	intron_retention	Tk1	chr11	-	chr11:117816140-117816446				chr11:117816139-117816140;chr11:117816446-117816447		0	0	10.32	0	0	NA	0	0	0	0.666667	1
K	intron_retention	Mef2d	chr3	+	chr3:88168345-88168631				chr3:88168344-88168345;chr3:88168631-88168632		41.86	38.1	61.7	30	30	45	41.86	30	-11.86	0.729091	1
K	jcn_only_AA	Mtfr1l	chr4	-	chr4:134529302-134530274	chr4:134529411-134530274		chr4:134529302-134529410	chr4:134529301-134529302		100	95.83	100	100	100	94.12	100	100	0	0.825346	0.93058
N	jcn_only_AA	Hnrnpa2b1	chr6	-	chr6:51462056-51463410;chr6:51463255-51463410;chr6:51462581-51463410;chr6:51462565-51463410	chr6:51461434-51463410		chr6:51461434-51462055;chr6:51462056-51462564;chr6:51462565-51462580;chr6:51462581-51463254	chr6:51461433-51461434;chr6:51462055-51462056;chr6:51462564-51462565;chr6:51462580-51462581		9.35	11.51	6.43	21.8	17.46	12.14	9.35	17.46	8.11	0.083432	0.799378
K	intron_retention	Isoc2a , Zdhhc13	chr7	+	chr7:48808927-48811324				chr7:48808926-48808927;chr7:48811324-48811325		0	0	7.02	0	0	3.85	0	0	0	0.983463	1
N	alternative_acceptor	Specc1 , A730071L15Rik	chr11	+	chr11:62161911-62205383	chr11:62161911-62169837		chr11:62169838-62205383	chr11:62205383-62205384		0	0	4.05	NA	0	6.25	0	3.12	3.12	0.673206	0.964188
N	alternative_last_exon	Naip6	chr13	-	chr13:100299188-100301334;chr13:100297054-100301334	chr13:100300852-100301334	chr13:100296885-100297053	chr13:100298261-100300851			100	100	100	NA	94.44	94.74	100	94.59	-5.41	0.017647	0.781733
N	jcn_only_AD	Adcy9 , Atp6v1a	chr16	-	chr16:44116883-44119620;chr16:44116883-44139461;chr16:44116883-44118250;chr16:44116883-44138956;chr16:44116883-44134382;chr16:44116883-44138991;chr16:44116883-44138961;chr16:44116883-44138947;chr16:44116883-44138965;chr16:44116883-44139510	chr16:44116883-44138403		chr16:44118251-44119620;chr16:44119621-44134382;chr16:44134383-44138403;chr16:44138404-44138947;chr16:44138948-44138956;chr16:44138957-44138961;chr16:44138962-44138965;chr16:44138966-44138991;chr16:44138992-44139461;chr16:44139462-44139510	chr16:44119620-44119621;chr16:44134382-44134383;chr16:44138403-44138404;chr16:44138947-44138948;chr16:44138956-44138957;chr16:44138961-44138962;chr16:44138965-44138966;chr16:44138991-44138992;chr16:44139461-44139462;chr16:44139510-44139511		0.36	0	0.54	3.39	6.02	2.21	0.36	3.39	3.03	0.083824	0.743994
K	jcn_only_AD	Whamm , RP24-225H21.2	chr7	+	chr7:81574703-81578150	chr7:81574720-81578150		chr7:81574703-81574719	chr7:81574702-81574703		100	100	95.35	100	95.61	89.81	100	95.61	-4.39	0.393341	0.743994
N	alternative_acceptor		chr10	-	chr10:88323036-88324581;chr10:88323525-88324581	chr10:88323471-88324581		chr10:88323036-88323470;chr10:88323471-88323524	chr10:88323035-88323036;chr10:88323470-88323471		NA	44.44	5.56	5.91	2.89	10.94	25	5.91	-19.09	0.515844	0.964028
N	jcn_only_AD	Ift22	chr5	+	chr5:136908271-136911123	chr5:136911047-136911123		chr5:136908271-136911046	chr5:136908270-136908271		0	7.84	0	0	0	0	0	0	0	0.42265	0.743994
K	intron_retention		chr14	+	chr14:55678031-55678223				chr14:55678030-55678031;chr14:55678223-55678224		5.03	2.25	10.7	0	0	1.14	5.03	0	-5.03	0.365722	1
N	cassette	Nrm	chr17	+	chr17:35861518-35864510;chr17:35863636-35864510	chr17:35863636-35864111,chr17:35861518-35864111;chr17:35864289-35864510		chr17:35864112-35864288			96.85	94.67	100	100	97.06	100	96.85	100	3.15	0.379881	0.822999
N	cassette	Zfp422 , Rassf4	chr6	-	chr6:116647710-116661842	chr6:116647710-116659524;chr6:116659601-116661842		chr6:116659525-116659600			97.55	100	94.9	96.35	97.33	97.99	97.55	97.33	-0.22	0.879646	0.955527
K	intron_retention	Crk	chr11	+	chr11:75679665-75692196				chr11:75679664-75679665;chr11:75692196-75692197		0	0	8.53	0	2.63	6.06	0	2.63	2.63	0.877206	1
N	alternative_acceptor	Uckl1 , Zfp512b	chr2	-	chr2:181575035-181581855;chr2:181575038-181581855	chr2:181576659-181581855		chr2:181575035-181575037;chr2:181575038-181576658	chr2:181575034-181575035;chr2:181575037-181575038		2.38	4.76	17.65	NA	0	22.22	4.76	11.11	6.35	0.843949	0.977235
N	jcn_only_AD	Vps37b	chr5	-	chr5:124010860-124011649;chr5:124010860-124032101;chr5:124010860-124022401	chr5:124010860-124045217		chr5:124011650-124022401;chr5:124022402-124032101;chr5:124032102-124045217	chr5:124022401-124022402;chr5:124032101-124032102;chr5:124045217-124045218		0	0	6.82	0	0	0	0	0	0	0.42265	0.743994
K	intron_retention	Pabpc1	chr15	-	chr15:36596100-36596518				chr15:36596099-36596100;chr15:36596518-36596519		0	4.35	23.81	0	0	11.36	4.35	0	-4.35	0.856886	1
N	jcn_only_AA	Msr1	chr8	-	chr8:39581866-39589289;chr8:39581885-39589289;chr8:39587234-39589289	chr8:39543383-39589289		chr8:39543383-39581865;chr8:39581866-39581884;chr8:39581885-39587233	chr8:39543382-39543383;chr8:39581865-39581866;chr8:39581884-39581885		8.11	3.57	2.3	0	0	4.05	3.57	0	-3.57	0.215079	0.799378
K	intron_retention	Eml2	chr7	+	chr7:19202597-19202976				chr7:19202596-19202597;chr7:19202976-19202977		0	0	7.32	0	0	9.26	0	0	0	0.980462	1
N	alternative_acceptor	Tmem171	chr13	-	chr13:98686520-98688347;chr13:98688131-98688347;chr13:98686444-98688347	chr13:98686517-98688347		chr13:98686444-98686516;chr13:98686517-98686519;chr13:98686520-98688130	chr13:98686443-98686444;chr13:98686516-98686517;chr13:98686519-98686520		78.26	83.33	70.37	79.26	73.2	81.03	78.26	79.26	1	0.915331	0.98537
K	intron_retention	Rc3h2	chr2	-	chr2:37377437-37377850				chr2:37377436-37377437;chr2:37377850-37377851		0	NA	9.88	NA	0	0	4.94	0	-4.94	0.75	1
N	alternative_acceptor	Sult2a3 , Hras	chr7	-	chr7:141192203-141192441;chr7:141192341-141192441	chr7:141192291-141192441		chr7:141192203-141192290;chr7:141192291-141192340	chr7:141192202-141192203;chr7:141192290-141192291		100	100	93.44	100	100	100	100	100	0	0.42265	0.964028
N	alternative_donor	Abcb1b , Rufy3	chr5	+	chr5:88645602-88647218	chr5:88645613-88647218		chr5:88645602-88645612	chr5:88645601-88645602		0	0	11.21	0	0	3.01	0	0	0	0.544971	0.984089
N	cassette	Itga8 , Trp53bp1	chr2	-	chr2:121216172-121223704	chr2:121216172-121221157;chr2:121221251-121223704		chr2:121221158-121221250			100	100	85.29	NA	100	100	100	100	0	0.42265	0.822999
K	jcn_only_AA	Wac	chr18	+	chr18:7870028-7871548	chr18:7870028-7871530		chr18:7871531-7871548	chr18:7871548-7871549		6.76	20.25	7.33	3.33	10.81	11.11	7.33	10.81	3.48	0.590919	0.831639
N	alternative_donor	Lpp	chr16	+	chr16:24889960-24971830	chr16:24920293-24971830		chr16:24889960-24920292	chr16:24889959-24889960		0	0	2.38	NA	0	7.5	0	3.75	3.75	0.572846	0.984089
K	intron_retention	Asl	chr5	-	chr5:130024097-130024293				chr5:130024096-130024097;chr5:130024293-130024294		14.29	10.2	20	0	13.33	14.29	14.29	13.33	-0.96	0.698753	1
K	intron_retention	Med12 , RP23-440J15.7 , Nlgn3	chrX	+	chrX:101294013-101294087				chrX:101294012-101294013;chrX:101294087-101294088		67.5	59.09	58.57	36	37.5	48.28	59.09	37.5	-21.59	0.032263	1
N	jcn_only_AD		chr9	-	chr9:41015037-41016606	chr9:41015037-41016597		chr9:41016598-41016606	chr9:41016606-41016607		96.37	89.95	96.8	94.29	96.83	94.4	96.37	94.4	-1.97	0.761073	0.872371
N	jcn_only_AD	Tk2	chr8	-	chr8:104247685-104248064;chr8:104247685-104248025	chr8:104247685-104248400		chr8:104248026-104248064;chr8:104248065-104248400	chr8:104248064-104248065;chr8:104248400-104248401		97.5	94.74	80	NA	75	100	94.74	87.5	-7.24	0.842054	0.913898
N	cassette	Bsph2 , Mki67	chr7	-	chr7:135705786-135708765	chr7:135705786-135707360;chr7:135708321-135708765		chr7:135707361-135708320			87.55	88.51	85.17	72.22	96	89.92	87.55	89.92	2.37	0.898943	0.962774
N	alternative_acceptor	Cdk11b	chr4	+	chr4:124700574-124705612	chr4:124700574-124700720		chr4:124700721-124705612	chr4:124705612-124705613		70	50	93.44	68.75	100	92.96	70	92.96	22.96	0.36799	0.964028
K	intron_retention		chr8	+	chr8:88306771-88308640				chr8:88306770-88306771;chr8:88308640-88308641		0	0	13.19	16.67	0	0	0	0	0	0.857856	1
K	intron_retention	Polb	chr8	-	chr8:22631520-22637067				chr8:22631519-22631520;chr8:22637067-22637068		1.85	0	7.41	3.33	0	3.45	1.85	3.33	1.48	0.89801	1
N	cassette	Pstpip1	chr9	+	chr9:56120654-56123261	chr9:56120654-56122758;chr9:56122822-56123261		chr9:56122759-56122821			97.17	94.29	98.67	100	97.7	97.65	97.17	97.7	0.53	0.323581	0.822999
N	alternative_donor	Umad1 , RP24-267I24.5 , Nagk	chr6	+	chr6:83796992-83797176;chr6:83797071-83797176	chr6:83797093-83797176		chr6:83796992-83797070;chr6:83797071-83797092	chr6:83796991-83796992;chr6:83797070-83797071		1.69	4.1	7.56	0	3.17	5	4.1	3.17	-0.93	0.485465	0.984089
N	jcn_only_AA	Zfr	chr15	+	chr15:76693725-76693871	chr15:76693725-76693867		chr15:76693868-76693871	chr15:76693871-76693872		100	100	100	NA	92.31	100	100	96.16	-3.84	0.5	0.799378
N	jcn_only_AD	Arhgap22 , RP23-388I12.2	chr14	+	chr14:33271984-33298703	chr14:33298235-33298703		chr14:33271984-33298234	chr14:33271983-33271984		0	0	2.41	0	0	7.46	0	0	0	0.575371	0.776164
N	alternative_last_exon	Rap1gds1	chr3	-	chr3:138927713-138945662	chr3:138941859-138945662	chr3:138925902-138927712	chr3:138940766-138941858			98.39	97.67	98.91	95.24	91.3	97.67	98.39	95.24	-3.15	0.189307	0.825825
N	alternative_first_exon	Stx16	chr2	+	chr2:174077139-174090620,chr2:174077190-174090620	chr2:174084658-174090620	chr2:174076308-174077138	chr2:174084576-174084657			29.73	28	41.98	40	13.04	33.63	29.73	33.63	3.9	0.66969	0.844649
K	intron_retention	Tsen54	chr11	+	chr11:115821008-115821655				chr11:115821007-115821008;chr11:115821655-115821656		0	0	10.53	0	NA	0	0	0	0	0.666667	1
K	jcn_only_AA	Cops2	chr2	-	chr2:125842712-125844809;chr2:125842760-125844809	chr2:125842733-125844809		chr2:125842712-125842732;chr2:125842733-125842759	chr2:125842711-125842712;chr2:125842732-125842733		40.82	30	43.54	44	32.65	42.54	40.82	42.54	1.72	0.783057	0.914577
N	alternative_acceptor	Fchsd1	chr18	-	chr18:37967896-37968213;chr18:37967891-37968213	chr18:37967902-37968213		chr18:37967891-37967895;chr18:37967896-37967901	chr18:37967890-37967891;chr18:37967895-37967896		26.67	6.67	10.34	NA	0	0	10.34	0	-10.34	0.141394	0.964028
N	jcn_only_AD	Cabin1	chr10	-	chr10:75658798-75660416;chr10:75658798-75684291;chr10:75658798-75662596;chr10:75658798-75668014;chr10:75658798-75667763	chr10:75658798-75667541		chr10:75660417-75662596;chr10:75662597-75667541;chr10:75667542-75667763;chr10:75667764-75668014;chr10:75668015-75684291	chr10:75662596-75662597;chr10:75667541-75667542;chr10:75667763-75667764;chr10:75668014-75668015;chr10:75684291-75684292		0	0	3.85	0	20.51	20	0	20	20	0.208894	0.743994
N	jcn_only_AA	Abcb6 , RP23-321N22.4 , Atg9a	chr1	-	chr1:75190881-75191823;chr1:75191548-75191823	chr1:75190878-75191823		chr1:75190878-75190880;chr1:75190881-75191547	chr1:75190877-75190878;chr1:75190880-75190881		48.48	59.09	40.28	34.88	36.96	27.03	48.48	34.88	-13.6	0.075598	0.799378
K	intron_retention	Tnfrsf14	chr4	-	chr4:154926725-154927138				chr4:154926724-154926725;chr4:154927138-154927139		0	0	7.48	1.22	0.89	6.8	0	1.22	1.22	0.955706	1
N	alternative_first_exon	Pclo , Zscan25	chr5	+	chr5:145283785-145286307;chr5:145280628-145286307	chr5:145283781-145286307	chr5:145280500-145280627	chr5:145283351-145283780			100	92.59	100	72.73	100	100	100	100	0	0.546709	0.769201
K	cassette	Rabepk	chr2	-	chr2:34790656-34797374	chr2:34790656-34795171;chr2:34795330-34797374		chr2:34795172-34795329			95	100	100	100	86.96	100	100	100	0	0.611211	0.856154
K	intron_retention	Rbm5	chr9	-	chr9:107760392-107765494				chr9:107760391-107760392;chr9:107765494-107765495		4.76	0	7.98	0	0	2.36	4.76	0	-4.76	0.595758	1
N	alternative_acceptor	Slc30a7	chr3	-	chr3:115978780-115981761	chr3:115981308-115981761		chr3:115978780-115981307	chr3:115978779-115978780		0	0	7.02	0	2.63	3.64	0	2.63	2.63	0.929254	0.985781
K	alternative_donor	Man2c1	chr9	+	chr9:57131259-57131531;chr9:57131286-57131531	chr9:57131282-57131531		chr9:57131259-57131281;chr9:57131282-57131285	chr9:57131258-57131259;chr9:57131281-57131282		100	90	94.59	100	100	100	94.59	100	5.41	0.217478	0.984089
K	intron_retention		chr19	-	chr19:4266638-4267746				chr19:4266637-4266638;chr19:4267746-4267747		0	0	3.88	0	0	8	0	0	0	0.901698	1
N	jcn_only_AA	Srrm1	chr4	-	chr4:135342544-135343863;chr4:135342574-135343863	chr4:135342484-135343863		chr4:135342484-135342543;chr4:135342544-135342573	chr4:135342483-135342484;chr4:135342543-135342544		4.9	4.76	5.3	9.71	1.49	4.56	4.9	4.56	-0.34	0.921708	0.970174
N	alternative_last_exon		chr17	+	chr17:26682726-26694478,chr17:26682726-26695403;chr17:26682726-26699211	chr17:26682726-26695354	chr17:26699212-26699644	chr17:26695355-26697951			85.71	87.18	92.93	100	89.58	87.93	87.18	89.58	2.4	0.434524	0.841998
N	jcn_only_AD	Ash1l	chr3	+	chr3:88993378-89001772;chr3:88999925-89001772	chr3:88985791-89001772		chr3:88985791-88993377;chr3:88993378-88999924	chr3:88985790-88985791;chr3:88993377-88993378		100	100	89.87	NA	100	100	100	100	0	0.42265	0.743994
K	intron_retention	Sptan1	chr2	+	chr2:30014173-30015588				chr2:30014172-30014173;chr2:30015588-30015589		0	0	9.43	0	0	0	0	0	0	0.666667	1
N	alternative_donor	Arhgap45	chr10	+	chr10:80022536-80024662;chr10:80022356-80024662	chr10:80024545-80024662		chr10:80022356-80022535;chr10:80022536-80024544	chr10:80022355-80022356;chr10:80022535-80022536		1.12	0.72	6.19	0	2.17	5.94	1.12	2.17	1.05	0.99191	0.998842
N	jcn_only_AD		chr16	-	chr16:57391511-57391568;chr16:57391511-57391608;chr16:57391511-57391622	chr16:57391511-57391581					54.55	31.25	95.45	4.35	26.67	NA	54.55	15.51	-39.04	0.134004	0.743994
K	cassette	Hps3	chr3	-	chr3:20018920-20022757	chr3:20018920-20019802;chr3:20019958-20022757		chr3:20019803-20019957			82.76	57.14	76.07	NA	100	87.5	76.07	93.75	17.68	0.117015	0.822999
K	intron_retention	Atxn7l1	chr12	+	chr12:33217817-33249850				chr12:33217816-33217817;chr12:33249850-33249851		0	0	14.04	0	0	2.5	0	0	0	0.8115	1
K	intron_retention	Zfp704 , AC087062.5	chr3	-	chr3:94959852-94960414				chr3:94959851-94959852;chr3:94960414-94960415		100	100	100	100	83.33	92.11	100	92.11	-7.89	0.410052	1
K	alternative_first_exon	Umad1 , RP24-267I24.5 , Zfml	chr6	+	chr6:83914480-83934948;chr6:83867243-83934948	chr6:83930166-83934948	chr6:83914367-83914479;chr6:83867109-83867242	chr6:83928652-83930165			100	100	96.65	100	100	93.07	100	100	0	0.67469	0.844649
N	alternative_donor	Birc6	chr17	+	chr17:74693522-74696236	chr17:74693526-74696236		chr17:74693522-74693525	chr17:74693521-74693522		100	100	97.76	100	87.69	93.85	100	93.85	-6.15	0.265205	0.984089
N	jcn_only_AA	Xiap	chrX	+	chrX:42068873-42095114;chrX:42068873-42096612;chrX:42068873-42094366	chrX:42068873-42095168					0	0	0	0	0	7.14	0	0	0	0.42265	0.799378
K	intron_retention	Maob , Tlr7	chrX	-	chrX:167308486-167308788				chrX:167308485-167308486;chrX:167308788-167308789		0	0	6.71	0	0	3.9	0	0	0	0.930732	1
K	intron_retention	Atp7a	chrX	+	chrX:106100619-106101859				chrX:106100618-106100619;chrX:106101859-106101860		0	0	6.12	0	NA	1.79	0	0.9	0.9	0.913913	1
K	cassette	Klhl18	chr9	-	chr9:110446873-110455356	chr9:110446873-110450719;chr9:110450861-110455356		chr9:110450720-110450860			100	NA	91.67	100	100	100	95.84	100	4.16	0.5	0.822999
K	alternative_acceptor	Spag7 , Camta2	chr11	-	chr11:70683418-70683889;chr11:70683366-70683889	chr11:70683351-70683889		chr11:70683351-70683365;chr11:70683366-70683417	chr11:70683350-70683351;chr11:70683365-70683366		97.89	98.51	91.15	93.22	96	95.83	97.89	95.83	-2.06	0.766193	0.972126
N	jcn_only_AA	Ints1	chr5	-	chr5:139768497-139768863	chr5:139768762-139768863		chr5:139768497-139768761	chr5:139768496-139768497		0	0	6.06	0	0	0	0	0	0	0.42265	0.799378
K	cassette	Axin1	chr17	+	chr17:26190232-26193938	chr17:26190232-26192515;chr17:26192624-26193938		chr17:26192516-26192623			16.09	33.33	15.6	27.27	37.5	19.35	16.09	27.27	11.18	0.463188	0.822999
N	jcn_only_AD	Cnot6	chr11	-	chr11:49702655-49704945;chr11:49702655-49707403;chr11:49702655-49712353	chr11:49702655-49707431		chr11:49704946-49707403;chr11:49707404-49707431;chr11:49707432-49712353	chr11:49707403-49707404;chr11:49707431-49707432;chr11:49712353-49712354		0	0	5.33	0	NA	0	0	0	0	0.42265	0.743994
K	intron_retention	Map3k20	chr2	+	chr2:72398426-72410148				chr2:72398425-72398426;chr2:72410148-72410149		0	0	7.69	0	0	3.7	0	0	0	0.912182	1
K	jcn_only_AD	Gng12	chr6	+	chr6:66896516-66914452	chr6:66896528-66914452		chr6:66896516-66896527	chr6:66896515-66896516		81.37	73.58	86.79	82.22	87.67	85.8	81.37	85.8	4.43	0.353305	0.743994
K	intron_retention		chr7	+	chr7:127579733-127579809				chr7:127579732-127579733;chr7:127579809-127579810		0	0	12.66	0	0	15	0	0	0	0.990967	1
N	jcn_only_AD	Polr1a , RP24-378F2.1	chr6	+	chr6:71929788-71931593	chr6:71930849-71931593		chr6:71929788-71930848	chr6:71929787-71929788		0	0	0	0	0	14.29	0	0	0	0.42265	0.743994
K	alternative_first_exon	Prkacb	chr3	-	chr3:146757769-146804009;chr3:146757769-146781146;chr3:146757769-146770515;chr3:146757769-146769933	chr3:146757769-146812637	chr3:146781147-146781416;chr3:146770516-146770781;chr3:146769934-146770261	chr3:146812638-146812960			22.42	19.3	18.79	27.27	18.52	32	19.3	27.27	7.97	0.279375	0.642893
N	alternative_acceptor	Sltm	chr9	+	chr9:70572177-70573456;chr9:70572177-70573513;chr9:70572177-70573510	chr9:70572177-70573684		chr9:70573457-70573510;chr9:70573511-70573513;chr9:70573514-70573684	chr9:70573510-70573511;chr9:70573513-70573514;chr9:70573684-70573685		0	15	1.55	NA	0	1.35	1.55	0.68	-0.88	0.416668	0.964028
N	jcn_only_AA		chr9	+	chr9:109931941-109963360;chr9:109931941-109944883	chr9:109931941-109978849		chr9:109944884-109963360;chr9:109963361-109978849	chr9:109963360-109963361;chr9:109978849-109978850		95.51	100	95	100	91.84	97.83	95.51	97.83	2.32	0.928728	0.972203
K	intron_retention	Rars2	chr4	+	chr4:34659555-34659983				chr4:34659554-34659555;chr4:34659983-34659984		0	0	7.14	0	0	15.38	0	0	0	0.737042	1
K	jcn_only_AD	Donson , RP23-280L21.5 , Atp5o , Cryzl1	chr16	-	chr16:91689916-91699176	chr16:91689916-91690703					100	100	94.44	100	94.12	100	100	100	0	0.970358	0.983314
N	cassette	Vps13d , Slc26a7	chr4	-	chr4:145149349-145154568	chr4:145149349-145152646;chr4:145152799-145154568		chr4:145152647-145152798			100	100	93	100	100	96.74	100	100	0	0.663156	0.869792
K	intron_retention	Zfp704 , Setdb1	chr3	-	chr3:95337266-95338345				chr3:95337265-95337266;chr3:95338345-95338346		10	6.38	32	NA	0	55.56	10	27.78	17.78	0.935263	1
K	alternative_acceptor	xloc_021434,xloc_022714	chr2	+	chr2:25502559-25502870	chr2:25502559-25502856		chr2:25502857-25502870	chr2:25502870-25502871		0	0	8.33	5	8	1.96	0	5	5	0.543714	0.964028
K	intron_retention	Zfhx4 , Proser1	chr3	+	chr3:53479167-53479559				chr3:53479166-53479167;chr3:53479559-53479560		0	0	12.5	0	NA	0	0	0	0	0.666667	1
N	alternative_donor	Ets2	chr16	+	chr16:95702645-95706420	chr16:95704661-95706420		chr16:95702645-95704660	chr16:95702644-95702645		0.44	0.98	6.71	0.58	2.34	3.31	0.98	2.34	1.36	0.790965	0.984089
N	alternative_donor	Mdm2	chr10	-	chr10:117705230-117708688;chr10:117705230-117709653	chr10:117705230-117709699		chr10:117708689-117709653;chr10:117709654-117709699	chr10:117709653-117709654;chr10:117709699-117709700		94.16	95.5	77.11	94.19	94.37	89.12	94.16	94.19	0.03	0.60732	0.984089
K	jcn_only_AD	Rpl15	chr14	-	chr14:18270461-18270844;chr14:18270461-18270822	chr14:18270461-18270958		chr14:18270823-18270844;chr14:18270845-18270958	chr14:18270844-18270845;chr14:18270958-18270959		88.8	89.39	87.76	81.27	86.96	87.99	88.8	86.96	-1.84	0.257994	0.743994
K	intron_retention		chr2	+	chr2:174426028-174426316				chr2:174426027-174426028;chr2:174426316-174426317		0	0	6.67	0	11.76	38.46	0	11.76	11.76	0.782011	1
N	alternative_first_exon	Mapk14	chr17	+	chr17:28728967-28741787,chr17:28741673-28741787,chr17:28730910-28741787;chr17:28740760-28741787;chr17:28725845-28741787	chr17:28737091-28741787	chr17:28740679-28740759;chr17:28725796-28725844	chr17:28733818-28737090			62.22	44.19	82.35	40	47.37	69.23	62.22	47.37	-14.85	0.491104	0.73488
N	alternative_donor		chr2	-	chr2:164892462-164892566	chr2:164892462-164892540		chr2:164892541-164892566	chr2:164892566-164892567		100	96.55	91.3	100	100	100	96.55	100	3.45	0.250482	0.984089
K	alternative_first_exon	Rnf139 , RP24-354I13.6 , Ndufb9	chr15	+	chr15:58889495-58936267	chr15:58933939-58936267	chr15:58888987-58889494	chr15:58933713-58933938			100	99.14	100	97.92	97.18	93.51	100	97.18	-2.82	0.11794	0.452738
N	jcn_only_AD	Cpsf7	chr19	+	chr19:10532924-10533292	chr19:10533133-10533292		chr19:10532924-10533132	chr19:10532923-10532924		0	5.88	1.18	0	4	0	1.18	0	-1.18	0.673908	0.831491
N	jcn_only_AA	Tiam2 , Rgl2	chr17	+	chr17:33935008-33935169;chr17:33935008-33935114;chr17:33935008-33935154;chr17:33935008-33935214	chr17:33935008-33935133		chr17:33935115-33935133;chr17:33935134-33935154;chr17:33935155-33935169;chr17:33935170-33935214	chr17:33935133-33935134;chr17:33935154-33935155;chr17:33935169-33935170;chr17:33935214-33935215		95.45	93.15	95.74	NA	100	95	95.45	97.5	2.05	0.463553	0.799378
N	alternative_acceptor		chr16	+	chr16:93782479-93783449;chr16:93782479-93787324	chr16:93782479-93793086		chr16:93783450-93787324;chr16:93787325-93793086	chr16:93787324-93787325;chr16:93793086-93793087		97.01	97.37	82.26	100	NA	77.27	97.01	88.63	-8.38	0.810017	0.976176
N	jcn_only_AD	Whamm , RP24-225H21.2	chr7	+	chr7:81586300-81589337	chr7:81588553-81589337					0	0	8.11	0	0.68	8.03	0	0.68	0.68	0.959822	0.977414
N	jcn_only_AD	Plxdc2 , Ttpal	chr2	+	chr2:163611851-163613734;chr2:163611935-163613734	chr2:163611953-163613734		chr2:163611851-163611934;chr2:163611935-163611952	chr2:163611850-163611851;chr2:163611934-163611935		100	85.42	100	100	100	96.55	100	100	0	0.528121	0.758647
K	intron_retention	Golga5	chr12	+	chr12:102472566-102474545				chr12:102472565-102472566;chr12:102474545-102474546		0	0	7.89	0	0	2.13	0	0	0	0.802917	1
K	intron_retention	Trim30d	chr7	-	chr7:104472636-104472883				chr7:104472635-104472636;chr7:104472883-104472884		0	0	2.27	0	1.34	9.7	0	1.34	1.34	0.693983	1
N	intron_retention		chr1	-	chr1:173736472-173741587				chr1:173736471-173736472;chr1:173741587-173741588		0.42	3.29	8.41	0.84	1.19	5.06	3.29	1.19	-2.1	0.907789	1
K	intron_retention	Araf	chrX	+	chrX:20848620-20849926				chrX:20848619-20848620;chrX:20849926-20849927		0	13.33	22.06	NA	0	27.27	13.33	13.63	0.3	0.951981	1
K	intron_retention	Unk	chr11	+	chr11:116047887-116048984				chr11:116047886-116047887;chr11:116048984-116048985		0	0	7.46	0	0	0	0	0	0	0.666667	1
K	cassette	Xkr4 , Lman2l	chr1	-	chr1:36428462-36439608	chr1:36428462-36438749;chr1:36438833-36439608		chr1:36438750-36438832			100	100	94.44	100	100	100	100	100	0	0.42265	0.822999
N	alternative_acceptor	Lgals8	chr13	-	chr13:12447296-12448418;chr13:12447213-12448418	chr13:12447313-12448418		chr13:12447213-12447295;chr13:12447296-12447312	chr13:12447212-12447213;chr13:12447295-12447296		100	100	100	100	86.59	89.14	100	89.14	-10.86	0.187973	0.964028
N	alternative_acceptor	xloc_020323,xloc_020629	chr19	+	chr19:41982009-42031888	chr19:41982009-42019527		chr19:42019528-42031888	chr19:42031888-42031889		0.87	2.63	18	1.72	0.96	7.5	2.63	1.72	-0.91	0.570019	0.964028
N	cassette	Snx9	chr17	+	chr17:5887084-5891773	chr17:5887084-5890074;chr17:5890150-5891773		chr17:5890075-5890149			100	100	96.26	100	100	94.44	100	100	0	0.801166	0.922897
N	alternative_acceptor	Phrf1	chr7	+	chr7:141260708-141260914;chr7:141260708-141260959	chr7:141260708-141261402		chr7:141260915-141260959;chr7:141260960-141261402	chr7:141260959-141260960;chr7:141261402-141261403		0	13.56	0	0	0	0	0	0	0	0.42265	0.964028
K	intron_retention		chr10	-	chr10:120146630-120165092				chr10:120146629-120146630;chr10:120165092-120165093		0	0	5.5	0	2.72	7.01	0	2.72	2.72	0.923969	1
N	jcn_only_AA	Inppl1	chr7	-	chr7:101836952-101837720;chr7:101837235-101837720;chr7:101837374-101837720	chr7:101837377-101837720		chr7:101836952-101837234;chr7:101837235-101837373;chr7:101837374-101837376	chr7:101836951-101836952;chr7:101837234-101837235;chr7:101837373-101837374		0	0	0	NA	0	6.67	0	3.33	3.33	0.5	0.799378
K	cassette	Tubd1	chr11	+	chr11:86555305-86557724	chr11:86555305-86556694;chr11:86556788-86557724		chr11:86556695-86556787			0	0	4.76	NA	13.33	8.33	0	10.83	10.83	0.100249	0.822999
N	cassette	Abcc3	chr11	-	chr11:94359944-94361649	chr11:94359944-94361171;chr11:94361350-94361649		chr11:94361172-94361349			100	93.52	100	100	100	100	100	100	0	0.42265	0.822999
N	alternative_donor		chr11	-	chr11:60280284-60352401;chr11:60280284-60298980;chr11:60280284-60328990	chr11:60280284-60352756		chr11:60298981-60328990;chr11:60328991-60352401;chr11:60352402-60352756	chr11:60328990-60328991;chr11:60352401-60352402;chr11:60352756-60352757		100	100	94.44	100	NA	100	100	100	0	0.42265	0.984089
K	alternative_acceptor	RP23-329M17.1 , Mia2	chr12	+	chr12:59169036-59170261	chr12:59169036-59170257		chr12:59170258-59170261	chr12:59170261-59170262		57.76	66.67	70.26	60	69.77	77.56	66.67	69.77	3.1	0.543021	0.964028
N	jcn_only_AD		chr11	+	chr11:102435157-102435285;chr11:102434767-102435285	chr11:102434827-102435285					67.74	51.61	55.56	45.95	100	38.1	55.56	45.95	-9.61	0.891805	0.939411
N	alternative_acceptor	Arpc3	chr5	+	chr5:122405179-122405785;chr5:122405179-122405868	chr5:122405179-122414003		chr5:122405786-122405868;chr5:122405869-122414003	chr5:122405868-122405869;chr5:122414003-122414004		8.75	0	3.45	0	0	1.61	3.45	0	-3.45	0.298204	0.964028
N	jcn_only_AA	Nipbl , Arfgap3	chr15	-	chr15:83324151-83327604	chr15:83324154-83327604		chr15:83324151-83324153	chr15:83324150-83324151		26.32	31.25	20	21.43	17.65	28	26.32	21.43	-4.89	0.475549	0.799378
N	jcn_only_AD	Naip2 , Naip5	chr13	-	chr13:100227687-100302124;chr13:100227687-100228478	chr13:100227687-100302183					10	0	2.22	0	0	1.35	2.22	0	-2.22	0.35427	0.743994
K	intron_retention	Apeh	chr9	-	chr9:108094360-108094434				chr9:108094359-108094360;chr9:108094434-108094435		8.7	44.44	10.53	0	6.25	3.45	10.53	3.45	-7.08	0.500558	1
K	alternative_acceptor	RP23-40G2.3	chr4	+	chr4:107894939-107896870	chr4:107894939-107896661		chr4:107896662-107896870	chr4:107896870-107896871		4.08	2.5	29.03	0	0	9.09	4.08	0	-4.08	0.416476	0.964028
N	jcn_only_AA	Rexo1	chr10	-	chr10:80544377-80544759;chr10:80544421-80544759	chr10:80544445-80544759		chr10:80544377-80544420;chr10:80544421-80544444	chr10:80544376-80544377;chr10:80544420-80544421		0	1.69	4.69	0	0	7.34	1.69	0	-1.69	0.916065	0.970139
N	jcn_only_AA	Fggy	chr4	+	chr4:95849677-95922924;chr4:95849677-95861236	chr4:95849677-95894423		chr4:95861237-95894423;chr4:95894424-95922924	chr4:95894423-95894424;chr4:95922924-95922925		17.24	0	0	NA	0	5.26	0	2.63	2.63	0.659325	0.858725
N	intron_retention		chr7	+	chr7:127490290-127490588				chr7:127490289-127490290;chr7:127490588-127490589		91.22	100	100	100	100	100	100	100	0	0.666667	1
N	jcn_only_AA		chr18	+	chr18:36575170-36578650;chr18:36575170-36578659	chr18:36575170-36578617		chr18:36578618-36578650;chr18:36578651-36578659	chr18:36578650-36578651;chr18:36578659-36578660		85.9	100	87.37	88	100	88.6	87.37	88.6	1.23	0.860986	0.948231
N	jcn_only_AA	Shc1	chr3	+	chr3:89418710-89422635;chr3:89418710-89422925	chr3:89418710-89422177					94.53	81.48	77.88	88.46	91.38	77.78	81.48	88.46	6.98	0.85866	0.946852
N	jcn_only_AD	Kdelc2	chr9	+	chr9:53394133-53395843	chr9:53394189-53395843		chr9:53394133-53394188	chr9:53394132-53394133		0	0	0	NA	0	8	0	4	4	0.5	0.743994
[truncated: 28,186 more rows]

## Sheet: DRIMSeq AFE Unfiltered
Number	feature_id	gene_id	gene_id	m1.ctl	m2.ctl	m3.ctl	m1.lps	m2.lps	m3.lps	lr	df	pvalue	adj_pvalue
[truncated: 1,046 more rows]

[truncated: 1 more sheets: DRIMSeq All Events Filtered]
