# Supplementary material for: Inflammation drives alternative first exon usage to regulate immune genes including a novel iron-regulated isoform of Aim2
Source: eLife. 2021 May 28;10:e69431. doi: 10.7554/eLife.69431 (PMC8260223; doi:10.7554/eLife.69431)
Supplement: Supplementary file 4. [file elife-69431-supp4.zip › Table4_Listeria_JuncBASE.txt]

#Contains_Novel_or_Only_Known(Annotated)_Junctions	as_event_type	gene_name	chr	strand	exclusion_junctions	inclusion_junctions	exclusion_exons	inclusion_exons	intron-exon_junctions	neighboring_constitutive_exons	SRR2566272	SRR2566266	SRR2566260	SRR2566231	SRR2566232	SRR2566233	SRR2566262	SRR2566268	SRR2566256	SRR2566189	SRR2566190	SRR2566191	SRR2566263	SRR2566269	SRR2566257	SRR2566192	SRR2566193	SRR2566194	SRR2566264	SRR2566270	SRR2566258	SRR2566195	SRR2566196	SRR2566197	SRR2566265	SRR2566271	SRR2566259	SRR2566213	SRR2566214	SRR2566215	SRR2566267	SRR2566255	SRR2566261	SRR2566183	SRR2566184	SRR2566185	set1_med	set2_med	delta_val
N	jcn_only_AA	SCN1B	chr19	+	chr19:35524644-35530020;chr19:35524644-35528066;chr19:35524644-35530101	chr19:35524644-35525948		chr19:35525949-35528066;chr19:35528067-35530020;chr19:35530021-35530101	chr19:35528066-35528067;chr19:35530020-35530021;chr19:35530101-35530102		10.23	0.00	6.08	10.81	0.00	4.00	0.00	0.00	1.67	0.00	0.00	0.00	0.00	5.26	0.00	1.47	0.00	8.82	0.00	18.92	6.12	0.00	2.04	6.82	0.00	8.47	4.92	2.56	0.00	4.84	8.20	10.62	0.00	5.88	0.00	6.25	0.00	8.34	8.34
K	alternative_acceptor	RPL22L1	chr3	-	chr3:170585924-170586086	chr3:170585991-170586086		chr3:170585924-170585990	chr3:170585923-170585924		50.00	55.56	36.84	41.38	42.31	42.11	13.56	40.00	56.25	18.37	11.90	5.00	11.48	11.11	52.94	12.04	11.90	6.06	48.57	42.86	20.34	44.44	52.38	44.44	59.57	30.77	54.55	26.92	33.33	33.33	57.14	61.54	43.33	46.15	38.71	31.82	45.95	41.43	-4.52
K	intron_retention	UCK1	chr9	-	chr9:134404426-134404514				chr9:134404425-134404426;chr9:134404514-134404515		0.00	0.00	2.86	NA	0.00	NA	0.00	0.00	0.00	0.00	0.00	0.00	0.00	0.00	0.00	0.00	0.00	0.00	NA	9.52	0.00	0.00	0.00	NA	0.00	0.00	3.57	0.00	4.76	0.00	3.33	2.08	NA	0.00	2.86	0.00	0.00	0.00	0.00
K	intron_retention	LRRC75A-AS1	chr17	+	chr17:16344445-16344681				chr17:16344444-16344445;chr17:16344681-16344682		0.00	0.00	5.26	1.10	1.23	1.39	0.00	0.00	0.00	0.00	0.00	0.00	0.26	0.00	0.00	0.93	0.36	0.00	1.28	7.14	2.90	3.92	1.36	2.30	0.00	NA	0.00	1.05	1.01	0.91	5.00	9.30	3.26	2.31	0.80	0.63	0.13	0.00	-0.13
K	intron_retention	MGAT1	chr5	-	chr5:180220098-180230601				chr5:180220097-180220098;chr5:180230601-180230602		3.45	0.00	3.95	NA	4.76	NA	0.00	1.53	0.00	2.38	0.00	0.00	0.70	0.00	0.00	0.00	0.00	0.00	NA	6.56	0.00	7.69	1.16	NA	11.54	10.00	1.30	4.35	0.00	NA	14.29	13.73	0.00	11.32	5.08	30.30	0.00	5.00	5.00
K	intron_retention	ARHGDIA	chr17	-	chr17:79827113-79827205				chr17:79827112-79827113;chr17:79827205-79827206		2.99	2.55	2.70	0.93	1.49	0.00	0.00	0.00	0.00	0.00	0.00	0.31	0.00	0.33	0.00	0.00	0.00	0.00	0.00	1.63	1.63	1.44	0.59	1.45	2.56	1.06	0.64	0.00	0.34	0.78	7.69	4.14	3.70	0.35	0.37	1.10	1.27	1.34	0.07
N	alternative_acceptor	TYMP	chr22	-	chr22:50968045-50968332;chr22:50968177-50968332;chr22:50968149-50968332;chr22:50968184-50968332;chr22:50966175-50968332	chr22:50968161-50968332		chr22:50966175-50968044;chr22:50968045-50968148;chr22:50968149-50968160;chr22:50968161-50968176;chr22:50968177-50968183	chr22:50966174-50966175;chr22:50968044-50968045;chr22:50968148-50968149;chr22:50968160-50968161;chr22:50968176-50968177		29.41	38.46	32.41	25.00	28.36	29.09	17.11	18.68	18.25	18.49	23.53	18.32	19.44	19.79	19.54	18.87	19.62	18.54	33.33	27.76	24.36	28.97	30.65	29.61	31.46	28.36	27.97	27.67	25.45	24.43	30.95	27.91	35.06	29.80	34.62	31.79	32.39	28.06	-4.33
K	jcn_only_AA	DDX3X	chrX	+	chrX:41206705-41207112	chrX:41206705-41206892		chrX:41206893-41207112	chrX:41207112-41207113		96.92	100.00	96.52	100.00	100.00	83.02	100.00	97.16	100.00	96.86	93.89	97.98	96.49	98.15	97.20	98.01	100.00	97.79	100.00	95.28	91.67	100.00	100.00	100.00	100.00	94.55	96.75	100.00	100.00	89.47	92.73	93.75	100.00	93.68	100.00	94.28	100.00	96.10	-3.90
N	jcn_only_AD	AGPAT2	chr9	-	chr9:139572009-139581627	chr9:139572009-139580529		chr9:139580530-139581627	chr9:139581627-139581628		2.44	5.00	0.00	NA	0.00	NA	0.00	2.22	0.00	0.00	0.00	NA	3.12	0.00	0.00	0.00	0.00	NA	0.00	0.00	0.00	0.00	0.00	NA	0.00	3.57	0.00	NA	0.00	NA	2.56	0.00	4.17	0.00	0.00	0.00	1.56	2.33	0.77
N	jcn_only_AA	ELMO3	chr16	+	chr16:30666742-30666848;chr16:30666742-30666834	chr16:30666742-30666822		chr16:30666823-30666834;chr16:30666835-30666848	chr16:30666834-30666835;chr16:30666848-30666849		75.51	77.42	89.39	100.00	100.00	93.10	100.00	100.00	100.00	100.00	100.00	100.00	100.00	100.00	100.00	100.00	100.00	100.00	81.13	83.02	92.98	91.30	100.00	100.00	96.88	91.43	90.48	100.00	94.23	96.67	80.95	85.71	91.23	83.72	95.56	90.70	94.06	87.22	-6.83
N	alternative_acceptor	AGRN	chr1	+	chr1:989358-989827	chr1:989358-989430		chr1:989431-989827	chr1:989827-989828		4.08	1.43	4.23	4.00	3.57	3.12	0.00	1.28	0.00	0.00	0.00	0.00	0.00	0.00	1.27	2.56	5.00	0.00	0.00	5.41	5.56	4.17	6.82	9.09	4.00	5.13	1.92	4.65	3.57	2.94	7.63	7.04	0.00	20.00	13.51	10.79	0.00	4.61	4.61
N	jcn_only_AA	COX7A2L	chr2	-	chr2:42562886-42588229	chr2:42580484-42588229		chr2:42562886-42580483	chr2:42562885-42562886		100.00	100.00	100.00	100.00	100.00	NA	100.00	100.00	100.00	100.00	99.21	100.00	100.00	100.00	100.00	100.00	100.00	100.00	75.00	100.00	100.00	100.00	98.06	100.00	88.89	100.00	100.00	100.00	97.59	100.00	100.00	100.00	100.00	100.00	100.00	100.00	100.00	100.00	0.00
K	intron_retention	GMPR2	chr14	+	chr14:24707976-24708111				chr14:24707975-24707976;chr14:24708111-24708112		100.00	82.76	100.00	100.00	100.00	100.00	95.24	95.24	95.24	96.97	92.31	93.55	95.52	95.00	96.88	95.65	92.86	100.00	98.15	97.56	96.92	100.00	94.12	100.00	100.00	87.23	97.14	100.00	100.00	92.59	100.00	98.31	100.00	100.00	100.00	100.00	96.84	96.40	-0.44
N	jcn_only_AA	KLC1,RP11-73M18.2	chr14	+	chr14:104143861-104145720;chr14:104143861-104145744	chr14:104143861-104145645		chr14:104145646-104145720;chr14:104145721-104145744	chr14:104145720-104145721;chr14:104145744-104145745		0.00	0.00	5.15	5.08	1.90	2.47	5.48	5.26	4.40	5.95	2.11	0.00	2.83	10.34	3.60	4.85	2.42	1.52	1.37	1.39	4.31	1.89	5.49	0.00	0.00	4.95	4.85	4.69	6.36	6.85	0.00	2.65	0.00	0.89	5.05	2.48	0.69	3.17	2.48
N	jcn_only_AA	ABTB1	chr3	+	chr3:127391925-127393210;chr3:127391925-127393187	chr3:127391925-127393233		chr3:127393188-127393210;chr3:127393211-127393233	chr3:127393210-127393211;chr3:127393233-127393234		90.00	88.57	66.67	NA	84.21	NA	90.00	83.02	81.82	77.78	77.78	81.25	86.96	86.05	88.46	83.33	90.32	NA	90.00	85.71	NA	60.00	73.53	70.00	100.00	81.25	83.33	75.00	81.82	75.00	88.00	84.38	90.00	70.00	82.35	80.00	90.00	85.88	-4.12
N	alternative_acceptor	CH17-472G23.4,PDE4DIP	chr1	-	chr1:144853280-144854164;chr1:144852444-144854164;chr1:144853271-144854164	chr1:144852500-144854164		chr1:144852444-144852499;chr1:144852500-144853270;chr1:144853271-144853279	chr1:144852443-144852444;chr1:144852499-144852500;chr1:144853270-144853271		93.44	100.00	88.78	92.11	100.00	90.91	90.00	94.00	91.67	90.74	93.33	85.25	100.00	86.27	84.71	87.10	81.82	87.72	100.00	91.67	92.31	95.60	92.86	92.81	NA	93.40	87.74	89.36	92.59	89.92	89.62	89.02	68.42	86.43	90.20	88.24	100.00	92.53	-7.47
K	alternative_acceptor	RAD23A,ZNF568	chr19	+	chr19:13059974-13060091	chr19:13059974-13060088		chr19:13060089-13060091	chr19:13060091-13060092		28.85	24.18	30.77	28.30	28.57	35.00	29.07	33.96	36.36	39.78	40.22	32.00	30.28	38.36	34.62	35.48	38.60	27.87	24.44	21.88	25.97	30.19	26.79	38.10	33.33	36.96	32.26	29.58	33.75	28.30	32.69	30.26	21.67	31.17	28.92	35.44	26.76	33.33	6.57
N	alternative_donor	IKBKE	chr1	+	chr1:206664192-206664980	chr1:206664215-206664980		chr1:206664192-206664214	chr1:206664191-206664192		1.61	9.09	1.47	NA	0.00	NA	0.00	0.00	0.00	NA	0.00	NA	0.00	0.00	0.00	0.00	0.00	NA	NA	1.59	0.00	NA	0.00	NA	NA	0.82	0.00	0.00	0.00	0.00	0.00	0.00	0.00	0.00	2.44	0.00	0.00	0.41	0.41
K	intron_retention		chr17	-	chr17:7529933-7530070				chr17:7529932-7529933;chr17:7530070-7530071		8.81	11.17	17.11	14.89	8.61	8.04	2.04	0.81	0.00	0.00	0.00	4.55	4.65	3.36	1.79	2.13	0.00	0.00	8.21	8.33	9.85	12.50	6.35	14.29	13.44	9.84	12.64	10.96	5.07	6.31	16.67	16.07	14.06	11.39	8.33	11.90	9.69	8.57	-1.12
N	intron_retention	SLCO3A1	chr15	+	chr15:92706229-92706525				chr15:92706228-92706229;chr15:92706525-92706526		100.00	100.00	92.98	91.07	88.24	82.90	100.00	89.36	89.83	90.00	88.89	86.21	100.00	91.67	81.13	95.24	92.31	84.62	87.50	93.33	88.71	100.00	93.33	93.69	100.00	85.48	86.36	84.00	88.46	86.22	87.10	88.24	88.46	100.00	91.18	92.35	100.00	90.52	-9.48
K	intron_retention		chr2	-	chr2:201721709-201722440				chr2:201721708-201721709;chr2:201722440-201722441		3.09	0.00	3.48	4.00	0.00	NA	0.00	0.00	4.35	4.17	0.00	0.00	0.00	0.00	2.44	0.00	0.00	0.00	NA	2.44	0.00	4.17	1.10	3.45	NA	2.38	4.26	2.44	1.85	0.00	0.95	1.46	4.76	3.19	5.48	4.50	0.00	1.67	1.67
K	alternative_donor	TXNDC17	chr17	+	chr17:6544473-6545072;chr17:6544421-6545072	chr17:6544548-6545072		chr17:6544421-6544472;chr17:6544473-6544547	chr17:6544420-6544421;chr17:6544472-6544473		89.04	74.71	79.45	72.34	83.61	80.36	87.67	88.57	88.52	78.95	78.79	77.14	86.32	88.57	80.88	84.29	73.49	87.50	82.88	90.74	84.00	79.49	84.71	84.62	87.84	80.00	82.35	77.42	92.21	84.21	83.87	81.16	83.55	74.42	85.07	82.35	84.94	88.57	3.63
K	intron_retention	PPP3CC	chr8	+	chr8:22397012-22398127				chr8:22397011-22397012;chr8:22398127-22398128		4.76	14.29	11.48	5.56	3.45	5.49	0.00	2.90	1.54	0.00	0.00	0.00	NA	2.41	3.16	0.00	0.00	0.00	9.09	9.43	8.20	8.70	8.70	11.48	0.00	15.29	11.11	5.26	5.26	4.71	8.24	11.63	14.29	11.54	12.00	9.82	9.09	6.50	-2.59
K	intron_retention	ZFAND2B	chr2	+	chr2:220072144-220072369				chr2:220072143-220072144;chr2:220072369-220072370		12.50	0.00	0.00	NA	0.00	NA	0.00	NA	NA	NA	0.00	NA	0.00	NA	0.00	0.00	0.00	NA	0.00	0.00	0.00	NA	0.00	NA	0.00	0.00	0.00	NA	0.00	NA	6.67	0.00	0.00	14.29	0.00	NA	0.00	3.33	3.33
N	jcn_only_AD	EDEM1	chr3	+	chr3:5255208-5257513	chr3:5255877-5257513		chr3:5255208-5255876	chr3:5255207-5255208		0.00	0.00	0.00	0.00	0.00	0.00	0.00	1.59	1.63	0.00	0.00	0.00	0.00	2.08	0.00	0.00	0.00	0.00	0.00	0.00	0.00	0.00	0.00	0.00	20.00	0.00	0.00	0.00	0.00	0.00	1.56	0.00	0.00	0.00	0.00	0.00	0.00	0.78	0.78
N	alternative_acceptor	NGRN,RP11-697E2.6	chr15	+	chr15:90809631-90814419;chr15:90809631-90818678	chr15:90809631-90814829		chr15:90814420-90814829;chr15:90814830-90818678	chr15:90814829-90814830;chr15:90818678-90818679		0.00	2.78	0.00	6.67	3.70	14.29	0.00	0.00	0.00	5.26	0.00	NA	0.00	0.00	0.00	0.00	0.00	NA	4.00	0.00	0.00	0.00	0.00	0.00	8.00	0.00	0.00	0.00	0.00	0.00	0.00	0.00	3.03	0.00	0.00	0.00	2.90	0.00	-2.90
K	intron_retention		chr7	-	chr7:148506248-148506401				chr7:148506247-148506248;chr7:148506401-148506402		23.81	2.86	19.05	14.75	3.70	5.66	NA	0.00	0.00	0.00	0.00	0.00	0.00	0.00	4.35	0.00	0.00	0.00	4.55	7.14	4.35	5.88	8.00	8.33	36.36	10.42	7.55	4.55	8.33	4.17	4.44	4.82	13.04	5.56	0.00	7.50	4.55	5.79	1.24
N	alternative_acceptor	SSNA1	chr9	+	chr9:140083231-140083517	chr9:140083231-140083452		chr9:140083453-140083517	chr9:140083517-140083518		5.45	11.46	8.20	19.23	15.19	11.54	10.42	14.00	12.68	10.34	7.27	2.17	5.88	11.63	20.25	11.25	8.13	4.08	6.59	4.08	8.33	11.11	7.41	3.70	6.90	8.89	9.72	10.87	7.79	8.16	10.00	8.82	5.62	11.63	8.89	7.84	6.75	9.45	2.70
K	alternative_acceptor	FAM65A	chr16	+	chr16:67577168-67577253	chr16:67577168-67577250		chr16:67577251-67577253	chr16:67577253-67577254		86.36	87.50	79.41	NA	79.17	NA	85.71	94.44	77.27	85.71	90.91	NA	92.86	86.36	79.17	82.35	85.71	NA	75.00	76.92	83.33	85.71	78.95	69.23	NA	83.33	76.92	NA	86.96	NA	86.67	100.00	83.33	82.61	81.82	88.00	85.71	86.36	0.65
K	cassette	P2RX4	chr12	+	chr12:121659970-121666335	chr12:121659970-121660749;chr12:121660847-121666335		chr12:121660750-121660846			96.69	100.00	100.00	100.00	97.62	100.00	100.00	98.52	100.00	96.26	100.00	100.00	98.25	100.00	100.00	97.81	99.14	100.00	90.91	96.86	96.88	95.18	97.78	96.45	100.00	97.58	90.70	97.10	98.36	98.68	97.16	100.00	100.00	95.10	94.62	97.52	100.00	97.37	-2.63
K	intron_retention		chr12	+	chr12:120934020-120934204				chr12:120934019-120934020;chr12:120934204-120934205		4.35	0.00	13.73	11.36	12.50	0.00	1.56	1.43	4.17	6.45	6.31	0.00	5.88	5.08	5.00	6.17	9.90	6.90	7.50	7.27	3.77	10.45	10.68	13.04	15.79	7.27	11.48	10.53	10.99	9.09	16.07	19.15	6.67	7.94	7.58	5.56	6.28	6.17	-0.10
N	jcn_only_AA	WDR91	chr7	-	chr7:134878096-134878329;chr7:134878099-134878329;chr7:134878230-134878329	chr7:134878152-134878329		chr7:134878096-134878098;chr7:134878099-134878151;chr7:134878152-134878229	chr7:134878095-134878096;chr7:134878098-134878099;chr7:134878151-134878152		94.74	100.00	96.43	NA	96.00	NA	95.00	NA	91.67	83.33	100.00	NA	100.00	NA	90.91	100.00	96.88	NA	94.44	81.82	NA	100.00	86.00	92.86	100.00	100.00	88.89	NA	87.50	NA	100.00	83.87	100.00	92.11	91.38	95.00	100.00	97.37	-2.63
N	alternative_acceptor	FIBP	chr11	-	chr11:65652128-65652405	chr11:65652160-65652405		chr11:65652128-65652159	chr11:65652127-65652128		1.54	3.25	4.94	0.00	2.22	2.78	1.43	0.00	0.00	0.00	1.72	0.00	0.00	2.86	1.82	0.00	0.00	0.00	3.62	1.79	2.35	5.00	3.77	4.17	5.00	2.17	4.69	0.00	1.75	5.00	0.00	3.23	2.05	2.78	2.44	2.38	2.65	1.67	-0.98
N	alternative_last_exon	PCM1	chr8	+	chr8:97978275-98155247	chr8:97978275-98041630	chr8:98155248-98155729	chr8:98041631-98041722			95.83	95.00	94.12	NA	95.24	NA	98.00	100.00	100.00	95.45	97.14	96.67	100.00	100.00	100.00	100.00	96.30	95.83	90.91	95.45	91.67	100.00	96.77	94.74	91.67	96.15	93.33	95.83	97.83	91.43	95.24	90.91	92.86	95.24	100.00	100.00	93.93	95.99	2.06
K	intron_retention	ITGAX	chr16	+	chr16:31382819-31382950				chr16:31382818-31382819;chr16:31382950-31382951		32.99	31.71	36.05	31.03	37.21	NA	2.55	1.20	1.37	4.44	6.50	1.83	5.80	3.51	12.50	5.38	8.79	3.59	25.00	29.23	12.24	33.59	47.37	26.61	37.93	14.13	33.75	18.23	23.33	4.12	15.79	31.75	20.00	27.46	37.31	23.71	22.50	14.96	-7.54
N	alternative_acceptor	AP5Z1	chr7	+	chr7:4829561-4830019;chr7:4829561-4829844	chr7:4829561-4830089		chr7:4829845-4830019;chr7:4830020-4830089	chr7:4830019-4830020;chr7:4830089-4830090		56.36	71.23	61.70	66.67	69.09	67.74	95.83	96.97	95.83	85.71	90.00	92.31	93.55	100.00	93.94	100.00	91.30	NA	78.43	68.89	68.18	61.54	69.57	60.53	59.38	73.91	71.43	79.31	77.78	81.25	58.21	53.03	64.58	61.54	61.82	57.14	74.83	71.40	-3.43
K	intron_retention	NMT1	chr17	+	chr17:43181245-43182226				chr17:43181244-43181245;chr17:43182226-43182227		8.33	0.00	6.49	4.17	2.63	0.00	0.00	0.00	0.00	0.00	0.00	0.00	0.00	0.00	1.82	1.59	0.00	0.00	5.56	1.61	3.95	3.70	5.56	13.64	0.00	1.15	6.15	6.25	2.22	7.41	5.00	4.48	1.56	6.12	5.88	8.82	0.00	1.38	1.38
N	jcn_only_AD	E4F1	chr16	+	chr16:2285003-2285081;chr16:2284990-2285081;chr16:2284966-2285081;chr16:2284951-2285081	chr16:2284973-2285081		chr16:2284951-2284965;chr16:2284966-2284972;chr16:2284973-2284989;chr16:2284990-2285002	chr16:2284950-2284951;chr16:2284965-2284966;chr16:2284972-2284973;chr16:2284989-2284990		3.70	1.72	0.00	4.35	2.08	3.57	0.00	NA	16.67	0.00	0.00	NA	0.00	NA	6.25	4.17	12.50	NA	0.00	0.00	5.71	0.00	0.00	5.26	0.00	12.50	6.67	0.00	3.12	0.00	0.00	7.69	5.26	0.00	0.00	2.50	0.00	1.85	1.85
N	jcn_only_AD		chr6	-	chr6:86322642-86324736;chr6:86322642-86324556	chr6:86322642-86324698		chr6:86324557-86324698;chr6:86324699-86324736	chr6:86324698-86324699;chr6:86324736-86324737		100.00	100.00	100.00	100.00	100.00	100.00	96.72	100.00	100.00	97.56	93.94	100.00	98.65	96.43	93.94	93.40	97.01	100.00	100.00	100.00	100.00	100.00	100.00	100.00	100.00	100.00	100.00	95.92	100.00	96.36	100.00	100.00	100.00	91.11	100.00	95.12	100.00	100.00	0.00
K	jcn_only_AD	PARP10	chr8	-	chr8:145057234-145057479	chr8:145057234-145057334		chr8:145057335-145057479	chr8:145057479-145057480		96.59	98.77	97.03	98.15	100.00	97.66	100.00	99.26	100.00	100.00	93.75	100.00	100.00	100.00	100.00	100.00	100.00	100.00	96.36	97.08	96.65	88.46	95.56	95.45	96.36	98.15	98.10	100.00	100.00	98.80	89.66	92.18	95.52	98.53	95.35	95.51	97.56	97.62	0.05
K	alternative_donor	FLNA	chrX	-	chrX:153579410-153579948	chrX:153579410-153579507		chrX:153579508-153579948	chrX:153579948-153579949		17.06	5.00	20.08	8.67	14.63	3.23	1.11	3.32	2.63	1.26	2.30	0.92	2.47	4.15	4.95	1.79	2.56	1.29	3.88	15.71	6.25	18.50	22.78	12.40	6.12	17.04	14.35	6.18	8.76	3.99	15.41	16.02	3.54	12.92	15.62	7.84	3.71	15.56	11.85
N	alternative_acceptor	TCIRG1	chr11	+	chr11:67815040-67815113;chr11:67815040-67815122	chr11:67815040-67815133		chr11:67815114-67815122;chr11:67815123-67815133	chr11:67815122-67815123;chr11:67815133-67815134		0.00	0.00	3.03	0.00	1.56	NA	0.00	0.00	0.00	0.00	0.00	0.00	0.00	0.00	0.00	0.00	0.00	0.00	0.00	3.20	0.00	0.00	1.19	0.00	0.00	1.57	3.64	0.00	0.00	0.00	0.00	0.96	5.71	0.00	0.00	2.50	0.00	0.00	0.00
N	alternative_acceptor	SART3	chr12	-	chr12:108919387-108919875	chr12:108919577-108919875		chr12:108919387-108919576	chr12:108919386-108919387		0.00	0.00	0.00	NA	0.00	NA	0.00	0.00	0.00	0.00	0.00	0.00	0.00	0.00	0.00	0.00	0.00	0.00	NA	0.00	0.00	0.00	0.00	0.00	NA	0.00	0.00	0.00	0.00	5.56	0.00	5.13	10.00	0.00	0.00	2.70	0.00	0.00	0.00
N	jcn_only_AD	TMEM126B	chr11	+	chr11:85345652-85346710;chr11:85345221-85346710	chr11:85345324-85346710		chr11:85345221-85345323;chr11:85345324-85345651	chr11:85345220-85345221;chr11:85345323-85345324		96.00	100.00	100.00	100.00	92.86	NA	100.00	100.00	100.00	96.15	100.00	97.14	96.77	100.00	96.00	100.00	95.92	92.86	100.00	95.83	96.30	100.00	97.73	96.67	NA	100.00	100.00	100.00	100.00	91.67	100.00	94.12	100.00	93.33	97.06	97.83	100.00	100.00	0.00
K	alternative_acceptor	TEP1	chr14	-	chr14:20837714-20837832	chr14:20837736-20837832		chr14:20837714-20837735	chr14:20837713-20837714		84.62	100.00	100.00	NA	NA	100.00	100.00	100.00	92.86	NA	100.00	100.00	100.00	100.00	100.00	NA	100.00	NA	90.00	83.33	89.47	NA	87.50	80.00	100.00	88.46	94.12	100.00	100.00	100.00	92.59	92.31	90.00	94.44	90.00	90.32	100.00	90.53	-9.47
K	intron_retention		chr19	+	chr19:17384995-17386609				chr19:17384994-17384995;chr19:17386609-17386610		3.03	0.00	2.67	0.00	1.33	0.00	0.00	0.00	0.00	0.00	0.00	0.00	1.02	0.00	0.00	0.00	0.00	0.00	0.00	0.00	0.00	0.00	1.39	9.52	0.00	3.85	2.86	0.00	0.00	0.00	4.17	0.00	0.00	7.32	1.64	3.33	0.00	1.51	1.51
K	intron_retention	FGD2	chr6	+	chr6:36990147-36993567				chr6:36990146-36990147;chr6:36993567-36993568		3.79	5.88	NA	NA	0.00	NA	0.00	2.22	0.00	0.00	0.00	4.00	3.12	2.71	3.57	0.00	2.78	5.36	NA	6.32	NA	NA	0.00	2.44	14.29	2.96	NA	9.68	4.35	4.84	0.00	0.00	4.17	5.88	5.26	5.74	4.17	2.83	-1.33
K	coord_cassette	EEF1D	chr8	-	chr8:144669020-144679517	chr8:144669020-144676044;chr8:144676242-144676585;chr8:144676689-144679517		chr8:144676045-144676241;chr8:144676586-144676688			0.00	1.47	1.72	3.85	2.17	9.09	4.00	0.00	7.14	6.82	3.77	4.76	5.00	7.14	3.85	2.70	6.38	6.06	4.26	4.00	5.13	6.45	4.08	6.67	5.08	0.00	2.50	11.54	5.56	7.69	3.70	7.55	3.77	9.09	7.41	6.38	4.13	1.85	-2.28
N	jcn_only_AA	TNK2	chr3	-	chr3:195594152-195594231;chr3:195594136-195594231	chr3:195594130-195594231		chr3:195594130-195594135;chr3:195594136-195594151	chr3:195594129-195594130;chr3:195594135-195594136		5.26	2.74	16.67	NA	9.52	NA	12.50	7.89	3.85	NA	0.00	NA	6.67	8.45	4.76	NA	15.00	NA	13.33	6.12	9.52	NA	12.50	NA	7.50	2.15	0.00	NA	10.53	NA	4.35	14.29	15.38	NA	7.14	22.22	10.00	5.69	-4.31
K	cassette	ERP29	chr12	+	chr12:112451414-112459953	chr12:112451414-112457559;chr12:112457699-112459953		chr12:112457560-112457698			94.64	95.35	91.57	98.32	95.82	100.00	96.25	98.38	91.28	98.85	98.68	99.25	96.09	96.58	93.75	98.18	97.05	99.54	94.19	95.65	97.28	98.92	98.42	99.63	95.77	94.62	92.21	98.68	96.11	99.01	98.46	93.33	95.08	99.60	98.94	99.48	95.56	96.12	0.56
N	cassette	SRD5A3	chr4	+	chr4:56230439-56235998;chr4:56225656-56235998	chr4:56225656-56233754,chr4:56230439-56233754;chr4:56233890-56235998		chr4:56233755-56233889			78.57	73.13	77.27	95.24	88.24	100.00	87.80	84.62	78.95	87.50	88.60	87.23	93.24	NA	78.57	86.21	87.65	84.62	95.35	100.00	100.00	100.00	92.50	80.77	100.00	NA	100.00	93.33	90.32	100.00	91.67	NA	83.87	87.23	77.59	91.89	90.52	88.15	-2.37
K	jcn_only_AA	SF1	chr11	-	chr11:64532991-64534371	chr11:64533628-64534371		chr11:64532991-64533627	chr11:64532990-64532991		35.09	38.78	39.05	53.33	37.70	90.00	39.77	34.85	38.71	43.24	35.04	34.04	36.67	39.71	37.40	38.89	40.48	30.77	66.67	37.25	48.89	32.31	33.72	40.91	66.67	39.22	37.63	30.65	40.24	52.27	37.84	48.57	78.57	36.92	30.16	34.92	53.22	37.55	-15.67
K	intron_retention	LILRB5	chr19	-	chr19:54756413-54756733				chr19:54756412-54756413;chr19:54756733-54756734		13.21	11.60	NA	3.70	14.29	3.03	2.04	0.00	NA	0.00	1.50	0.00	3.98	0.00	NA	0.00	2.30	0.00	3.92	9.76	NA	3.23	10.00	3.70	11.21	8.73	12.50	8.64	11.44	1.12	8.47	13.33	7.62	4.48	14.06	4.48	5.80	8.60	2.80
K	cassette	ISCU	chr12	+	chr12:108956513-108958054	chr12:108956513-108957835;chr12:108957932-108958054		chr12:108957836-108957931			0.00	1.38	0.84	0.00	2.33	0.00	3.73	3.33	3.47	8.96	4.29	10.26	2.90	0.00	2.27	4.00	4.93	6.67	0.98	0.74	2.17	2.56	1.37	2.86	0.00	0.81	1.29	9.38	3.03	3.70	0.85	0.54	0.91	2.78	1.99	4.17	1.18	0.78	-0.40
N	jcn_only_AD	SDHB	chr1	-	chr1:17371384-17371635;chr1:17371384-17380246	chr1:17371384-17380442		chr1:17371636-17380246;chr1:17380247-17380442	chr1:17380246-17380247;chr1:17380442-17380443		81.94	100.00	100.00	100.00	100.00	NA	98.84	39.91	94.12	100.00	99.54	100.00	100.00	30.27	91.67	100.00	98.96	100.00	100.00	69.62	100.00	100.00	98.20	93.62	NA	28.51	98.31	97.56	100.00	100.00	86.00	100.00	100.00	98.00	100.00	97.56	100.00	54.77	-45.23
K	intron_retention	RABEP2	chr16	-	chr16:28917081-28917187				chr16:28917080-28917081;chr16:28917187-28917188		0.00	11.63	0.00	0.00	10.00	4.55	0.00	0.00	0.00	NA	0.00	0.00	0.00	0.00	0.00	0.00	0.00	NA	7.69	8.33	6.25	0.00	8.00	NA	0.00	5.26	4.17	5.88	6.90	9.09	5.88	11.54	5.13	16.67	6.67	11.11	2.56	2.63	0.06
N	cassette	CD44	chr11	+	chr11:35219794-35227661;chr11:35219794-35229651;chr11:35219794-35227658;chr11:35211520-35236398;chr11:35219794-35236398;chr11:35219794-35232792;chr11:35223335-35232792;chr11:35211613-35227658;chr11:35211613-35229651;chr11:35211613-35232792;chr11:35211613-35236398;chr11:35223335-35236398;chr11:35223335-35229651;chr11:35222743-35236398;chr11:35211613-35227661;chr11:35211613-35227331;chr11:35211520-…	chr11:35223335-35226058,chr11:35211520-35226058,chr11:35211613-35226058,chr11:35219794-35226058,chr11:35222743-35226058;chr11:35226188-35232792,chr11:35226188-35227331,chr11:35226188-35227658,chr11:35226188-35227661,chr11:35226188-35229651,chr11:35226188-35236398		chr11:35226059-35226187			1.78	1.18	1.92	10.21	2.26	14.61	0.47	2.61	3.62	15.85	2.06	17.49	1.10	4.87	4.63	15.55	3.38	21.21	2.19	1.99	4.06	9.40	3.77	15.98	9.09	3.08	3.86	16.36	5.75	20.83	1.35	1.81	1.85	5.33	2.31	9.37	1.52	2.30	0.78
K	cassette	SIVA1	chr14	+	chr14:105219657-105222940	chr14:105219657-105221966;chr14:105222162-105222940		chr14:105221967-105222161			95.92	100.00	95.08	93.18	93.33	100.00	98.51	100.00	100.00	97.56	93.94	100.00	98.97	100.00	100.00	98.04	95.71	100.00	96.47	91.67	95.56	100.00	93.42	85.00	96.91	100.00	100.00	100.00	95.31	95.83	100.00	96.72	97.96	90.91	95.65	100.00	98.23	100.00	1.77
N	jcn_only_AA	P4HB	chr17	-	chr17:79813565-79817056;chr17:79813382-79817056	chr17:79813463-79817056		chr17:79813382-79813462;chr17:79813463-79813564	chr17:79813381-79813382;chr17:79813462-79813463		95.79	92.42	93.70	98.48	94.66	88.89	95.53	95.79	95.26	93.12	94.35	92.69	95.18	95.18	95.14	96.94	93.34	92.85	95.16	96.30	94.76	97.30	97.71	96.64	95.24	94.85	95.49	97.37	95.67	97.87	97.24	96.30	95.92	95.50	96.30	97.14	95.21	95.79	0.58
N	coord_cassette	STAC3	chr12	-	chr12:57638995-57642488	chr12:57638995-57640586;chr12:57640685-57641908;chr12:57641982-57642488		chr12:57640587-57640684;chr12:57641909-57641981			100.00	100.00	100.00	NA	100.00	92.86	100.00	98.35	94.55	100.00	98.11	100.00	95.31	96.43	95.45	100.00	95.12	95.24	92.68	100.00	100.00	NA	100.00	100.00	100.00	98.44	96.67	100.00	96.00	100.00	100.00	100.00	97.22	100.00	94.12	93.55	98.61	99.22	0.61
K	cassette	CCDC53	chr12	-	chr12:102406971-102419751	chr12:102406971-102411497;chr12:102411584-102419751		chr12:102411498-102411583			10.20	4.55	6.38	12.00	7.55	12.90	2.38	9.38	5.00	7.14	5.00	8.33	2.13	10.71	1.89	0.00	2.63	13.33	3.85	4.00	4.76	17.65	6.82	4.76	0.00	8.70	4.76	17.65	7.50	3.45	10.34	3.57	4.92	11.54	5.88	9.09	3.12	9.79	6.67
K	jcn_only_AD	PREB	chr2	-	chr2:27354377-27354541	chr2:27354377-27354539		chr2:27354540-27354541	chr2:27354541-27354542		100.00	100.00	100.00	100.00	96.15	100.00	98.61	90.62	100.00	96.97	100.00	94.12	100.00	100.00	97.50	100.00	95.12	100.00	93.10	92.31	100.00	95.65	96.43	90.62	NA	95.35	95.65	96.30	100.00	92.50	100.00	93.18	96.43	97.30	90.00	97.44	98.61	97.67	-0.94
K	alternative_last_exon	USP19	chr3	-	chr3:49145962-49147616	chr3:49146619-49147616	chr3:49145479-49145961	chr3:49146106-49146618			20.75	21.85	16.67	29.73	25.93	30.93	22.22	12.50	13.04	20.00	15.38	16.67	17.14	21.05	13.64	19.05	13.79	18.18	16.18	19.57	16.05	25.00	26.00	35.00	25.93	24.32	16.28	18.18	22.73	25.00	21.54	21.52	18.67	26.47	24.44	37.50	20.26	20.90	0.64
K	cassette	CLTB	chr5	-	chr5:175825049-175837257	chr5:175825049-175833157;chr5:175833710-175837257		chr5:175833158-175833709			0.00	0.00	0.00	2.08	1.04	0.00	1.64	0.00	0.00	1.64	1.47	0.00	1.15	0.00	0.00	4.05	1.02	2.17	0.78	2.63	0.00	6.25	3.09	3.70	0.00	2.56	1.82	2.78	1.52	2.44	0.00	4.00	1.75	2.13	1.64	2.00	0.96	0.00	-0.96
N	jcn_only_AA		chr22	+	chr22:50961596-50961696;chr22:50961596-50961679;chr22:50961596-50961693	chr22:50961596-50961663		chr22:50961664-50961679;chr22:50961680-50961693;chr22:50961694-50961696	chr22:50961679-50961680;chr22:50961693-50961694;chr22:50961696-50961697		96.15	94.57	92.31	100.00	95.35	96.74	100.00	NA	100.00	100.00	100.00	NA	100.00	NA	100.00	100.00	100.00	NA	91.20	78.57	95.56	93.33	92.68	100.00	97.95	100.00	100.00	100.00	100.00	100.00	91.43	100.00	92.11	100.00	100.00	100.00	96.26	93.79	-2.47
K	intron_retention	DNM2	chr19	+	chr19:10941055-10941656				chr19:10941054-10941055;chr19:10941656-10941657		7.55	0.00	8.11	NA	0.00	NA	0.00	0.00	0.00	0.00	0.00	NA	3.45	0.00	0.00	0.00	3.33	NA	0.00	9.68	5.26	0.00	13.64	NA	0.00	4.17	8.82	0.00	6.25	NA	9.09	12.50	7.14	5.88	0.00	4.17	0.00	5.86	5.86
N	cassette	RSRC2	chr12	-	chr12:122995736-122999651	chr12:122995736-122998313;chr12:122998422-122999651		chr12:122998314-122998421			1.96	0.00	4.05	0.00	0.00	NA	0.00	0.00	2.17	0.00	0.00	0.00	1.72	2.17	0.00	0.00	0.00	1.12	NA	4.17	0.00	2.17	2.38	3.17	NA	3.70	1.52	0.00	3.57	4.17	4.88	2.33	0.00	1.56	5.00	2.33	0.00	2.94	2.94
K	jcn_only_AD	CCDC82,CDK2AP2	chr11	-	chr11:67275161-67275471	chr11:67275161-67275330		chr11:67275331-67275471	chr11:67275471-67275472		0.00	2.53	3.57	0.00	0.00	5.88	6.93	12.50	9.52	4.00	6.67	6.25	5.50	5.26	13.79	12.00	0.00	5.88	4.55	0.00	8.33	6.25	6.12	6.25	0.00	9.09	6.90	13.33	5.13	4.17	5.26	9.30	4.17	5.88	10.00	8.11	4.36	5.26	0.90
N	jcn_only_AA	COX7A2L	chr2	-	chr2:42578496-42580351;chr2:42562886-42580351	chr2:42578500-42580351		chr2:42562886-42578495;chr2:42578496-42578499	chr2:42562885-42562886;chr2:42578495-42578496		100.00	96.36	97.37	95.00	100.00	100.00	96.30	100.00	96.25	99.10	97.24	96.34	98.10	93.94	98.33	100.00	100.00	100.00	85.19	90.91	94.64	100.00	96.47	100.00	33.33	100.00	92.77	95.00	94.79	91.67	100.00	97.47	96.77	97.37	100.00	100.00	96.33	100.00	3.67
K	alternative_last_exon	LILRA6	chr19	-	chr19:54743540-54743776;chr19:54723115-54743776	chr19:54742966-54743776	chr19:54722998-54723114	chr19:54742425-54742965			68.23	100.00	56.60	41.18	76.19	44.44	66.67	34.35	12.96	36.54	75.00	34.00	77.78	43.97	27.03	56.14	89.55	47.37	NA	64.58	20.75	63.16	86.36	50.00	36.36	65.81	36.00	44.00	80.28	30.68	31.03	26.53	54.55	45.16	76.74	40.00	66.67	54.27	-12.40
N	jcn_only_AA	NPL,PEX14	chr1	+	chr1:182783994-182785848	chr1:182783994-182785202		chr1:182785203-182785848	chr1:182785848-182785849		2.19	7.78	0.67	12.90	3.68	21.74	0.00	0.00	0.00	1.18	1.46	1.01	0.85	0.00	0.00	0.00	0.00	0.00	8.05	1.05	5.49	0.68	0.87	0.00	0.00	0.00	0.48	0.00	0.62	2.82	0.00	1.78	7.46	1.90	1.41	2.48	4.16	0.00	-4.16
N	jcn_only_AA	SKAP2	chr7	-	chr7:26709276-26709709;chr7:26708719-26709709;chr7:26709335-26709709	chr7:26708724-26709709		chr7:26708719-26708723;chr7:26708724-26709275;chr7:26709276-26709334	chr7:26708718-26708719;chr7:26708723-26708724;chr7:26709275-26709276		0.00	NA	0.00	NA	NA	NA	0.00	0.00	0.00	0.00	0.00	0.00	0.00	7.14	0.00	0.00	3.33	0.00	0.00	0.00	NA	0.00	0.00	0.00	NA	0.00	0.00	NA	0.00	NA	NA	0.00	0.00	0.00	3.45	0.00	0.00	0.00	0.00
K	intron_retention		chr17	+	chr17:16335615-16338203				chr17:16335614-16335615;chr17:16338203-16338204		45.45	63.64	NA	25.00	20.00	27.27	NA	NA	NA	NA	NA	NA	9.09	20.00	NA	NA	NA	NA	11.76	35.71	16.67	NA	27.78	NA	15.79	16.00	NA	NA	31.58	NA	4.35	20.00	16.67	40.00	23.81	29.41	15.79	20.00	4.21
N	alternative_acceptor	SRRM2	chr16	+	chr16:2820467-2820604;chr16:2820467-2820607	chr16:2820467-2820610		chr16:2820605-2820607;chr16:2820608-2820610	chr16:2820607-2820608;chr16:2820610-2820611		4.62	0.00	0.00	4.26	0.00	0.00	0.00	0.00	3.23	0.00	0.00	0.00	0.00	0.00	0.00	0.00	0.00	0.00	2.00	0.00	0.00	0.00	1.20	0.00	0.00	0.00	0.00	0.00	0.00	0.00	0.00	5.26	0.00	0.00	0.00	1.45	0.00	0.00	0.00
N	jcn_only_AA	HSF1	chr8	+	chr8:145537718-145537792;chr8:145537718-145537811;chr8:145537718-145537795	chr8:145537718-145537787		chr8:145537788-145537792;chr8:145537793-145537795;chr8:145537796-145537811	chr8:145537792-145537793;chr8:145537795-145537796;chr8:145537811-145537812		88.89	95.06	93.94	88.00	88.52	86.67	92.86	94.74	93.48	94.74	94.44	85.71	94.34	97.62	96.36	92.16	93.75	83.33	82.14	82.35	85.48	86.67	92.45	100.00	96.83	90.62	90.91	96.67	90.91	90.91	89.66	87.04	83.58	84.85	92.31	87.50	93.60	90.14	-3.46
K	alternative_last_exon	NDUFB2	chr7	+	chr7:140396643-140401854;chr7:140396643-140421351	chr7:140396643-140402665	chr7:140421352-140422590	chr7:140402666-140402810			90.00	99.27	67.86	99.35	99.34	100.00	97.65	93.33	91.40	95.03	95.73	96.24	97.78	95.83	94.74	97.93	95.00	96.67	99.50	90.16	99.56	95.10	95.96	91.54	99.71	86.36	85.71	97.39	98.03	98.97	94.44	85.37	99.15	91.67	93.14	94.46	99.21	91.75	-7.47
N	coord_cassette	PEX16	chr11	-	chr11:45935490-45936154	chr11:45935490-45935681;chr11:45935755-45935866;chr11:45936020-45936154		chr11:45935682-45935754;chr11:45935867-45936019			87.50	97.50	86.96	93.10	90.62	94.00	100.00	100.00	100.00	100.00	100.00	100.00	100.00	100.00	100.00	100.00	100.00	100.00	86.96	88.00	95.12	100.00	76.92	100.00	91.89	100.00	91.67	100.00	91.67	100.00	85.71	92.31	87.23	100.00	82.35	100.00	94.69	94.00	-0.69
N	alternative_acceptor	ATXN2L	chr16	+	chr16:28847807-28848170;chr16:28847807-28848068;chr16:28847807-28847918;chr16:28847807-28848071	chr16:28847807-28848048		chr16:28847919-28848048;chr16:28848049-28848068;chr16:28848069-28848071;chr16:28848072-28848170	chr16:28848048-28848049;chr16:28848068-28848069;chr16:28848071-28848072;chr16:28848170-28848171		62.71	65.17	52.22	60.00	44.86	69.39	59.46	72.73	65.38	55.77	51.92	45.83	53.19	67.74	51.72	50.98	55.93	61.11	56.92	39.22	60.00	48.72	50.79	40.54	NA	73.68	50.00	65.00	54.10	57.14	48.48	50.00	43.90	67.27	55.88	56.58	56.92	65.22	8.30
N	cassette	ACTR1A	chr10	-	chr10:104240930-104242767;chr10:104240930-104241757	chr10:104240930-104241593;chr10:104241656-104241757,chr10:104241656-104242767		chr10:104241594-104241655			97.98	100.00	99.09	95.92	97.53	97.50	100.00	100.00	100.00	96.55	96.36	100.00	99.09	99.34	98.61	95.65	92.92	96.67	95.24	100.00	98.90	95.56	94.51	96.15	100.00	100.00	97.62	94.44	98.67	98.44	98.51	98.94	100.00	97.80	99.00	98.08	100.00	99.67	-0.33
N	coord_cassette	HSD17B14	chr19	-	chr19:49316606-49318293	chr19:49316606-49316712;chr19:49316810-49316919;chr19:49316988-49318293		chr19:49316713-49316809;chr19:49316920-49316987			90.91	100.00	NA	91.43	91.03	93.85	100.00	100.00	100.00	100.00	93.10	100.00	100.00	100.00	NA	100.00	100.00	100.00	95.56	100.00	100.00	97.14	92.96	100.00	90.32	100.00	100.00	96.88	95.71	100.00	86.84	100.00	94.37	85.71	100.00	97.96	97.78	100.00	2.22
K	cassette	DIABLO	chr12	-	chr12:122693125-122701034	chr12:122693125-122694243;chr12:122694406-122701034		chr12:122694244-122694405			4.26	1.32	4.88	2.17	2.86	4.76	0.00	2.94	1.92	3.70	1.37	2.63	0.00	2.94	5.56	4.48	3.33	3.03	2.17	0.00	5.00	3.92	1.16	2.04	0.00	2.00	2.99	2.33	0.00	2.38	3.57	2.30	0.00	4.05	2.63	2.56	0.00	2.94	2.94
N	alternative_acceptor	RNF10	chr12	+	chr12:121013492-121013594;chr12:121013492-121013572	chr12:121013492-121013604		chr12:121013573-121013594;chr12:121013595-121013604	chr12:121013594-121013595;chr12:121013604-121013605		0.00	0.00	2.56	6.25	0.00	0.00	0.00	0.00	0.00	0.00	1.69	0.00	0.00	4.88	0.00	0.00	0.00	0.00	0.00	0.00	0.00	0.00	0.00	0.00	0.00	0.00	0.00	3.92	0.00	0.00	0.00	2.35	0.00	1.23	1.59	0.00	0.00	0.00	0.00
K	alternative_donor	FDXR	chr17	-	chr17:72868259-72868893;chr17:72868259-72868990	chr17:72868259-72868367		chr17:72868368-72868893;chr17:72868894-72868990	chr17:72868893-72868894;chr17:72868990-72868991		0.00	21.21	16.00	NA	NA	NA	0.00	NA	0.00	0.00	0.00	0.00	0.00	NA	7.69	NA	NA	NA	13.33	9.09	6.67	NA	NA	NA	41.18	6.25	5.71	NA	NA	NA	4.76	8.96	14.29	7.69	7.69	NA	13.81	5.50	-8.30
K	cassette	STYXL1	chr7	-	chr7:75634723-75651168	chr7:75634723-75643059;chr7:75643206-75651168		chr7:75643060-75643205			75.51	73.08	73.81	85.00	82.05	78.95	82.14	85.19	71.88	78.95	74.07	73.33	78.26	83.87	82.86	72.73	75.00	89.47	62.79	77.14	73.68	70.00	74.07	65.00	50.00	78.95	80.00	92.31	84.78	81.82	57.14	70.27	67.57	66.67	70.00	65.22	70.32	78.05	7.72
K	intron_retention	CEBPZ	chr2	-	chr2:37430009-37430092				chr2:37430008-37430009;chr2:37430092-37430093		25.00	6.76	14.29	7.69	7.84	6.67	51.61	NA	28.57	39.58	48.78	76.47	47.37	NA	24.00	15.79	66.67	57.14	4.55	17.39	5.26	12.90	10.14	12.96	0.00	0.00	10.26	9.80	9.84	6.25	12.50	13.85	6.02	13.85	9.43	10.91	6.39	14.95	8.55
K	cassette	DPP7	chr9	-	chr9:140006207-140006563	chr9:140006207-140006392;chr9:140006482-140006563		chr9:140006393-140006481			100.00	100.00	100.00	97.97	99.26	98.54	98.58	100.00	100.00	98.73	99.02	98.46	100.00	93.94	94.55	100.00	99.44	100.00	98.42	97.50	99.40	98.59	98.51	100.00	100.00	100.00	100.00	99.15	100.00	98.46	97.53	98.31	98.25	98.94	100.00	100.00	99.29	98.77	-0.52
K	intron_retention	YPEL3	chr16	-	chr16:30106468-30106572				chr16:30106467-30106468;chr16:30106572-30106573		5.26	2.51	5.00	NA	0.00	NA	0.00	NA	0.00	NA	0.00	NA	0.00	NA	0.00	NA	0.00	NA	0.00	4.55	0.00	NA	0.00	NA	0.00	0.00	2.83	NA	0.00	NA	11.54	5.26	5.56	NA	NA	NA	0.00	4.90	4.90
K	cassette	ARRB2	chr17	+	chr17:4618339-4619267	chr17:4618339-4618494;chr17:4618632-4619267		chr17:4618495-4618631			2.04	11.76	3.53	NA	0.00	NA	0.00	0.86	0.00	0.00	0.00	3.70	1.02	0.00	0.76	0.00	0.00	11.11	NA	1.59	0.00	NA	3.51	NA	0.00	2.15	4.55	4.76	1.82	3.12	0.00	3.85	NA	6.25	9.52	6.67	0.51	1.23	0.72
K	alternative_acceptor	SNF8	chr17	-	chr17:47009077-47010566	chr17:47009080-47010566		chr17:47009077-47009079	chr17:47009076-47009077		91.38	87.18	89.47	91.07	87.27	86.54	90.74	96.15	86.67	90.24	93.75	88.57	90.00	84.00	90.32	86.89	93.85	91.89	88.36	91.84	87.88	92.50	88.42	87.18	88.10	85.71	96.08	82.50	89.86	89.29	88.00	94.37	88.97	87.27	85.90	89.74	88.66	89.69	1.03
N	alternative_acceptor		chr1	+	chr1:150530626-150530712;chr1:150530626-150530732	chr1:150530626-150530948		chr1:150530713-150530732;chr1:150530733-150530948	chr1:150530732-150530733;chr1:150530948-150530949		85.71	88.64	71.43	100.00	87.10	92.11	100.00	96.55	96.77	100.00	100.00	NA	93.33	90.00	91.07	NA	100.00	NA	94.74	81.25	84.62	NA	94.44	NA	91.11	80.00	77.27	82.35	92.31	NA	NA	80.00	85.71	NA	84.62	85.00	92.22	85.71	-6.51
K	intron_retention	NIFK	chr2	-	chr2:122485489-122485863				chr2:122485488-122485489;chr2:122485863-122485864		5.26	0.00	0.00	0.00	0.00	0.00	0.00	0.00	0.00	0.00	0.00	0.00	0.00	0.00	0.00	0.00	0.00	0.00	0.00	0.00	0.00	1.41	0.00	0.00	0.00	NA	0.00	0.00	0.00	0.00	7.14	4.17	9.52	0.00	0.00	0.00	0.00	0.00	0.00
K	cassette	THOC7	chr3	-	chr3:63824176-63849447	chr3:63824176-63825331;chr3:63825450-63849447		chr3:63825332-63825449			88.89	100.00	81.82	NA	95.00	NA	82.86	88.24	96.00	88.57	93.02	85.19	83.33	94.12	87.10	90.00	95.65	92.00	84.62	90.00	90.91	94.74	93.75	88.89	NA	87.50	86.96	90.00	96.30	89.47	85.71	82.14	85.00	88.89	95.24	92.86	84.62	88.56	3.94
K	intron_retention	GLTSCR2	chr19	+	chr19:48260002-48260255				chr19:48260001-48260002;chr19:48260255-48260256		3.70	0.63	1.61	0.00	0.51	1.44	0.00	0.00	0.00	0.00	0.00	0.00	0.00	0.00	0.00	0.00	0.00	0.00	2.06	5.26	3.48	0.00	1.33	0.00	0.00	0.00	1.23	0.00	0.00	1.69	11.76	3.03	2.50	0.00	4.17	1.79	0.32	1.85	1.54
K	intron_retention	DAGLB	chr7	-	chr7:6452515-6452596				chr7:6452514-6452515;chr7:6452596-6452597		23.08	0.00	14.29	NA	0.00	NA	0.00	0.00	0.00	NA	0.00	NA	0.00	NA	0.00	NA	0.00	NA	NA	7.69	16.67	NA	8.70	NA	13.33	7.69	9.38	NA	0.00	NA	25.00	18.18	4.55	6.67	7.14	13.33	0.00	7.69	7.69
K	jcn_only_AA	SRSF10	chr1	-	chr1:24294214-24298062	chr1:24294447-24298062		chr1:24294214-24294446	chr1:24294213-24294214		NA	0.00	24.00	0.00	NA	0.00	10.00	11.76	19.35	9.84	9.09	7.69	11.11	17.65	11.43	8.47	6.12	0.00	0.00	31.25	14.29	11.11	14.29	5.00	NA	0.00	12.50	5.26	17.65	5.00	10.00	12.50	0.00	6.45	9.09	3.03	0.00	11.76	11.76
K	intron_retention	GRSF1	chr4	-	chr4:71691149-71691840				chr4:71691148-71691149;chr4:71691840-71691841		7.69	5.75	6.17	5.71	5.48	5.88	0.00	0.94	0.61	1.35	0.95	0.00	0.00	0.00	1.63	0.00	1.22	0.00	1.59	8.06	3.26	5.56	7.14	8.62	7.89	4.76	8.33	4.88	5.48	1.64	6.38	9.80	3.95	8.00	5.81	5.36	2.77	5.57	2.80
K	intron_retention	PHF23	chr17	-	chr17:7139160-7139248				chr17:7139159-7139160;chr17:7139248-7139249		2.78	2.74	3.75	0.00	0.00	0.00	0.00	0.00	0.00	0.00	0.00	0.00	0.00	0.00	0.00	0.00	0.00	0.00	5.00	4.62	5.36	0.00	2.75	NA	0.00	5.22	2.80	0.00	0.00	0.00	22.08	14.74	11.63	1.67	4.29	0.00	1.37	3.70	2.33
K	intron_retention	GLMP	chr1	-	chr1:156264357-156265316				chr1:156264356-156264357;chr1:156265316-156265317		5.26	5.56	3.39	NA	2.50	NA	3.57	0.00	NA	0.00	4.00	0.00	5.88	0.00	NA	0.00	0.00	0.00	0.00	4.76	NA	0.00	3.12	0.00	0.00	7.32	6.52	4.17	9.43	0.00	6.25	9.38	0.00	4.55	2.86	1.25	1.78	5.01	3.22
N	alternative_acceptor	TREM2	chr6	-	chr6:41126729-41127529;chr6:41126802-41127529;chr6:41126845-41127529	chr6:41126805-41127529		chr6:41126729-41126801;chr6:41126802-41126804;chr6:41126805-41126844	chr6:41126728-41126729;chr6:41126801-41126802;chr6:41126804-41126805		100.00	99.25	100.00	98.41	97.57	100.00	99.36	100.00	100.00	99.51	99.07	99.50	98.96	100.00	NA	98.96	99.13	100.00	99.06	100.00	99.45	100.00	96.97	100.00	99.62	100.00	95.00	100.00	97.81	99.13	100.00	100.00	99.16	98.68	97.19	100.00	99.20	100.00	0.80
K	jcn_only_AA	NCAPH2	chr22	+	chr22:50961352-50961508	chr22:50961352-50961445		chr22:50961446-50961508	chr22:50961508-50961509		100.00	98.96	100.00	100.00	100.00	96.00	100.00	NA	NA	NA	100.00	NA	100.00	NA	100.00	100.00	100.00	NA	97.37	100.00	100.00	100.00	100.00	100.00	98.46	100.00	100.00	100.00	100.00	90.00	98.25	96.36	100.00	96.00	100.00	100.00	99.48	100.00	0.52
K	alternative_last_exon	AC002985.3,COPE	chr19	-	chr19:19017916-19021779,chr19:19016434-19021779;chr19:19016439-19021779	chr19:19017922-19021779	chr19:19016385-19016438	chr19:19017769-19017921			98.90	98.87	100.00	97.71	98.82	95.68	99.11	99.35	99.28	97.45	99.59	98.45	98.56	97.71	99.38	99.59	99.28	99.53	98.18	97.69	97.57	96.64	98.79	96.30	97.85	98.22	97.16	99.19	96.48	97.87	96.70	96.72	94.76	93.83	97.06	96.35	98.37	97.97	-0.41
N	cassette	HCK	chr20	+	chr20:30662525-30671696	chr20:30662525-30667576;chr20:30667681-30671696		chr20:30667577-30667680			96.94	95.00	95.86	100.00	100.00	100.00	100.00	99.63	98.81	99.26	98.22	100.00	99.42	99.67	99.20	98.85	98.35	100.00	100.00	98.69	96.75	94.38	97.81	97.09	NA	98.71	96.51	98.09	98.63	99.22	95.41	97.75	94.59	96.53	96.53	97.48	99.42	98.70	-0.72
N	cassette	IL4R	chr16	+	chr16:27370316-27373572	chr16:27370316-27372086;chr16:27372137-27373572		chr16:27372087-27372136		chr16:27370237-27370315;chr16:27373573-27375224	90.38	100.00	96.21	NA	NA	NA	92.68	100.00	98.18	96.00	87.10	100.00	100.00	100.00	100.00	94.38	95.83	95.71	NA	94.74	100.00	100.00	91.89	93.88	75.00	94.87	95.24	100.00	100.00	100.00	100.00	86.76	NA	86.67	91.30	94.50	96.34	97.44	1.09
K	intron_retention		chr8	-	chr8:145059817-145059888				chr8:145059816-145059817;chr8:145059888-145059889		8.03	0.00	13.14	NA	NA	0.00	4.35	0.00	1.74	NA	0.00	3.45	0.00	1.28	2.42	0.00	0.00	2.94	NA	13.68	10.00	NA	7.14	10.34	8.33	4.93	9.20	16.67	NA	8.33	16.39	11.48	NA	12.50	14.81	13.16	2.17	6.48	4.30
N	jcn_only_AA	HSF1	chr8	+	chr8:145537718-145537792;chr8:145537718-145537787;chr8:145537718-145537795	chr8:145537718-145537811		chr8:145537788-145537792;chr8:145537793-145537795;chr8:145537796-145537811	chr8:145537792-145537793;chr8:145537795-145537796;chr8:145537811-145537812		2.78	2.47	0.00	0.00	1.61	2.22	0.00	2.63	0.00	0.00	0.00	0.00	0.00	0.00	0.00	0.00	0.00	0.00	3.57	5.56	1.61	3.33	0.00	0.00	0.00	0.00	2.22	3.33	0.00	0.00	3.45	1.82	1.49	0.00	0.00	2.08	0.74	2.71	1.96
K	cassette	UPP1	chr7	+	chr7:48134425-48146469	chr7:48134425-48141420;chr7:48141468-48146469		chr7:48141421-48141467			19.11	13.33	16.56	19.30	11.11	20.12	8.70	8.57	18.52	10.71	12.50	4.65	8.33	15.15	8.33	8.51	6.90	3.23	10.81	13.86	15.45	17.65	14.89	20.69	4.00	16.67	11.21	14.71	12.12	16.13	18.72	17.99	18.42	13.64	12.50	15.79	9.75	15.91	6.16
K	intron_retention		chr5	-	chr5:176951034-176951185				chr5:176951033-176951034;chr5:176951185-176951186		12.00	7.14	10.00	5.00	8.70	0.00	NA	NA	NA	NA	NA	NA	NA	NA	0.00	NA	NA	NA	4.55	7.14	6.45	0.00	0.00	NA	4.17	0.00	5.00	NA	5.26	0.00	11.11	13.33	10.34	7.14	9.09	5.00	5.84	9.12	3.28
K	intron_retention		chr19	-	chr19:10463228-10463601				chr19:10463227-10463228;chr19:10463601-10463602		16.92	10.14	19.75	0.00	8.06	0.00	3.70	0.00	0.00	0.00	6.25	NA	2.63	0.00	6.67	0.00	0.00	NA	15.00	16.67	8.82	20.00	15.25	14.29	21.88	10.20	19.75	15.38	13.33	16.67	17.14	25.58	10.42	8.70	18.75	10.26	10.28	13.44	3.15
K	intron_retention	PPP1R12C	chr19	-	chr19:55606167-55606658				chr19:55606166-55606167;chr19:55606658-55606659		0.93	0.00	4.08	4.55	4.29	0.00	0.00	0.00	0.00	0.00	0.00	0.00	0.00	0.00	0.00	0.00	1.12	0.00	0.00	3.95	1.72	4.17	4.17	0.00	10.00	2.41	3.37	0.00	2.90	3.33	9.09	4.55	2.13	2.38	2.38	2.94	0.00	1.67	1.67
K	intron_retention	PPP4C	chr16	+	chr16:30094169-30094714				chr16:30094168-30094169;chr16:30094714-30094715		4.88	7.89	8.53	6.67	5.63	4.08	1.01	1.16	1.33	0.00	0.00	0.00	0.83	1.10	2.38	0.00	0.00	0.00	4.55	7.37	6.74	5.62	5.71	8.14	6.90	6.10	6.73	4.26	3.76	6.98	15.57	10.95	7.14	4.59	4.27	5.48	5.72	5.49	-0.23
N	cassette	NPL	chr1	+	chr1:182787995-182798737;chr1:182791335-182798737;chr1:182787825-182798737	chr1:182787995-182794915,chr1:182791335-182794915,chr1:182787825-182794915;chr1:182794956-182798737		chr1:182794916-182794955			85.45	88.75	93.28	83.78	91.04	86.96	94.90	98.00	100.00	90.70	93.17	92.50	95.86	97.92	100.00	96.30	94.21	92.31	89.52	94.62	93.06	91.43	87.17	92.75	89.77	91.03	91.74	86.96	94.00	88.00	87.01	88.98	89.25	88.24	89.14	86.92	89.64	92.83	3.18
N	alternative_acceptor		chr14	+	chr14:24607770-24608584	chr14:24607770-24607944		chr14:24607945-24608584	chr14:24608584-24608585		96.40	100.00	97.12	100.00	100.00	99.33	100.00	100.00	97.14	100.00	100.00	100.00	100.00	100.00	97.74	100.00	100.00	96.55	100.00	98.13	97.07	100.00	100.00	94.29	100.00	95.83	96.94	98.31	100.00	97.53	96.62	98.07	100.00	100.00	100.00	96.15	100.00	97.38	-2.62
K	cassette	XRCC6	chr22	+	chr22:42018091-42032116	chr22:42018091-42024121;chr22:42024235-42032116		chr22:42024122-42024234			98.70	100.00	98.59	NA	96.88	NA	99.44	100.00	100.00	98.69	98.17	100.00	99.50	100.00	100.00	99.59	99.50	100.00	100.00	100.00	93.10	98.99	99.34	100.00	NA	100.00	97.96	98.91	100.00	100.00	100.00	100.00	NA	100.00	99.40	100.00	99.75	100.00	0.25
K	intron_retention	FBXW5	chr9	-	chr9:139836919-139836998				chr9:139836918-139836919;chr9:139836998-139836999		10.64	10.34	11.90	0.00	7.14	NA	2.08	2.41	2.22	2.78	0.00	0.00	2.97	5.33	6.06	5.26	3.53	0.00	11.76	10.20	12.73	14.29	14.52	10.00	11.11	10.53	9.09	8.11	11.54	7.69	18.37	15.05	16.67	10.17	11.11	10.39	10.72	10.36	-0.36
K	alternative_donor	RPL18	chr19	-	chr19:49121135-49122397	chr19:49121135-49121816		chr19:49121817-49122397	chr19:49122397-49122398		2.78	0.67	2.09	0.39	0.00	0.00	0.00	0.00	0.50	0.37	0.00	0.00	0.00	0.00	0.49	0.22	0.00	0.00	0.48	3.12	0.34	0.36	0.47	0.86	0.36	1.37	1.05	0.00	0.22	0.00	5.00	4.37	0.71	1.31	1.60	0.52	0.42	2.08	1.66
K	intron_retention	CLPTM1L	chr5	-	chr5:1321795-1321878				chr5:1321794-1321795;chr5:1321878-1321879		1.52	4.29	3.75	0.00	1.59	0.00	0.00	0.00	0.00	0.00	0.00	0.00	0.00	0.00	0.00	0.00	0.00	0.00	5.63	6.25	2.06	7.84	3.30	5.41	0.00	0.00	1.56	0.00	1.79	0.00	3.66	6.98	4.62	2.82	1.72	2.94	2.15	0.76	-1.39
K	intron_retention	ARRDC1	chr9	+	chr9:140508222-140508483				chr9:140508221-140508222;chr9:140508483-140508484		4.08	3.53	14.89	NA	3.23	NA	0.00	0.00	0.00	0.00	0.00	0.00	0.00	0.00	0.00	0.00	0.00	NA	0.00	7.41	5.56	0.00	6.38	0.00	10.00	6.12	10.00	6.25	0.00	0.00	16.00	11.76	0.00	5.00	12.50	0.00	0.00	5.10	5.10
N	jcn_only_AA	ANKRD13D	chr11	+	chr11:67067595-67068460	chr11:67067595-67068219		chr11:67068220-67068460	chr11:67068460-67068461		1.09	0.00	0.76	0.00	0.00	NA	0.00	0.00	0.00	NA	0.00	NA	0.00	6.67	0.00	NA	0.00	NA	0.84	0.00	1.47	0.00	2.33	0.00	0.00	0.00	0.00	NA	0.00	NA	0.00	0.00	0.50	0.00	0.00	0.00	0.00	0.00	0.00
N	jcn_only_AA	LILRA6,LILRB3	chr19	-	chr19:54722675-54722997;chr19:54722708-54722997	chr19:54722736-54722997		chr19:54722675-54722707;chr19:54722708-54722735	chr19:54722674-54722675;chr19:54722707-54722708		8.96	0.00	10.14	16.42	7.14	11.97	5.00	3.56	2.75	5.71	11.54	6.49	0.00	4.66	6.25	3.92	0.00	2.50	12.90	7.79	7.45	7.04	13.73	11.46	0.00	7.07	9.94	7.97	7.14	7.08	9.32	7.95	NA	11.54	0.00	12.43	0.00	7.43	7.43
N	alternative_acceptor	TNFSF12,TNFSF12-TNFSF13	chr17	+	chr17:7452630-7452790	chr17:7452630-7452787		chr17:7452788-7452790	chr17:7452790-7452791		5.00	0.00	0.00	NA	9.09	NA	6.25	0.00	8.33	0.00	3.77	0.00	2.70	6.67	7.69	5.26	8.16	0.00	10.00	8.33	NA	NA	4.76	NA	0.00	0.00	6.67	NA	4.35	NA	NA	NA	8.33	NA	0.00	0.00	4.47	5.00	0.53
K	alternative_acceptor	EWSR1	chr22	+	chr22:29684776-29687553	chr22:29684776-29687550		chr22:29687551-29687553	chr22:29687553-29687554		46.15	31.82	55.36	42.11	32.50	36.36	23.68	28.89	38.71	30.00	26.92	31.82	29.41	34.15	33.33	42.50	34.78	38.46	33.33	39.47	43.75	36.00	45.07	38.10	NA	41.82	44.00	40.85	46.43	39.08	37.70	47.54	37.50	50.00	59.65	52.94	31.82	38.59	6.77
K	jcn_only_AD	NIPBL	chr5	+	chr5:37064081-37064628	chr5:37064122-37064628		chr5:37064081-37064121	chr5:37064080-37064081		21.43	0.00	18.42	26.67	21.43	27.27	28.57	15.38	37.50	NA	33.33	29.41	21.43	NA	35.71	NA	17.65	30.77	16.67	18.52	28.57	21.43	22.22	33.33	0.00	28.00	18.52	18.75	18.18	27.27	24.14	24.39	20.00	18.18	39.39	24.32	18.34	21.43	3.09
N	alternative_acceptor	CC2D1A,SPINT2	chr19	+	chr19:14041103-14041187	chr19:14041103-14041169		chr19:14041170-14041187	chr19:14041187-14041188		0.00	0.00	0.00	NA	0.00	NA	0.00	0.00	0.00	NA	0.00	NA	0.00	0.00	0.00	NA	0.00	NA	1.96	0.00	0.00	NA	0.00	NA	0.00	0.00	0.00	NA	0.00	NA	8.00	0.00	0.00	NA	NA	0.00	0.00	0.00	0.00
N	intron_retention	RPL28	chr19	+	chr19:55899417-55899614				chr19:55899416-55899417;chr19:55899614-55899615		33.33	27.08	41.67	31.58	23.40	43.00	NA	NA	NA	NA	NA	NA	NA	10.00	10.00	NA	9.09	0.00	29.79	46.67	23.53	50.00	46.67	53.85	19.19	13.64	42.86	41.67	26.67	41.18	56.00	54.17	36.36	46.15	54.55	50.00	28.43	33.33	4.89
N	alternative_acceptor	ARHGEF10L,SEPN1	chr1	+	chr1:18021776-18023342	chr1:18021776-18022076		chr1:18022077-18023342	chr1:18023342-18023343		6.67	6.00	7.29	9.52	7.29	3.92	0.00	0.93	1.23	1.03	1.41	1.85	1.43	0.88	2.78	1.47	1.01	2.41	3.12	6.57	5.00	11.90	10.26	11.21	4.00	5.64	6.47	7.56	7.83	7.97	3.45	4.49	2.86	9.62	7.35	8.06	2.99	4.54	1.55
N	jcn_only_AA	DYNLL1	chr12	+	chr12:120934357-120935922;chr12:120934357-120935852;chr12:120934357-120935637	chr12:120934357-120935875		chr12:120935638-120935852;chr12:120935853-120935875;chr12:120935876-120935922	chr12:120935852-120935853;chr12:120935875-120935876;chr12:120935922-120935923		99.48	100.00	100.00	100.00	100.00	100.00	100.00	100.00	100.00	99.71	100.00	100.00	100.00	99.71	100.00	99.84	99.74	100.00	96.02	95.37	93.79	99.65	99.42	100.00	100.00	100.00	100.00	100.00	100.00	100.00	94.72	94.38	95.02	99.67	100.00	100.00	100.00	99.59	-0.41
N	cassette	DGUOK	chr2	+	chr2:74174016-74185272;chr2:74174034-74185272;chr2:74177860-74185272;chr2:74154180-74185272	chr2:74177860-74184251,chr2:74154180-74184251,chr2:74174034-74184251,chr2:74174016-74184251;chr2:74184368-74185272		chr2:74184252-74184367			22.94	30.00	22.45	35.62	33.33	28.72	37.78	41.18	28.12	42.86	37.21	40.00	37.29	42.86	37.10	45.71	40.48	33.33	23.19	27.14	25.55	45.71	34.62	32.35	30.23	27.42	30.91	47.06	45.59	45.16	18.67	25.00	23.40	37.70	30.14	30.88	30.12	27.28	-2.84
N	cassette	TRPV2	chr17	+	chr17:16335165-16336887;chr17:16335165-16338203;chr17:16332297-16340102;chr17:16332297-16338203;chr17:16335165-16340102;chr17:16332297-16336887	chr17:16332297-16335279,chr17:16335165-16335279;chr17:16335615-16340102,chr17:16335615-16338203,chr17:16335615-16336887		chr17:16335280-16335614			79.31	88.24	79.07	95.12	81.18	94.12	96.49	100.00	100.00	100.00	100.00	100.00	96.97	100.00	100.00	97.75	97.56	100.00	85.44	92.31	95.81	89.47	87.06	100.00	93.33	95.24	82.69	98.41	85.86	98.73	89.91	100.00	87.16	96.05	92.86	95.69	90.78	93.78	2.99
N	jcn_only_AA	ATXN2L	chr16	+	chr16:28846721-28846866;chr16:28846721-28846875;chr16:28846721-28846933	chr16:28846721-28846869		chr16:28846867-28846869;chr16:28846870-28846875;chr16:28846876-28846933	chr16:28846869-28846870;chr16:28846875-28846876;chr16:28846933-28846934		87.69	100.00	84.21	86.96	89.47	NA	84.85	88.89	90.68	86.32	85.11	84.85	75.95	74.32	73.28	82.14	75.97	83.33	83.33	84.75	86.11	82.05	84.38	82.86	100.00	82.46	88.89	82.69	92.98	79.49	76.92	74.04	63.16	66.67	70.37	72.62	84.09	83.60	-0.49
N	alternative_acceptor	SELO	chr22	+	chr22:50649341-50654145	chr22:50649341-50650896		chr22:50650897-50654145	chr22:50654145-50654146		4.44	1.41	12.00	0.00	2.70	0.00	0.00	1.89	2.86	0.00	0.00	NA	4.17	1.92	4.88	4.17	4.35	0.00	2.38	2.70	2.44	7.14	5.26	5.26	2.08	5.26	2.78	3.70	3.33	3.70	2.50	4.35	0.00	6.45	5.56	8.16	1.75	2.60	0.85
K	intron_retention	SIRT7	chr17	-	chr17:79872044-79872169				chr17:79872043-79872044;chr17:79872169-79872170		14.29	9.35	16.13	7.32	13.24	17.24	0.00	0.00	0.00	0.00	0.00	NA	0.00	0.00	8.57	0.00	4.55	NA	7.50	9.80	10.39	11.43	9.48	14.52	12.77	10.29	13.79	8.11	12.07	11.90	19.29	14.94	12.77	14.29	13.92	16.48	8.43	10.04	1.62
K	intron_retention		chr19	-	chr19:36501948-36502305				chr19:36501947-36501948;chr19:36502305-36502306		0.00	21.05	21.43	NA	6.25	NA	NA	NA	0.00	NA	NA	NA	0.00	NA	0.00	NA	0.00	NA	NA	12.50	0.00	NA	8.33	NA	0.00	14.29	10.53	NA	0.00	NA	16.67	9.68	0.00	NA	10.00	18.18	0.00	13.39	13.39
K	alternative_last_exon	PFKP,RP11-298E9.7	chr10	+	chr10:3178031-3179734,chr10:3178031-3182563;chr10:3178031-3186047	chr10:3178031-3178641	chr10:3186048-3186178	chr10:3178642-3178994			100.00	100.00	96.77	98.91	100.00	95.12	100.00	95.59	96.55	98.11	100.00	97.65	95.00	98.21	96.94	96.63	100.00	100.00	93.75	100.00	95.40	94.83	97.30	94.05	100.00	100.00	98.08	97.47	98.28	98.54	100.00	100.00	95.65	98.59	100.00	97.21	97.83	100.00	2.17
K	intron_retention	RNF31,RP11-468E2.4	chr14	+	chr14:24621202-24624365				chr14:24621201-24621202;chr14:24624365-24624366		4.11	0.00	8.33	NA	0.00	0.00	0.00	2.38	0.00	0.00	0.00	0.00	0.00	0.00	2.04	0.00	3.57	0.00	NA	1.67	3.33	0.00	3.23	3.23	5.88	1.92	0.00	0.00	0.00	0.00	3.28	4.11	0.00	2.56	4.35	4.55	0.00	2.15	2.15
K	jcn_only_AA	YIPF4	chr2	+	chr2:32526565-32532172	chr2:32526565-32530557		chr2:32530558-32532172	chr2:32532172-32532173		100.00	100.00	100.00	100.00	100.00	100.00	100.00	100.00	98.44	94.74	100.00	100.00	100.00	94.12	96.08	100.00	100.00	93.33	100.00	100.00	100.00	100.00	100.00	NA	NA	100.00	100.00	100.00	100.00	100.00	100.00	100.00	100.00	100.00	100.00	100.00	100.00	100.00	0.00
N	alternative_donor	S100A11	chr1	-	chr1:152006277-152009628;chr1:152006277-152020297	chr1:152006277-152009388		chr1:152009389-152009628;chr1:152009629-152020297	chr1:152009628-152009629;chr1:152020297-152020298		100.00	100.00	100.00	96.55	92.11	89.19	100.00	100.00	100.00	100.00	100.00	97.33	100.00	100.00	97.67	100.00	100.00	100.00	91.67	93.18	97.56	100.00	95.45	100.00	100.00	95.24	96.77	100.00	91.89	98.11	93.48	88.57	96.43	92.68	96.55	94.03	100.00	97.62	-2.38
K	cassette	UBE2F	chr2	+	chr2:238903452-238939196;chr2:238903452-238933982	chr2:238903452-238925174;chr2:238925276-238939196,chr2:238925276-238933982		chr2:238925175-238925275			76.79	77.14	80.65	85.71	84.00	88.89	91.67	86.75	85.71	93.33	83.72	90.57	88.10	81.36	85.11	82.35	92.31	85.29	100.00	74.29	86.21	75.00	76.92	77.78	100.00	79.55	74.36	83.33	89.29	92.31	76.67	76.00	85.71	88.89	82.35	84.29	89.88	78.17	-11.71
N	cassette	SAT2	chr17	-	chr17:7530545-7530870;chr17:7530112-7530887;chr17:7530112-7530874;chr17:7530545-7530887	chr17:7530112-7530680,chr17:7530545-7530680;chr17:7530733-7530874,chr17:7530733-7530870,chr17:7530733-7530887		chr17:7530681-7530732			96.04	89.09	90.70	100.00	91.43	100.00	100.00	100.00	100.00	100.00	100.00	100.00	100.00	99.26	100.00	100.00	100.00	100.00	93.42	94.81	89.61	87.50	92.41	100.00	93.59	96.36	100.00	100.00	96.51	96.97	85.51	89.71	83.72	94.12	93.75	100.00	93.50	96.20	2.70
K	jcn_only_AA	MRPL47	chr3	-	chr3:179320526-179322314	chr3:179320586-179322314		chr3:179320526-179320585	chr3:179320525-179320526		95.45	100.00	96.30	100.00	100.00	81.82	100.00	100.00	100.00	98.59	96.88	100.00	97.96	100.00	100.00	96.49	97.87	98.00	NA	95.45	95.83	96.88	95.83	96.77	NA	100.00	100.00	96.00	100.00	100.00	94.12	95.65	90.91	97.14	100.00	96.97	98.98	97.72	-1.25
N	jcn_only_AA	UNC13D	chr17	-	chr17:73827499-73829046;chr17:73827343-73829046	chr17:73827430-73829046		chr17:73827343-73827429;chr17:73827430-73827498	chr17:73827342-73827343;chr17:73827429-73827430		86.05	100.00	93.33	100.00	96.30	NA	100.00	100.00	100.00	100.00	100.00	90.91	100.00	97.85	100.00	100.00	100.00	100.00	96.43	93.07	100.00	88.89	100.00	100.00	100.00	95.65	96.00	100.00	100.00	100.00	94.23	92.41	100.00	96.77	93.94	94.29	100.00	94.94	-5.06
K	intron_retention		chr19	+	chr19:7606954-7607446				chr19:7606953-7606954;chr19:7607446-7607447		3.28	0.00	6.25	NA	NA	NA	0.00	0.00	0.00	0.00	4.00	0.00	0.00	1.64	0.00	0.00	0.00	NA	NA	0.00	NA	NA	7.69	NA	0.00	4.76	7.69	NA	0.00	NA	0.00	7.41	NA	0.00	0.00	0.00	0.00	0.82	0.82
N	alternative_acceptor		chr2	+	chr2:64117320-64118224;chr2:64117320-64118217	chr2:64117320-64118253		chr2:64118218-64118224;chr2:64118225-64118253	chr2:64118224-64118225;chr2:64118253-64118254		100.00	100.00	99.60	98.68	100.00	100.00	100.00	100.00	100.00	100.00	100.00	100.00	100.00	100.00	100.00	100.00	100.00	100.00	100.00	100.00	99.25	100.00	100.00	100.00	86.11	100.00	100.00	100.00	100.00	100.00	99.08	99.55	100.00	99.18	100.00	100.00	100.00	100.00	0.00
N	jcn_only_AA	NAGLU	chr17	+	chr17:40693225-40695218;chr17:40693225-40695045	chr17:40693225-40695101		chr17:40695046-40695101;chr17:40695102-40695218	chr17:40695101-40695102;chr17:40695218-40695219		NA	0.00	NA	NA	0.00	NA	1.16	3.12	0.00	3.03	2.78	0.00	1.75	0.00	0.00	3.45	5.26	4.76	0.00	0.00	0.00	0.00	0.00	NA	NA	0.00	0.00	5.00	0.00	0.00	NA	0.00	NA	0.00	NA	0.00	0.58	0.00	-0.58
N	jcn_only_AD	CARD16	chr11	-	chr11:104915386-104915522;chr11:104915386-104915917	chr11:104915386-104916017		chr11:104915523-104915917;chr11:104915918-104916017	chr11:104915917-104915918;chr11:104916017-104916018		74.19	92.31	84.38	66.67	91.67	78.95	100.00	86.96	92.31	85.71	88.00	85.19	100.00	84.85	NA	72.22	100.00	88.24	100.00	NA	100.00	93.33	100.00	81.25	100.00	85.00	89.74	76.60	96.88	79.41	93.10	91.14	100.00	81.82	NA	80.95	100.00	85.00	-15.00
K	cassette	RABEP2	chr16	-	chr16:28917081-28917339	chr16:28917081-28917187;chr16:28917200-28917339		chr16:28917188-28917199			100.00	95.12	83.33	94.74	94.74	80.77	95.24	100.00	100.00	NA	100.00	100.00	100.00	100.00	94.12	100.00	100.00	NA	94.74	91.67	100.00	90.91	92.31	NA	100.00	100.00	96.00	94.12	96.43	95.00	88.89	88.46	92.31	83.33	93.33	100.00	95.18	100.00	4.82
K	intron_retention	ALKBH6	chr19	-	chr19:36501586-36501795				chr19:36501585-36501586;chr19:36501795-36501796		12.50	16.67	18.75	25.00	18.52	NA	NA	NA	9.09	10.00	0.00	NA	0.00	8.33	18.75	NA	6.67	NA	20.69	16.67	23.33	NA	20.00	NA	17.65	13.04	19.23	NA	25.00	NA	16.67	27.27	20.00	18.18	NA	25.00	17.65	13.04	-4.61
N	alternative_donor	MOV10	chr1	+	chr1:113241101-113241336	chr1:113241231-113241336		chr1:113241101-113241230	chr1:113241100-113241101		8.21	3.45	6.98	NA	6.67	6.67	0.00	3.62	1.14	NA	5.00	3.70	0.00	1.37	4.07	5.00	0.00	7.14	0.00	4.96	5.26	NA	10.00	12.82	7.14	7.14	5.00	9.52	7.69	7.14	7.64	8.24	NA	14.29	5.00	14.61	0.00	6.05	6.05
K	intron_retention	SYK	chr9	+	chr9:93640063-93641045				chr9:93640062-93640063;chr9:93641045-93641046		4.17	14.29	1.79	0.00	0.00	NA	0.00	0.00	0.00	0.00	0.00	0.00	0.61	0.00	0.00	0.00	0.00	0.00	0.00	0.00	0.00	0.00	0.00	0.00	0.00	2.63	5.00	0.00	0.00	0.00	0.00	0.00	0.00	4.55	3.12	0.00	0.00	0.00	0.00
K	alternative_donor	RALGDS	chr9	-	chr9:135975770-135976906	chr9:135975770-135975882		chr9:135975883-135976906	chr9:135976906-135976907		18.37	12.12	21.43	10.00	9.09	NA	4.76	6.25	0.00	2.04	3.70	0.00	11.11	11.11	7.14	6.35	5.56	3.70	8.33	18.18	16.00	19.40	18.75	23.81	NA	18.52	20.93	18.52	18.18	16.67	23.08	17.95	14.29	17.95	23.40	22.35	11.11	18.27	7.16
K	intron_retention		chr16	.	chr16:2304065-2305585				chr16:2304064-2304065;chr16:2305585-2305586		3.85	4.88	1.92	0.00	0.00	0.00	0.00	0.00	0.00	0.00	0.00	0.00	0.00	0.00	0.00	0.00	0.00	0.00	0.00	0.00	0.00	0.00	0.00	0.00	0.00	0.00	0.00	0.00	0.00	0.00	8.33	7.89	0.00	2.44	1.75	0.00	0.00	0.00	0.00
N	jcn_only_AD	SNX3	chr6	-	chr6:108544250-108581963;chr6:108544250-108582011	chr6:108544250-108582029		chr6:108581964-108582011;chr6:108582012-108582029	chr6:108582011-108582012;chr6:108582029-108582030		12.90	11.69	7.55	0.00	7.14	NA	6.63	5.28	6.45	4.50	5.81	5.70	7.65	5.35	6.01	4.47	6.40	7.51	23.08	8.79	7.69	7.14	7.66	11.32	NA	6.99	8.42	4.62	5.93	8.70	9.60	12.06	0.00	11.11	9.04	9.91	7.65	7.89	0.24
K	cassette	TMEM50B	chr21	-	chr21:34805110-34811520	chr21:34805110-34809189;chr21:34809300-34811520		chr21:34809190-34809299			69.81	50.35	69.77	68.18	67.09	62.71	100.00	95.45	81.25	NA	92.31	NA	64.29	100.00	82.35	100.00	100.00	NA	55.56	74.42	59.72	85.29	77.27	91.18	37.27	81.82	67.74	83.33	80.43	84.44	62.16	60.42	39.05	73.53	84.62	70.97	52.95	78.12	25.17
K	cassette	TNFSF12-TNFSF13,TNFSF13	chr17	+	chr17:7463020-7463365	chr17:7463020-7463162;chr17:7463211-7463365		chr17:7463163-7463210			89.91	96.61	90.48	NA	86.49	NA	95.24	92.36	92.31	89.33	91.74	95.65	96.00	89.90	93.33	92.11	93.25	94.95	78.95	88.30	91.30	88.24	85.26	84.78	82.35	92.86	87.88	86.67	90.44	92.73	80.77	100.00	81.82	90.14	87.34	92.52	88.79	89.91	1.11
K	jcn_only_AD	NDUFS8	chr11	+	chr11:67798201-67799618;chr11:67798429-67799618;chr11:67798345-67799618	chr11:67798618-67799618		chr11:67798201-67798344;chr11:67798345-67798428;chr11:67798429-67798617	chr11:67798200-67798201;chr11:67798344-67798345;chr11:67798428-67798429		0.00	0.00	0.00	0.00	3.77	0.00	0.00	NA	0.00	0.00	0.00	0.00	0.00	0.00	0.00	0.00	0.00	0.00	1.89	0.00	4.29	0.00	2.08	NA	0.00	NA	0.00	0.00	0.00	NA	6.67	0.00	0.00	9.52	0.00	0.00	0.00	0.00	0.00
N	jcn_only_AD	HNMT	chr2	+	chr2:138759765-138762701;chr2:138761703-138762701	chr2:138759914-138762701		chr2:138759765-138759913;chr2:138759914-138761702	chr2:138759764-138759765;chr2:138759913-138759914		16.67	0.00	14.29	NA	NA	NA	5.00	8.72	10.20	5.41	7.69	8.57	5.34	8.26	0.00	7.35	9.09	11.11	NA	11.11	13.33	21.43	20.00	22.22	33.33	16.22	12.08	11.76	15.25	0.00	12.50	18.97	18.18	10.53	11.54	16.67	5.34	11.80	6.46
K	intron_retention	NAGK	chr2	+	chr2:71299882-71300611				chr2:71299881-71299882;chr2:71300611-71300612		6.06	3.29	7.69	0.00	1.12	3.64	1.57	1.51	0.59	0.00	1.15	0.39	2.92	1.84	2.27	2.48	1.67	1.56	2.82	2.58	1.43	1.23	2.08	4.48	7.56	4.81	6.31	4.03	1.91	1.29	2.84	4.55	2.29	5.50	4.97	4.19	2.87	2.71	-0.16
K	intron_retention		chr16	-	chr16:67189558-67190412				chr16:67189557-67189558;chr16:67190412-67190413		17.95	15.00	36.00	14.29	7.14	9.09	0.00	1.56	0.00	0.00	0.00	0.00	0.00	2.50	1.04	3.85	NA	6.67	NA	19.35	7.41	15.38	5.26	21.05	28.57	8.20	21.88	6.45	0.00	9.21	8.33	11.54	NA	23.08	NA	12.68	7.50	8.27	0.77
K	cassette	SRSF11	chr1	+	chr1:70712591-70715634	chr1:70712591-70712799;chr1:70712833-70715634		chr1:70712800-70712832			8.11	0.00	6.32	NA	6.67	NA	0.00	0.00	1.06	0.86	0.00	2.44	0.00	0.00	0.00	1.06	1.04	0.00	NA	5.88	0.00	4.69	5.26	3.70	0.00	2.00	1.54	3.64	4.76	2.08	11.54	4.65	0.00	3.66	2.67	3.20	0.00	3.94	3.94
K	cassette	SEP15	chr1	-	chr1:87329289-87346344	chr1:87329289-87333735;chr1:87333786-87346344		chr1:87333736-87333785			86.27	96.39	87.74	95.83	93.15	86.67	94.46	92.16	86.39	95.29	96.65	95.65	93.53	89.86	90.62	93.89	93.66	94.41	88.89	86.79	80.00	94.12	93.05	90.37	100.00	84.06	89.16	95.00	93.75	94.95	76.70	78.81	91.18	93.46	92.98	92.83	94.00	86.53	-7.47
N	alternative_acceptor	LAIR1	chr19	-	chr19:54868229-54868536	chr19:54868432-54868536		chr19:54868229-54868431	chr19:54868228-54868229		1.41	0.76	2.62	3.12	3.06	13.33	0.78	0.51	0.72	0.34	0.44	0.68	0.70	0.68	1.49	0.97	0.42	1.27	7.50	1.33	2.89	2.50	1.75	1.33	10.53	1.74	2.15	3.12	3.08	3.85	1.33	1.23	2.50	2.14	2.05	2.03	1.64	1.33	-0.31
K	intron_retention		chr7	+	chr7:100027137-100028652				chr7:100027136-100027137;chr7:100028652-100028653		100.00	85.71	93.48	NA	100.00	NA	97.50	100.00	100.00	100.00	93.75	100.00	95.24	100.00	100.00	100.00	100.00	NA	NA	100.00	100.00	100.00	100.00	100.00	100.00	100.00	100.00	100.00	95.00	NA	100.00	97.83	NA	100.00	100.00	100.00	96.37	100.00	3.63
N	alternative_acceptor	ZNF710	chr15	+	chr15:90617523-90622891	chr15:90617523-90617853		chr15:90617854-90622891	chr15:90622891-90622892		10.26	23.33	15.69	NA	NA	NA	8.62	1.64	2.22	2.50	7.46	1.72	10.34	1.85	2.17	2.56	5.56	2.22	NA	5.26	NA	NA	22.22	8.00	50.00	8.70	16.28	8.33	26.32	NA	8.33	7.14	NA	15.38	9.68	7.50	16.84	6.79	-10.04
N	jcn_only_AD	IFI6	chr1	-	chr1:27995047-27995759;chr1:27995047-27995810;chr1:27995047-27995731;chr1:27995047-27995743	chr1:27995047-27995755		chr1:27995732-27995743;chr1:27995744-27995755;chr1:27995756-27995759;chr1:27995760-27995810	chr1:27995743-27995744;chr1:27995755-27995756;chr1:27995759-27995760;chr1:27995810-27995811		84.57	86.57	85.10	83.62	82.50	80.56	84.97	82.66	83.19	82.02	82.42	80.33	83.48	81.69	82.17	81.45	82.29	80.95	81.34	82.57	79.61	82.50	84.85	80.99	83.66	84.30	84.39	80.73	86.88	81.68	84.60	84.72	83.99	82.73	84.54	82.60	83.82	83.48	-0.34
K	jcn_only_AD	MRPL28	chr16	-	chr16:420226-420498;chr16:420226-420484	chr16:420226-420443		chr16:420444-420484;chr16:420485-420498	chr16:420484-420485;chr16:420498-420499		0.00	0.00	0.00	NA	NA	NA	0.00	0.00	0.00	0.00	0.00	0.00	0.00	0.00	0.00	0.00	0.00	0.00	NA	0.00	0.00	NA	0.00	NA	NA	0.00	0.00	0.00	0.00	0.00	7.14	0.00	0.00	NA	0.00	0.00	0.00	0.00	0.00
K	alternative_acceptor	BAIAP2	chr17	+	chr17:79077909-79078313	chr17:79077909-79078310		chr17:79078311-79078313	chr17:79078313-79078314		0.00	0.00	NA	NA	4.65	NA	2.56	0.00	0.00	3.70	1.75	0.00	2.94	0.00	NA	4.76	5.77	NA	8.33	0.00	NA	6.67	4.84	0.00	0.00	NA	NA	NA	0.00	NA	0.00	0.00	3.70	4.00	0.00	7.14	2.75	0.00	-2.75
N	cassette	EIF2B5	chr3	+	chr3:183860931-183861886	chr3:183860931-183861229;chr3:183861354-183861886		chr3:183861230-183861353			100.00	100.00	100.00	100.00	97.44	100.00	100.00	NA	100.00	100.00	100.00	100.00	100.00	100.00	100.00	100.00	100.00	100.00	100.00	100.00	100.00	100.00	97.44	100.00	100.00	100.00	100.00	100.00	100.00	100.00	81.25	100.00	96.55	100.00	100.00	100.00	100.00	100.00	0.00
N	jcn_only_AA	TOR3A	chr1	+	chr1:179057225-179063227;chr1:179057225-179059895	chr1:179057225-179060799					5.88	0.00	6.25	NA	7.14	NA	0.00	0.00	0.00	0.00	0.00	0.00	0.00	0.00	0.00	0.00	0.00	0.00	NA	0.00	NA	7.69	2.50	0.00	NA	16.67	9.09	NA	0.00	NA	0.00	NA	0.00	8.33	0.00	9.09	0.00	0.00	0.00
K	jcn_only_AD	ROMO1	chr20	+	chr20:34287417-34287554;chr20:34287379-34287554	chr20:34287374-34287554		chr20:34287374-34287378;chr20:34287379-34287416	chr20:34287373-34287374;chr20:34287378-34287379		38.89	30.87	34.09	35.82	33.04	27.60	29.35	31.75	30.19	27.63	31.03	37.18	27.42	29.17	37.10	30.89	25.66	25.00	32.80	33.93	31.33	37.50	37.50	22.92	35.58	33.33	30.95	31.11	31.08	27.16	39.74	37.68	30.43	29.73	24.56	27.87	30.65	33.63	2.98
K	alternative_acceptor	PABPC4	chr1	-	chr1:40028053-40029285	chr1:40028089-40029285		chr1:40028053-40028088	chr1:40028052-40028053		96.00	94.17	96.43	95.83	95.05	92.00	97.96	93.33	94.74	98.82	100.00	96.08	97.67	100.00	95.00	97.09	97.59	95.35	100.00	95.45	95.24	98.44	96.88	96.15	92.00	95.00	94.44	97.73	95.59	96.43	94.55	96.77	91.53	97.62	94.12	93.33	95.92	95.22	-0.70
K	intron_retention	NCKAP1L	chr12	+	chr12:54912757-54912970				chr12:54912756-54912757;chr12:54912970-54912971		2.20	3.51	5.41	NA	9.09	NA	0.00	0.00	0.00	0.00	0.00	0.00	0.32	0.00	0.75	0.00	0.41	0.00	NA	1.01	0.00	0.00	2.65	0.00	16.67	2.61	3.92	0.00	1.16	0.00	0.00	2.78	NA	4.05	2.31	0.00	1.91	0.51	-1.41
N	jcn_only_AD	PLXND1	chr3	-	chr3:129288801-129289432;chr3:129288801-129289628	chr3:129288801-129289721		chr3:129289433-129289628;chr3:129289629-129289721	chr3:129289628-129289629;chr3:129289721-129289722		1.59	5.05	0.85	NA	0.00	NA	0.00	0.00	0.00	0.56	0.00	0.00	0.00	0.00	0.77	0.79	0.00	0.00	0.00	0.00	0.00	0.00	1.45	0.00	0.00	0.00	0.00	0.00	0.00	0.00	0.00	0.00	0.00	3.45	0.00	0.00	0.00	0.00	0.00
K	intron_retention		chr1	+	chr1:32794762-32796178				chr1:32794761-32794762;chr1:32796178-32796179		12.07	9.52	13.33	NA	0.00	NA	0.00	0.00	2.86	0.00	6.90	0.00	2.38	0.00	8.82	0.00	0.00	0.00	NA	8.62	3.45	8.00	5.66	8.70	NA	7.69	13.33	0.00	6.67	16.67	6.06	9.30	0.00	11.90	10.53	8.62	1.19	6.88	5.69
K	jcn_only_AA	GBA2	chr9	-	chr9:35737445-35737744	chr9:35737602-35737744		chr9:35737445-35737601	chr9:35737444-35737445		0.00	0.00	15.79	0.00	0.00	NA	0.00	0.00	0.00	NA	0.00	NA	0.00	0.00	0.00	0.00	0.00	NA	0.00	13.33	4.55	0.00	8.33	0.00	0.00	15.38	0.00	0.00	0.00	0.00	NA	0.00	0.00	0.00	0.00	0.00	0.00	0.00	0.00
K	jcn_only_AD	CSNK1G2	chr19	+	chr19:1979618-1979750	chr19:1979643-1979750		chr19:1979618-1979642	chr19:1979617-1979618		92.42	100.00	92.96	NA	94.74	NA	100.00	98.46	97.06	94.92	95.96	97.37	97.47	96.72	94.12	93.02	95.37	100.00	100.00	92.86	100.00	100.00	93.75	86.67	100.00	93.88	98.44	100.00	97.30	86.67	94.23	94.03	93.55	96.00	94.34	88.64	100.00	94.06	-5.94
N	cassette	ABR	chr17	-	chr17:914104-915085	chr17:914104-914384;chr17:914629-915085		chr17:914385-914628			1.00	0.00	0.00	NA	0.00	NA	0.00	0.00	0.00	0.00	0.52	1.75	0.00	0.00	0.00	0.82	0.00	1.02	NA	1.16	0.00	0.00	0.73	0.80	8.33	1.25	0.00	1.85	0.00	0.00	0.00	0.00	0.00	1.28	1.10	1.66	0.00	0.50	0.50
K	cassette	OARD1	chr6	-	chr6:41035177-41037814	chr6:41035177-41036579;chr6:41036693-41037814		chr6:41036580-41036692			75.00	100.00	82.61	NA	72.73	NA	85.00	76.92	80.95	NA	69.23	NA	90.48	75.00	61.54	NA	76.92	NA	63.64	84.62	NA	NA	85.71	NA	NA	NA	100.00	50.00	61.54	NA	NA	80.95	NA	NA	65.00	69.57	87.74	75.96	-11.78
K	alternative_acceptor	ALG13,NGFRAP1	chrX	+	chrX:102632035-102632437	chrX:102632035-102632390		chrX:102632391-102632437	chrX:102632437-102632438		8.51	5.74	3.57	0.00	8.06	3.12	7.14	8.33	9.09	7.89	11.63	2.56	7.02	11.76	16.13	8.14	9.15	11.24	4.94	6.67	7.25	5.56	4.12	3.64	0.00	10.71	5.17	7.32	6.82	10.00	0.00	7.69	2.56	5.71	2.63	6.78	5.34	8.42	3.08
N	jcn_only_AA	GPNMB	chr7	+	chr7:23300393-23313139;chr7:23300393-23302922;chr7:23300393-23306099	chr7:23300393-23306135					81.84	84.58	79.69	83.08	81.66	92.31	80.62	75.35	78.00	80.66	80.87	81.02	81.27	74.85	76.12	81.12	82.19	80.46	79.75	79.13	80.56	82.52	80.03	81.73	100.00	77.54	75.11	81.24	81.12	84.85	82.04	79.34	84.16	84.21	84.64	83.96	82.72	78.34	-4.38
N	alternative_acceptor		chr9	+	chr9:35608507-35608842;chr9:35608507-35609103	chr9:35608507-35608858		chr9:35608843-35608858;chr9:35608859-35609103	chr9:35608858-35608859;chr9:35609103-35609104		100.00	100.00	100.00	100.00	100.00	NA	97.62	100.00	100.00	94.20	96.25	94.44	100.00	100.00	100.00	100.00	100.00	93.10	100.00	100.00	100.00	100.00	100.00	100.00	100.00	98.75	100.00	100.00	98.39	100.00	95.83	100.00	100.00	100.00	98.44	100.00	100.00	100.00	0.00
K	intron_retention	ZDHHC4	chr7	+	chr7:6623063-6624646				chr7:6623062-6623063;chr7:6624646-6624647		5.88	6.25	6.25	NA	0.00	NA	0.00	0.00	0.00	0.00	0.00	NA	3.03	6.25	3.85	7.14	0.00	NA	0.00	6.67	0.00	NA	3.70	NA	NA	0.00	4.88	NA	0.00	0.00	7.69	3.33	0.00	5.26	3.57	0.00	0.00	6.06	6.06
K	cassette	BCKDK	chr16	+	chr16:31121821-31122411	chr16:31121821-31122008;chr16:31122083-31122411		chr16:31122009-31122082			91.67	88.46	77.50	80.00	88.00	NA	100.00	100.00	100.00	100.00	100.00	100.00	100.00	100.00	100.00	100.00	100.00	100.00	93.33	91.43	93.55	90.00	92.11	83.33	64.29	92.31	89.58	100.00	97.30	100.00	82.14	89.47	NA	91.67	90.00	89.66	93.33	91.99	-1.34
K	intron_retention		chr11	+	chr11:65343878-65346548				chr11:65343877-65343878;chr11:65346548-65346549		7.22	0.00	7.60	NA	NA	NA	0.00	0.00	0.00	0.00	0.00	0.00	0.78	0.40	0.00	0.00	0.00	0.00	NA	5.81	2.56	0.00	0.00	0.00	9.68	3.42	4.17	0.00	0.00	0.00	3.45	8.05	5.88	9.68	5.17	9.30	0.78	3.44	2.66
K	intron_retention	GDI1	chrX	+	chrX:153669543-153669969				chrX:153669542-153669543;chrX:153669969-153669970		7.08	0.00	7.48	6.25	3.03	NA	0.00	0.00	0.00	0.00	0.00	0.00	1.19	0.00	0.81	0.88	1.30	0.00	15.79	5.31	4.26	6.00	5.77	4.81	24.14	4.13	6.90	0.96	3.79	1.22	10.47	8.87	8.00	4.65	6.82	5.46	4.59	4.72	0.12
K	intron_retention	VPS28	chr8	-	chr8:145649516-145649597				chr8:145649515-145649516;chr8:145649597-145649598		1.19	2.81	3.64	2.86	4.92	3.16	0.00	0.00	1.22	0.00	0.00	0.00	0.00	0.00	0.00	0.00	0.00	0.00	4.18	4.41	3.80	1.75	3.82	4.55	3.08	3.57	2.81	2.46	4.35	2.03	10.77	3.94	4.26	3.28	1.06	1.10	2.95	2.38	-0.57
N	cassette	ACAP1	chr17	+	chr17:7251795-7253445	chr17:7251795-7253263;chr17:7253374-7253445		chr17:7253264-7253373			100.00	100.00	NA	NA	NA	NA	NA	NA	NA	NA	NA	NA	NA	100.00	NA	NA	NA	NA	87.50	NA	100.00	NA	NA	NA	85.19	93.33	NA	NA	NA	NA	80.00	NA	75.00	NA	NA	NA	86.34	96.66	10.32
N	jcn_only_AD	UFD1L	chr22	-	chr22:19462624-19462992;chr22:19462624-19463018	chr22:19462624-19466620		chr22:19462993-19463018;chr22:19463019-19466620	chr22:19463018-19463019;chr22:19466620-19466621		5.41	0.00	2.78	0.00	0.00	NA	0.00	0.00	0.00	0.00	0.00	0.00	0.00	0.00	0.00	0.00	0.00	0.00	7.69	0.00	0.00	0.00	0.00	0.00	NA	0.00	0.00	0.00	0.00	0.00	0.00	0.00	0.00	0.00	0.00	0.00	0.00	0.00	0.00
K	intron_retention	PLXND1	chr3	-	chr3:129280747-129281629				chr3:129280746-129280747;chr3:129281629-129281630		1.20	2.42	1.66	0.00	2.17	NA	0.30	0.00	0.00	0.00	0.66	0.00	0.49	0.00	0.75	0.78	0.30	0.00	2.38	0.00	1.92	0.00	0.60	3.17	3.91	0.00	1.02	0.00	0.95	0.00	0.00	0.00	5.41	0.00	1.83	0.00	2.40	0.00	-2.40
K	cassette	ARFGAP1	chr20	+	chr20:61908004-61909468	chr20:61908004-61908556;chr20:61908658-61909468		chr20:61908557-61908657			100.00	100.00	100.00	NA	NA	NA	100.00	NA	100.00	100.00	100.00	NA	100.00	100.00	100.00	100.00	100.00	NA	NA	94.12	NA	92.86	95.00	100.00	100.00	100.00	100.00	100.00	100.00	NA	NA	100.00	NA	95.65	93.94	100.00	100.00	100.00	0.00
N	cassette	APOPT1,RP11-73M18.2	chr14	+	chr14:104029717-104053610;chr14:104029462-104053610;chr14:104029721-104053610	chr14:104029717-104037959,chr14:104029462-104037959,chr14:104029721-104037959;chr14:104038158-104053610		chr14:104037960-104038157			75.00	70.00	100.00	80.00	87.50	NA	82.76	83.33	71.43	80.77	86.96	80.00	84.85	90.00	78.26	72.97	86.67	84.62	59.09	69.23	69.23	86.67	86.96	83.33	NA	NA	73.33	78.57	88.24	85.71	NA	90.00	57.14	85.71	90.91	77.78	70.00	79.16	9.16
K	intron_retention		chr19	+	chr19:55147061-55147947				chr19:55147060-55147061;chr19:55147947-55147948		18.06	26.19	17.09	63.41	35.00	56.76	4.44	3.29	7.94	6.90	7.32	8.33	3.03	4.81	12.12	10.14	4.84	22.00	34.78	22.46	27.78	47.62	40.25	54.35	25.00	16.92	20.24	49.12	35.71	41.13	17.96	25.41	29.41	33.80	28.30	45.07	25.59	17.44	-8.15
N	cassette	STK40	chr1	-	chr1:36823984-36826821;chr1:36823984-36851323	chr1:36823984-36824337;chr1:36824424-36851323,chr1:36824424-36826821		chr1:36824338-36824423			93.55	50.00	85.00	NA	NA	NA	100.00	100.00	100.00	100.00	100.00	99.01	100.00	100.00	100.00	100.00	100.00	99.29	NA	100.00	NA	93.62	100.00	100.00	100.00	100.00	100.00	100.00	97.73	100.00	100.00	100.00	NA	95.24	94.81	97.94	100.00	100.00	0.00
K	intron_retention	NQO2	chr6	+	chr6:3015878-3017117				chr6:3015877-3015878;chr6:3017117-3017118		5.22	1.98	6.43	0.59	1.36	0.73	0.00	0.00	0.00	0.00	0.00	0.00	0.00	0.00	0.00	0.00	0.00	0.00	0.81	0.00	2.70	0.00	1.89	0.00	0.00	5.83	3.50	1.27	0.68	1.96	0.00	4.41	0.00	2.17	2.00	1.56	0.00	0.00	0.00
K	jcn_only_AD	WBSCR22	chr7	+	chr7:73098232-73100965;chr7:73098331-73100965	chr7:73098135-73100965		chr7:73098135-73098231;chr7:73098232-73098330	chr7:73098134-73098135;chr7:73098231-73098232		100.00	100.00	97.96	100.00	100.00	NA	98.84	100.00	93.75	98.08	100.00	100.00	97.73	92.86	98.15	98.94	98.72	95.65	100.00	100.00	94.59	100.00	100.00	100.00	100.00	100.00	100.00	100.00	95.83	100.00	100.00	100.00	100.00	100.00	100.00	100.00	100.00	100.00	0.00
N	alternative_acceptor	FNBP1	chr9	-	chr9:132652826-132658116;chr9:132655518-132658116	chr9:132654367-132658116		chr9:132652826-132654366;chr9:132654367-132655517	chr9:132652825-132652826;chr9:132654366-132654367		10.00	17.39	6.45	NA	NA	18.18	1.52	4.55	2.17	0.00	0.00	2.44	1.37	0.00	1.33	0.00	0.00	3.03	23.08	6.67	NA	NA	6.67	10.53	NA	5.56	7.41	NA	0.00	NA	NA	10.00	NA	6.25	6.25	6.25	9.46	5.56	-3.90
K	alternative_first_exon	VMA21	chrX	+	chrX:150565530-150572102	chrX:150565834-150572102	chrX:150565271-150565529	chrX:150565676-150565833			91.67	97.22	100.00	95.00	95.24	100.00	97.73	100.00	94.12	95.35	98.36	100.00	98.61	100.00	96.15	96.49	98.59	100.00	100.00	NA	100.00	89.47	94.44	100.00	94.74	90.91	NA	95.24	97.30	100.00	100.00	100.00	97.56	89.47	96.00	96.30	97.65	100.00	2.35
K	jcn_only_AD	UNC13D	chr17	-	chr17:73829127-73830155	chr17:73829127-73829273		chr17:73829274-73830155	chr17:73830155-73830156		0.00	0.00	0.00	NA	0.00	NA	4.08	0.00	0.00	0.00	2.94	NA	5.88	0.00	0.00	20.00	5.00	NA	0.00	0.00	0.00	0.00	0.00	0.00	0.00	0.00	0.00	0.00	0.00	NA	0.00	0.00	0.00	0.00	0.00	0.00	0.00	0.00	0.00
K	jcn_only_AD	CCDC88C,HAUS4	chr14	-	chr14:23424386-23426132;chr14:23424386-23426124	chr14:23424386-23425954		chr14:23425955-23426124;chr14:23426125-23426132	chr14:23426124-23426125;chr14:23426132-23426133		22.22	12.90	25.71	NA	13.33	NA	11.11	11.32	19.64	0.00	7.81	10.26	8.00	17.14	10.42	20.83	12.24	0.00	0.00	17.39	26.67	NA	0.00	NA	NA	22.22	29.17	NA	9.52	NA	0.00	12.00	NA	10.00	0.00	0.00	9.55	17.27	7.71
N	jcn_only_AA	CCS	chr11	+	chr11:66368021-66372624;chr11:66368021-66372628	chr11:66368021-66372809		chr11:66372625-66372628;chr11:66372629-66372809	chr11:66372628-66372629;chr11:66372809-66372810		94.83	95.15	91.49	100.00	100.00	100.00	100.00	100.00	96.30	100.00	96.15	100.00	100.00	90.00	100.00	100.00	100.00	NA	100.00	95.83	97.62	100.00	97.06	NA	100.00	93.75	94.37	87.50	95.74	100.00	100.00	96.55	97.39	100.00	100.00	93.10	100.00	95.33	-4.67
N	intron_retention	SORBS3	chr8	+	chr8:22432238-22432338				chr8:22432237-22432238;chr8:22432338-22432339		100.00	100.00	NA	89.66	100.00	100.00	100.00	100.00	100.00	100.00	100.00	90.91	100.00	100.00	100.00	98.11	100.00	100.00	100.00	100.00	100.00	100.00	100.00	92.86	100.00	100.00	NA	93.55	98.90	100.00	100.00	100.00	98.81	100.00	94.12	97.78	100.00	100.00	0.00
K	cassette	NUMA1	chr11	-	chr11:71721901-71727453	chr11:71721901-71723940;chr11:71727307-71727453		chr11:71723941-71727306			97.96	100.00	100.00	NA	100.00	NA	100.00	100.00	100.00	100.00	100.00	100.00	100.00	100.00	100.00	100.00	100.00	100.00	100.00	100.00	100.00	93.94	100.00	96.97	100.00	100.00	100.00	100.00	100.00	94.29	100.00	100.00	100.00	100.00	100.00	97.12	100.00	100.00	0.00
N	jcn_only_AD		chr6	-	chr6:99848188-99848419;chr6:99848188-99848462	chr6:99848188-99850415		chr6:99848420-99848462;chr6:99848463-99850415	chr6:99848462-99848463;chr6:99850415-99850416		0.00	0.00	2.94	0.00	0.00	9.09	NA	NA	0.00	NA	0.00	NA	0.00	NA	0.00	NA	0.00	NA	0.00	11.76	18.75	NA	0.00	16.67	0.00	0.00	6.82	8.33	0.00	22.22	16.67	16.13	14.71	8.00	0.00	0.00	0.00	5.88	5.88
K	intron_retention		chr6	+	chr6:31602335-31602529				chr6:31602334-31602335;chr6:31602529-31602530		7.41	0.00	3.57	NA	0.00	NA	0.00	0.00	0.00	0.00	0.00	0.00	0.00	0.00	1.41	1.28	0.00	0.00	NA	3.23	0.00	5.26	2.56	11.54	16.67	5.26	4.49	7.69	5.56	0.00	12.00	12.73	NA	6.98	9.30	11.25	0.00	4.25	4.25
K	intron_retention	PUF60	chr8	-	chr8:144900246-144900362				chr8:144900245-144900246;chr8:144900362-144900363		6.98	3.57	3.57	0.00	2.74	0.00	0.00	5.88	0.00	0.00	0.00	0.00	1.03	0.00	1.25	0.56	0.00	0.00	5.41	6.25	2.86	2.60	1.96	0.00	NA	0.00	1.64	1.49	4.11	1.72	5.56	8.33	2.63	1.25	3.80	0.94	2.63	5.72	3.09
K	intron_retention	IFFO1	chr12	-	chr12:6657327-6657590				chr12:6657326-6657327;chr12:6657590-6657591		58.82	62.20	62.50	NA	58.62	NA	19.15	14.29	13.64	17.65	16.00	NA	24.05	22.58	27.78	17.86	18.75	NA	40.62	54.17	27.59	46.15	48.67	41.67	41.18	31.03	41.30	35.48	36.29	25.00	38.89	45.95	40.91	40.00	52.50	43.48	40.77	34.96	-5.80
K	intron_retention	UNC93B1	chr11	-	chr11:67771269-67771417				chr11:67771268-67771269;chr11:67771417-67771418		2.22	8.11	2.36	NA	0.00	NA	0.65	1.27	0.85	0.00	0.00	0.73	1.63	1.40	2.02	0.00	0.89	2.34	0.00	3.11	5.26	0.00	1.83	2.65	0.00	2.66	2.50	5.26	1.92	6.76	2.05	1.69	0.00	0.00	1.67	2.44	0.33	2.13	1.81
K	intron_retention	HDAC5	chr17	-	chr17:42160041-42160132				chr17:42160040-42160041;chr17:42160132-42160133		1.12	1.38	1.30	0.00	0.00	NA	0.00	0.00	0.00	0.00	0.00	NA	0.00	0.00	0.00	0.00	0.00	NA	0.00	0.00	0.00	0.00	0.00	0.00	0.00	0.00	0.00	NA	0.00	NA	6.85	3.61	0.89	0.00	2.13	0.00	0.00	0.00	0.00
K	intron_retention		chr10	+	chr10:75559249-75559768				chr10:75559248-75559249;chr10:75559768-75559769		20.00	28.95	22.68	NA	20.00	NA	0.00	0.00	6.06	0.00	0.00	0.00	3.70	6.45	8.33	2.63	0.00	0.00	16.67	14.00	21.74	20.00	17.24	23.81	6.67	11.32	15.62	14.29	17.14	9.52	20.00	25.00	35.71	30.77	24.39	29.23	11.67	12.66	0.99
N	jcn_only_AD	ARL6IP4	chr12	+	chr12:123465360-123465675;chr12:123465435-123465675;chr12:123463876-123465675;chr12:123465535-123465675	chr12:123465293-123465675		chr12:123463876-123465292;chr12:123465293-123465359;chr12:123465360-123465434;chr12:123465435-123465534	chr12:123463875-123463876;chr12:123465292-123465293;chr12:123465359-123465360;chr12:123465434-123465435		67.74	66.14	48.65	59.26	73.85	55.56	61.95	50.00	44.64	53.26	60.17	55.71	61.16	60.00	44.12	53.85	55.48	49.15	60.47	66.67	49.44	60.00	69.33	87.50	58.33	35.71	50.00	57.89	56.70	64.10	66.67	75.86	67.14	76.47	65.62	73.08	61.55	63.34	1.78
K	intron_retention	ARAP1	chr11	-	chr11:72403831-72404369				chr11:72403830-72403831;chr11:72404369-72404370		14.71	9.59	25.58	0.00	0.00	NA	2.17	7.55	10.53	3.23	4.88	0.00	5.00	11.11	10.91	5.71	2.70	0.00	6.45	14.29	0.00	7.69	12.50	NA	NA	10.42	7.69	8.70	6.67	19.05	0.00	13.89	0.00	8.00	25.00	25.00	5.00	10.77	5.77
K	jcn_only_AD	SUMF2	chr7	+	chr7:56136332-56140689	chr7:56136341-56140689		chr7:56136332-56136340	chr7:56136331-56136332		2.63	0.00	3.80	0.00	0.00	NA	2.53	4.65	1.71	3.49	1.80	1.15	3.14	0.00	2.08	0.95	0.00	3.51	0.00	0.00	10.34	0.00	3.42	1.22	0.00	0.00	3.57	0.00	3.70	0.00	0.00	0.00	0.00	2.13	1.79	1.92	0.00	0.00	0.00
N	alternative_first_exon	AAMDC	chr11	+	chr11:77532227-77553524,chr11:77532288-77553524,chr11:77532284-77553524;chr11:77552271-77553524	chr11:77552107-77553524	chr11:77552184-77552270	chr11:77552065-77552106			34.69	28.21	36.36	34.78	38.46	41.94	24.00	36.84	45.45	17.39	19.44	31.03	25.00	36.59	32.14	42.11	20.00	35.00	27.08	36.67	26.32	28.57	25.71	29.17	21.95	37.93	42.11	40.00	28.57	32.26	42.11	37.93	50.00	50.00	38.46	40.00	26.04	36.76	10.72
K	jcn_only_AD	DDX56	chr7	-	chr7:44609503-44609613	chr7:44609503-44609582		chr7:44609583-44609613	chr7:44609613-44609614		10.34	18.60	4.44	6.90	6.25	9.09	0.00	NA	3.85	0.00	0.00	0.00	0.00	NA	0.00	1.45	2.56	0.00	15.15	12.50	5.45	5.41	10.61	12.82	0.00	23.53	5.88	5.13	4.44	6.06	6.06	9.26	7.55	0.00	11.63	10.77	3.77	11.42	7.64
K	coord_cassette	MR1	chr1	+	chr1:181019423-181024360	chr1:181019423-181021370;chr1:181021647-181022708;chr1:181022814-181024360		chr1:181021371-181021646;chr1:181022709-181022813			100.00	NA	89.66	NA	NA	NA	100.00	100.00	100.00	91.67	93.75	100.00	100.00	100.00	98.55	100.00	100.00	100.00	100.00	96.77	100.00	NA	90.00	100.00	NA	100.00	100.00	100.00	100.00	100.00	95.45	94.29	90.91	100.00	100.00	96.77	100.00	100.00	0.00
N	jcn_only_AA	BUB3	chr10	+	chr10:124922345-125072528;chr10:124922345-124924562	chr10:124922345-124923335		chr10:124923336-124924562;chr10:124924563-125072528	chr10:124924562-124924563;chr10:125072528-125072529		56.25	21.13	37.04	41.67	26.00	49.21	52.63	62.50	53.49	76.67	68.97	72.73	45.10	65.52	57.89	56.86	58.33	66.67	40.54	52.17	36.73	37.04	41.03	40.91	21.88	64.52	39.13	40.62	32.35	41.46	62.50	55.56	36.36	45.24	40.54	42.31	38.45	62.50	24.05
N	cassette	ANAPC16	chr10	+	chr10:73975897-73990123;chr10:73975897-73983645	chr10:73975897-73979811;chr10:73980138-73990123,chr10:73980138-73983645		chr10:73979812-73980137			33.33	38.10	32.73	41.67	36.84	46.67	34.43	35.71	30.99	41.94	38.46	41.67	34.67	54.55	31.82	23.81	43.64	52.63	36.84	40.00	46.88	35.71	34.88	31.25	62.50	33.33	33.33	31.25	31.91	36.36	30.00	32.56	50.00	42.11	41.18	42.31	37.47	34.52	-2.95
K	intron_retention	USF1	chr1	-	chr1:161011637-161011905				chr1:161011636-161011637;chr1:161011905-161011906		2.22	0.00	3.73	0.00	0.00	NA	0.00	0.00	2.17	0.00	0.00	0.00	0.00	0.00	0.00	0.00	0.00	0.00	0.00	1.14	2.22	0.00	4.35	6.67	0.00	2.30	4.44	1.54	1.82	0.00	1.43	3.27	0.00	1.92	1.37	5.06	0.00	1.28	1.28
N	jcn_only_AA	LPXN	chr11	-	chr11:58318354-58318537;chr11:58318118-58318537	chr11:58317620-58318537		chr11:58317620-58318117;chr11:58318118-58318353	chr11:58317619-58317620;chr11:58318117-58318118		100.00	100.00	100.00	85.19	100.00	70.00	100.00	100.00	100.00	99.02	100.00	100.00	100.00	100.00	100.00	100.00	99.57	100.00	NA	100.00	100.00	100.00	100.00	99.03	NA	100.00	100.00	100.00	100.00	100.00	100.00	100.00	90.00	100.00	100.00	100.00	100.00	100.00	0.00
N	cassette	CAMLG	chr5	+	chr5:134074483-134086448;chr5:134077214-134086448	chr5:134077214-134079676,chr5:134074483-134079676;chr5:134079743-134086448		chr5:134079677-134079742			70.59	45.45	74.51	NA	85.71	NA	78.79	94.44	87.18	84.21	80.56	73.33	85.19	80.00	72.09	75.86	71.43	83.33	61.54	68.00	75.00	77.78	72.50	75.00	NA	79.41	86.79	NA	79.31	78.57	55.17	56.82	61.54	80.00	87.10	74.07	61.54	75.00	13.46
N	jcn_only_AA		chr11	+	chr11:6631267-6631386	chr11:6631267-6631378		chr11:6631379-6631386	chr11:6631386-6631387		99.11	99.18	98.13	100.00	99.09	100.00	100.00	100.00	100.00	100.00	100.00	100.00	100.00	100.00	100.00	100.00	100.00	100.00	96.12	96.05	98.07	100.00	98.67	100.00	98.41	100.00	99.35	100.00	100.00	100.00	93.94	94.94	92.86	98.84	97.38	100.00	98.80	99.56	0.76
N	cassette	MS4A4A	chr11	+	chr11:60064799-60073572	chr11:60064799-60068473;chr11:60068531-60073572		chr11:60068474-60068530			99.03	93.83	100.00	100.00	100.00	NA	99.15	97.52	100.00	100.00	100.00	99.39	97.87	100.00	NA	100.00	100.00	100.00	100.00	98.04	95.65	100.00	98.11	100.00	NA	100.00	100.00	96.88	100.00	97.06	100.00	89.66	100.00	100.00	100.00	97.30	99.15	99.52	0.36
N	jcn_only_AD	STARD10	chr11	-	chr11:72470427-72492106;chr11:72470427-72491133;chr11:72470427-72492157	chr11:72470427-72492019		chr11:72491134-72492019;chr11:72492020-72492106;chr11:72492107-72492157	chr11:72492019-72492020;chr11:72492106-72492107;chr11:72492157-72492158		84.62	75.71	81.25	100.00	82.05	87.50	NA	NA	100.00	100.00	NA	NA	NA	100.00	NA	100.00	100.00	NA	85.11	75.00	84.21	90.48	88.89	94.74	93.33	87.50	91.89	89.47	100.00	93.33	82.61	78.26	76.67	95.45	81.25	88.24	80.89	84.62	3.73
K	intron_retention		chr10	+	chr10:50189524-50190553				chr10:50189523-50189524;chr10:50190553-50190554		2.44	4.04	2.94	2.86	5.71	3.70	0.00	0.00	3.33	0.00	0.00	0.00	0.00	0.00	0.00	0.00	0.00	0.00	1.23	2.86	0.00	5.88	0.00	0.00	0.00	0.00	4.88	2.86	7.14	3.70	0.00	2.13	0.00	6.98	2.00	0.00	0.00	0.00	0.00
K	cassette	S100B	chr21	-	chr21:48019417-48022190	chr21:48019417-48020194;chr21:48020289-48022190		chr21:48020195-48020288			0.00	0.00	NA	0.00	0.00	0.00	0.00	NA	NA	0.00	0.00	0.00	0.00	0.00	NA	0.00	0.00	0.00	1.92	0.00	NA	NA	0.00	NA	0.00	7.14	0.00	NA	0.00	NA	NA	NA	2.56	0.00	0.00	0.00	0.00	0.00	0.00
N	alternative_acceptor	MYO9B	chr19	+	chr19:17213368-17253329;chr19:17213368-17256206	chr19:17213368-17214066		chr19:17214067-17253329;chr19:17253330-17256206	chr19:17253329-17253330;chr19:17256206-17256207		0.00	2.56	0.00	NA	NA	NA	0.00	0.00	0.00	0.70	0.53	0.00	0.68	0.00	1.03	0.87	0.43	0.00	0.00	0.00	NA	0.00	1.67	0.00	4.55	0.00	0.00	0.00	3.03	7.69	0.00	0.00	0.00	1.20	1.08	0.90	0.34	0.00	-0.34
N	cassette	GPR108	chr19	-	chr19:6731534-6732035;chr19:6731294-6732035	chr19:6731294-6731901,chr19:6731534-6731901;chr19:6731946-6732035		chr19:6731902-6731945			94.85	93.98	98.84	90.70	95.00	93.10	100.00	98.18	97.78	93.33	100.00	93.48	100.00	96.83	93.75	93.10	100.00	97.67	93.48	92.96	96.88	88.89	92.86	89.36	100.00	98.84	93.42	95.12	96.77	96.23	95.51	92.08	92.65	94.64	96.61	94.87	96.99	96.17	-0.82
K	alternative_donor	NDUFS3	chr11	+	chr11:47602156-47602386	chr11:47602175-47602386		chr11:47602156-47602174	chr11:47602155-47602156		92.86	86.00	78.57	90.00	86.21	NA	88.68	92.86	86.96	88.89	92.11	89.47	89.58	100.00	95.45	86.67	91.43	81.82	93.94	100.00	93.18	81.82	92.31	NA	97.06	100.00	86.96	90.91	90.91	83.33	85.00	87.10	87.50	94.12	92.86	83.33	89.13	96.43	7.30
K	cassette	CLN3	chr16	-	chr16:28498863-28500610;chr16:28499063-28500610	chr16:28499063-28499911,chr16:28498863-28499911;chr16:28499984-28500610		chr16:28499912-28499983			96.77	100.00	96.88	NA	100.00	NA	100.00	100.00	100.00	100.00	97.37	100.00	100.00	100.00	100.00	100.00	100.00	100.00	92.31	100.00	100.00	100.00	97.87	100.00	100.00	100.00	100.00	96.55	96.08	100.00	100.00	100.00	100.00	100.00	100.00	98.82	100.00	100.00	0.00
N	alternative_acceptor	FPR3	chr19	+	chr19:52298585-52356774;chr19:52298585-52347564;chr19:52298585-52342893;chr19:52298585-52326991;chr19:52298585-52304725	chr19:52298585-52326936		chr19:52304726-52326936;chr19:52326937-52326991;chr19:52326992-52342893;chr19:52342894-52347564;chr19:52347565-52356774	chr19:52326936-52326937;chr19:52326991-52326992;chr19:52342893-52342894;chr19:52347564-52347565;chr19:52356774-52356775		0.00	4.76	0.00	NA	3.57	NA	0.00	0.00	0.00	0.00	0.00	0.00	0.00	0.00	0.00	0.00	0.00	0.00	13.33	0.00	NA	0.00	0.00	NA	NA	0.00	0.00	0.00	0.00	NA	0.00	0.00	18.18	0.00	0.00	0.00	4.76	0.00	-4.76
K	intron_retention		chr19	-	chr19:3538755-3542773				chr19:3538754-3538755;chr19:3542773-3542774		64.81	72.46	79.31	57.14	64.84	47.17	68.42	65.00	60.00	80.00	80.00	61.29	80.00	60.00	62.50	71.43	71.43	61.54	60.55	66.04	40.45	72.22	78.49	79.31	70.77	51.43	80.00	68.18	66.67	63.16	54.55	63.04	53.26	72.46	63.41	69.81	69.59	62.41	-7.19
N	jcn_only_AD	UBAC1	chr9	-	chr9:138838218-138839643	chr9:138838218-138838789		chr9:138838790-138839643	chr9:138839643-138839644		0.00	0.00	0.00	NA	0.00	NA	0.00	7.50	0.00	1.89	0.00	0.00	0.00	0.00	4.35	0.00	0.00	NA	0.00	0.00	0.00	NA	0.00	NA	0.00	0.00	0.00	0.00	0.00	NA	4.35	5.26	0.00	0.00	0.00	0.00	0.00	0.00	0.00
N	alternative_acceptor	ACIN1	chr14	-	chr14:23532308-23532644;chr14:23532275-23532644;chr14:23532284-23532644	chr14:23532247-23532644		chr14:23532247-23532274;chr14:23532275-23532283;chr14:23532284-23532307	chr14:23532246-23532247;chr14:23532274-23532275;chr14:23532283-23532284		1.54	0.00	3.30	0.00	0.00	NA	0.00	0.00	0.00	0.00	0.00	0.00	0.00	0.00	0.00	3.70	0.00	0.00	NA	0.00	0.00	0.00	1.16	2.33	0.00	1.89	0.00	6.90	0.00	0.00	2.00	0.00	0.00	0.00	0.00	2.47	0.00	0.77	0.77
N	alternative_donor	CA3-AS1,NSMAF	chr8	-	chr8:59498321-59498456	chr8:59498321-59498447		chr8:59498448-59498456	chr8:59498456-59498457		3.12	0.00	1.96	0.00	0.00	0.00	0.00	0.00	0.00	0.00	0.00	0.00	0.00	0.00	0.00	0.00	0.00	2.56	0.00	4.35	0.00	0.00	1.59	1.61	NA	0.00	5.00	0.00	1.25	1.12	4.00	2.33	4.17	2.70	4.62	1.37	0.00	1.56	1.56
N	alternative_donor	SLC11A1	chr2	+	chr2:219251465-219251882	chr2:219251500-219251882		chr2:219251465-219251499	chr2:219251464-219251465		2.55	1.43	4.62	3.57	5.00	NA	0.51	1.88	1.55	1.62	2.36	0.00	1.77	1.13	3.12	2.14	2.42	0.00	0.00	3.37	3.37	4.55	8.25	2.78	10.71	5.38	7.12	9.09	6.78	0.00	6.06	3.83	0.00	7.91	3.48	3.03	0.97	2.96	1.99
K	intron_retention	SIPA1	chr11	+	chr11:65414537-65414854				chr11:65414536-65414537;chr11:65414854-65414855		5.75	5.34	12.37	NA	10.34	NA	0.00	1.33	0.00	0.00	0.00	0.00	1.18	0.00	0.00	0.00	0.00	0.00	5.56	6.38	4.11	0.00	2.50	NA	6.38	7.89	5.26	0.00	4.55	0.00	5.36	7.89	3.51	0.00	8.70	11.76	4.42	5.55	1.13
K	alternative_acceptor	MGRN1,TCF25	chr16	+	chr16:4714777-4715102	chr16:4714777-4715099		chr16:4715100-4715102	chr16:4715102-4715103		0.00	4.55	5.13	NA	NA	NA	4.35	5.00	7.27	6.98	7.69	10.53	4.44	4.76	6.98	6.52	5.88	0.00	NA	8.70	NA	8.33	4.35	8.00	12.50	3.23	4.35	7.69	NA	8.33	12.50	6.25	NA	3.23	9.68	6.12	4.50	4.88	0.38
K	intron_retention		chr9	+	chr9:92220090-92220346				chr9:92220089-92220090;chr9:92220346-92220347		5.77	0.00	0.00	5.95	0.00	3.89	0.00	0.00	0.00	1.27	0.00	0.85	NA	1.59	4.11	1.79	NA	0.00	0.00	4.26	5.56	7.28	9.52	6.71	3.23	3.12	0.00	7.04	4.35	5.16	11.01	10.17	20.59	3.45	6.67	4.85	0.00	3.69	3.69
K	jcn_only_AD	NACA	chr12	-	chr12:57118308-57118609;chr12:57118308-57118745	chr12:57118308-57119046		chr12:57118610-57118745;chr12:57118746-57119046	chr12:57118745-57118746;chr12:57119046-57119047		93.45	88.45	90.88	94.69	88.13	96.23	90.68	82.11	85.83	95.51	92.96	95.40	89.90	83.78	86.94	93.38	90.99	94.85	84.80	84.17	87.23	93.14	86.11	93.18	88.61	82.41	91.22	89.39	88.89	91.53	91.35	88.38	84.52	91.09	85.81	89.86	88.53	83.97	-4.56
K	intron_retention		chr10	-	chr10:73581765-73583644				chr10:73581764-73581765;chr10:73583644-73583645		20.65	6.25	26.36	12.50	17.14	NA	4.46	8.82	4.95	4.06	8.54	0.39	5.88	8.89	8.33	3.21	6.76	0.81	18.75	16.52	18.75	9.71	13.71	3.80	14.29	26.82	19.81	7.78	19.72	4.90	13.95	12.08	9.52	8.93	15.98	5.49	7.88	15.23	7.35
K	intron_retention		chr5	-	chr5:139936858-139937012				chr5:139936857-139936858;chr5:139937012-139937013		8.33	5.62	6.15	5.88	4.49	10.00	10.00	9.52	24.14	8.70	10.26	0.00	9.09	13.04	14.29	8.70	12.20	0.00	5.13	6.45	7.14	5.56	3.92	4.55	9.09	17.86	8.33	7.69	4.59	0.00	11.11	10.94	6.00	10.00	3.61	4.55	7.54	10.31	2.77
K	intron_retention	TNFAIP2	chr14	+	chr14:103589821-103592646				chr14:103589820-103589821;chr14:103592646-103592647		20.00	30.30	21.15	NA	NA	NA	17.78	14.06	22.41	15.53	26.92	14.29	32.00	14.81	28.78	17.61	14.89	8.16	NA	20.00	25.00	19.31	24.56	18.76	55.56	24.32	27.27	35.62	50.00	29.52	14.04	17.14	NA	15.38	23.44	24.71	31.15	17.41	-13.74
K	intron_retention	PSMB10	chr16	-	chr16:67968852-67969322				chr16:67968851-67968852;chr16:67969322-67969323		5.58	3.75	7.61	4.86	6.95	3.78	0.62	1.06	1.18	2.00	1.77	1.53	1.06	1.46	1.72	2.11	0.97	0.00	3.44	4.71	2.93	6.52	6.84	12.16	3.82	2.63	6.09	8.18	5.98	4.93	4.53	7.26	4.44	8.82	3.45	8.47	3.59	3.58	-0.01
N	cassette	ATP6V1H	chr8	-	chr8:54682304-54714358;chr8:54682304-54708206	chr8:54682304-54684548;chr8:54684728-54714358,chr8:54684728-54708206		chr8:54684549-54684727			100.00	88.75	99.29	97.74	100.00	96.92	98.77	100.00	97.94	100.00	100.00	100.00	100.00	98.18	99.06	99.05	100.00	100.00	100.00	100.00	100.00	99.04	100.00	100.00	100.00	100.00	100.00	99.36	100.00	99.30	99.60	100.00	100.00	99.67	98.54	98.73	100.00	100.00	0.00
K	alternative_last_exon	PCTP	chr17	+	chr17:53852221-53853123;chr17:53852221-53900121	chr17:53852221-53853395,chr17:53852221-53852671	chr17:53900122-53900451	chr17:53853396-53854729			96.88	94.64	97.44	92.86	96.97	92.31	98.25	94.12	100.00	94.74	97.78	100.00	96.15	100.00	95.00	100.00	97.62	100.00	93.55	100.00	93.10	100.00	100.00	100.00	95.65	100.00	100.00	100.00	97.06	100.00	100.00	96.97	93.55	96.15	97.50	96.00	95.15	100.00	4.85
N	alternative_acceptor	BET1L	chr11	-	chr11:201777-205610;chr11:201742-205610;chr11:205470-205610	chr11:201226-205610		chr11:201226-201741;chr11:201742-201776;chr11:201777-205469	chr11:201225-201226;chr11:201741-201742;chr11:201776-201777		14.29	25.58	5.13	20.00	16.22	17.86	3.33	5.56	0.00	0.00	0.00	0.00	0.00	0.00	0.00	0.00	0.00	0.00	25.93	0.00	15.38	0.00	14.29	0.00	0.00	12.50	7.89	0.00	0.00	5.00	15.79	0.00	40.00	12.50	7.41	0.00	14.45	9.03	-5.42
K	jcn_only_AD	CDK11A,RP1-283E3.8	chr1	-	chr1:1637172-1638963	chr1:1637172-1638847		chr1:1638848-1638963	chr1:1638963-1638964		55.17	54.17	46.67	NA	37.50	NA	75.00	63.64	NA	NA	NA	NA	46.15	NA	71.43	NA	NA	NA	NA	34.38	36.36	33.33	44.00	33.33	NA	45.45	45.45	NA	35.71	21.43	43.75	34.04	33.33	33.33	34.38	38.89	50.16	45.45	-4.71
N	jcn_only_AA	TMEM259	chr19	-	chr19:1011649-1011739;chr19:1011663-1011739	chr19:1011612-1011739		chr19:1011612-1011648;chr19:1011649-1011662	chr19:1011611-1011612;chr19:1011648-1011649		35.37	13.92	27.59	31.25	27.66	NA	17.17	23.88	25.00	30.00	28.32	28.79	23.28	23.61	25.66	17.39	26.98	25.42	27.27	33.85	31.71	28.57	23.91	24.44	26.32	32.08	26.40	22.54	31.40	28.12	55.56	32.00	34.48	24.59	26.19	25.49	24.80	32.97	8.17
K	intron_retention	STRN4	chr19	-	chr19:47225330-47225498				chr19:47225329-47225330;chr19:47225498-47225499		2.17	0.00	3.51	0.00	3.23	NA	0.00	0.00	0.00	0.00	0.00	0.00	0.00	0.00	0.00	0.00	0.00	0.00	NA	0.00	0.00	0.00	2.78	0.00	10.53	0.00	4.44	0.00	0.00	5.26	2.78	2.22	0.00	0.00	2.22	1.67	0.00	0.00	0.00
K	alternative_acceptor	RFXANK,SPHK2	chr19	+	chr19:19304943-19307774	chr19:19304943-19307771		chr19:19307772-19307774	chr19:19307774-19307775		18.52	17.24	19.64	38.10	24.19	28.57	20.45	30.95	26.53	26.09	38.64	35.00	24.49	25.86	28.57	29.63	29.03	30.00	14.71	22.45	25.32	25.00	24.39	23.08	20.37	30.95	25.76	33.33	29.63	25.00	20.45	24.19	22.97	18.52	38.24	33.33	20.41	24.16	3.75
K	intron_retention		chr11	+	chr11:71927970-71929616				chr11:71927969-71927970;chr11:71929616-71929617		20.69	30.00	11.76	21.43	25.51	24.32	24.59	40.00	35.71	13.21	18.64	19.57	27.69	12.50	9.09	18.58	22.08	18.92	24.39	21.88	NA	20.88	24.00	24.64	25.81	37.84	26.67	19.59	23.57	22.39	20.83	29.41	28.21	21.79	22.47	24.22	26.75	21.35	-5.40
K	cassette	PQBP1	chrX	+	chrX:48759320-48760008	chrX:48759320-48759509;chrX:48759795-48760008		chrX:48759510-48759794			72.73	74.27	75.00	68.15	70.39	68.53	96.97	94.87	100.00	86.96	86.67	83.33	98.61	90.24	96.20	87.18	88.89	85.29	75.29	79.25	86.36	70.59	72.38	72.55	82.16	88.37	80.95	83.33	80.19	85.14	57.97	78.49	68.11	71.60	74.70	73.26	78.72	83.81	5.09
N	alternative_acceptor	ABCC3	chr17	+	chr17:48755581-48756713;chr17:48755581-48755877;chr17:48755581-48757158;chr17:48755581-48757145	chr17:48755581-48756716		chr17:48755878-48756713;chr17:48756714-48756716;chr17:48756717-48757145;chr17:48757146-48757158	chr17:48756713-48756714;chr17:48756716-48756717;chr17:48757145-48757146;chr17:48757158-48757159		5.41	7.41	3.31	NA	19.23	NA	0.00	0.00	NA	0.00	0.00	0.00	0.00	NA	0.00	0.00	0.00	NA	0.00	4.35	6.67	0.00	5.00	0.00	11.11	19.35	19.09	0.00	3.92	0.00	8.70	15.22	0.00	3.12	15.52	3.23	0.00	5.41	5.41
N	jcn_only_AD	SDCCAG8	chr1	+	chr1:243542166-243579003	chr1:243543277-243579003		chr1:243542166-243543276	chr1:243542165-243542166		0.00	0.00	6.00	NA	10.00	NA	0.00	NA	0.00	NA	0.00	NA	0.00	NA	0.00	NA	0.00	NA	0.00	0.00	0.00	NA	0.00	NA	0.00	0.00	0.00	NA	11.76	NA	0.00	0.00	5.26	0.00	0.00	0.00	0.00	0.00	0.00
K	alternative_first_exon	MALAT1	chr11	+	chr11:65272491-65273856	chr11:65273134-65273856	chr11:65271990-65272490	chr11:65272678-65273133			46.55	30.09	37.83	73.08	78.57	84.91	38.46	22.99	35.00	36.36	33.33	33.33	44.00	47.69	36.33	32.35	29.27	31.58	30.77	45.28	43.02	37.50	39.44	35.90	43.43	48.60	35.98	46.97	34.48	71.72	52.78	29.89	41.67	34.36	46.60	48.55	40.06	47.12	7.05
N	alternative_acceptor	C18orf8	chr18	+	chr18:21110262-21110536;chr18:21110262-21110474;chr18:21110262-21110363	chr18:21110262-21110350		chr18:21110351-21110363;chr18:21110364-21110474;chr18:21110475-21110536	chr18:21110363-21110364;chr18:21110474-21110475;chr18:21110536-21110537		95.83	95.08	95.24	93.55	92.31	92.73	86.67	95.65	90.00	83.33	81.25	93.33	83.33	100.00	84.21	85.71	100.00	100.00	92.50	100.00	90.00	91.67	96.77	88.46	95.00	89.80	97.06	93.75	90.00	93.10	95.95	96.77	93.22	100.00	92.31	93.02	92.86	95.89	3.03
N	cassette	NCOR2	chr12	-	chr12:124810917-124816864;chr12:124810917-124815390	chr12:124810917-124812092;chr12:124812180-124815390,chr12:124812180-124816864		chr12:124812093-124812179			84.38	86.67	78.95	50.00	65.91	NA	79.17	90.00	81.25	60.00	61.36	67.65	75.44	82.61	76.47	68.89	68.47	71.43	76.92	100.00	91.67	73.81	76.92	77.55	73.33	82.86	81.25	72.97	77.91	70.00	90.91	86.67	81.25	80.39	83.64	70.89	78.05	87.19	9.14
K	intron_retention		chr9	-	chr9:33255307-33255862				chr9:33255306-33255307;chr9:33255862-33255863		1.05	0.39	9.52	0.56	0.62	0.41	0.00	0.00	0.00	0.00	0.00	0.00	0.00	0.00	0.00	0.00	0.00	0.00	0.78	3.33	1.77	1.02	1.80	1.02	0.94	0.00	0.00	0.00	0.00	0.54	2.83	2.97	3.07	1.20	0.99	1.77	0.58	0.53	-0.06
K	intron_retention	TNK2	chr3	-	chr3:195610181-195611682				chr3:195610180-195610181;chr3:195611682-195611683		1.82	0.00	0.00	NA	NA	NA	0.00	1.61	0.00	NA	0.00	NA	9.09	1.33	6.90	NA	0.00	NA	NA	3.23	NA	NA	0.00	NA	0.00	0.00	0.00	NA	0.00	NA	0.00	0.00	NA	NA	0.00	5.26	0.00	1.47	1.47
K	cassette	STARD3NL	chr7	+	chr7:38254707-38256788	chr7:38254707-38256625;chr7:38256680-38256788		chr7:38256626-38256679			90.70	100.00	100.00	100.00	100.00	92.31	92.86	98.55	97.30	96.63	90.59	95.89	93.06	95.24	96.43	96.05	92.59	98.39	93.33	98.04	92.86	96.83	98.48	100.00	NA	94.94	93.75	95.16	95.38	100.00	97.92	96.05	89.47	97.73	96.25	98.33	93.06	96.58	3.52
N	alternative_acceptor	KIAA0196	chr8	-	chr8:126044637-126049478;chr8:126048463-126049478	chr8:126044824-126049478		chr8:126044637-126044823;chr8:126044824-126048462	chr8:126044636-126044637;chr8:126044823-126044824		5.56	2.33	0.00	NA	0.00	NA	0.00	0.00	0.00	0.00	0.00	NA	0.00	0.00	0.00	0.00	0.00	NA	3.70	0.00	0.00	0.00	0.00	NA	NA	0.00	0.00	0.00	1.82	NA	0.00	0.00	0.00	0.00	0.00	3.12	0.00	0.00	0.00
K	cassette	MKNK1	chr1	-	chr1:47024473-47027149	chr1:47024473-47025905;chr1:47025950-47027149		chr1:47025906-47025949			52.21	50.00	43.66	NA	33.33	NA	65.89	60.00	59.38	61.11	66.44	63.33	63.92	65.22	55.56	69.05	65.92	69.23	NA	55.84	61.11	53.12	52.43	60.00	64.29	64.00	52.08	48.00	54.17	61.11	51.35	52.63	NA	56.45	57.27	46.94	64.11	57.92	-6.19
N	cassette	SRP54	chr14	+	chr14:35488281-35497293	chr14:35488281-35492115;chr14:35492287-35497293		chr14:35492116-35492286			100.00	100.00	100.00	100.00	100.00	100.00	100.00	95.60	100.00	100.00	97.67	100.00	100.00	97.87	100.00	100.00	100.00	100.00	100.00	98.72	100.00	97.22	97.75	100.00	100.00	100.00	100.00	100.00	97.06	100.00	86.79	86.57	100.00	100.00	94.81	94.49	100.00	98.30	-1.70
K	intron_retention		chr22	-	chr22:50724717-50725539				chr22:50724716-50724717;chr22:50725539-50725540		1.75	9.26	2.35	NA	NA	NA	0.55	0.00	0.00	0.00	0.45	0.00	0.00	0.00	1.04	0.00	0.00	0.00	7.14	0.00	0.00	0.00	2.56	0.00	6.38	0.00	4.40	0.00	0.00	NA	0.00	2.02	0.00	1.75	3.90	0.00	3.46	0.00	-3.46
N	jcn_only_AD	COLGALT1	chr19	+	chr19:17691050-17691507;chr19:17691429-17691507	chr19:17690419-17691507		chr19:17690419-17691049;chr19:17691050-17691428	chr19:17690418-17690419;chr19:17691049-17691050		96.25	100.00	96.99	NA	100.00	NA	98.20	95.74	100.00	98.26	98.37	95.31	97.91	100.00	97.30	94.40	96.30	100.00	100.00	100.00	96.30	100.00	100.00	100.00	100.00	100.00	97.33	97.62	100.00	100.00	92.31	93.75	100.00	96.10	97.37	100.00	100.00	98.12	-1.88
K	jcn_only_AA	EHBP1L1	chr11	+	chr11:65352006-65359484	chr11:65352006-65352429					94.26	82.84	93.31	81.08	90.11	64.71	100.00	96.38	96.48	100.00	97.47	96.43	97.86	97.00	95.08	98.28	100.00	100.00	82.35	94.57	88.14	96.97	96.90	96.55	65.15	95.91	93.47	100.00	93.98	89.86	94.23	92.42	82.91	100.00	92.71	95.51	82.88	95.24	12.36
N	jcn_only_AA	SLC35C2	chr20	-	chr20:44980825-44983520	chr20:44980866-44983520		chr20:44980825-44980865	chr20:44980824-44980825		100.00	NA	100.00	NA	100.00	NA	100.00	94.81	95.75	100.00	100.00	100.00	100.00	96.95	94.44	100.00	100.00	80.00	NA	100.00	92.00	NA	100.00	100.00	100.00	96.72	93.18	100.00	100.00	100.00	92.86	92.68	100.00	100.00	100.00	93.94	100.00	96.84	-3.16
N	jcn_only_AD	NDUFS3	chr11	+	chr11:47593296-47602076;chr11:47600891-47602076	chr11:47600887-47602076					100.00	92.71	88.64	100.00	96.92	100.00	100.00	100.00	100.00	100.00	100.00	95.65	98.90	92.31	96.00	100.00	100.00	100.00	90.38	88.00	98.59	90.91	100.00	86.67	100.00	100.00	92.31	100.00	96.00	100.00	86.96	83.33	94.83	91.67	100.00	84.38	96.87	96.16	-0.71
N	alternative_donor	TM4SF19	chr3	-	chr3:196050869-196051145;chr3:196050869-196051311	chr3:196050869-196051141		chr3:196051142-196051145;chr3:196051146-196051311	chr3:196051145-196051146;chr3:196051311-196051312		90.91	100.00	NA	83.72	92.00	85.71	91.72	92.50	88.46	85.84	87.89	86.63	93.33	NA	NA	85.98	86.84	81.58	87.50	83.33	87.88	86.32	90.91	84.78	85.71	76.47	NA	87.91	89.47	87.88	92.59	80.00	85.11	85.84	85.94	89.83	89.61	90.91	1.30
N	jcn_only_AA	MKL2,RNF40	chr16	+	chr16:30783512-30785258;chr16:30783512-30785634	chr16:30783512-30785135		chr16:30785136-30785258;chr16:30785259-30785634	chr16:30785258-30785259;chr16:30785634-30785635		3.23	0.00	0.00	0.00	7.69	NA	2.50	0.00	0.00	0.00	0.00	0.00	0.00	0.00	0.00	0.00	0.00	0.00	0.00	2.22	0.00	0.00	0.00	0.00	0.00	0.00	0.00	0.00	0.00	0.00	0.00	0.00	0.00	0.00	0.00	0.00	0.00	0.00	0.00
N	jcn_only_AA	KDM1A	chr1	+	chr1:23408860-23409671	chr1:23408860-23408942		chr1:23408943-23409671	chr1:23409671-23409672		0.00	0.00	0.00	0.00	1.75	0.00	10.71	NA	0.00	6.25	0.00	0.00	0.00	0.00	11.54	3.45	0.00	0.00	0.00	0.00	0.00	3.23	0.00	7.14	0.00	0.00	4.35	0.00	5.13	2.70	5.26	3.64	0.00	8.33	0.00	2.63	0.00	0.00	0.00
K	intron_retention	CHCHD1	chr10	+	chr10:75541958-75542080				chr10:75541957-75541958;chr10:75542080-75542081		0.00	2.46	4.65	2.44	1.69	0.00	1.06	0.00	1.54	1.32	0.81	0.00	0.74	4.08	0.00	1.14	0.00	0.00	1.34	1.69	0.76	6.25	2.63	0.00	0.00	3.12	3.08	0.00	2.61	2.00	6.67	6.56	1.99	1.82	0.00	4.35	1.20	2.41	1.21
K	alternative_donor	CCDC88C,HAUS4	chr14	-	chr14:23424386-23426132;chr14:23424386-23426124	chr14:23424386-23425954		chr14:23425955-23426124;chr14:23426125-23426132	chr14:23426124-23426125;chr14:23426132-23426133		17.65	10.53	20.83	NA	NA	NA	11.48	15.79	18.92	5.56	7.32	4.55	8.16	13.04	11.43	13.33	11.43	NA	NA	13.33	20.00	NA	11.76	NA	18.18	17.65	26.32	NA	7.14	NA	NA	13.33	NA	NA	0.00	NA	11.00	15.79	4.79
K	cassette	CXXC1	chr18	-	chr18:47813229-47813956	chr18:47813229-47813792;chr18:47813879-47813956		chr18:47813793-47813878			0.00	5.56	4.26	NA	NA	NA	3.12	0.00	2.94	0.00	3.45	NA	0.00	0.00	2.78	0.00	0.00	NA	NA	7.14	5.00	0.00	0.00	NA	6.67	0.00	5.13	0.00	0.00	NA	0.00	5.00	0.00	7.69	5.00	5.56	3.12	0.00	-3.12
K	intron_retention	KIAA0930	chr22	-	chr22:45593098-45593670				chr22:45593097-45593098;chr22:45593670-45593671		5.26	2.26	1.35	1.37	1.15	0.00	0.59	0.00	0.00	1.36	0.89	0.00	1.03	1.55	0.00	1.35	1.27	0.00	1.60	1.16	1.09	2.86	1.35	1.75	5.05	1.79	1.56	1.79	1.49	0.00	3.51	3.67	3.12	3.02	2.77	1.37	1.93	1.67	-0.26
K	alternative_acceptor	MCTP1	chr5	-	chr5:94040909-94044216	chr5:94043273-94044216		chr5:94040909-94043272	chr5:94040908-94040909		93.33	100.00	95.83	92.59	86.96	91.43	76.47	74.19	76.00	76.74	79.31	80.85	76.92	67.74	82.35	68.97	74.07	73.08	92.31	100.00	85.71	94.59	92.59	92.00	100.00	88.37	82.00	76.19	75.86	70.97	94.44	100.00	100.00	90.24	97.30	94.00	96.16	90.85	-5.31
K	cassette	SH3BP2	chr4	+	chr4:2829402-2833297	chr4:2829402-2831219;chr4:2831875-2833297		chr4:2831220-2831874			97.01	100.00	96.30	97.87	97.10	96.15	95.07	98.08	98.08	97.44	96.67	96.92	94.19	95.51	97.47	98.27	98.45	100.00	75.51	95.24	87.32	96.55	95.79	94.44	100.00	98.36	96.43	98.04	97.00	97.59	92.31	90.48	89.74	93.24	96.10	99.06	94.63	96.26	1.63
K	jcn_only_AA	STYXL1	chr7	-	chr7:75659843-75677129	chr7:75659846-75677129		chr7:75659843-75659845	chr7:75659842-75659843		35.29	30.00	39.47	NA	23.53	NA	35.71	40.00	47.83	36.36	61.11	36.36	38.24	46.43	37.50	34.78	46.15	53.85	43.75	32.35	35.00	35.00	31.43	17.65	NA	37.14	29.41	36.36	39.29	18.75	35.29	21.74	NA	21.43	25.00	25.00	36.98	36.22	-0.76
K	intron_retention	UNC13D	chr17	-	chr17:73827430-73829046				chr17:73827429-73827430;chr17:73829046-73829047		13.95	7.14	10.26	0.00	7.14	NA	0.00	0.00	0.00	0.00	0.00	0.00	0.00	0.00	0.00	0.00	0.00	0.00	0.00	6.93	4.84	0.00	4.26	0.00	0.00	11.11	5.26	13.33	0.00	0.00	7.55	8.75	7.50	6.25	3.12	5.71	0.00	7.24	7.24
N	alternative_acceptor	SYVN1	chr11	-	chr11:64896187-64897200;chr11:64896263-64897200	chr11:64896309-64897200		chr11:64896187-64896262;chr11:64896263-64896308	chr11:64896186-64896187;chr11:64896262-64896263		4.35	0.00	3.45	NA	0.00	NA	0.00	0.00	0.00	4.55	0.00	0.00	0.00	0.00	0.00	0.00	0.00	0.00	NA	5.00	0.00	0.00	4.55	8.70	NA	0.00	5.88	NA	6.67	0.00	0.00	5.41	0.00	7.14	5.00	3.45	0.00	0.00	0.00
K	cassette	CISD1	chr10	+	chr10:60037083-60047320	chr10:60037083-60042658;chr10:60042843-60047320		chr10:60042659-60042842			3.70	0.00	0.00	0.00	0.00	0.00	0.00	33.33	4.17	0.00	0.00	0.00	0.00	42.25	2.33	0.00	0.00	4.00	0.00	12.00	0.00	0.00	0.00	0.00	0.00	20.00	0.00	0.00	0.00	2.44	6.45	0.00	0.00	0.00	0.00	0.00	0.00	16.00	16.00
N	alternative_acceptor		chr21	+	chr21:45810909-45811161;chr21:45810909-45811315	chr21:45810909-45811154		chr21:45811155-45811161;chr21:45811162-45811315	chr21:45811161-45811162;chr21:45811315-45811316		100.00	100.00	100.00	NA	NA	NA	100.00	100.00	NA	100.00	100.00	NA	100.00	100.00	NA	100.00	100.00	NA	NA	100.00	NA	NA	100.00	100.00	86.67	NA	100.00	NA	NA	NA	NA	NA	NA	100.00	95.00	100.00	100.00	100.00	0.00
K	intron_retention		chr22	-	chr22:41980063-41980284				chr22:41980062-41980063;chr22:41980284-41980285		0.00	5.88	16.67	NA	9.09	NA	0.00	0.00	0.00	NA	0.00	NA	0.00	0.00	9.52	0.00	4.35	NA	16.67	7.14	6.25	NA	NA	NA	NA	11.76	20.00	NA	0.00	NA	NA	3.85	5.88	10.00	NA	NA	5.88	0.00	-5.88
K	intron_retention	ZNF598	chr16	-	chr16:2048587-2048702				chr16:2048586-2048587;chr16:2048702-2048703		9.09	0.00	12.50	16.67	17.39	12.00	0.00	0.00	5.00	0.00	3.85	0.00	0.00	13.33	7.14	4.26	8.82	0.00	10.00	18.75	26.92	17.24	14.81	11.76	0.00	20.00	20.00	5.56	16.00	9.09	19.23	19.44	20.00	4.55	8.00	6.52	0.00	16.04	16.04
N	jcn_only_AA	MFSD11	chr17	+	chr17:74772624-74777122;chr17:74772624-74774269;chr17:74772624-74774301	chr17:74772624-74774282		chr17:74774270-74774282;chr17:74774283-74774301;chr17:74774302-74777122	chr17:74774282-74774283;chr17:74774301-74774302;chr17:74777122-74777123		0.00	8.11	0.00	0.00	0.00	NA	0.00	0.00	0.00	0.00	0.00	0.00	0.00	0.00	0.00	0.00	0.00	0.00	0.00	0.00	0.00	0.00	0.00	0.00	0.00	0.00	0.00	0.00	0.00	0.00	0.00	0.00	0.00	0.00	0.00	0.00	0.00	0.00	0.00
N	cassette	CTC-429P9.4,SMIM7	chr19	-	chr19:16758073-16770205;chr19:16758073-16770769	chr19:16758073-16764845;chr19:16764937-16770769,chr19:16764937-16770205		chr19:16764846-16764936			78.95	71.67	75.44	85.71	90.57	90.00	88.12	90.38	84.42	88.52	91.86	86.67	87.88	89.58	88.31	92.78	94.32	100.00	80.00	75.76	78.18	90.32	90.00	90.91	68.00	87.88	88.89	89.80	88.66	86.96	84.38	80.49	80.43	91.11	90.16	89.13	80.22	86.13	5.91
N	jcn_only_AD	INPPL1	chr11	+	chr11:71936211-71939233	chr11:71936585-71939233		chr11:71936211-71936584	chr11:71936210-71936211		0.00	0.00	0.00	NA	NA	NA	5.41	0.00	0.00	0.00	0.00	NA	0.00	0.00	0.00	NA	3.45	NA	NA	0.00	NA	NA	0.00	NA	0.00	0.00	0.00	NA	NA	NA	NA	0.00	NA	NA	0.00	0.00	0.00	0.00	0.00
K	intron_retention		chr19	-	chr19:50060507-50062153				chr19:50060506-50060507;chr19:50062153-50062154		0.90	2.50	1.11	5.56	1.39	3.85	0.00	0.00	0.00	0.00	0.00	0.00	0.00	0.00	0.00	0.00	0.00	0.00	1.64	0.85	1.45	0.00	1.61	0.00	0.00	3.97	1.10	0.00	0.00	2.00	2.19	2.50	2.24	4.35	3.85	9.09	0.82	0.88	0.06
K	intron_retention	MED16	chr19	-	chr19:868500-868862				chr19:868499-868500;chr19:868862-868863		3.45	20.29	0.00	0.00	27.45	11.54	0.00	11.76	5.26	5.56	4.35	NA	9.68	0.00	3.33	0.00	25.00	NA	16.28	0.00	0.00	15.38	38.71	16.67	32.86	0.00	3.70	12.50	30.00	4.35	12.00	9.09	25.00	25.00	30.77	25.93	18.29	1.73	-16.56
N	alternative_acceptor	ATRIP,TREX1	chr3	+	chr3:48507709-48508176;chr3:48507709-48508138;chr3:48507709-48508028;chr3:48507709-48508463	chr3:48507709-48508382		chr3:48508029-48508138;chr3:48508139-48508176;chr3:48508177-48508382;chr3:48508383-48508463	chr3:48508138-48508139;chr3:48508176-48508177;chr3:48508382-48508383;chr3:48508463-48508464		0.00	2.94	8.33	6.25	0.00	4.00	0.00	0.00	0.00	0.00	0.00	0.00	0.00	0.00	0.00	0.00	0.00	0.00	10.71	0.00	0.00	0.00	0.00	0.00	4.76	0.00	NA	2.22	0.00	0.00	0.00	0.00	8.33	3.23	7.14	0.00	3.85	0.00	-3.85
K	intron_retention		chr5	-	chr5:176317943-176318037				chr5:176317942-176317943;chr5:176318037-176318038		2.47	0.00	2.63	NA	6.25	NA	0.00	0.00	0.00	0.00	0.00	0.00	0.86	0.00	0.00	0.00	0.00	0.00	0.00	2.00	0.00	0.00	7.89	0.00	0.00	0.00	2.78	0.00	6.35	0.00	0.00	0.00	0.00	5.26	5.00	1.41	0.00	0.00	0.00
N	coord_cassette	CORO7,CORO7-PAM16	chr16	-	chr16:4407261-4409296	chr16:4407261-4407968;chr16:4408105-4408367;chr16:4408485-4409296		chr16:4407969-4408104;chr16:4408368-4408484			100.00	100.00	100.00	100.00	100.00	100.00	100.00	100.00	100.00	100.00	100.00	100.00	100.00	100.00	100.00	100.00	100.00	100.00	100.00	100.00	100.00	100.00	97.59	100.00	100.00	100.00	100.00	100.00	100.00	100.00	100.00	100.00	93.75	100.00	100.00	100.00	100.00	100.00	0.00
N	alternative_acceptor	COL23A1	chr5	-	chr5:177684569-177686721	chr5:177684584-177686721		chr5:177684569-177684583	chr5:177684568-177684569		0.00	0.00	NA	NA	0.00	NA	0.00	0.00	NA	0.00	0.00	0.00	0.00	0.00	NA	0.00	0.94	0.00	0.00	0.00	NA	0.00	0.00	0.00	0.00	6.25	NA	0.00	0.00	0.00	NA	0.00	0.00	4.17	3.70	0.00	0.00	0.00	0.00
N	alternative_donor	AGTRAP	chr1	+	chr1:11809674-11810133;chr1:11808647-11810133	chr1:11808668-11810133		chr1:11808647-11808667;chr1:11808668-11809673	chr1:11808646-11808647;chr1:11808667-11808668		59.41	48.28	63.92	72.00	65.00	50.00	68.42	61.86	70.68	65.22	57.14	77.78	52.00	62.50	59.09	58.33	60.71	71.43	73.33	64.79	59.18	70.00	57.69	65.62	67.86	64.71	66.67	62.07	63.64	66.07	64.00	67.39	61.54	61.90	65.00	62.67	64.70	63.25	-1.45
K	alternative_donor	CD37	chr19	+	chr19:49838833-49838970	chr19:49838867-49838970		chr19:49838833-49838866	chr19:49838832-49838833		83.53	90.32	84.38	100.00	92.98	NA	91.46	93.42	91.11	88.04	88.97	89.77	89.02	87.73	88.00	90.67	90.65	92.73	95.65	86.67	90.48	90.91	90.98	86.15	65.62	92.56	84.85	95.71	90.62	94.94	91.11	93.18	92.31	94.20	86.84	87.50	90.89	89.42	-1.47
K	intron_retention		chr11	+	chr11:1008136-1009099				chr11:1008135-1008136;chr11:1009099-1009100		6.15	4.94	7.89	0.00	1.65	0.00	0.00	0.00	0.00	0.00	0.00	0.00	0.96	0.00	0.00	0.00	1.38	0.00	2.05	1.85	0.00	2.86	2.87	0.00	3.42	2.50	0.00	0.00	1.56	5.26	2.00	6.98	3.89	7.69	3.25	5.66	2.73	1.93	-0.81
K	alternative_acceptor	HDAC10	chr22	-	chr22:50687598-50687756	chr22:50687628-50687756		chr22:50687598-50687627	chr22:50687597-50687598		4.17	0.00	12.50	NA	NA	NA	0.00	0.00	0.00	NA	0.00	0.00	0.00	NA	7.69	0.00	0.00	0.00	NA	7.69	0.00	NA	0.00	0.00	0.00	0.00	4.35	8.33	5.26	0.00	NA	4.35	NA	0.00	0.00	0.00	0.00	2.08	2.08
N	jcn_only_AA	CFAP36	chr2	+	chr2:55764722-55771160;chr2:55764722-55771073	chr2:55764722-55771099		chr2:55771074-55771099;chr2:55771100-55771160	chr2:55771099-55771100;chr2:55771160-55771161		2.78	0.00	0.00	NA	0.00	0.00	5.26	0.00	0.00	0.00	0.00	0.00	0.00	0.00	0.00	0.00	0.00	NA	0.00	0.00	2.60	0.00	0.00	NA	0.00	0.00	0.00	0.00	0.00	0.00	0.00	3.64	0.00	0.00	0.00	0.00	0.00	0.00	0.00
K	alternative_acceptor	NCOR2	chr12	-	chr12:124817011-124817675	chr12:124817014-124817675		chr12:124817011-124817013	chr12:124817010-124817011		67.74	64.29	65.00	54.55	66.67	NA	70.00	62.50	50.00	63.93	75.64	66.67	74.42	70.00	70.59	69.35	77.57	71.43	NA	65.52	NA	78.57	65.33	62.50	58.82	66.67	63.64	66.67	65.15	68.75	77.78	63.64	NA	63.64	70.00	62.07	67.15	67.20	0.06
N	cassette	RASSF4	chr10	+	chr10:45486518-45488716	chr10:45486518-45487352;chr10:45487451-45488716		chr10:45487353-45487450			97.39	100.00	97.29	100.00	100.00	NA	100.00	98.82	98.93	98.62	100.00	97.03	96.69	100.00	97.94	94.90	100.00	98.39	100.00	100.00	100.00	100.00	100.00	100.00	100.00	100.00	96.60	96.63	100.00	97.91	100.00	97.75	89.47	91.11	95.38	93.71	100.00	100.00	0.00
N	jcn_only_AA	ADRBK1	chr11	+	chr11:67047372-67047968;chr11:67047372-67048202;chr11:67047372-67047965	chr11:67047372-67053526		chr11:67047966-67047968;chr11:67047969-67048202;chr11:67048203-67053526	chr11:67047968-67047969;chr11:67048202-67048203;chr11:67053526-67053527		10.89	21.78	4.27	NA	45.95	NA	3.51	0.00	6.14	0.00	1.91	0.00	5.59	1.59	3.23	0.00	1.65	0.00	43.40	3.23	38.10	16.67	10.23	4.17	28.12	5.45	8.11	20.00	10.77	NA	0.00	4.55	47.54	5.56	3.90	5.41	24.95	2.41	-22.54
K	intron_retention	TYMP	chr22	-	chr22:50968161-50968332				chr22:50968160-50968161;chr22:50968332-50968333		33.47	33.78	42.77	53.45	45.83	42.22	48.86	44.27	50.00	61.59	53.23	54.97	39.05	50.89	55.27	57.71	59.15	58.53	31.94	33.91	39.46	49.55	49.70	49.06	50.00	33.93	41.19	48.71	49.06	47.65	32.26	39.07	30.86	50.00	31.54	47.18	36.41	33.92	-2.49
N	alternative_donor	SORBS3	chr8	+	chr8:22415706-22418847	chr8:22418544-22418847		chr8:22415706-22418543	chr8:22415705-22415706		0.00	20.00	NA	NA	0.00	NA	0.00	0.00	0.00	0.00	0.00	0.00	0.93	0.00	1.49	0.00	1.00	0.00	14.29	0.00	NA	5.88	3.57	4.35	9.09	0.00	NA	0.00	2.08	NA	NA	0.00	10.00	3.12	3.03	4.26	9.54	0.00	-9.54
K	cassette	SREK1IP1	chr5	-	chr5:64050190-64064331	chr5:64050190-64060871;chr5:64060949-64064331		chr5:64060872-64060948			5.88	2.54	7.84	4.44	3.66	3.61	2.70	6.67	7.32	0.00	4.44	4.17	5.13	3.23	6.06	3.57	2.78	0.00	4.30	3.70	2.53	5.56	4.35	0.00	2.00	3.12	1.69	8.00	5.71	2.13	0.00	4.00	3.51	2.56	2.86	4.26	3.10	3.46	0.36
K	cassette	CMTM3	chr16	+	chr16:66642368-66643785	chr16:66642368-66643337;chr16:66643434-66643785		chr16:66643338-66643433			97.56	100.00	89.09	NA	94.59	NA	96.05	98.53	93.75	94.68	96.51	96.43	97.99	96.55	100.00	97.37	97.40	95.65	NA	92.59	100.00	94.74	94.94	95.00	NA	95.45	90.62	94.59	94.52	100.00	93.75	96.00	100.00	95.35	97.01	94.55	99.00	96.00	-3.00
K	jcn_only_AA	ADAM8	chr10	-	chr10:135084569-135084703	chr10:135084575-135084703		chr10:135084569-135084574	chr10:135084568-135084569		94.70	100.00	97.04	100.00	100.00	NA	100.00	97.09	97.22	100.00	100.00	96.30	96.60	98.81	100.00	100.00	98.29	100.00	100.00	97.06	100.00	91.43	100.00	100.00	90.91	100.00	100.00	100.00	100.00	100.00	100.00	96.58	100.00	100.00	96.61	95.12	100.00	97.95	-2.05
K	intron_retention		chr17	-	chr17:73824168-73824867				chr17:73824167-73824168;chr17:73824867-73824868		3.23	6.25	9.28	0.00	7.69	0.00	3.45	0.00	0.00	NA	0.00	NA	2.04	1.61	0.00	0.00	0.00	NA	0.00	2.50	3.61	0.00	0.00	NA	0.00	2.25	6.17	0.00	0.00	NA	2.08	5.88	3.51	0.00	9.38	4.55	2.75	2.17	-0.58
K	jcn_only_AD	SIKE1	chr1	-	chr1:115319081-115321762	chr1:115319081-115321552					10.53	0.00	0.00	NA	NA	NA	0.00	0.00	7.41	NA	0.00	NA	4.76	0.00	6.82	NA	0.00	NA	0.00	0.00	0.00	NA	NA	NA	0.00	8.00	NA	NA	NA	NA	0.00	8.00	0.00	0.00	7.14	16.67	0.00	0.00	0.00
N	jcn_only_AA	NCAPH2	chr22	+	chr22:50961596-50961696;chr22:50961596-50961693;chr22:50961596-50961663	chr22:50961596-50961679		chr22:50961664-50961679;chr22:50961680-50961693;chr22:50961694-50961696	chr22:50961679-50961680;chr22:50961693-50961694;chr22:50961696-50961697		3.85	5.43	7.69	0.00	3.45	3.26	0.00	NA	0.00	0.00	0.00	NA	0.00	NA	0.00	0.00	0.00	NA	4.00	13.79	4.44	6.67	7.32	0.00	0.00	0.00	0.00	0.00	0.00	0.00	5.56	0.00	1.75	0.00	0.00	0.00	0.88	4.71	3.83
K	jcn_only_AA	HPS1	chr10	-	chr10:100195530-100202880	chr10:100202715-100202880		chr10:100195530-100202714	chr10:100195529-100195530		0.00	0.00	5.36	NA	18.18	NA	19.09	11.86	12.77	32.26	21.77	20.34	12.61	5.17	5.97	14.29	11.11	17.91	0.00	4.00	25.00	5.13	6.67	5.88	0.00	2.86	4.55	5.71	10.98	8.33	5.71	1.54	0.00	5.68	3.26	3.45	0.00	4.58	4.58
N	jcn_only_AD	NME3	chr16	-	chr16:1820768-1820881;chr16:1820768-1820885	chr16:1820768-1820889		chr16:1820882-1820885;chr16:1820886-1820889	chr16:1820885-1820886;chr16:1820889-1820890		5.88	16.37	9.09	8.11	10.14	7.81	7.14	0.00	10.94	12.50	10.00	5.26	11.86	10.00	11.39	5.41	4.35	NA	11.21	0.00	11.36	0.00	9.62	12.50	5.98	NA	14.63	0.00	9.26	0.00	NA	2.94	12.93	10.00	11.54	8.70	11.54	2.94	-8.60
K	alternative_last_exon	HOMEZ	chr14	-	chr14:23754238-23755121;chr14:23746397-23755121	chr14:23754821-23755121	chr14:23741631-23746396	chr14:23754501-23754820			8.33	0.00	5.26	NA	8.33	NA	0.00	0.00	4.35	0.00	0.00	NA	5.56	5.00	4.35	12.50	8.70	NA	0.00	0.00	14.29	NA	5.00	NA	16.67	0.00	0.00	NA	7.14	NA	10.00	0.00	NA	7.69	0.00	0.00	0.00	2.50	2.50
N	cassette	SPNS1	chr16	+	chr16:28990793-28993676;chr16:28992937-28993676	chr16:28990793-28993221,chr16:28992937-28993221;chr16:28993378-28993676		chr16:28993222-28993377		chr16:28990726-28990792;chr16:28993677-28993866	86.79	75.61	77.78	70.45	64.65	62.96	97.44	94.74	96.61	94.59	96.06	96.83	97.96	97.14	95.89	91.74	94.57	94.23	73.91	88.37	90.74	77.33	70.95	84.44	73.44	100.00	88.00	83.13	78.45	86.27	84.13	81.97	64.29	79.82	78.85	78.18	74.76	91.56	16.80
N	alternative_acceptor	EIF4A2	chr3	+	chr3:186505054-186505283;chr3:186505054-186505301	chr3:186505054-186505267		chr3:186505268-186505283;chr3:186505284-186505301	chr3:186505283-186505284;chr3:186505301-186505302		2.04	0.00	2.63	0.00	3.12	NA	0.81	1.45	0.72	4.55	1.79	0.00	2.44	1.85	1.61	3.33	5.17	0.00	0.00	2.94	2.33	6.59	3.67	6.45	0.00	3.33	1.47	4.88	4.35	3.12	3.28	2.40	0.00	4.72	5.17	3.25	0.00	2.49	2.49
N	alternative_acceptor	TMEM120A	chr7	-	chr7:75616702-75616855	chr7:75616747-75616855		chr7:75616702-75616746	chr7:75616701-75616702		100.00	100.00	100.00	100.00	100.00	100.00	100.00	NA	100.00	100.00	100.00	90.91	100.00	NA	100.00	NA	NA	NA	100.00	100.00	100.00	NA	NA	NA	87.50	92.86	100.00	NA	100.00	100.00	100.00	100.00	100.00	NA	NA	100.00	100.00	100.00	0.00
K	intron_retention	PTBP1	chr19	+	chr19:804940-805012				chr19:804939-804940;chr19:805012-805013		2.44	6.25	3.12	NA	NA	NA	0.00	0.00	0.00	0.00	0.00	0.00	0.00	0.00	0.00	0.00	0.00	0.00	NA	2.38	NA	2.08	0.00	1.35	0.00	0.00	2.27	0.00	0.00	0.00	0.00	7.41	NA	0.00	0.00	0.00	0.00	0.00	0.00
K	cassette	PXN-AS1	chr12	+	chr12:120647738-120650177	chr12:120647738-120648732;chr12:120648910-120650177		chr12:120648733-120648909			100.00	100.00	98.51	100.00	90.91	100.00	93.10	100.00	100.00	100.00	100.00	NA	76.00	NA	89.47	93.33	88.89	NA	88.89	100.00	96.36	88.24	95.00	NA	100.00	100.00	95.83	100.00	92.11	NA	100.00	100.00	90.91	100.00	100.00	100.00	92.00	100.00	8.00
N	jcn_only_AA	PRELID1	chr5	+	chr5:176733178-176733385;chr5:176733178-176733363;chr5:176733178-176733372;chr5:176733178-176733422	chr5:176733178-176733455		chr5:176733364-176733372;chr5:176733373-176733385;chr5:176733386-176733422;chr5:176733423-176733455	chr5:176733372-176733373;chr5:176733385-176733386;chr5:176733422-176733423;chr5:176733455-176733456		1.95	3.05	1.73	3.61	3.17	2.77	4.09	3.31	2.83	0.00	0.00	0.00	3.11	0.00	2.93	3.16	3.38	4.23	5.72	4.25	6.43	0.00	5.56	4.58	2.19	0.00	2.38	5.00	3.75	4.91	4.35	3.92	7.01	2.65	2.21	3.06	3.60	2.63	-0.97
K	intron_retention		chr11	-	chr11:67207911-67208595				chr11:67207910-67207911;chr11:67208595-67208596		5.03	4.13	6.08	0.00	4.62	0.00	0.74	1.68	0.77	0.00	0.60	0.00	1.37	1.94	1.67	1.27	1.24	0.00	1.56	4.20	3.11	2.08	2.26	2.56	4.17	4.84	6.37	3.33	3.31	2.17	4.73	5.88	2.56	3.95	5.11	4.55	2.06	4.46	2.40
K	intron_retention	SAT2	chr17	-	chr17:7530733-7530870				chr17:7530732-7530733;chr17:7530870-7530871		11.69	9.20	23.08	5.26	5.00	0.00	2.70	3.95	0.00	9.09	0.00	0.00	7.14	4.49	7.32	0.00	3.12	0.00	9.68	16.42	11.11	9.09	11.94	11.76	19.23	19.18	17.54	12.20	9.09	7.27	26.42	22.03	17.24	15.38	11.76	17.07	9.44	14.05	4.62
N	alternative_acceptor	RANBP3	chr19	-	chr19:5913225-5917804;chr19:5916359-5917804	chr19:5917665-5917804		chr19:5913225-5916358;chr19:5916359-5917664	chr19:5913224-5913225;chr19:5916358-5916359		100.00	100.00	100.00	100.00	100.00	100.00	100.00	NA	100.00	100.00	100.00	NA	100.00	NA	91.67	100.00	100.00	NA	100.00	92.31	100.00	NA	100.00	NA	89.19	100.00	100.00	NA	100.00	100.00	100.00	92.86	100.00	100.00	100.00	100.00	100.00	100.00	0.00
K	jcn_only_AA	PLXNB2	chr22	-	chr22:50722643-50723001	chr22:50722674-50723001		chr22:50722643-50722673	chr22:50722642-50722643		3.33	1.01	2.78	NA	0.00	NA	0.00	5.33	0.81	0.00	0.82	0.00	0.81	2.60	0.00	2.17	0.76	0.00	9.52	3.85	0.00	0.00	5.62	0.00	0.00	3.53	2.74	0.00	0.00	NA	4.00	3.60	0.00	3.23	3.88	4.23	0.41	3.69	3.29
K	alternative_first_exon	RPL23AP82	chr22	+	chr22:51222450-51223600,chr22:51222293-51223600;chr22:51221723-51223600	chr22:51222501-51223600	chr22:51221548-51221722	chr22:51222290-51222500			0.00	0.00	0.00	NA	0.00	NA	1.35	0.00	0.00	0.00	0.00	0.00	0.00	0.00	0.00	0.00	0.00	0.00	0.00	0.00	0.00	0.00	0.00	NA	0.00	0.00	0.00	0.00	0.00	0.00	NA	0.00	0.00	0.00	0.00	5.26	0.00	0.00	0.00
K	alternative_donor	NCOR2	chr12	-	chr12:124810130-124810736	chr12:124810130-124810725		chr12:124810726-124810736	chr12:124810736-124810737		2.13	2.99	0.00	3.33	1.20	0.00	0.00	6.67	0.00	2.04	1.97	1.25	1.43	0.00	4.17	1.83	0.87	1.20	0.00	3.12	0.00	1.59	1.99	1.79	0.00	2.08	2.27	1.69	1.54	1.41	0.00	0.00	2.78	2.17	1.54	3.03	0.71	2.10	1.39
K	jcn_only_AD	HSD17B10	chrX	-	chrX:53458543-53458745;chrX:53458543-53458921	chrX:53458543-53458772				chrX:53458211-53458542	13.04	10.88	9.38	9.26	5.93	6.73	7.25	0.00	0.00	0.00	0.00	5.41	12.05	6.25	5.88	3.96	4.40	5.56	7.95	15.38	0.00	3.92	5.88	7.32	7.53	NA	7.89	8.11	2.60	4.41	0.00	10.53	7.48	4.26	8.45	5.26	7.74	6.25	-1.49
K	alternative_acceptor	PSMA3	chr14	+	chr14:58724717-58727665;chr14:58724717-58727686	chr14:58724717-58727676		chr14:58727666-58727676;chr14:58727677-58727686	chr14:58727676-58727677;chr14:58727686-58727687		0.00	0.00	5.41	0.00	2.38	0.00	2.78	0.00	0.00	3.16	0.00	0.00	0.00	1.67	3.33	0.00	0.00	1.67	0.00	5.66	0.00	0.00	1.67	3.12	NA	5.56	5.56	1.54	0.00	0.00	3.57	3.70	3.85	0.00	1.96	2.63	0.00	2.62	2.62
N	alternative_donor	NDUFS5	chr1	+	chr1:39492701-39494394;chr1:39492071-39494394	chr1:39492075-39494394		chr1:39492071-39492074;chr1:39492075-39492700	chr1:39492070-39492071;chr1:39492074-39492075		28.57	38.55	34.78	33.33	32.93	35.48	14.22	14.29	13.10	12.77	12.71	12.73	36.05	33.87	29.03	39.43	31.36	33.91	30.25	35.59	28.49	38.55	29.45	32.39	25.42	30.77	33.87	34.18	38.69	38.64	43.48	30.77	33.33	33.80	31.65	35.05	31.79	32.32	0.53
K	intron_retention	KDM1A	chr1	+	chr1:23408067-23408712				chr1:23408066-23408067;chr1:23408712-23408713		15.79	0.00	10.34	0.00	0.00	0.00	8.70	10.00	0.00	0.00	3.03	0.00	8.82	NA	4.76	0.00	3.45	0.00	0.00	0.00	0.00	0.00	0.00	0.00	0.00	9.09	0.00	0.00	0.00	0.00	6.25	4.35	0.00	2.86	6.25	2.13	0.00	9.09	9.09
N	alternative_acceptor	SLC36A1	chr5	+	chr5:154191201-154211053;chr5:154191201-154196831	chr5:154191201-154193446		chr5:154193447-154196831;chr5:154196832-154211053	chr5:154196831-154196832;chr5:154211053-154211054		100.00	NA	100.00	NA	90.00	NA	95.45	100.00	100.00	100.00	100.00	NA	100.00	100.00	100.00	100.00	100.00	NA	90.91	100.00	NA	100.00	100.00	NA	NA	100.00	100.00	NA	100.00	NA	NA	100.00	92.31	100.00	100.00	100.00	93.88	100.00	6.12
K	jcn_only_AD	TXNDC17	chr17	+	chr17:6544548-6545072;chr17:6544421-6545072	chr17:6544473-6545072		chr17:6544421-6544472;chr17:6544473-6544547	chr17:6544420-6544421;chr17:6544472-6544473		10.10	16.40	19.27	17.57	12.43	13.40	11.76	11.11	10.47	16.22	20.97	23.08	9.32	7.69	20.00	14.29	23.81	12.12	10.53	8.64	13.27	15.25	11.90	12.20	9.26	15.25	13.79	23.81	5.00	15.38	15.66	17.59	9.29	22.95	12.24	11.69	9.93	10.61	0.68
N	jcn_only_AA		chr7	+	chr7:4825084-4825197	chr7:4825084-4825152		chr7:4825153-4825197	chr7:4825197-4825198		100.00	100.00	100.00	100.00	100.00	NA	100.00	100.00	100.00	100.00	100.00	100.00	100.00	100.00	100.00	98.41	100.00	100.00	NA	93.55	100.00	100.00	100.00	91.67	100.00	94.59	100.00	100.00	100.00	100.00	100.00	97.30	100.00	100.00	97.30	100.00	100.00	100.00	0.00
K	intron_retention	KDM2B	chr12	-	chr12:121867967-121868144				chr12:121867966-121867967;chr12:121868144-121868145		100.00	100.00	100.00	75.00	97.56	NA	97.50	95.00	88.89	100.00	92.41	NA	95.16	88.89	97.50	91.49	89.01	NA	100.00	92.86	94.12	92.86	97.73	100.00	100.00	93.10	100.00	91.67	92.45	92.86	100.00	100.00	100.00	96.23	98.57	100.00	100.00	94.05	-5.95
K	jcn_only_AD	CORO7	chr16	-	chr16:4455569-4457562	chr16:4455569-4457501		chr16:4457502-4457562	chr16:4457562-4457563		93.48	83.33	92.86	NA	100.00	NA	100.00	98.85	100.00	100.00	98.95	100.00	98.95	98.86	100.00	96.43	99.12	100.00	NA	90.24	NA	95.45	95.56	100.00	100.00	92.86	93.94	100.00	97.22	100.00	90.00	95.83	NA	92.11	97.83	96.00	99.47	93.17	-6.30
N	jcn_only_AD		chr19	-	chr19:18502936-18506885;chr19:18502936-18508262	chr19:18502936-18506994		chr19:18506886-18506994;chr19:18506995-18508262	chr19:18506994-18506995;chr19:18508262-18508263		98.80	97.17	99.29	100.00	97.37	NA	99.24	100.00	100.00	100.00	100.00	100.00	100.00	100.00	100.00	98.41	97.24	NA	94.20	97.33	100.00	100.00	97.58	100.00	100.00	100.00	98.90	100.00	100.00	100.00	95.35	96.58	100.00	100.00	99.05	100.00	99.62	99.40	-0.22
N	alternative_donor	ARPC2	chr2	+	chr2:219081978-219090642;chr2:219082268-219090642	chr2:219085422-219090642		chr2:219081978-219082267;chr2:219082268-219085421	chr2:219081977-219081978;chr2:219082267-219082268		7.26	3.08	8.96	4.55	3.28	NA	0.00	0.00	0.00	0.00	0.00	0.00	0.00	0.00	0.00	0.00	0.00	0.00	4.17	5.42	1.41	5.65	4.44	9.21	9.09	3.90	4.44	0.85	0.66	1.18	5.32	7.35	3.70	10.29	5.53	8.50	3.39	4.61	1.22
N	alternative_acceptor	CECR1	chr22	-	chr22:17663652-17669228;chr22:17663631-17669228	chr22:17666825-17669228		chr22:17663631-17663651;chr22:17663652-17666824	chr22:17663630-17663631;chr22:17663651-17663652		2.04	10.53	0.00	NA	10.00	NA	0.31	0.48	0.00	0.00	0.39	0.00	0.39	0.68	0.00	0.00	0.50	0.00	20.00	1.49	NA	0.00	1.23	0.00	5.88	1.06	0.00	0.00	1.59	0.00	6.25	0.00	NA	0.00	0.70	0.41	5.88	1.27	-4.61
N	alternative_acceptor	ARHGEF10L,TRMT13	chr1	+	chr1:17965185-17966696;chr1:17965185-17966326	chr1:17965185-17965732		chr1:17965733-17966326;chr1:17966327-17966696	chr1:17966326-17966327;chr1:17966696-17966697		9.94	20.00	5.45	5.00	3.45	7.69	2.08	1.49	2.22	1.33	1.96	1.27	1.52	2.44	3.28	2.76	0.77	1.67	0.00	5.62	4.55	5.77	4.49	6.86	NA	11.05	6.90	8.16	3.08	8.00	2.86	4.00	0.00	7.32	5.75	7.45	1.52	4.24	2.72
K	cassette	ARRB1	chr11	-	chr11:74980004-74983938	chr11:74980004-74982744;chr11:74982769-74983938		chr11:74982745-74982768			41.67	41.33	43.64	NA	42.11	NA	39.08	50.00	40.26	27.59	31.17	33.33	43.55	45.16	44.21	21.43	28.89	42.86	35.14	35.29	41.03	NA	37.04	60.00	62.50	NA	41.46	30.00	34.43	42.86	NA	33.33	55.26	41.18	39.13	47.83	42.44	43.41	0.98
N	jcn_only_AD	QSOX1	chr1	+	chr1:180166026-180166467;chr1:180166012-180166467;chr1:180165735-180166467	chr1:180165930-180166467		chr1:180165735-180165929;chr1:180165930-180166011;chr1:180166012-180166025	chr1:180165734-180165735;chr1:180165929-180165930;chr1:180166011-180166012		3.27	2.47	3.24	0.00	8.70	0.00	0.00	0.00	1.75	0.00	0.00	2.86	0.00	2.48	1.49	10.00	5.17	0.00	0.00	3.60	3.30	4.00	0.00	0.00	0.00	4.88	2.26	0.00	0.00	0.00	3.15	3.57	0.00	6.38	3.85	3.03	0.00	3.21	3.21
N	jcn_only_AA	EIF3B	chr7	+	chr7:2419147-2419913;chr7:2419147-2420049;chr7:2419147-2419838;chr7:2419147-2419815	chr7:2419147-2419918		chr7:2419816-2419838;chr7:2419839-2419913;chr7:2419914-2419918;chr7:2419919-2420049	chr7:2419838-2419839;chr7:2419913-2419914;chr7:2419918-2419919;chr7:2420049-2420050		25.93	10.47	7.14	6.48	8.88	10.27	5.48	NA	5.00	11.39	6.67	0.00	5.19	14.29	8.57	6.53	0.00	15.79	8.36	12.90	6.82	9.24	9.74	8.33	14.71	0.00	0.00	5.50	3.79	5.43	19.44	8.70	10.29	9.20	6.60	10.98	9.32	14.29	4.96
N	jcn_only_AA	AURKAIP1	chr1	-	chr1:1309738-1310084;chr1:1309826-1310084;chr1:1309742-1310084	chr1:1309971-1310084		chr1:1309738-1309741;chr1:1309742-1309825;chr1:1309826-1309970	chr1:1309737-1309738;chr1:1309741-1309742;chr1:1309825-1309826		0.00	0.00	0.00	0.00	0.91	2.60	9.09	2.78	6.00	6.12	7.35	7.14	1.80	0.00	1.82	1.03	1.37	0.00	0.00	0.00	1.49	5.56	1.03	0.00	2.40	0.00	0.00	0.00	2.44	6.38	0.00	0.00	0.00	0.00	3.08	2.38	0.90	0.00	-0.90
N	alternative_donor	MNDA	chr1	+	chr1:158817680-158818979;chr1:158817876-158818979	chr1:158817707-158818979		chr1:158817680-158817706;chr1:158817707-158817875	chr1:158817679-158817680;chr1:158817706-158817707		92.43	96.31	93.55	97.06	100.00	91.12	94.02	90.03	93.79	89.47	90.57	90.37	91.61	91.38	91.84	92.54	90.91	88.61	89.92	88.95	86.52	89.19	92.31	93.08	92.02	93.30	90.91	95.10	91.78	91.00	91.46	90.53	87.68	94.03	88.10	93.07	91.81	91.42	-0.40
K	intron_retention	DDAH2	chr6	-	chr6:31696302-31696422				chr6:31696301-31696302;chr6:31696422-31696423		4.50	5.88	12.00	0.00	5.17	0.00	0.00	0.00	0.00	0.00	0.00	0.00	0.00	0.00	0.00	0.00	0.00	0.00	2.67	2.59	3.28	0.00	7.41	0.00	3.08	1.22	4.76	2.78	0.80	4.35	3.08	8.47	3.66	5.48	4.55	2.22	2.88	1.90	-0.97
N	alternative_donor	RPL35A	chr3	+	chr3:197677474-197677806;chr3:197677171-197677806;chr3:197677093-197677806	chr3:197677631-197677806		chr3:197677093-197677170;chr3:197677171-197677473;chr3:197677474-197677630	chr3:197677092-197677093;chr3:197677170-197677171;chr3:197677473-197677474		12.78	7.89	10.71	11.57	7.43	7.41	0.00	0.00	0.00	0.00	0.00	0.00	0.00	0.00	0.00	0.00	0.00	0.00	9.40	21.05	8.40	22.06	12.25	21.05	0.62	9.80	6.19	2.88	1.65	2.34	32.43	23.36	9.04	16.67	8.53	13.41	4.25	11.29	7.03
K	intron_retention	AP5Z1	chr7	+	chr7:4821386-4822946				chr7:4821385-4821386;chr7:4822946-4822947		24.14	30.00	14.71	NA	8.33	NA	3.12	0.00	4.00	0.00	7.14	9.52	2.27	3.33	2.50	3.57	5.71	0.00	NA	15.15	NA	22.22	6.25	23.81	9.52	6.45	18.52	12.50	12.50	5.56	15.79	24.14	NA	25.00	18.52	27.27	6.32	10.80	4.48
K	jcn_only_AD	ACADVL	chr17	+	chr17:7127178-7127286	chr17:7127195-7127286		chr17:7127178-7127194	chr17:7127177-7127178		96.06	95.72	93.21	99.35	99.39	100.00	97.04	96.67	94.26	96.90	95.37	96.20	95.82	94.59	96.00	96.25	95.64	94.74	90.71	92.09	92.69	98.37	97.49	97.99	99.09	95.45	96.88	97.04	98.05	97.46	90.06	90.30	95.78	97.66	97.45	98.68	95.80	95.02	-0.78
K	intron_retention	SHARPIN	chr8	-	chr8:145154973-145157953				chr8:145154972-145154973;chr8:145157953-145157954		2.27	7.27	3.64	10.00	3.45	NA	0.00	0.00	0.00	0.00	0.00	0.00	2.04	0.00	0.00	2.63	0.00	0.00	3.45	0.00	2.17	5.56	4.88	8.33	0.00	0.00	2.63	0.00	2.00	4.55	9.38	2.27	4.35	8.33	2.70	0.00	2.75	0.00	-2.75
K	jcn_only_AA	CUX1	chr7	+	chr7:101838884-101839913;chr7:101838884-101916636	chr7:101838884-101840219					0.00	6.82	1.41	NA	0.00	NA	5.56	5.88	13.04	8.89	7.69	7.55	1.39	6.06	10.34	13.51	6.78	16.67	0.00	0.00	0.00	0.00	0.00	0.00	0.00	0.00	0.00	0.00	0.00	0.00	0.00	2.50	0.00	0.00	0.00	0.00	0.69	0.00	-0.69
K	intron_retention	MYL5	chr4	+	chr4:672555-672746				chr4:672554-672555;chr4:672746-672747		7.14	0.00	3.45	0.00	0.00	0.00	NA	NA	0.00	NA	NA	NA	NA	NA	0.00	NA	NA	NA	0.00	4.35	0.00	9.09	14.29	0.00	0.00	0.00	0.00	NA	9.09	0.00	0.00	0.00	2.27	16.67	14.29	5.00	0.00	2.17	2.17
K	intron_retention		chr9	-	chr9:139756949-139757357				chr9:139756948-139756949;chr9:139757357-139757358		36.36	38.30	47.50	30.00	33.33	42.51	15.38	14.29	13.04	5.41	12.90	0.00	4.55	7.14	20.00	7.84	2.86	10.00	40.87	48.15	39.78	44.12	40.32	60.61	31.58	53.85	37.84	20.00	24.14	43.64	57.41	66.07	50.55	38.46	46.43	43.48	34.94	42.25	7.31
K	intron_retention		chr19	-	chr19:7688176-7688616				chr19:7688175-7688176;chr19:7688616-7688617		5.56	0.00	7.69	NA	4.35	NA	0.00	0.00	0.00	0.00	0.00	0.00	0.00	0.00	0.00	0.00	0.00	NA	0.00	0.00	0.00	0.00	0.00	0.00	0.00	0.00	0.00	0.00	0.00	0.00	3.23	2.44	0.00	0.00	3.70	0.00	0.00	0.00	0.00
K	intron_retention	SLC35C2	chr20	-	chr20:44979164-44979399				chr20:44979163-44979164;chr20:44979399-44979400		18.18	8.82	16.67	17.65	16.13	12.00	4.35	7.14	9.68	0.00	7.69	9.52	4.44	7.52	8.21	0.00	6.67	9.09	12.50	17.14	12.77	NA	11.11	18.18	15.09	15.07	18.87	23.81	16.67	24.32	27.78	22.92	16.13	33.33	20.00	26.83	10.66	16.11	5.45
N	alternative_acceptor	TRIM28	chr19	+	chr19:59060144-59060252;chr19:59060144-59060206;chr19:59060144-59060231	chr19:59060144-59060228		chr19:59060207-59060228;chr19:59060229-59060231;chr19:59060232-59060252	chr19:59060228-59060229;chr19:59060231-59060232;chr19:59060252-59060253		91.30	94.12	82.22	90.91	75.00	NA	95.24	100.00	89.47	92.31	88.00	97.56	92.59	87.50	93.33	90.00	100.00	91.53	92.31	77.78	86.96	88.89	86.49	85.00	94.44	80.00	84.85	94.12	87.50	83.33	78.26	81.63	69.23	95.00	82.76	90.48	93.36	83.75	-9.61
K	cassette	ARL8A	chr1	-	chr1:202104349-202104834	chr1:202104349-202104586;chr1:202104655-202104834		chr1:202104587-202104654			92.59	100.00	94.21	94.29	94.55	90.00	96.88	98.26	97.69	96.32	97.30	96.94	100.00	96.88	97.78	95.88	97.78	91.94	95.00	93.44	98.04	97.10	94.39	92.59	85.71	97.31	95.24	95.56	95.54	95.83	95.61	95.41	96.15	96.15	94.69	95.56	96.52	96.25	-0.27
K	intron_retention	C12orf57	chr12	+	chr12:7053337-7053638				chr12:7053336-7053337;chr12:7053638-7053639		24.14	8.57	17.50	33.33	12.50	22.73	0.00	NA	0.00	0.00	0.00	0.00	0.00	NA	5.00	0.00	0.00	10.00	8.70	13.64	10.34	38.10	17.65	28.57	2.50	7.69	9.43	0.00	5.00	21.43	25.00	21.15	10.71	33.33	20.83	20.83	5.54	18.89	13.36
N	jcn_only_AA	MCOLN1	chr19	+	chr19:7594599-7595320;chr19:7594599-7595255	chr19:7594599-7595171		chr19:7595172-7595255;chr19:7595256-7595320	chr19:7595255-7595256;chr19:7595320-7595321		90.14	92.11	89.19	88.89	90.70	83.33	91.80	96.77	95.24	78.38	70.37	74.24	83.19	92.86	93.75	83.51	71.64	69.35	79.31	90.38	82.93	85.19	87.01	100.00	94.74	95.35	95.00	88.57	85.56	84.44	86.05	90.62	81.01	88.89	87.27	91.49	87.50	91.62	4.12
K	jcn_only_AD	NME2	chr17	+	chr17:49243859-49244187	chr17:49243925-49244187		chr17:49243859-49243924	chr17:49243858-49243859		0.00	0.00	1.56	0.00	0.00	0.75	0.72	1.10	0.96	0.76	1.42	0.95	38.99	40.30	30.09	40.04	39.33	40.61	0.00	0.00	1.48	1.30	0.88	0.00	0.00	0.00	0.00	0.88	0.00	0.00	2.86	0.00	0.00	0.00	0.00	0.00	0.00	0.55	0.55
K	intron_retention	CHKB-CPT1B,CPT1B	chr22	-	chr22:51007511-51007764				chr22:51007510-51007511;chr22:51007764-51007765		30.00	15.56	35.00	40.00	21.43	33.33	NA	NA	NA	NA	NA	NA	NA	NA	NA	NA	NA	NA	28.57	25.00	29.79	NA	30.00	NA	20.55	31.71	30.30	40.00	NA	NA	20.69	25.00	23.08	NA	NA	NA	21.81	27.50	5.69
N	alternative_acceptor	PLEKHM2	chr1	+	chr1:16057753-16058393;chr1:16057753-16058444	chr1:16057753-16058383		chr1:16058384-16058393;chr1:16058394-16058444	chr1:16058393-16058394;chr1:16058444-16058445		89.02	85.71	80.33	83.78	82.35	88.89	96.92	93.06	92.59	95.83	94.12	98.08	91.38	94.05	94.34	92.13	93.15	94.44	82.76	75.34	86.36	81.33	82.05	82.56	100.00	90.91	89.06	90.48	87.10	92.19	72.97	72.48	73.47	80.87	82.61	84.03	88.54	89.97	1.42
K	intron_retention	SPNS1	chr16	+	chr16:28986714-28986812				chr16:28986713-28986714;chr16:28986812-28986813	chr16:28986509-28986713;chr16:28986813-28986878	0.00	0.00	4.88	0.00	0.00	NA	0.00	0.00	0.00	0.00	0.00	0.00	0.00	0.00	3.23	0.00	0.00	0.00	5.00	0.00	0.00	0.00	2.02	0.00	0.00	2.78	0.00	0.00	0.00	0.00	2.63	4.55	0.00	1.11	2.25	1.49	0.00	0.00	0.00
N	alternative_donor	PINK1	chr1	+	chr1:20975083-20975487	chr1:20975126-20975487		chr1:20975083-20975125	chr1:20975082-20975083		100.00	100.00	100.00	NA	100.00	NA	100.00	100.00	100.00	100.00	100.00	100.00	100.00	100.00	100.00	100.00	100.00	NA	100.00	94.74	100.00	NA	100.00	NA	100.00	100.00	100.00	NA	100.00	100.00	100.00	100.00	100.00	100.00	100.00	100.00	100.00	100.00	0.00
N	coord_cassette	COASY	chr17	+	chr17:40716596-40717244	chr17:40716596-40716726;chr17:40716917-40717000;chr17:40717066-40717244		chr17:40716727-40716916;chr17:40717001-40717065			80.00	72.73	65.85	57.89	50.00	54.29	97.67	90.00	88.57	100.00	100.00	100.00	100.00	85.71	88.00	100.00	94.29	100.00	64.86	82.76	78.26	70.59	60.98	77.27	69.70	75.61	67.35	80.77	86.49	92.73	71.43	61.54	71.05	67.86	75.00	75.47	71.89	81.38	9.49
K	jcn_only_AA	TMEM208	chr16	+	chr16:67261128-67261738	chr16:67261128-67261621		chr16:67261622-67261738	chr16:67261738-67261739		0.00	0.00	1.54	0.00	0.00	0.00	1.23	0.00	0.00	1.49	0.00	0.00	0.00	0.00	1.61	1.11	1.98	0.00	0.00	0.00	0.00	0.00	0.00	0.00	0.00	0.00	0.00	6.82	0.00	1.89	0.00	0.00	0.00	0.00	0.00	0.00	0.00	0.00	0.00
K	jcn_only_AA	LTBR	chr12	+	chr12:6493851-6494202	chr12:6493851-6494187		chr12:6494188-6494202	chr12:6494202-6494203		89.89	88.46	89.92	NA	95.00	NA	91.92	91.25	93.16	85.71	88.35	96.30	91.34	92.41	93.75	90.68	91.57	89.36	100.00	87.84	93.33	89.47	94.25	91.89	100.00	90.20	94.12	86.49	88.24	84.62	95.12	89.01	91.67	76.09	85.71	86.96	91.80	90.72	-1.07
K	alternative_acceptor	RIC8A	chr11	+	chr11:213419-214205;chr11:213419-214229	chr11:213419-214287		chr11:214206-214229;chr11:214230-214287	chr11:214229-214230;chr11:214287-214288		0.00	3.70	5.00	8.33	0.00	0.00	6.00	7.69	7.89	12.50	2.08	0.00	6.38	8.11	0.00	9.76	0.00	0.00	0.00	8.93	9.09	13.51	6.78	0.00	0.00	6.38	11.29	9.09	3.39	9.68	7.27	11.59	8.33	7.50	6.12	6.90	4.85	7.48	2.63
N	alternative_acceptor	CORO7,CORO7-PAM16	chr16	-	chr16:4415050-4415491	chr16:4415062-4415491		chr16:4415050-4415061	chr16:4415049-4415050		100.00	100.00	100.00	NA	NA	NA	100.00	100.00	100.00	100.00	100.00	100.00	100.00	100.00	100.00	100.00	100.00	100.00	NA	95.00	NA	NA	100.00	100.00	100.00	100.00	100.00	100.00	100.00	NA	100.00	100.00	NA	100.00	100.00	100.00	100.00	100.00	0.00
N	cassette	CDC42SE1	chr1	-	chr1:151027603-151029131;chr1:151026798-151031954;chr1:151027603-151031954	chr1:151027603-151028152,chr1:151026798-151028152;chr1:151028470-151029131,chr1:151028470-151031954		chr1:151028153-151028469			95.83	100.00	95.91	NA	95.45	NA	100.00	100.00	99.41	99.11	98.00	99.40	99.11	100.00	98.90	99.59	100.00	98.33	NA	94.38	88.89	100.00	97.50	96.15	100.00	98.11	98.26	100.00	100.00	100.00	94.12	90.32	NA	96.30	100.00	96.08	100.00	96.97	-3.03
N	alternative_acceptor	MAP3K11	chr11	-	chr11:65375288-65375392;chr11:65375235-65375392;chr11:65375165-65375392	chr11:65375169-65375392		chr11:65375165-65375168;chr11:65375169-65375234;chr11:65375235-65375287	chr11:65375164-65375165;chr11:65375168-65375169;chr11:65375234-65375235		7.27	7.55	5.56	NA	0.00	NA	0.00	4.65	5.26	5.13	0.00	0.00	3.85	3.57	0.00	2.56	4.35	6.67	0.00	6.67	7.41	0.00	4.65	0.00	0.00	6.52	5.08	0.00	0.00	8.33	6.25	10.29	10.53	8.00	7.32	6.25	1.93	6.38	4.46
K	jcn_only_AA	THAP3	chr1	+	chr1:6690414-6692450	chr1:6690414-6692429		chr1:6692430-6692450	chr1:6692450-6692451		0.00	0.00	0.00	0.00	0.00	0.00	0.00	0.00	0.00	0.00	0.00	0.00	0.00	0.00	0.00	0.00	0.00	0.00	0.00	0.00	0.00	0.00	0.00	0.00	0.00	0.00	0.00	7.14	0.00	0.00	4.17	0.00	0.00	0.00	0.00	0.00	0.00	0.00	0.00
K	cassette	SLC11A1	chr2	+	chr2:219249990-219251357	chr2:219249990-219250134;chr2:219250209-219251357		chr2:219250135-219250208			5.54	3.70	8.17	7.14	5.26	NA	2.73	5.14	7.69	7.69	5.77	0.00	3.04	5.28	6.52	5.53	8.42	0.00	4.17	7.65	3.95	5.45	10.59	3.03	0.00	7.72	7.03	10.26	6.96	8.00	7.41	8.53	7.14	11.86	5.79	8.00	3.37	6.47	3.10
K	intron_retention		chr14	+	chr14:24572100-24572368				chr14:24572099-24572100;chr14:24572368-24572369		1.45	0.00	6.67	NA	3.23	NA	0.00	0.00	0.00	0.00	0.00	0.00	0.00	0.00	0.00	0.00	0.00	0.00	0.00	2.11	1.22	0.00	5.26	NA	0.00	2.24	2.13	0.00	6.25	0.00	0.00	2.50	0.00	0.00	0.00	0.00	0.00	0.72	0.72
N	alternative_donor	JOSD2	chr19	-	chr19:51013706-51014331;chr19:51013706-51014373	chr19:51013706-51014382		chr19:51014332-51014373;chr19:51014374-51014382	chr19:51014373-51014374;chr19:51014382-51014383		0.00	0.00	0.00	NA	0.00	0.00	0.00	10.53	0.00	0.00	0.00	NA	0.00	0.00	0.00	0.00	0.00	NA	4.00	0.00	3.03	NA	0.00	NA	0.00	0.00	0.00	0.00	0.00	0.00	0.00	0.00	0.00	NA	NA	NA	0.00	0.00	0.00
K	intron_retention		chr20	-	chr20:2641012-2641102				chr20:2641011-2641012;chr20:2641102-2641103		6.67	16.48	11.76	8.33	6.67	5.56	0.00	0.00	0.00	0.00	0.00	0.00	1.59	0.00	0.00	1.92	0.00	0.00	17.07	18.75	4.88	15.15	18.84	13.51	21.33	4.17	17.78	7.32	9.46	5.26	10.53	20.45	13.33	15.38	14.29	14.55	14.91	5.42	-9.49
K	intron_retention	VPS28	chr8	-	chr8:145650384-145651065				chr8:145650383-145650384;chr8:145651065-145651066		37.50	41.54	45.95	46.67	52.17	42.86	37.93	41.67	33.33	43.75	48.00	50.00	32.26	NA	NA	35.29	52.38	NA	27.50	38.89	50.00	60.00	42.42	66.67	34.78	50.00	61.76	61.90	39.53	44.83	35.29	45.45	30.23	47.06	40.00	47.62	33.52	38.89	5.37
K	intron_retention	AC113189.5	chr17	-	chr17:7485479-7487235				chr17:7485478-7485479;chr17:7487235-7487236		100.00	100.00	90.91	97.22	100.00	100.00	93.75	100.00	100.00	100.00	100.00	100.00	NA	100.00	NA	100.00	100.00	100.00	100.00	88.89	100.00	100.00	93.62	90.91	100.00	100.00	100.00	100.00	100.00	100.00	100.00	100.00	93.55	100.00	100.00	100.00	100.00	100.00	0.00
N	alternative_acceptor	KLC1	chr14	+	chr14:104159972-104164368;chr14:104159972-104166991;chr14:104159972-104160068	chr14:104159972-104162455		chr14:104160069-104162455;chr14:104162456-104164368;chr14:104164369-104166991	chr14:104162455-104162456;chr14:104164368-104164369;chr14:104166991-104166992		25.71	26.23	23.08	30.43	25.00	28.57	NA	30.77	16.67	17.65	22.22	NA	21.74	18.75	20.00	20.00	19.05	16.67	26.32	21.74	16.67	23.81	27.91	23.81	26.19	18.75	17.65	28.57	26.47	15.79	21.74	20.59	20.51	22.22	25.00	22.92	26.19	21.74	-4.45
K	intron_retention	RABL6	chr9	+	chr9:139726314-139726716				chr9:139726313-139726314;chr9:139726716-139726717		0.00	0.00	5.77	NA	0.00	NA	0.00	0.00	0.00	0.00	0.00	0.00	0.00	0.00	0.00	0.00	0.00	0.00	0.00	0.00	0.00	0.00	1.75	0.00	15.38	0.00	0.00	0.00	0.00	0.00	5.88	0.00	5.56	0.00	2.56	0.00	0.00	0.00	0.00
K	jcn_only_AD	CNOT3	chr19	+	chr19:54656737-54657451	chr19:54656820-54657451		chr19:54656737-54656819	chr19:54656736-54656737		13.95	0.00	0.00	7.89	11.63	4.35	0.00	0.00	0.00	3.85	0.00	0.00	0.00	0.00	0.00	0.00	0.00	0.00	2.50	7.50	4.08	10.00	5.56	4.17	11.36	6.67	6.98	0.00	0.00	0.00	8.51	3.23	8.51	6.90	0.00	2.56	1.25	7.08	5.83
K	cassette	REV3L	chr6	-	chr6:111628774-111631055	chr6:111628774-111629216;chr6:111629449-111631055		chr6:111629217-111629448			64.10	96.15	59.46	100.00	92.31	100.00	47.06	73.33	NA	66.67	76.92	29.41	35.29	84.62	81.25	75.00	58.33	26.09	100.00	65.52	100.00	69.23	61.11	47.22	100.00	65.52	56.25	84.62	66.67	82.61	70.97	52.50	100.00	60.00	78.57	69.57	98.08	68.25	-29.83
N	jcn_only_AA	GPNMB	chr7	+	chr7:23300393-23313139;chr7:23300393-23302922;chr7:23300393-23306135	chr7:23300393-23306099					18.16	15.42	20.31	16.92	18.34	7.69	19.38	24.65	22.00	19.34	19.13	18.98	18.73	24.85	23.88	18.88	17.81	19.54	20.25	20.87	19.44	17.48	19.97	18.27	0.00	22.46	24.89	18.76	18.88	15.15	17.96	20.66	15.84	15.73	15.36	16.04	17.29	21.66	4.38
K	cassette	MAN2B1	chr19	-	chr19:12769159-12772073	chr19:12769159-12769241;chr19:12769322-12772073		chr19:12769242-12769321			95.00	80.28	86.39	94.74	90.20	NA	99.70	100.00	100.00	100.00	100.00	100.00	99.68	98.70	99.30	99.40	99.32	100.00	94.12	92.19	93.33	95.52	92.03	95.16	91.07	96.81	91.89	98.70	96.49	100.00	93.88	82.35	65.62	88.12	82.61	93.33	92.59	95.91	3.31
N	alternative_donor	C17orf49,RNASEK-C17orf49	chr17	+	chr17:6919905-6920228;chr17:6920005-6920228;chr17:6920001-6920228	chr17:6919845-6920228		chr17:6919845-6919904;chr17:6919905-6920000;chr17:6920001-6920004	chr17:6919844-6919845;chr17:6919904-6919905;chr17:6920000-6920001		8.77	23.15	13.86	16.98	13.95	9.76	8.82	3.33	7.94	3.57	6.06	3.85	6.25	3.23	6.67	6.25	6.67	4.55	21.93	9.80	15.38	15.62	20.29	17.14	13.75	9.09	10.31	8.00	12.77	7.84	15.25	18.87	21.10	15.56	15.79	12.90	17.43	8.93	-8.50
K	intron_retention	PTOV1	chr19	+	chr19:50360388-50360949				chr19:50360387-50360388;chr19:50360949-50360950		18.42	22.92	22.73	25.00	21.13	4.17	0.00	0.00	8.70	0.00	5.56	0.00	4.48	0.00	11.54	2.44	8.11	0.00	14.06	14.29	16.07	22.73	26.23	20.83	18.57	18.52	16.05	12.50	20.00	6.25	32.14	25.42	16.67	28.57	21.28	19.44	15.37	16.36	0.99
K	jcn_only_AA	MFSD2A,RBM8A	chr1	+	chr1:145508076-145508209	chr1:145508076-145508206		chr1:145508207-145508209	chr1:145508209-145508210		90.28	89.34	93.02	87.20	92.00	91.79	89.02	89.90	89.71	88.62	90.52	89.55	93.81	92.31	88.04	88.67	89.15	90.78	93.33	93.33	91.24	92.57	91.78	90.34	100.00	86.60	93.08	92.86	93.91	89.47	93.19	89.24	95.06	88.95	91.28	92.27	93.57	91.30	-2.27
K	intron_retention		chr3	+	chr3:49043301-49043496				chr3:49043300-49043301;chr3:49043496-49043497		10.00	8.57	5.56	0.00	10.87	0.00	0.00	NA	0.00	0.00	0.00	0.00	0.00	NA	0.00	NA	0.00	NA	7.32	0.00	2.86	0.00	7.81	0.00	17.65	0.00	9.09	5.56	7.55	0.00	3.33	2.44	2.22	3.33	3.45	4.55	4.77	1.67	-3.11
N	jcn_only_AA	BAX,TPM3P9	chr19	+	chr19:49464172-49464788;chr19:49464172-49464827	chr19:49464172-49464739		chr19:49464740-49464788;chr19:49464789-49464827	chr19:49464788-49464789;chr19:49464827-49464828		16.26	11.16	12.99	22.14	14.52	22.97	10.62	21.05	13.16	7.41	10.34	8.11	12.73	11.61	18.45	11.63	11.63	3.33	12.67	13.42	16.62	16.83	12.66	14.81	7.56	14.63	8.50	14.74	10.53	13.00	15.62	17.86	14.48	20.49	12.50	19.40	11.91	15.12	3.21
K	jcn_only_AD	CRAT	chr9	-	chr9:131857892-131858348	chr9:131857892-131858276		chr9:131858277-131858348	chr9:131858348-131858349		100.00	100.00	95.83	NA	100.00	NA	96.67	100.00	93.55	NA	100.00	NA	100.00	100.00	100.00	NA	100.00	NA	100.00	100.00	100.00	NA	100.00	NA	100.00	100.00	100.00	NA	100.00	NA	94.12	100.00	100.00	NA	100.00	100.00	100.00	100.00	0.00
N	cassette	VPS37A	chr8	+	chr8:17137953-17143855	chr8:17137953-17141981;chr8:17142126-17143855		chr8:17141982-17142125			100.00	100.00	100.00	100.00	100.00	100.00	100.00	98.08	97.96	93.02	100.00	100.00	96.97	100.00	95.83	98.11	100.00	100.00	NA	100.00	96.97	96.77	100.00	100.00	NA	100.00	100.00	100.00	100.00	96.67	100.00	98.33	100.00	100.00	100.00	97.96	100.00	100.00	0.00
K	intron_retention		chr16	+	chr16:67915321-67915399				chr16:67915320-67915321;chr16:67915399-67915400		6.45	0.00	10.00	NA	0.00	NA	0.00	0.00	0.00	0.00	0.00	0.00	0.00	0.00	0.00	0.00	0.00	NA	NA	7.41	0.00	13.33	2.50	10.00	0.00	13.64	6.98	0.00	0.00	0.00	10.00	12.12	NA	0.00	8.57	6.90	0.00	6.93	6.93
K	intron_retention	COX15	chr10	-	chr10:101474476-101476104				chr10:101474475-101474476;chr10:101476104-101476105		0.00	11.76	30.00	NA	10.00	NA	9.09	0.00	0.00	NA	NA	NA	0.00	0.00	0.00	0.00	9.09	NA	NA	6.25	0.00	NA	NA	NA	0.00	0.00	10.53	NA	NA	NA	8.33	9.09	0.00	NA	18.75	27.27	0.00	0.00	0.00
K	cassette	CPPED1	chr16	-	chr16:12758973-12875041	chr16:12758973-12798480;chr16:12798907-12875041		chr16:12798481-12798906			86.89	80.00	96.30	NA	89.47	NA	93.02	95.60	95.50	89.80	94.57	90.48	98.28	95.61	96.15	92.86	95.40	93.75	93.75	93.33	96.15	76.92	93.94	75.00	69.23	96.49	97.56	100.00	94.29	92.31	88.00	90.00	76.47	95.00	94.29	88.46	86.51	94.47	7.96
K	intron_retention	CLK3	chr15	+	chr15:74914558-74914834				chr15:74914557-74914558;chr15:74914834-74914835		1.04	0.00	5.49	0.00	2.13	NA	6.90	0.00	0.00	0.00	0.00	0.00	0.00	2.38	3.23	0.00	4.76	0.00	0.00	4.23	2.86	6.98	6.67	3.39	0.00	6.02	4.76	6.25	14.81	4.44	1.25	3.12	5.26	5.36	3.28	2.91	0.00	1.81	1.81
N	jcn_only_AA	IRF5	chr7	+	chr7:128588176-128588243;chr7:128588176-128588263	chr7:128588176-128588283		chr7:128588244-128588263;chr7:128588264-128588283	chr7:128588263-128588264;chr7:128588283-128588284		0.00	0.00	0.00	0.00	3.85	0.00	5.71	3.36	4.40	3.61	3.95	2.75	3.52	5.22	3.82	3.20	2.46	5.21	0.00	2.38	3.45	2.49	3.03	4.50	0.00	4.79	0.00	3.47	4.06	3.45	4.50	4.65	0.00	3.82	2.22	3.79	0.00	3.93	3.93
K	intron_retention	EIF4A1	chr17	+	chr17:7481235-7481482				chr17:7481234-7481235;chr17:7481482-7481483		8.30	5.84	11.03	3.61	4.02	2.34	0.58	0.76	1.16	0.58	0.49	0.33	0.74	0.77	1.21	0.63	0.58	0.51	3.51	7.21	4.76	6.13	6.96	5.19	3.63	5.70	6.78	1.82	4.25	2.59	14.99	14.78	6.58	4.84	5.53	4.15	3.57	6.46	2.89
N	cassette	CIAPIN1	chr16	-	chr16:57464252-57466398;chr16:57464252-57467955	chr16:57464252-57465062;chr16:57465179-57466398,chr16:57465179-57467955		chr16:57465063-57465178			80.00	100.00	100.00	100.00	87.50	100.00	100.00	100.00	100.00	100.00	96.88	91.67	93.55	100.00	96.67	100.00	100.00	92.86	NA	NA	100.00	89.47	96.67	88.89	NA	100.00	95.24	89.47	96.00	95.24	84.21	87.50	75.00	95.65	89.66	89.66	96.78	100.00	3.22
K	jcn_only_AD	TRAPPC5	chr19	+	chr19:7745936-7747127;chr19:7745765-7747127	chr19:7745913-7747127		chr19:7745765-7745912;chr19:7745913-7745935	chr19:7745764-7745765;chr19:7745912-7745913		11.11	15.62	9.68	12.50	10.00	0.00	10.26	16.13	14.29	0.00	6.25	9.52	10.00	5.00	8.33	0.00	6.90	6.67	6.02	6.45	17.86	0.00	4.41	0.00	13.46	14.29	14.29	9.52	6.82	12.90	4.17	0.00	3.39	9.09	17.39	11.11	10.13	8.78	-1.35
K	alternative_last_exon	PKMYT1	chr16	-	chr16:3022756-3023138	chr16:3023066-3023138	chr16:3022636-3022755	chr16:3022792-3023065			93.33	83.87	NA	NA	90.91	NA	89.66	75.00	NA	100.00	88.00	NA	92.31	75.00	NA	96.00	85.96	NA	92.59	NA	91.67	NA	84.00	NA	90.70	80.00	NA	NA	87.23	NA	NA	NA	88.89	NA	92.31	NA	90.18	77.50	-12.68
N	jcn_only_AA	CYTH2	chr19	+	chr19:48978207-48981322;chr19:48978207-48980973	chr19:48978207-48981325		chr19:48980974-48981322;chr19:48981323-48981325	chr19:48981322-48981323;chr19:48981325-48981326		48.65	50.00	49.35	50.00	44.68	36.36	59.52	54.12	48.00	55.10	43.48	56.25	51.92	50.68	46.15	52.78	56.60	52.05	50.00	51.61	40.35	61.76	47.37	60.00	40.91	50.62	52.56	46.67	47.92	48.39	39.47	42.86	45.24	52.50	56.10	49.23	50.00	50.65	0.65
K	jcn_only_AA	LRRC75A-AS1	chr17	+	chr17:16342729-16343424;chr17:16342729-16342841;chr17:16342729-16342973;chr17:16342729-16342894	chr17:16342729-16343498					66.67	84.69	54.29	82.35	82.93	84.44	75.87	42.31	39.62	74.28	74.19	76.04	91.42	70.97	71.30	87.86	88.74	91.97	78.67	43.75	55.84	64.35	72.43	62.14	83.75	54.55	63.38	84.74	82.40	83.89	47.37	52.17	84.42	78.80	83.42	80.52	84.09	50.96	-33.13
K	cassette	ATG4B	chr2	+	chr2:242594063-242598522;chr2:242594063-242606059	chr2:242594063-242594685;chr2:242594759-242598522,chr2:242594759-242606059		chr2:242594686-242594758			100.00	100.00	96.30	100.00	97.14	NA	100.00	100.00	100.00	100.00	97.14	NA	100.00	100.00	100.00	100.00	100.00	NA	100.00	96.15	100.00	100.00	100.00	100.00	100.00	100.00	100.00	100.00	100.00	100.00	94.12	92.98	100.00	100.00	100.00	100.00	100.00	100.00	0.00
K	intron_retention	GLUL	chr1	-	chr1:182354978-182357838				chr1:182354977-182354978;chr1:182357838-182357839		94.33	94.92	96.13	100.00	100.00	NA	95.85	97.01	96.98	98.42	97.79	98.95	96.13	96.13	97.45	95.69	97.88	99.12	96.77	96.71	97.50	100.00	98.47	98.67	96.00	95.06	95.78	99.59	98.33	100.00	94.84	96.47	94.74	97.24	98.86	97.42	95.92	95.59	-0.33
N	jcn_only_AD	C19orf38	chr19	+	chr19:10961184-10966940	chr19:10961244-10966940		chr19:10961184-10961243	chr19:10961183-10961184		100.00	86.67	100.00	NA	100.00	100.00	100.00	100.00	100.00	100.00	100.00	100.00	100.00	100.00	NA	100.00	100.00	NA	100.00	100.00	100.00	NA	100.00	100.00	100.00	100.00	100.00	NA	100.00	100.00	100.00	100.00	100.00	100.00	100.00	100.00	100.00	100.00	0.00
K	intron_retention		chr8	+	chr8:41467475-41468254				chr8:41467474-41467475;chr8:41468254-41468255		8.54	0.00	8.96	4.76	0.00	NA	4.65	0.00	0.00	0.00	3.57	0.00	4.08	0.00	3.53	1.32	0.00	4.55	0.00	4.62	2.86	6.25	5.26	7.92	NA	5.88	5.68	2.13	2.70	8.62	10.39	8.97	NA	7.89	7.69	13.74	2.04	5.25	3.21
N	jcn_only_AA	C17orf62	chr17	-	chr17:80402001-80402322;chr17:80401843-80402322;chr17:80401699-80402322;chr17:80401382-80402322	chr17:80401503-80402322		chr17:80401382-80401502;chr17:80401503-80401698;chr17:80401699-80401842;chr17:80401843-80402000	chr17:80401381-80401382;chr17:80401502-80401503;chr17:80401698-80401699;chr17:80401842-80401843		2.25	0.00	0.00	0.00	2.86	0.00	1.98	0.00	0.00	0.00	0.00	0.00	0.00	0.62	0.00	0.00	0.00	6.06	0.00	0.00	0.00	0.00	0.00	2.70	0.00	0.00	2.46	2.22	0.00	0.00	0.00	2.08	6.00	3.03	0.00	0.87	0.00	0.00	0.00
K	jcn_only_AD	DEDD2,PRR22	chr19	-	chr19:42713993-42719299	chr19:42713993-42719284		chr19:42719285-42719299	chr19:42719299-42719300		89.36	100.00	96.43	NA	100.00	NA	95.00	91.30	100.00	100.00	98.00	NA	93.55	91.30	88.00	85.19	91.30	NA	100.00	100.00	100.00	87.50	94.00	NA	100.00	93.33	100.00	100.00	92.00	NA	86.49	88.89	100.00	92.31	94.87	88.24	100.00	91.30	-8.70
K	intron_retention	ABCD4	chr14	-	chr14:74756223-74756729				chr14:74756222-74756223;chr14:74756729-74756730		0.00	0.00	12.50	NA	0.00	NA	0.00	0.00	0.00	0.00	0.00	NA	3.45	0.00	0.00	0.00	0.00	NA	NA	NA	0.00	NA	13.33	NA	0.00	9.52	9.09	NA	5.00	0.00	NA	11.11	0.00	NA	7.69	7.14	0.00	0.00	0.00
N	jcn_only_AD	MS4A6A	chr11	-	chr11:59949215-59950538;chr11:59949215-59950608;chr11:59949215-59949969;chr11:59949215-59949844;chr11:59949215-59949790	chr11:59949215-59950450		chr11:59949791-59949844;chr11:59949845-59949969;chr11:59949970-59950450;chr11:59950451-59950538;chr11:59950539-59950608	chr11:59949844-59949845;chr11:59949969-59949970;chr11:59950450-59950451;chr11:59950538-59950539;chr11:59950608-59950609		100.00	100.00	100.00	100.00	97.00	94.74	97.00	95.93	100.00	97.35	97.02	97.63	97.15	98.25	100.00	99.07	97.41	98.19	100.00	100.00	NA	96.64	95.77	95.82	100.00	96.04	100.00	97.66	97.44	96.05	100.00	100.00	100.00	98.91	98.27	94.87	100.00	99.12	-0.88
K	intron_retention		chr19	-	chr19:12786957-12787921				chr19:12786956-12786957;chr19:12787921-12787922		20.00	29.73	22.86	23.53	25.00	17.86	3.23	0.00	6.25	3.85	4.00	0.00	2.50	0.00	4.26	0.00	6.06	0.00	25.00	11.11	11.63	NA	40.00	NA	32.26	17.65	15.38	18.75	19.35	9.52	18.75	33.33	28.95	NA	NA	16.67	26.98	14.38	-12.60
N	jcn_only_AA	RFWD2	chr1	-	chr1:175916376-175956078	chr1:175916393-175956078		chr1:175916376-175916392	chr1:175916375-175916376		5.77	1.32	0.00	1.64	2.88	0.00	0.00	0.00	0.00	0.00	0.00	0.00	0.00	0.00	0.00	0.00	0.00	0.00	0.00	2.08	0.00	2.38	2.47	0.00	0.00	3.51	0.00	0.00	0.00	0.00	0.00	0.00	1.83	1.37	0.00	0.00	0.00	1.04	1.04
K	intron_retention	ATP6V0A1	chr17	+	chr17:40665997-40666306				chr17:40665996-40665997;chr17:40666306-40666307		0.00	2.22	2.38	NA	0.00	NA	1.04	2.17	0.00	0.00	0.00	NA	0.00	0.00	0.00	3.33	1.61	NA	0.00	0.00	0.00	0.00	2.00	0.00	0.00	0.00	0.00	0.00	5.13	NA	0.00	0.00	0.00	2.50	2.67	0.00	0.00	0.00	0.00
N	alternative_donor	UPP1	chr7	+	chr7:48129016-48129784	chr7:48129385-48129784		chr7:48129016-48129384	chr7:48129015-48129016		0.65	7.14	0.00	1.27	0.00	0.00	0.00	1.39	0.00	0.00	1.52	0.00	0.00	0.95	0.00	0.00	0.00	0.00	0.00	1.00	1.15	0.00	0.00	0.00	0.00	0.00	0.00	0.00	0.00	0.00	2.26	1.15	3.45	1.32	2.63	1.16	0.00	0.97	0.97
K	alternative_acceptor	MT1E	chr16	+	chr16:56659792-56660791	chr16:56659792-56660377		chr16:56660378-56660791	chr16:56660791-56660792		96.30	100.00	94.17	86.36	NA	97.83	93.33	97.74	97.26	76.19	NA	100.00	98.08	98.10	97.58	95.31	NA	96.30	100.00	95.08	91.18	NA	NA	NA	NA	94.55	92.42	NA	NA	NA	95.41	94.12	100.00	NA	NA	94.87	100.00	95.85	-4.15
K	alternative_acceptor	RP11-321N4.5,SYNCRIP	chr6	-	chr6:86322639-86324698	chr6:86322642-86324698		chr6:86322639-86322641	chr6:86322638-86322639		73.33	51.16	72.00	72.00	67.86	70.00	76.32	73.33	78.95	72.73	68.89	73.08	76.60	76.47	75.00	73.13	66.67	81.82	62.50	76.92	70.97	72.97	72.50	64.29	69.57	70.00	81.82	68.57	75.68	68.42	75.00	63.16	61.36	63.64	55.88	62.86	66.03	74.16	8.13
K	intron_retention	AAMP	chr2	-	chr2:219130871-219131165				chr2:219130870-219130871;chr2:219131165-219131166		6.67	6.00	9.52	6.25	2.50	NA	0.00	0.00	0.00	0.00	0.00	0.00	0.00	0.00	0.00	0.00	0.00	0.00	0.00	1.47	2.04	8.89	7.81	0.00	0.00	7.55	7.25	2.56	5.45	0.00	3.28	6.98	10.71	3.28	6.67	8.33	0.00	2.38	2.38
N	alternative_acceptor	SCAMP3	chr1	-	chr1:155227126-155227288	chr1:155227178-155227288		chr1:155227126-155227177	chr1:155227125-155227126		100.00	100.00	100.00	NA	100.00	NA	97.37	100.00	97.50	97.22	100.00	96.30	100.00	96.30	100.00	97.30	100.00	100.00	100.00	100.00	96.55	NA	100.00	100.00	NA	100.00	100.00	100.00	100.00	100.00	100.00	100.00	100.00	100.00	94.44	100.00	100.00	100.00	0.00
K	intron_retention	HGS	chr17	+	chr17:79663560-79663636				chr17:79663559-79663560;chr17:79663636-79663637		3.51	0.00	5.05	0.00	2.17	0.00	0.00	0.00	0.00	0.00	0.00	0.00	0.00	0.00	0.00	0.00	0.00	0.00	0.00	2.38	1.89	2.33	2.73	2.27	0.00	0.00	0.00	1.04	1.11	0.00	5.26	3.97	6.67	3.19	3.95	2.96	0.00	1.19	1.19
K	intron_retention	PSTPIP1	chr15	+	chr15:77324736-77325202				chr15:77324735-77324736;chr15:77325202-77325203		17.86	9.01	20.51	0.00	8.33	0.00	3.51	NA	0.00	0.00	0.00	NA	3.64	NA	0.00	NA	0.00	NA	4.20	21.43	6.41	NA	14.29	NA	12.17	0.00	11.11	NA	21.05	NA	7.69	10.53	6.40	0.00	12.90	0.00	5.30	12.78	7.47
N	alternative_donor	CHMP5	chr9	+	chr9:33265168-33266007;chr9:33265794-33266007;chr9:33265146-33266007	chr9:33265825-33266007		chr9:33265146-33265167;chr9:33265168-33265793;chr9:33265794-33265824	chr9:33265145-33265146;chr9:33265167-33265168;chr9:33265793-33265794		1.99	0.00	0.41	0.00	0.00	NA	0.00	6.93	1.89	0.00	0.00	5.51	0.00	6.38	4.56	0.75	0.00	7.75	NA	2.08	0.00	1.37	0.00	3.81	NA	4.05	0.50	1.27	0.00	4.76	1.85	0.34	0.00	1.19	0.00	4.60	0.00	3.06	3.06
N	alternative_donor	GIMAP1-GIMAP5,GIMAP5	chr7	+	chr7:150437592-150437966;chr7:150434797-150437966	chr7:150437727-150437966		chr7:150434797-150437591;chr7:150437592-150437726	chr7:150434796-150434797;chr7:150437591-150437592		13.89	8.51	7.59	NA	NA	NA	1.75	0.00	0.00	0.00	0.00	0.00	1.64	0.00	0.00	2.13	0.00	0.00	10.00	6.56	5.88	6.67	5.56	16.67	6.67	3.55	6.35	2.38	7.14	0.00	3.64	5.19	8.33	12.50	13.33	4.76	7.50	3.59	-3.91
N	jcn_only_AA	RNH1	chr11	-	chr11:500000-500483;chr11:500015-500483	chr11:499924-500483		chr11:499924-499999;chr11:500000-500014	chr11:499923-499924;chr11:499999-500000		2.17	2.99	0.00	5.50	3.15	2.22	2.73	1.77	1.03	2.16	1.62	2.55	3.81	3.45	3.45	4.59	3.40	1.46	4.29	3.85	4.00	5.03	3.48	2.45	4.92	5.95	5.56	2.73	3.12	4.17	3.57	3.45	4.51	3.48	4.24	3.38	4.05	3.51	-0.54
K	cassette	STARD10	chr11	-	chr11:72466188-72468811	chr11:72466188-72466745;chr11:72466799-72468811		chr11:72466746-72466798			100.00	100.00	100.00	100.00	100.00	100.00	NA	NA	NA	NA	NA	NA	NA	NA	NA	NA	NA	NA	96.91	100.00	96.55	100.00	100.00	100.00	94.39	100.00	100.00	100.00	100.00	100.00	95.00	97.56	100.00	100.00	100.00	100.00	98.45	100.00	1.55
N	alternative_donor	SUN2	chr22	-	chr22:39138561-39141688	chr22:39138561-39140969		chr22:39140970-39141688	chr22:39141688-39141689		1.20	0.00	0.75	NA	NA	NA	0.00	1.33	0.00	0.00	0.00	0.00	0.00	0.00	0.00	0.00	0.00	0.00	NA	1.85	0.00	0.00	0.00	4.76	0.00	1.67	0.00	0.00	0.00	0.00	5.00	2.50	NA	0.00	0.00	4.76	0.00	1.50	1.50
K	alternative_acceptor	PSTPIP1	chr15	+	chr15:77327905-77328151	chr15:77327905-77328142		chr15:77328143-77328151	chr15:77328151-77328152		72.73	62.55	81.58	78.95	81.25	85.37	81.08	NA	NA	70.00	79.41	NA	83.72	NA	83.33	NA	76.00	NA	68.42	61.54	76.74	NA	79.41	NA	73.93	60.00	74.42	NA	100.00	NA	66.67	75.00	66.93	85.00	86.67	81.48	71.18	64.11	-7.07
N	cassette	PRDX5	chr11	+	chr11:64085859-64088336;chr11:64085859-64088132	chr11:64085859-64087205;chr11:64087341-64088132,chr11:64087341-64088336		chr11:64087206-64087340			81.61	86.90	81.94	85.93	89.08	88.39	89.07	84.62	90.00	92.04	90.60	89.34	91.10	84.62	87.50	88.79	91.10	93.98	87.44	81.67	86.90	91.09	85.02	89.83	90.23	88.89	85.71	88.51	88.76	89.76	87.88	82.63	83.67	82.61	82.80	84.75	88.25	84.62	-3.63
K	jcn_only_AA	MYL6	chr12	+	chr12:56553407-56553808	chr12:56553407-56553758		chr12:56553759-56553808	chr12:56553808-56553809		25.52	100.00	100.00	28.07	27.49	26.09	21.99	17.22	19.12	20.47	17.07	23.17	21.71	22.96	21.90	29.05	17.87	20.11	50.29	52.94	40.94	39.42	31.86	42.45	34.68	26.64	32.03	33.03	28.89	31.37	54.92	59.14	53.01	29.65	31.00	32.18	42.48	26.08	-16.41
N	alternative_first_exon		chr19	+	chr19:49468867-49469540	chr19:49469174-49469540	chr19:49468558-49468866	chr19:49469027-49469173			100.00	100.00	90.91	100.00	100.00	100.00	97.22	97.14	90.91	97.37	97.78	96.43	96.43	95.24	NA	96.67	97.30	94.12	100.00	100.00	100.00	96.55	98.04	95.65	100.00	96.15	92.86	96.30	96.77	96.15	100.00	100.00	100.00	75.00	95.45	96.55	100.00	98.57	-1.43
K	alternative_last_exon	HVCN1	chr12	-	chr12:111065982-111087972	chr12:111087281-111087972	chr12:111065646-111065981	chr12:111086491-111087280			93.75	94.64	100.00	NA	100.00	NA	100.00	100.00	100.00	100.00	100.00	100.00	100.00	NA	NA	NA	100.00	NA	99.05	NA	100.00	NA	100.00	NA	98.67	100.00	100.00	NA	98.31	NA	100.00	100.00	100.00	100.00	100.00	NA	99.53	100.00	0.47
K	cassette	VRK2	chr2	+	chr2:58373610-58386483	chr2:58373610-58381888;chr2:58381938-58386483		chr2:58381889-58381937			12.07	0.00	9.26	17.65	14.81	8.33	15.79	12.50	11.11	24.59	24.62	29.31	24.14	10.47	19.05	18.37	29.17	19.70	NA	8.33	10.00	14.81	12.50	13.33	NA	11.90	14.63	19.15	19.44	16.18	4.76	6.31	0.00	14.06	13.56	9.52	7.89	11.19	3.29
K	alternative_acceptor	YIPF3	chr6	-	chr6:43480837-43481096	chr6:43480939-43481096		chr6:43480837-43480938	chr6:43480836-43480837		96.08	100.00	92.75	100.00	95.83	NA	100.00	100.00	100.00	94.29	95.83	93.33	95.74	94.59	95.12	96.77	97.50	95.24	100.00	95.12	96.43	100.00	91.49	96.43	100.00	96.15	100.00	93.33	97.06	100.00	95.00	96.61	93.75	96.97	93.75	95.83	100.00	95.60	-4.40
K	intron_retention	AGAP3	chr7	+	chr7:150839722-150840427				chr7:150839721-150839722;chr7:150840427-150840428		8.57	7.64	13.16	6.10	3.76	4.35	0.00	0.00	0.00	0.00	1.06	0.00	0.00	0.00	1.82	0.00	0.00	0.00	3.61	8.33	6.25	7.04	5.35	7.69	4.76	6.52	8.55	0.00	2.73	3.45	9.23	8.26	5.26	3.23	7.58	4.55	4.18	7.42	3.24
N	jcn_only_AA	AP1G2	chr14	-	chr14:24032512-24032588;chr14:24031803-24032588	chr14:24032492-24032588		chr14:24031803-24032491;chr14:24032492-24032511	chr14:24031802-24031803;chr14:24032491-24032492		24.00	46.15	22.22	NA	40.00	NA	0.00	9.09	4.00	NA	0.00	NA	5.00	7.69	4.76	NA	0.00	NA	53.85	21.43	18.75	NA	17.65	NA	NA	26.47	22.58	NA	29.41	NA	20.00	25.00	36.36	NA	16.67	23.08	36.36	20.71	-15.64
N	alternative_donor	MALAT1	chr11	+	chr11:65266934-65268382	chr11:65268286-65268382		chr11:65266934-65268285	chr11:65266933-65266934		89.80	91.47	91.58	95.58	89.71	94.71	93.02	96.72	96.49	94.37	92.96	100.00	94.74	94.04	93.03	93.75	96.30	100.00	89.71	86.63	91.22	91.21	93.75	91.50	93.94	92.91	90.45	91.71	93.50	93.24	87.36	88.50	89.25	92.37	91.01	92.24	92.25	91.35	-0.89
K	cassette	MPP1	chrX	-	chrX:154020561-154033546	chrX:154020561-154028019;chrX:154028169-154033546		chrX:154028020-154028168			0.00	0.00	1.28	NA	0.00	NA	1.35	1.55	1.85	0.00	0.00	0.50	0.67	1.42	0.97	0.00	0.61	1.07	0.00	0.00	0.00	0.00	0.44	0.80	15.38	0.95	0.88	0.00	0.00	0.00	0.00	1.19	0.00	0.71	0.49	0.41	0.34	0.47	0.14
K	jcn_only_AA	XRCC1	chr19	-	chr19:44056996-44057552	chr19:44057244-44057552		chr19:44056996-44057243	chr19:44056995-44056996		92.86	73.33	83.33	NA	86.67	NA	90.20	100.00	86.96	91.67	94.12	NA	92.00	90.00	96.00	91.30	86.67	NA	NA	94.44	80.00	NA	90.00	NA	70.00	85.71	93.75	100.00	95.45	NA	NA	94.74	NA	80.00	91.67	NA	81.77	92.86	11.09
K	intron_retention		chr3	-	chr3:127294349-127294591				chr3:127294348-127294349;chr3:127294591-127294592		11.36	3.66	10.87	7.89	7.69	2.22	0.00	1.89	0.00	0.43	1.19	0.00	0.89	0.00	0.00	0.34	0.50	0.00	5.13	9.52	7.69	10.20	8.91	9.88	3.77	6.56	7.02	1.77	4.90	3.31	13.58	13.89	5.41	5.59	4.08	4.83	3.71	8.04	4.32
K	intron_retention	UFC1	chr1	+	chr1:161127484-161128201				chr1:161127483-161127484;chr1:161128201-161128202		9.52	5.26	21.21	NA	9.52	NA	NA	NA	NA	NA	NA	NA	NA	NA	0.00	NA	NA	NA	8.70	9.09	13.33	NA	17.65	NA	31.58	20.00	15.38	NA	16.67	NA	7.69	13.33	3.03	7.69	18.18	0.00	6.98	9.30	2.33
N	cassette	ANXA11	chr10	-	chr10:81932626-81964581;chr10:81932626-81960965;chr10:81932626-81961014;chr10:81932626-81965098	chr10:81932626-81935862;chr10:81935912-81964581,chr10:81935912-81965098,chr10:81935912-81961014,chr10:81935912-81960965		chr10:81935863-81935911			57.14	50.00	51.67	NA	62.75	NA	64.10	54.55	62.11	64.91	68.77	62.60	58.52	57.38	64.13	70.67	65.48	70.11	61.54	56.00	50.00	73.47	67.59	58.62	78.57	54.69	53.19	68.42	77.39	64.00	54.00	50.94	50.00	72.38	68.63	62.79	60.03	55.34	-4.69
K	intron_retention	LONP1	chr19	-	chr19:5694564-5694771				chr19:5694563-5694564;chr19:5694771-5694772		0.00	0.00	2.44	0.00	0.00	0.00	0.00	0.00	0.00	0.00	0.00	0.00	0.00	0.00	0.00	0.00	0.00	0.00	0.00	5.88	0.00	0.00	0.00	0.00	0.00	0.00	0.00	0.00	0.00	0.00	7.50	5.00	3.08	0.00	0.00	0.00	0.00	0.00	0.00
N	cassette	PI4K2A,RP11-548K23.11	chr10	+	chr10:99422726-99426194	chr10:99422726-99424641;chr10:99424742-99426194		chr10:99424642-99424741			94.74	100.00	98.08	NA	NA	NA	98.06	100.00	100.00	100.00	100.00	100.00	100.00	100.00	100.00	100.00	100.00	100.00	NA	100.00	NA	100.00	100.00	97.14	100.00	100.00	100.00	100.00	100.00	100.00	100.00	92.31	NA	100.00	100.00	100.00	100.00	100.00	0.00
K	intron_retention		chr22	+	chr22:50636018-50636251				chr22:50636017-50636018;chr22:50636251-50636252		13.64	9.09	16.00	0.00	12.00	0.00	0.00	0.00	0.00	0.00	0.00	0.00	0.00	0.00	2.38	0.00	3.08	NA	9.09	12.50	2.94	0.00	9.09	9.09	0.00	0.00	5.88	0.00	4.76	0.00	0.00	7.69	0.00	0.00	9.09	10.00	0.00	0.00	0.00
N	jcn_only_AA	FAM65A,MAPK8IP3	chr16	+	chr16:67575482-67575555;chr16:67575482-67575604	chr16:67575482-67575539		chr16:67575540-67575555;chr16:67575556-67575604	chr16:67575555-67575556;chr16:67575604-67575605		0.00	0.00	0.00	NA	NA	NA	0.00	0.00	0.00	0.00	0.00	0.00	0.00	0.00	0.00	0.00	0.00	0.00	NA	0.00	NA	0.00	0.00	0.00	0.00	6.90	0.00	0.00	0.00	NA	0.00	0.00	NA	0.00	0.00	0.00	0.00	0.00	0.00
N	jcn_only_AA	CCDC88A	chr2	-	chr2:55515492-55518811;chr2:55506167-55518811	chr2:55518301-55518811		chr2:55506167-55515491;chr2:55515492-55518300	chr2:55506166-55506167;chr2:55515491-55515492		46.88	27.66	65.22	36.00	35.29	44.44	78.33	66.07	66.67	69.77	73.27	72.00	67.14	58.46	74.55	62.86	79.59	61.29	34.21	59.18	39.62	41.38	52.24	58.33	40.54	59.70	47.83	41.18	46.15	50.00	65.00	54.76	64.00	54.55	60.26	45.83	52.27	59.44	7.17
K	alternative_acceptor	AC138969.4,STUB1	chr16	+	chr16:731881-732058	chr16:731881-732019		chr16:732020-732058	chr16:732058-732059		100.00	93.41	97.14	93.75	99.01	96.59	98.44	100.00	100.00	100.00	96.15	100.00	100.00	100.00	100.00	96.23	98.25	100.00	96.75	88.89	97.40	92.86	94.59	100.00	95.97	100.00	95.00	100.00	98.21	97.14	94.12	94.00	95.45	100.00	97.92	93.62	96.36	100.00	3.64
K	intron_retention	SNRPB	chr20	-	chr20:2442440-2443281				chr20:2442439-2442440;chr20:2443281-2443282		43.75	57.79	59.65	49.13	49.83	46.55	50.63	41.67	58.21	40.50	50.00	49.45	55.93	42.50	54.43	50.00	46.56	49.48	61.90	53.33	51.48	59.57	57.46	53.61	46.54	46.30	58.10	45.45	48.46	45.78	53.41	62.77	59.20	54.08	62.71	56.52	56.86	45.02	-11.84
N	alternative_last_exon	TPM4	chr19	+	chr19:48284440-48284515;chr19:48284440-48287546	chr19:48284440-48284546	chr19:48287547-48287941	chr19:48284547-48284813			98.04	98.33	98.31	95.00	97.56	83.33	96.15	98.31	100.00	94.12	100.00	91.67	100.00	100.00	98.25	91.30	95.24	NA	97.78	100.00	98.84	93.33	96.88	90.91	98.18	98.41	97.22	93.33	96.55	92.86	97.06	97.87	98.15	100.00	100.00	100.00	98.17	98.36	0.19
N	alternative_acceptor		chr5	+	chr5:96107400-96108971;chr5:96107400-96108343	chr5:96107400-96108494		chr5:96108344-96108494;chr5:96108495-96108971	chr5:96108494-96108495;chr5:96108971-96108972		13.92	NA	20.00	10.00	12.28	16.06	26.67	13.24	NA	NA	NA	20.00	16.67	11.29	NA	14.81	NA	NA	27.27	33.33	13.21	NA	17.02	19.05	NA	18.75	NA	18.92	20.00	13.58	9.62	14.29	7.02	NA	13.73	7.22	21.67	13.58	-8.09
K	cassette	SNRPD1	chr18	+	chr18:19192405-19203708	chr18:19192405-19202685;chr18:19202763-19203708		chr18:19202686-19202762			100.00	100.00	95.24	100.00	98.90	96.39	100.00	100.00	100.00	100.00	100.00	100.00	98.68	100.00	100.00	100.00	100.00	100.00	95.77	100.00	96.49	97.59	97.78	98.48	100.00	86.67	97.14	100.00	100.00	100.00	100.00	96.43	96.92	96.72	98.57	98.57	99.34	100.00	0.66
K	cassette	MPRIP	chr17	+	chr17:17083403-17088136	chr17:17083403-17083920;chr17:17083984-17088136		chr17:17083921-17083983			0.00	9.09	5.41	NA	0.00	NA	3.33	0.00	5.26	7.32	3.03	0.00	0.00	NA	5.26	5.00	5.56	13.04	NA	0.00	4.00	16.67	6.25	5.56	NA	0.00	3.70	5.26	0.00	7.14	NA	0.00	8.33	0.00	0.00	3.23	5.83	0.00	-5.83
K	intron_retention	COMMD4	chr15	+	chr15:75630762-75630986				chr15:75630761-75630762;chr15:75630986-75630987		6.10	4.00	7.46	0.00	2.04	0.00	0.00	0.00	0.00	0.00	0.00	0.00	0.00	0.00	2.13	0.00	0.00	0.00	0.00	2.74	2.27	0.00	2.41	3.57	2.63	4.92	7.46	2.78	1.03	0.00	3.64	3.28	2.41	1.96	4.94	0.00	1.21	3.19	1.99
K	cassette	ACADVL	chr17	+	chr17:7123517-7123922	chr17:7123517-7123782;chr17:7123849-7123922		chr17:7123783-7123848			95.96	92.00	93.44	100.00	96.43	NA	100.00	96.97	100.00	97.71	100.00	97.60	99.23	96.15	97.85	98.53	100.00	98.68	NA	98.04	93.33	93.55	91.25	100.00	100.00	95.24	92.86	100.00	95.06	100.00	100.00	94.12	92.31	92.16	94.19	92.54	99.23	96.56	-2.67
N	alternative_donor	CTSK	chr1	-	chr1:150779283-150779724;chr1:150779283-150779605	chr1:150779283-150780689		chr1:150779606-150779724;chr1:150779725-150780689	chr1:150779724-150779725;chr1:150780689-150780690		98.88	100.00	98.60	100.00	100.00	NA	100.00	100.00	100.00	100.00	100.00	100.00	100.00	100.00	100.00	100.00	100.00	100.00	100.00	92.31	100.00	97.87	98.82	98.72	100.00	100.00	94.74	100.00	100.00	100.00	94.87	94.52	100.00	96.61	94.92	94.62	100.00	99.44	-0.56
K	alternative_acceptor	MYL6	chr12	+	chr12:56553407-56553808	chr12:56553407-56553758		chr12:56553759-56553808	chr12:56553808-56553809		82.67	100.00	100.00	82.25	82.60	82.63	83.78	80.02	81.23	80.29	79.12	80.65	83.39	83.05	81.36	84.74	80.45	80.27	91.69	91.79	90.85	84.75	83.07	85.91	86.05	82.84	84.27	85.10	81.64	82.17	92.32	91.72	92.22	78.19	80.43	80.26	88.87	82.94	-5.93
K	jcn_only_AA	PITRM1	chr10	-	chr10:3185968-3186483;chr10:3185924-3186483	chr10:3185694-3186483		chr10:3185694-3185923;chr10:3185924-3185967	chr10:3185693-3185694;chr10:3185923-3185924		87.50	83.33	77.78	76.19	92.31	85.71	100.00	100.00	90.48	100.00	100.00	94.44	100.00	93.33	97.37	94.74	92.98	100.00	NA	92.86	95.65	91.84	80.65	95.56	NA	88.89	76.47	93.48	100.00	94.12	88.24	80.56	91.67	91.07	94.74	88.42	95.84	90.88	-4.96
K	intron_retention	FAM103A1	chr15	+	chr15:83657941-83658632				chr15:83657940-83657941;chr15:83658632-83658633		2.13	0.00	3.80	0.00	0.00	0.00	0.00	0.00	0.00	0.00	0.00	0.00	0.00	0.00	0.00	0.00	0.00	0.00	0.00	2.33	2.04	0.00	0.00	1.75	0.00	0.00	0.00	0.00	0.00	0.00	5.45	2.78	6.25	0.00	0.00	1.20	0.00	1.06	1.06
K	intron_retention	WIPI2	chr7	+	chr7:5269337-5270465				chr7:5269336-5269337;chr7:5270465-5270466		8.33	10.00	20.45	5.56	10.42	12.12	14.55	13.16	10.42	14.81	13.46	15.00	13.11	13.33	12.96	17.86	16.67	16.67	13.73	14.29	11.32	23.08	10.53	30.00	15.00	14.29	12.50	12.50	20.59	15.38	19.05	8.45	9.52	16.13	13.89	12.20	13.42	13.81	0.39
K	intron_retention		chr6	+	chr6:36103639-36103795				chr6:36103638-36103639;chr6:36103795-36103796		1.82	0.00	6.12	0.00	4.35	0.00	0.00	0.00	0.00	0.00	0.00	0.00	0.00	0.00	0.00	0.00	0.00	0.00	0.00	2.94	0.00	4.92	4.62	1.25	0.00	2.50	2.17	0.00	0.99	0.00	0.00	5.41	0.00	1.10	2.63	0.00	0.00	0.91	0.91
N	alternative_acceptor		chr14	+	chr14:104159972-104164368;chr14:104159972-104160068;chr14:104159972-104162455	chr14:104159972-104166991		chr14:104160069-104162455;chr14:104162456-104164368;chr14:104164369-104166991	chr14:104162455-104162456;chr14:104164368-104164369;chr14:104166991-104166992		20.00	31.15	17.95	26.09	35.00	32.14	NA	15.38	25.00	11.76	5.56	NA	8.70	12.50	6.67	16.00	9.52	25.00	39.47	21.74	40.00	14.29	18.60	19.05	35.71	31.25	17.65	14.29	17.65	21.05	34.78	32.35	43.59	22.22	16.67	16.67	35.71	20.87	-14.84
K	coord_cassette	BID	chr22	-	chr22:18222255-18257146	chr22:18222255-18226568;chr22:18226780-18232870;chr22:18232941-18257146		chr22:18226569-18226779;chr22:18232871-18232940			73.91	79.25	69.77	86.57	93.33	85.29	95.00	93.75	95.24	97.11	96.32	96.39	93.26	95.71	90.67	96.18	96.48	96.04	95.00	86.54	86.67	93.33	89.47	93.51	50.00	79.31	73.24	91.34	95.56	92.54	75.00	74.70	75.00	94.02	93.43	92.24	86.25	82.93	-3.33
N	cassette	ZBTB8OS	chr1	-	chr1:33093146-33116033;chr1:33097481-33116033;chr1:33093146-33099551;chr1:33087550-33116033	chr1:33093146-33099245,chr1:33097481-33099245,chr1:33087550-33099245;chr1:33099329-33099551,chr1:33099329-33116033		chr1:33099246-33099328			100.00	93.33	100.00	88.89	95.38	90.91	96.67	100.00	100.00	92.31	100.00	100.00	92.86	100.00	100.00	95.45	95.00	92.86	98.15	90.91	96.61	94.44	90.24	76.47	95.16	90.91	97.37	100.00	92.00	76.67	94.44	93.33	91.55	91.67	96.97	100.00	94.25	97.22	2.97
K	intron_retention		chr11	-	chr11:93466288-93466515				chr11:93466287-93466288;chr11:93466515-93466516		23.08	0.00	10.71	7.89	2.00	0.00	0.00	NA	0.00	9.30	5.13	0.00	0.00	NA	4.35	7.89	3.57	4.55	5.26	15.79	3.12	13.04	8.33	13.33	0.00	16.67	8.33	5.88	7.69	3.23	9.38	9.26	4.00	13.73	16.67	6.98	0.00	16.23	16.23
K	intron_retention	NOP56	chr20	+	chr20:2636159-2636240				chr20:2636158-2636159;chr20:2636240-2636241		4.55	25.00	7.32	0.00	3.85	NA	0.00	0.00	0.00	0.00	2.13	0.00	0.00	0.00	0.00	0.00	2.04	0.00	5.26	0.00	7.41	5.63	6.56	2.82	NA	0.00	0.00	0.00	0.00	0.00	17.39	2.63	17.65	7.14	5.26	6.45	5.26	0.00	-5.26
N	cassette	UBE2J2	chr1	-	chr1:1190868-1192371	chr1:1190868-1191424;chr1:1191506-1192371		chr1:1191425-1191505			100.00	100.00	95.65	100.00	100.00	100.00	100.00	100.00	100.00	100.00	100.00	100.00	100.00	100.00	100.00	100.00	100.00	100.00	100.00	100.00	100.00	100.00	100.00	100.00	100.00	100.00	100.00	100.00	100.00	100.00	94.44	100.00	100.00	100.00	100.00	100.00	100.00	100.00	0.00
N	alternative_acceptor	LILRA6,LILRB3	chr19	-	chr19:54722736-54722997;chr19:54722675-54722997	chr19:54722708-54722997		chr19:54722675-54722707;chr19:54722708-54722735	chr19:54722674-54722675;chr19:54722707-54722708		93.60	100.00	92.54	89.66	94.74	92.16	94.74	97.59	96.08	96.88	91.67	97.06	100.00	96.58	95.45	95.65	NA	94.74	92.31	94.50	94.44	93.75	90.91	90.91	NA	95.22	93.42	95.08	93.75	94.55	94.23	94.87	NA	91.30	100.00	92.00	97.37	94.86	-2.51
N	alternative_acceptor	SMCHD1	chr18	+	chr18:2796520-2800520;chr18:2796520-2802525	chr18:2796520-2799278		chr18:2799279-2800520;chr18:2800521-2802525	chr18:2800520-2800521;chr18:2802525-2802526		1.56	0.00	3.45	NA	0.00	NA	0.00	0.00	0.00	0.00	0.00	0.00	0.00	0.00	0.00	0.00	0.00	0.00	NA	1.32	NA	0.00	0.00	0.00	NA	1.20	0.00	0.00	0.00	0.00	0.00	1.59	0.00	5.00	NA	2.63	0.00	0.60	0.60
N	alternative_acceptor		chr6	-	chr6:109767561-109767881	chr6:109767616-109767881		chr6:109767561-109767615	chr6:109767560-109767561		100.00	100.00	100.00	NA	100.00	NA	100.00	100.00	NA	NA	100.00	NA	100.00	100.00	NA	NA	100.00	NA	100.00	94.74	100.00	NA	94.74	NA	100.00	100.00	93.33	NA	100.00	NA	100.00	100.00	100.00	100.00	100.00	100.00	100.00	100.00	0.00
N	cassette	LILRB5	chr19	-	chr19:54756753-54758227;chr19:54756851-54758227	chr19:54756753-54757880,chr19:54756851-54757880;chr19:54757929-54758227		chr19:54757881-54757928			100.00	92.73	NA	100.00	95.24	100.00	98.53	100.00	NA	100.00	100.00	100.00	97.00	96.00	NA	97.50	96.98	97.70	100.00	100.00	NA	100.00	95.52	91.18	89.66	98.65	100.00	94.29	93.62	100.00	100.00	NA	93.75	87.88	94.34	96.61	95.38	100.00	4.62
N	jcn_only_AA	MFSD11	chr17	+	chr17:74772624-74774282;chr17:74772624-74777122;chr17:74772624-74774269	chr17:74772624-74774301		chr17:74774270-74774282;chr17:74774283-74774301;chr17:74774302-74777122	chr17:74774282-74774283;chr17:74774301-74774302;chr17:74777122-74777123		0.00	0.00	1.39	0.00	0.00	NA	0.00	0.00	0.00	0.00	0.00	0.00	0.00	0.00	0.00	0.00	0.00	0.00	0.00	2.22	0.00	0.00	0.00	0.00	0.00	1.82	6.38	0.00	0.00	0.00	5.88	2.90	0.00	0.00	0.00	2.70	0.00	0.91	0.91
N	alternative_last_exon	GIMAP2	chr7	+	chr7:150384176-150387246;chr7:150384176-150386576;chr7:150384176-150416129	chr7:150384176-150389402	chr7:150386577-150386790;chr7:150416130-150416178	chr7:150389403-150390729			95.51	100.00	96.72	NA	84.62	NA	95.93	96.69	96.47	100.00	93.18	100.00	98.84	95.54	94.03	90.00	100.00	100.00	87.50	93.41	89.47	NA	94.12	92.86	NA	99.33	98.36	95.12	96.43	96.43	100.00	92.96	NA	94.12	94.44	94.74	97.39	96.12	-1.27
N	alternative_donor	CSF1R	chr5	-	chr5:149441413-149446584;chr5:149441413-149446588	chr5:149441413-149447777		chr5:149446585-149446588;chr5:149446589-149447777	chr5:149446588-149446589;chr5:149447777-149447778		99.17	98.22	99.19	100.00	100.00	NA	100.00	99.77	100.00	100.00	99.83	100.00	99.74	99.76	100.00	99.62	99.83	100.00	90.48	99.62	100.00	100.00	99.74	100.00	96.55	99.64	99.52	99.44	99.63	100.00	100.00	100.00	100.00	100.00	99.51	100.00	98.98	99.70	0.72
K	intron_retention	ARAP1	chr11	-	chr11:72410598-72412693				chr11:72410597-72410598;chr11:72412693-72412694		0.00	3.75	0.88	0.00	0.00	NA	0.00	0.00	0.00	0.00	0.00	0.00	1.05	0.49	0.59	0.00	0.00	0.00	0.00	0.00	0.00	0.00	0.00	0.00	6.12	0.00	0.46	0.00	1.43	0.00	0.00	0.00	3.12	0.00	0.00	0.00	2.08	0.00	-2.08
K	intron_retention		chr3	-	chr3:127295540-127295663				chr3:127295539-127295540;chr3:127295663-127295664		6.00	0.00	7.14	0.00	1.89	0.00	0.00	0.00	0.00	0.00	0.00	0.00	0.00	0.00	2.13	0.00	0.00	0.00	0.00	4.76	0.00	2.94	5.05	3.70	0.00	3.39	2.50	0.00	2.27	1.25	3.90	5.41	10.00	1.15	1.03	0.65	0.00	3.65	3.65
K	intron_retention	DGAT1	chr8	-	chr8:145540773-145540849				chr8:145540772-145540773;chr8:145540849-145540850		29.17	32.31	36.59	26.92	31.82	14.29	5.88	NA	7.69	0.00	4.55	0.00	11.54	NA	23.53	0.00	11.76	0.00	29.17	40.00	35.29	31.82	27.50	25.00	26.83	28.57	29.03	37.50	23.26	20.00	45.00	38.24	28.57	17.86	27.59	23.33	27.70	34.59	6.89
K	cassette	CAMTA1	chr1	+	chr1:6867149-6885151;chr1:6845636-6885151	chr1:6867149-6880240,chr1:6845636-6880240;chr1:6880311-6885151		chr1:6880241-6880310			68.97	85.29	69.44	66.67	67.86	68.97	73.68	91.84	85.42	88.46	78.67	84.13	79.37	88.64	80.43	83.50	85.51	90.74	73.68	73.08	71.43	83.33	72.73	77.50	53.33	80.00	75.00	86.05	75.00	80.88	51.85	64.71	53.33	80.56	84.85	83.67	73.68	76.54	2.86
N	jcn_only_AD		chr19	-	chr19:50484271-50485074;chr19:50484271-50485124	chr19:50484271-50491628		chr19:50485075-50485124;chr19:50485125-50491628	chr19:50485124-50485125;chr19:50491628-50491629		100.00	100.00	92.50	100.00	95.65	94.74	100.00	100.00	95.24	100.00	100.00	100.00	100.00	95.45	100.00	100.00	100.00	100.00	100.00	100.00	100.00	100.00	100.00	NA	100.00	100.00	100.00	100.00	100.00	100.00	90.91	95.45	88.89	100.00	100.00	100.00	100.00	100.00	0.00
K	coord_cassette	BAX	chr19	+	chr19:49458220-49459454	chr19:49458220-49458943;chr19:49458971-49458971;chr19:49459091-49459454		chr19:49458944-49458970;chr19:49458972-49459090			94.52	94.82	96.58	100.00	96.49	100.00	100.00	95.95	93.40	94.64	94.67	93.33	98.36	98.73	97.20	96.74	96.63	100.00	98.37	96.30	93.88	94.03	94.78	97.30	89.26	100.00	94.07	95.89	96.00	100.00	96.12	93.75	95.42	98.94	98.33	97.00	96.89	96.21	-0.68
N	alternative_donor	APOA1BP	chr1	+	chr1:156563348-156563673	chr1:156563365-156563673		chr1:156563348-156563364	chr1:156563347-156563348		3.45	1.04	5.00	0.00	1.98	0.00	0.00	0.00	0.00	0.00	0.00	0.00	1.43	NA	0.00	0.00	0.00	0.00	0.00	0.00	1.47	0.00	1.59	0.00	1.75	9.09	0.00	0.00	3.03	0.00	0.00	3.03	1.47	4.35	2.08	0.00	1.23	0.00	-1.23
N	cassette	ATP5F1	chr1	+	chr1:111992496-111999251	chr1:111992496-111998848;chr1:111998872-111999251		chr1:111998849-111998871			100.00	100.00	100.00	100.00	100.00	100.00	100.00	100.00	100.00	100.00	100.00	98.40	100.00	100.00	100.00	100.00	100.00	100.00	94.59	100.00	100.00	100.00	100.00	100.00	100.00	100.00	100.00	100.00	98.89	100.00	90.00	94.12	97.30	97.44	100.00	98.70	100.00	100.00	0.00
K	cassette	SUMF2	chr7	+	chr7:56140805-56145794;chr7:56141912-56145794	chr7:56141912-56144526,chr7:56140805-56144526;chr7:56144583-56145794		chr7:56144527-56144582			100.00	97.62	100.00	NA	100.00	NA	96.92	100.00	97.62	100.00	98.36	100.00	98.41	100.00	98.31	97.30	96.36	100.00	87.50	100.00	94.12	100.00	95.74	100.00	88.89	100.00	94.12	100.00	92.31	100.00	93.75	87.50	100.00	100.00	100.00	95.38	97.27	100.00	2.73
K	alternative_acceptor	STARD3	chr17	+	chr17:37814280-37814657;chr17:37814280-37814665	chr17:37814280-37814520		chr17:37814521-37814657;chr17:37814658-37814665	chr17:37814657-37814658;chr17:37814665-37814666		5.56	0.00	4.17	NA	7.69	NA	0.00	0.00	0.00	0.00	0.00	0.00	1.79	3.23	6.25	0.00	0.00	0.00	10.00	3.57	6.25	0.00	2.63	0.00	0.00	3.45	4.55	0.00	6.06	NA	4.17	6.12	7.14	0.00	10.00	3.23	0.90	3.51	2.61
N	alternative_acceptor	SSBP1	chr7	+	chr7:141445385-141450110	chr7:141445385-141448615		chr7:141448616-141450110	chr7:141450110-141450111		4.88	2.52	7.84	0.83	1.30	0.50	0.00	0.00	0.00	0.00	0.00	1.82	0.00	0.00	0.00	0.00	1.11	0.00	0.51	2.04	1.52	2.99	2.33	2.70	1.55	4.17	4.17	1.09	1.35	0.70	5.13	5.08	1.98	3.03	4.95	5.05	1.03	3.10	2.08
N	jcn_only_AD	SIPA1	chr11	+	chr11:65415130-65416732;chr11:65416647-65416732	chr11:65415083-65416732		chr11:65415083-65415129;chr11:65415130-65416646	chr11:65415082-65415083;chr11:65415129-65415130		2.38	2.83	2.94	0.00	0.00	0.00	0.00	0.00	0.00	0.00	0.00	NA	0.00	0.00	0.00	0.00	2.56	0.00	6.00	0.00	6.59	NA	0.00	NA	0.00	0.00	0.00	0.00	0.00	NA	2.17	3.95	0.00	NA	0.00	0.00	0.00	0.00	0.00
K	intron_retention	PLK3	chr1	+	chr1:45269364-45269602				chr1:45269363-45269364;chr1:45269602-45269603		3.23	0.00	6.15	4.44	0.00	0.00	0.00	1.64	0.00	1.67	2.38	1.41	0.00	0.00	0.00	1.12	0.00	0.00	0.00	2.70	0.00	4.00	4.44	3.05	NA	0.80	2.27	6.25	4.35	2.00	5.43	5.17	0.00	5.32	4.49	4.02	0.00	2.17	2.17
K	jcn_only_AA	SCYL1	chr11	+	chr11:65305352-65305474	chr11:65305352-65305437		chr11:65305438-65305474	chr11:65305474-65305475		96.88	90.60	100.00	96.83	95.38	91.95	100.00	93.18	94.44	100.00	94.87	100.00	93.18	97.56	97.30	92.21	100.00	91.43	95.00	100.00	92.97	94.44	100.00	100.00	92.41	100.00	96.05	100.00	100.00	93.33	91.55	86.90	95.19	100.00	100.00	100.00	94.09	97.22	3.13
K	intron_retention	PRKCSH	chr19	+	chr19:11558413-11558507				chr19:11558412-11558413;chr19:11558507-11558508		7.14	0.00	0.00	NA	0.00	NA	0.00	0.00	NA	0.00	0.00	0.00	0.00	0.00	0.00	0.00	0.00	NA	0.00	0.00	0.00	NA	0.00	NA	0.00	0.00	NA	NA	5.00	0.00	0.00	16.67	5.26	NA	0.00	5.56	0.00	0.00	0.00
K	intron_retention		chr19	+	chr19:55147061-55147944				chr19:55147060-55147061;chr19:55147944-55147945		25.82	22.45	25.21	74.29	46.67	74.55	6.25	4.60	8.93	8.89	8.11	13.33	2.86	7.04	16.67	16.67	8.33	27.91	48.00	32.99	36.96	57.72	52.03	68.14	33.33	23.35	24.42	60.00	40.82	55.43	24.21	33.33	31.25	46.15	41.67	57.14	26.85	23.78	-3.07
K	intron_retention		chr12	-	chr12:57492862-57493076				chr12:57492861-57492862;chr12:57493076-57493077		15.38	20.69	16.67	18.18	23.81	NA	3.97	1.66	1.99	0.00	2.65	0.00	3.47	1.91	4.46	2.00	2.52	3.19	17.65	15.32	12.90	26.00	24.59	20.24	15.79	8.92	19.66	16.67	17.35	11.43	22.00	22.94	36.84	16.67	21.14	17.24	16.72	12.12	-4.60
N	alternative_first_exon	RP11-447L10.1,TCTEX1D2	chr3	-	chr3:196043103-196044906;chr3:196043103-196044910;chr3:196043103-196065134	chr3:196043103-196050614	chr3:196044911-196045159;chr3:196065135-196065374	chr3:196050615-196050868			84.00	82.76	58.33	94.19	86.21	97.73	98.99	98.08	92.31	98.78	98.22	99.50	95.83	NA	NA	98.60	76.92	92.59	85.19	85.00	99.20	98.50	84.48	94.55	86.81	91.30	NA	97.87	91.03	96.61	96.55	82.35	95.10	95.15	94.68	95.15	90.95	91.30	0.34
N	cassette	CD44	chr11	+	chr11:35219794-35229651;chr11:35211613-35226058;chr11:35219794-35236398;chr11:35219794-35232792;chr11:35222743-35236398;chr11:35211613-35229651;chr11:35211613-35232792;chr11:35211613-35236398;chr11:35219794-35226058;chr11:35222743-35226058	chr11:35219794-35223217,chr11:35222743-35223217,chr11:35211613-35223217;chr11:35223335-35232792,chr11:35223335-35236398,chr11:35223335-35226058,chr11:35223335-35229651		chr11:35223218-35223334			0.11	0.00	0.13	0.61	0.00	1.86	0.00	0.39	0.94	4.01	0.45	5.87	0.00	0.39	0.42	1.88	0.11	4.02	0.00	0.15	0.25	1.42	0.24	4.37	0.00	0.16	0.20	1.30	0.50	2.85	0.19	0.27	0.00	0.57	0.33	1.71	0.00	0.17	0.17
K	intron_retention	GMIP	chr19	-	chr19:19746379-19746452				chr19:19746378-19746379;chr19:19746452-19746453		5.00	0.00	5.13	NA	NA	NA	0.00	0.00	0.00	2.00	0.00	0.00	0.00	0.00	3.64	2.94	0.00	0.00	10.00	6.90	0.00	12.50	3.23	16.67	0.00	6.78	3.12	0.00	9.09	0.00	0.00	10.00	NA	4.17	8.82	2.44	0.00	2.50	2.50
N	jcn_only_AA	ETV5	chr3	-	chr3:185813103-185823093;chr3:185798965-185823093;chr3:185802070-185823093;chr3:185813943-185823093;chr3:185822362-185823093	chr3:185813940-185823093					0.00	0.00	0.00	0.00	0.00	NA	0.00	0.00	0.00	2.44	0.00	0.00	0.00	0.00	0.00	2.47	0.00	9.52	0.00	5.56	7.14	NA	0.00	NA	0.00	0.00	0.00	0.00	0.00	0.00	NA	NA	0.00	0.00	0.00	0.00	0.00	0.00	0.00
N	cassette	YIPF4	chr2	+	chr2:32517418-32526450	chr2:32517418-32523302;chr2:32523381-32526450		chr2:32523303-32523380			100.00	100.00	100.00	NA	100.00	NA	100.00	100.00	96.23	93.75	92.59	85.71	90.62	92.31	97.50	100.00	90.91	NA	NA	100.00	95.45	NA	100.00	100.00	NA	92.31	96.77	NA	100.00	100.00	100.00	100.00	100.00	100.00	100.00	100.00	100.00	100.00	0.00
N	alternative_donor	SNRPA1,VPS13C	chr15	-	chr15:101821988-101825171	chr15:101821988-101822807		chr15:101822808-101825171	chr15:101825171-101825172		4.17	0.83	4.88	0.00	0.00	0.00	0.00	0.00	0.00	0.00	1.75	0.00	1.89	NA	2.13	1.56	1.37	0.00	0.00	5.88	0.00	3.03	2.41	4.08	0.00	8.33	2.50	0.00	1.54	2.50	4.76	4.00	0.00	1.75	3.51	3.64	0.00	4.76	4.76
N	alternative_acceptor	LYL1	chr19	-	chr19:13213253-13213344;chr19:13211863-13213344	chr19:13212010-13213344		chr19:13211863-13212009;chr19:13212010-13213252	chr19:13211862-13211863;chr19:13212009-13212010		81.82	85.33	73.33	NA	82.98	NA	75.00	NA	NA	NA	77.14	NA	87.80	83.33	NA	NA	88.57	NA	80.00	69.23	72.73	NA	84.31	NA	86.05	90.00	85.71	NA	78.05	NA	NA	73.33	75.56	NA	86.36	NA	82.66	82.57	-0.09
N	alternative_acceptor	MAD2L2	chr1	-	chr1:11734868-11735138	chr1:11734874-11735138		chr1:11734868-11734873	chr1:11734867-11734868		94.29	100.00	100.00	93.65	100.00	94.67	100.00	100.00	100.00	100.00	100.00	100.00	100.00	100.00	100.00	92.86	100.00	100.00	95.65	91.67	96.77	92.00	100.00	96.00	100.00	100.00	92.19	100.00	100.00	96.55	95.24	93.33	100.00	95.00	100.00	96.25	100.00	97.62	-2.38
N	alternative_acceptor	STAT1	chr2	-	chr2:191824794-191839555;chr2:191836147-191839555	chr2:191835444-191839555		chr2:191824794-191835443;chr2:191835444-191836146	chr2:191824793-191824794;chr2:191835443-191835444		99.39	93.75	97.50	95.24	93.33	97.14	100.00	100.00	100.00	100.00	100.00	100.00	100.00	100.00	100.00	100.00	100.00	100.00	85.71	99.32	97.62	100.00	100.00	98.90	NA	99.28	100.00	98.28	100.00	98.80	98.89	96.81	85.71	98.08	100.00	98.68	93.75	99.35	5.60
K	cassette	RPS6KB2	chr11	+	chr11:67198987-67200070	chr11:67198987-67199826;chr11:67199964-67200070		chr11:67199827-67199963			3.57	7.32	4.88	NA	4.17	NA	5.13	NA	0.00	0.00	5.41	0.00	2.86	8.33	10.34	0.00	4.35	0.00	15.38	4.76	4.00	NA	6.67	0.00	28.57	0.00	11.76	0.00	3.85	0.00	6.25	6.67	4.76	6.90	3.23	0.00	6.22	4.76	-1.46
N	alternative_acceptor		chr16	+	chr16:31141928-31142515	chr16:31141928-31142066		chr16:31142067-31142515	chr16:31142515-31142516		100.00	100.00	100.00	89.47	88.89	100.00	NA	NA	NA	NA	100.00	NA	100.00	NA	NA	NA	NA	NA	95.00	100.00	94.12	NA	100.00	NA	100.00	100.00	91.30	NA	100.00	100.00	100.00	93.55	95.12	NA	100.00	86.67	100.00	100.00	0.00
K	jcn_only_AA	AAMP	chr2	-	chr2:219134258-219134688	chr2:219134261-219134688		chr2:219134258-219134260	chr2:219134257-219134258		11.94	10.42	5.97	NA	0.00	NA	10.00	8.89	14.52	11.63	11.70	13.64	10.42	10.42	13.73	11.54	13.95	16.67	NA	11.36	13.79	6.67	5.77	9.52	NA	6.52	10.71	12.50	12.20	0.00	17.86	5.88	0.00	7.89	7.02	8.11	10.21	10.89	0.68
K	intron_retention	COMMD3-BMI1	chr10	+	chr10:22607948-22608867				chr10:22607947-22607948;chr10:22608867-22608868		1.61	5.23	7.21	6.67	4.62	10.00	0.00	0.00	2.27	0.00	1.27	0.00	1.33	0.00	2.08	0.00	0.00	NA	4.46	7.14	3.12	5.00	5.60	7.14	7.34	8.82	9.09	4.76	2.94	4.17	7.50	6.76	5.67	9.62	6.33	10.34	4.85	4.38	-0.47
K	alternative_acceptor	SHC1	chr1	-	chr1:154936408-154938018	chr1:154936845-154938018		chr1:154936408-154936844	chr1:154936407-154936408		4.65	4.76	8.93	NA	10.00	NA	0.00	0.00	0.00	0.00	0.00	0.00	0.00	0.00	2.63	0.00	0.00	0.00	NA	6.98	0.00	7.69	2.22	6.06	0.00	5.88	4.35	4.17	2.86	3.12	5.26	9.30	0.00	5.56	8.70	7.14	0.00	4.96	4.96
N	alternative_last_exon	CSNK1G2	chr19	+	chr19:8467164-8468296	chr19:8467164-8467368	chr19:8468297-8469318	chr19:8467369-8467808			97.14	95.83	98.04	NA	95.45	NA	100.00	100.00	100.00	100.00	100.00	100.00	100.00	100.00	100.00	95.00	100.00	100.00	88.24	95.24	96.15	100.00	96.77	100.00	84.62	96.43	97.56	93.75	96.97	95.83	95.65	97.56	87.50	100.00	95.83	97.06	92.03	96.78	4.75
N	jcn_only_AA	CD33	chr19	+	chr19:51738509-51738785;chr19:51738509-51738772	chr19:51738509-51738849		chr19:51738773-51738785;chr19:51738786-51738849	chr19:51738785-51738786;chr19:51738849-51738850		91.67	99.35	95.45	NA	97.56	NA	94.50	94.74	95.24	95.65	100.00	93.22	91.26	NA	92.31	91.89	94.25	85.29	91.67	82.61	93.48	100.00	88.89	94.74	100.00	100.00	96.51	94.74	88.52	96.77	70.59	90.00	92.86	89.58	88.24	91.30	93.68	91.67	-2.01
K	alternative_first_exon	CFL1	chr11	-	chr11:65623714-65624036,chr11:65623714-65624563,chr11:65623714-65625167,chr11:65623714-65627458,chr11:65623714-65627783,chr11:65623714-65628301,chr11:65623714-65628471;chr11:65623714-65624401,chr11:65623714-65624355;chr11:65623714-65626701;chr11:65623714-65625102;chr11:65623714-65628727	chr11:65623714-65625567	chr11:65624402-65624435;chr11:65626702-65626886;chr11:65625103-65625339;chr11:65628728-65628892	chr11:65625568-65626101			91.96	92.28	90.48	96.33	92.54	97.83	95.37	96.98	96.43	97.09	97.39	97.41	98.50	97.48	97.08	98.53	98.64	98.27	94.96	89.84	89.24	96.38	95.48	95.24	93.27	94.52	93.20	97.01	97.53	97.35	88.30	84.03	89.16	93.62	90.84	94.32	94.11	93.24	-0.88
N	cassette	STAB1	chr3	+	chr3:52557593-52558115;chr3:52557593-52557889;chr3:52557593-52557886;chr3:52557593-52558033	chr3:52557593-52557667;chr3:52557773-52557886,chr3:52557773-52558033,chr3:52557773-52558115,chr3:52557773-52557889		chr3:52557668-52557772			94.71	95.81	96.84	94.75	92.99	94.15	98.41	97.53	96.23	99.21	98.06	98.42	97.46	96.59	98.25	97.80	97.16	98.11	94.01	93.30	94.55	93.57	91.54	94.80	95.89	97.87	96.75	97.78	96.30	97.07	93.46	97.41	93.58	94.23	92.85	95.12	95.85	95.65	-0.20
K	jcn_only_AD	HSD17B10	chrX	-	chrX:53458543-53458772;chrX:53458543-53458921	chrX:53458543-53458745				chrX:53458211-53458542	86.96	82.31	77.42	81.48	86.55	87.50	92.75	100.00	100.00	100.00	100.00	94.59	86.75	93.75	94.12	95.05	95.60	94.44	83.52	76.92	94.94	84.31	81.18	87.80	83.87	NA	89.47	88.89	93.51	92.65	86.36	71.05	80.14	85.11	77.46	88.31	83.69	86.96	3.27
K	cassette	HNRNPH1	chr5	-	chr5:179041961-179043126	chr5:179041961-179042546;chr5:179042597-179043126		chr5:179042547-179042596			88.61	91.96	91.01	85.88	85.43	81.58	86.81	92.31	79.59	81.02	87.06	80.39	89.78	85.90	80.99	82.20	85.64	85.56	85.29	78.05	86.78	79.65	80.60	79.21	100.00	80.26	84.38	80.97	84.93	77.78	82.65	86.93	83.12	84.82	89.20	82.85	88.30	84.28	-4.02
K	intron_retention	UBE2N	chr12	-	chr12:93804651-93804828				chr12:93804650-93804651;chr12:93804828-93804829		4.76	0.00	3.90	0.00	0.00	0.00	0.00	0.00	0.00	0.00	0.53	0.00	0.00	0.00	0.00	0.00	0.00	0.00	14.29	0.00	0.00	2.11	3.00	3.57	0.00	0.00	4.76	1.56	0.00	1.49	0.00	3.64	0.00	2.68	3.09	3.38	0.00	0.00	0.00
K	cassette	EMC3	chr3	-	chr3:10019131-10028190	chr3:10019131-10023317;chr3:10023432-10028190		chr3:10023318-10023431			5.15	4.76	6.06	8.82	5.71	NA	3.39	6.85	5.38	5.68	5.15	5.45	4.96	4.41	6.32	3.31	4.85	7.50	6.25	6.67	3.90	6.94	6.84	4.41	0.00	5.97	7.94	10.45	5.49	6.25	8.11	5.88	2.33	5.41	6.32	5.77	4.08	6.32	2.25
K	intron_retention	LRCH4	chr7	-	chr7:100179791-100179937				chr7:100179790-100179791;chr7:100179937-100179938		2.22	0.00	3.28	NA	0.00	NA	0.00	0.00	0.00	0.00	0.00	0.00	0.00	0.94	0.00	0.00	0.00	0.00	0.00	2.44	0.00	0.00	2.04	0.00	8.00	0.00	4.95	0.00	3.03	0.00	0.00	1.05	0.00	5.26	0.00	5.36	0.00	0.47	0.47
N	alternative_donor	KIAA0368	chr9	-	chr9:114133046-114133900	chr9:114133046-114133170		chr9:114133171-114133900	chr9:114133900-114133901		4.76	0.00	5.56	0.00	2.38	0.00	0.00	0.00	0.00	0.00	0.00	0.00	0.00	0.00	0.00	0.00	0.00	0.00	0.00	5.13	2.78	5.45	2.67	5.66	0.00	3.92	4.26	0.00	0.00	0.00	6.67	6.67	0.00	4.41	4.84	5.22	0.00	4.34	4.34
N	alternative_acceptor		chr13	+	chr13:115030716-115037752;chr13:115030716-115035037;chr13:115030716-115037645	chr13:115030716-115037658		chr13:115035038-115037645;chr13:115037646-115037658;chr13:115037659-115037752	chr13:115037645-115037646;chr13:115037658-115037659;chr13:115037752-115037753		87.50	98.86	100.00	94.87	94.59	100.00	100.00	100.00	100.00	100.00	93.33	100.00	100.00	94.12	100.00	92.31	92.11	100.00	85.51	95.00	93.10	100.00	94.64	87.50	100.00	88.24	97.62	100.00	94.34	96.00	100.00	89.66	89.23	92.68	89.80	96.43	99.43	94.56	-4.87
N	jcn_only_AA	GCA	chr2	+	chr2:163216063-163227815;chr2:163216063-163218409;chr2:163216063-163216726;chr2:163216063-163236413;chr2:163216063-163216702	chr2:163216063-163216735		chr2:163216703-163216726;chr2:163216727-163216735;chr2:163216736-163218409;chr2:163218410-163227815;chr2:163227816-163236413	chr2:163216726-163216727;chr2:163216735-163216736;chr2:163218409-163218410;chr2:163227815-163227816;chr2:163236413-163236414		2.68	1.72	1.70	0.00	8.33	2.94	0.00	0.00	0.00	0.00	0.00	0.00	0.00	0.00	0.00	2.70	0.00	0.00	0.00	2.91	0.00	0.00	2.38	2.41	6.00	3.64	1.60	0.00	0.00	0.00	4.26	1.94	4.08	0.00	0.00	0.98	0.86	2.79	1.94
N	cassette	DAP3	chr1	+	chr1:155701825-155707947;chr1:155701207-155707947	chr1:155701825-155706736,chr1:155701207-155706736;chr1:155706855-155707947		chr1:155706737-155706854			95.35	100.00	96.10	93.55	97.87	96.00	100.00	97.30	95.83	97.22	100.00	100.00	96.55	100.00	98.48	95.59	100.00	100.00	92.71	95.65	97.65	97.33	97.83	100.00	93.10	98.65	91.67	100.00	97.30	95.74	95.52	96.63	89.62	94.19	94.44	96.47	94.82	96.47	1.65
K	intron_retention	ZNF687	chr1	+	chr1:151262484-151262597				chr1:151262483-151262484;chr1:151262597-151262598		3.03	0.00	4.55	NA	0.00	NA	0.00	0.00	0.00	0.00	0.00	0.00	0.00	0.00	0.00	0.00	0.00	0.00	NA	0.00	0.00	0.00	0.00	10.00	0.00	0.00	2.44	0.00	0.00	0.00	3.57	0.00	NA	0.00	0.00	0.00	0.00	0.00	0.00
K	intron_retention	XAB2	chr19	-	chr19:7684534-7684632				chr19:7684533-7684534;chr19:7684632-7684633		5.88	8.06	10.34	9.26	5.00	6.81	0.00	0.00	0.00	NA	NA	NA	0.00	0.00	0.00	0.00	NA	NA	6.18	13.33	8.51	6.25	5.41	6.25	3.30	0.00	0.00	4.35	5.56	4.08	22.06	12.73	11.43	8.00	0.00	6.90	4.74	2.94	-1.80
K	alternative_last_exon	SUCLG2	chr3	-	chr3:67426930-67451154;chr3:67411193-67451154	chr3:67426284-67451154	chr3:67410884-67411192	chr3:67425143-67426283			100.00	100.00	100.00	100.00	100.00	100.00	100.00	100.00	100.00	100.00	100.00	100.00	100.00	100.00	100.00	96.43	100.00	100.00	100.00	89.47	100.00	100.00	100.00	96.30	100.00	100.00	100.00	100.00	100.00	100.00	100.00	100.00	100.00	100.00	100.00	100.00	100.00	100.00	0.00
N	alternative_acceptor	RMDN1	chr8	-	chr8:87487144-87489522;chr8:87487183-87489522	chr8:87487826-87489522		chr8:87487144-87487182;chr8:87487183-87487825	chr8:87487143-87487144;chr8:87487182-87487183		11.11	9.76	13.16	11.11	9.09	5.56	3.45	0.00	4.76	0.00	2.22	0.00	4.17	0.00	3.33	0.00	2.63	0.00	9.30	7.69	7.14	NA	9.09	NA	13.04	11.76	6.45	0.00	3.33	8.33	16.67	17.39	9.68	11.11	13.64	12.50	9.49	9.40	-0.09
K	intron_retention	DENND4B	chr1	-	chr1:153905796-153905958				chr1:153905795-153905796;chr1:153905958-153905959		2.63	0.00	6.35	NA	0.00	NA	0.00	0.00	0.00	0.00	0.00	0.00	0.00	0.00	0.00	0.00	0.00	NA	NA	2.33	0.00	0.00	2.50	0.00	20.00	0.00	4.26	0.00	3.70	0.00	0.00	2.17	NA	2.94	5.26	4.26	0.00	0.00	0.00
N	alternative_donor	EHBP1L1	chr11	+	chr11:65341234-65346548;chr11:65343878-65346548	chr11:65345750-65346548		chr11:65341234-65343877;chr11:65343878-65345749	chr11:65341233-65341234;chr11:65343877-65343878		22.22	12.20	22.58	7.14	3.45	NA	2.94	2.44	0.00	0.00	0.00	NA	2.70	4.55	6.45	0.00	3.57	NA	6.90	21.21	3.17	NA	7.69	NA	12.50	19.44	12.00	9.09	5.00	10.00	16.67	18.60	4.88	14.29	14.29	16.67	5.89	18.05	12.16
K	cassette	PPP1CA	chr11	-	chr11:67168391-67169198	chr11:67168391-67168538;chr11:67168704-67169198		chr11:67168539-67168703			81.00	91.67	83.05	76.19	74.03	NA	95.31	95.28	94.34	93.20	96.11	95.70	96.57	94.79	94.85	93.20	95.05	95.24	79.31	87.01	87.72	68.85	76.87	78.85	NA	89.83	82.98	74.58	84.44	89.47	88.71	84.54	77.50	80.52	79.59	80.95	91.67	89.27	-2.40
N	alternative_acceptor	SLC26A11	chr17	+	chr17:78223087-78223980;chr17:78223087-78223764;chr17:78223087-78223974;chr17:78223087-78225127	chr17:78223087-78224971		chr17:78223765-78223974;chr17:78223975-78223980;chr17:78223981-78224971;chr17:78224972-78225127	chr17:78223974-78223975;chr17:78223980-78223981;chr17:78224971-78224972;chr17:78225127-78225128		4.35	1.82	0.00	0.00	7.69	0.00	0.00	0.00	NA	0.00	0.00	0.00	0.00	NA	NA	0.00	0.00	0.00	5.00	0.00	0.00	5.71	11.83	6.82	4.76	9.68	4.35	7.14	9.23	0.00	2.08	0.00	0.00	5.00	0.00	3.57	0.91	2.08	1.17
K	cassette	SNX17	chr2	+	chr2:27594211-27596113;chr2:27593674-27596113	chr2:27594211-27595489,chr2:27593674-27595489;chr2:27595608-27596113		chr2:27595490-27595607			97.14	100.00	95.52	NA	100.00	NA	99.02	100.00	100.00	100.00	100.00	100.00	100.00	100.00	96.77	95.71	100.00	100.00	100.00	96.77	100.00	100.00	94.83	100.00	NA	100.00	98.08	96.00	97.83	95.65	94.44	100.00	NA	95.24	96.97	97.92	100.00	98.57	-1.43
K	cassette	ECHDC1	chr6	-	chr6:127636042-127648146;chr6:127636042-127637594	chr6:127636042-127637078;chr6:127637120-127637594,chr6:127637120-127648146		chr6:127637079-127637119			10.00	0.00	2.56	NA	0.00	NA	0.00	0.00	3.03	0.00	0.00	3.70	0.00	NA	3.70	0.00	0.00	0.00	0.00	0.00	8.33	0.00	4.35	0.00	NA	0.00	5.88	0.00	0.00	0.00	NA	9.09	NA	10.53	3.12	4.76	0.00	0.00	0.00
N	jcn_only_AA	BLMH	chr17	-	chr17:28591035-28593902;chr17:28588783-28593902	chr17:28576187-28593902		chr17:28576187-28588782;chr17:28588783-28591034	chr17:28576186-28576187;chr17:28588782-28588783		100.00	94.12	100.00	NA	100.00	NA	100.00	100.00	100.00	100.00	97.30	100.00	100.00	100.00	100.00	100.00	100.00	100.00	100.00	100.00	100.00	100.00	100.00	100.00	NA	100.00	100.00	100.00	100.00	100.00	100.00	100.00	100.00	100.00	100.00	100.00	100.00	100.00	0.00
K	intron_retention		chr19	+	chr19:50046010-50046362				chr19:50046009-50046010;chr19:50046362-50046363		3.57	4.47	0.00	0.00	5.36	0.00	0.00	NA	NA	NA	0.00	NA	7.69	NA	NA	0.00	0.00	0.00	2.58	3.57	0.00	0.00	1.41	0.00	2.94	0.00	7.69	0.00	5.66	0.00	0.00	0.00	3.10	0.00	3.70	0.00	3.02	1.78	-1.24
K	intron_retention	MAPKAPK3	chr3	+	chr3:50681964-50683140				chr3:50681963-50681964;chr3:50683140-50683141		0.00	0.00	0.00	NA	0.00	NA	0.00	0.00	0.00	0.00	0.00	0.00	0.00	0.00	0.00	0.00	0.00	0.00	7.14	0.00	0.00	0.00	1.72	0.00	14.29	0.00	0.00	0.00	0.00	NA	NA	0.00	16.67	0.00	2.00	4.35	3.57	0.00	-3.57
K	jcn_only_AA	PTPN6	chr12	+	chr12:7060895-7061275;chr12:7060895-7061074;chr12:7060895-7061179	chr12:7060895-7061145		chr12:7061075-7061145;chr12:7061146-7061179;chr12:7061180-7061275	chr12:7061145-7061146;chr12:7061179-7061180;chr12:7061275-7061276		90.81	83.64	89.44	93.75	98.15	NA	96.24	98.09	100.00	95.14	97.77	100.00	95.53	94.86	96.43	97.61	96.82	93.75	100.00	89.34	97.30	88.89	89.02	100.00	100.00	94.07	91.78	93.75	95.16	NA	82.93	91.38	NA	90.98	92.46	86.05	96.24	92.44	-3.80
K	intron_retention	RFXANK	chr19	+	chr19:19309042-19309465				chr19:19309041-19309042;chr19:19309465-19309466		0.00	3.42	5.13	3.33	1.27	0.00	0.00	0.00	0.00	0.00	0.00	0.00	0.00	0.00	0.00	0.00	0.00	0.00	2.63	2.17	2.70	0.00	5.77	0.00	1.60	2.27	6.00	0.00	0.00	0.00	5.56	1.59	4.65	5.56	2.94	6.45	2.12	1.08	-1.03
K	cassette	SIRT6	chr19	-	chr19:4179284-4182470	chr19:4179284-4180778;chr19:4180907-4182470		chr19:4180779-4180906			85.00	73.68	80.95	NA	86.67	NA	100.00	89.47	94.74	86.67	92.86	NA	87.50	94.74	100.00	87.50	93.75	NA	NA	86.96	91.67	100.00	83.33	NA	NA	86.67	100.00	100.00	88.89	92.31	83.33	91.67	76.92	100.00	85.00	94.12	82.21	86.81	4.60
K	intron_retention	FARSA	chr19	-	chr19:13039272-13039348				chr19:13039271-13039272;chr19:13039348-13039349		30.77	13.64	14.63	6.67	9.38	NA	0.00	0.00	0.00	0.00	0.00	0.00	0.00	0.00	0.00	0.00	0.00	0.00	4.00	11.76	6.52	11.11	4.23	12.00	NA	7.69	4.88	5.71	2.17	0.00	50.00	23.68	17.39	7.69	5.45	13.04	4.00	9.72	5.72
N	alternative_donor	NCAPH2	chr22	+	chr22:50957840-50959393;chr22:50958067-50959393	chr22:50957750-50959393		chr22:50957750-50957839;chr22:50957840-50958066	chr22:50957749-50957750;chr22:50957839-50957840		94.12	97.96	93.33	100.00	100.00	100.00	100.00	NA	NA	100.00	100.00	100.00	96.67	NA	NA	100.00	92.59	NA	96.30	84.21	85.00	100.00	88.89	NA	98.25	85.00	86.96	NA	100.00	NA	93.55	88.46	94.44	84.21	96.43	93.10	97.31	89.28	-8.04
N	alternative_acceptor	CD36	chr7	+	chr7:80303464-80305699;chr7:80303464-80305455;chr7:80303464-80305044	chr7:80303464-80305423		chr7:80305045-80305423;chr7:80305424-80305455;chr7:80305456-80305699	chr7:80305423-80305424;chr7:80305455-80305456;chr7:80305699-80305700		0.00	2.70	17.39	NA	10.91	NA	3.96	0.00	0.00	3.36	5.23	4.48	7.22	0.00	NA	6.20	8.26	4.67	11.43	NA	0.00	14.61	18.86	16.67	0.00	5.41	14.06	5.51	6.45	2.40	0.00	10.00	7.32	6.37	11.76	6.57	5.59	0.00	-5.59
N	cassette	MAF1	chr8	+	chr8:145160901-145161245	chr8:145160901-145160978;chr8:145161145-145161245		chr8:145160979-145161144			96.77	100.00	97.53	100.00	100.00	100.00	100.00	100.00	100.00	100.00	100.00	100.00	100.00	100.00	100.00	100.00	100.00	100.00	100.00	100.00	100.00	100.00	100.00	100.00	100.00	100.00	100.00	100.00	100.00	100.00	96.72	94.38	100.00	100.00	100.00	100.00	100.00	100.00	0.00
K	cassette	GIPC1	chr19	-	chr19:14590337-14591404	chr19:14590337-14591116;chr19:14591298-14591404		chr19:14591117-14591297			100.00	100.00	100.00	NA	94.44	NA	100.00	100.00	100.00	100.00	100.00	100.00	100.00	100.00	100.00	100.00	100.00	NA	100.00	100.00	100.00	NA	93.55	NA	100.00	100.00	100.00	NA	96.88	NA	90.00	100.00	100.00	100.00	100.00	100.00	100.00	100.00	0.00
K	intron_retention	POLR3GL	chr1	-	chr1:145457105-145457235				chr1:145457104-145457105;chr1:145457235-145457236		7.04	9.52	10.00	0.00	10.20	NA	1.47	0.00	0.00	0.00	1.59	0.00	0.00	0.00	0.00	0.00	1.49	0.00	7.55	3.39	3.77	13.33	8.70	0.00	11.11	4.84	7.35	0.00	5.26	0.00	10.17	8.79	16.22	4.35	9.80	10.00	8.54	4.12	-4.42
K	intron_retention	SCNM1	chr1	+	chr1:151138680-151138946				chr1:151138679-151138680;chr1:151138946-151138947		4.76	7.41	8.11	NA	0.00	NA	0.00	0.00	0.00	0.00	4.35	0.00	4.17	0.00	3.03	4.35	0.00	0.00	0.00	5.26	3.57	NA	0.00	0.00	NA	2.27	6.25	0.00	0.00	0.00	9.38	2.38	6.67	0.00	5.26	8.00	4.17	3.51	-0.66
N	jcn_only_AD	MARCKS	chr6	+	chr6:114180041-114180858;chr6:114180549-114180858;chr6:114179958-114180858;chr6:114180383-114180858	chr6:114179024-114180858		chr6:114179024-114179957;chr6:114179958-114180040;chr6:114180041-114180382;chr6:114180383-114180548	chr6:114179023-114179024;chr6:114179957-114179958;chr6:114180040-114180041;chr6:114180382-114180383		100.00	100.00	99.49	100.00	100.00	NA	99.69	98.74	98.01	95.27	99.10	91.83	100.00	98.87	97.78	97.86	99.70	95.46	100.00	99.71	100.00	98.40	99.04	96.04	100.00	99.09	99.46	100.00	100.00	98.64	100.00	99.04	100.00	98.98	100.00	98.02	100.00	99.40	-0.60
N	alternative_acceptor		chr11	+	chr11:67069295-67069599	chr11:67069295-67069589		chr11:67069590-67069599	chr11:67069599-67069600		100.00	97.36	98.73	88.89	97.71	100.00	100.00	100.00	100.00	NA	100.00	NA	97.06	100.00	100.00	NA	100.00	NA	97.07	100.00	99.02	NA	96.83	NA	97.70	100.00	97.10	NA	95.56	NA	100.00	98.77	96.55	100.00	100.00	100.00	97.22	100.00	2.78
K	alternative_acceptor	HCK	chr20	+	chr20:30661165-30661521	chr20:30661165-30661518		chr20:30661519-30661521	chr20:30661521-30661522		64.10	65.79	61.27	63.16	69.57	NA	72.31	68.65	70.17	67.55	68.14	71.19	63.71	68.52	68.11	69.23	69.12	75.00	68.75	63.11	63.53	66.13	57.30	69.60	40.00	65.37	65.04	75.93	60.78	69.23	69.43	62.43	57.14	73.42	60.31	65.67	64.75	66.94	2.19
K	intron_retention	PEX16	chr11	-	chr11:45935755-45935866				chr11:45935754-45935755;chr11:45935866-45935867		14.29	6.45	23.08	11.11	12.50	13.16	0.00	0.00	0.00	0.00	0.00	0.00	0.00	0.00	0.00	0.00	0.00	0.00	15.38	18.75	16.13	NA	18.75	NA	0.00	15.38	11.76	18.75	11.11	25.00	13.33	22.22	10.34	30.00	40.00	28.57	3.23	13.81	10.58
K	intron_retention	SERPINB8	chr18	+	chr18:61652480-61654196				chr18:61652479-61652480;chr18:61654196-61654197		54.17	65.22	66.67	62.86	60.00	61.54	66.67	71.43	50.00	54.55	62.86	57.14	70.59	69.39	76.67	75.00	60.00	70.00	57.14	64.52	64.00	60.00	65.00	56.76	45.45	58.33	73.33	65.38	64.58	62.50	64.86	56.00	53.85	69.05	56.52	55.10	61.18	64.69	3.51
K	intron_retention	SRSF3	chr6	+	chr6:36568054-36568928				chr6:36568053-36568054;chr6:36568928-36568929		34.78	43.48	43.86	21.21	11.43	9.68	20.00	7.41	10.00	13.33	14.81	10.71	21.43	0.00	20.83	13.04	NA	26.67	25.00	40.54	10.34	37.50	40.00	34.78	21.05	16.67	23.91	14.29	25.00	9.38	27.69	29.63	20.83	41.07	43.48	39.73	21.24	22.18	0.94
K	coord_cassette	SAP30BP	chr17	+	chr17:73667944-73689519	chr17:73667944-73686750;chr17:73686853-73687473;chr17:73687612-73689519		chr17:73686751-73686852;chr17:73687474-73687611			1.59	2.38	1.33	0.00	0.00	0.00	0.00	0.00	0.00	0.00	0.00	0.00	0.00	0.00	0.00	0.91	0.00	0.00	0.00	2.47	2.33	1.04	0.95	4.67	0.00	1.71	1.30	1.54	0.00	1.09	1.54	6.85	0.00	1.04	1.37	2.70	0.00	1.56	1.56
N	alternative_last_exon	CFLAR	chr2	+	chr2:202014559-202025435;chr2:202014559-202018859;chr2:202014559-202028557	chr2:202014559-202025154	chr2:202018860-202019299;chr2:202028558-202041410	chr2:202025155-202025666			96.95	95.00	96.54	95.12	97.06	94.03	97.53	97.21	96.84	97.01	98.61	97.93	98.57	97.82	96.35	96.17	97.37	97.93	92.00	97.42	95.92	97.41	96.23	96.16	NA	97.52	97.46	97.48	97.44	95.88	96.85	96.61	92.86	97.51	97.06	96.56	95.00	97.31	2.31
K	alternative_acceptor	FDXR	chr17	-	chr17:72863002-72868160;chr17:72863021-72868160	chr17:72862999-72868160		chr17:72862999-72863001;chr17:72863002-72863020	chr17:72862998-72862999;chr17:72863001-72863002		92.31	86.67	84.62	NA	NA	NA	91.67	NA	92.86	NA	88.24	NA	92.59	90.00	94.12	NA	NA	NA	91.67	88.24	92.86	NA	NA	NA	100.00	NA	85.71	NA	NA	NA	92.00	90.77	86.67	NA	86.67	90.00	91.67	91.00	-0.67
K	alternative_donor	RPL14	chr3	+	chr3:40499239-40499380;chr3:40498966-40499380	chr3:40498855-40499380		chr3:40498855-40498965;chr3:40498966-40499238	chr3:40498854-40498855;chr3:40498965-40498966		93.33	95.83	89.55	95.45	96.69	93.94	97.27	93.75	91.30	96.08	97.84	97.28	98.27	92.86	91.80	95.97	98.64	97.44	98.63	100.00	94.05	95.15	95.36	93.07	96.49	95.83	89.47	96.15	95.80	95.28	82.86	87.10	95.12	94.94	95.95	95.28	96.88	93.54	-3.34
N	jcn_only_AA	TNFSF13B	chr13	+	chr13:108922583-108922687	chr13:108922583-108922672		chr13:108922673-108922687	chr13:108922687-108922688		3.47	0.00	0.00	NA	0.00	0.00	0.00	0.94	1.74	0.00	0.00	2.13	1.22	1.84	2.39	2.70	0.00	1.80	NA	0.00	0.00	NA	4.76	2.78	0.00	3.50	0.00	0.00	0.00	3.55	2.59	0.00	NA	5.88	7.69	3.10	0.00	2.21	2.21
K	cassette	SFT2D1	chr6	-	chr6:166743736-166755906	chr6:166743736-166744872;chr6:166744896-166755906		chr6:166744873-166744895			0.86	1.28	1.03	0.00	1.72	0.00	0.00	1.35	0.00	3.03	1.41	0.00	0.00	0.00	0.00	1.79	0.00	0.00	0.00	1.39	1.56	0.00	4.12	3.45	0.00	1.06	3.23	2.56	3.26	6.12	1.33	0.00	1.85	0.00	1.16	2.38	0.00	1.20	1.20
N	alternative_donor	HNMT	chr2	+	chr2:138759765-138762701;chr2:138761703-138762701	chr2:138759914-138762701		chr2:138759765-138759913;chr2:138759914-138761702	chr2:138759764-138759765;chr2:138759913-138759914		6.00	0.00	6.48	NA	NA	NA	1.87	3.24	4.35	2.78	2.63	3.03	2.18	3.48	0.00	3.08	3.53	4.00	NA	3.39	7.14	8.33	6.45	6.67	NA	6.51	4.29	5.88	5.45	0.00	3.45	7.69	10.00	5.26	4.00	6.25	2.03	3.46	1.44
N	alternative_donor	MNDA	chr1	+	chr1:158817707-158818979;chr1:158817876-158818979	chr1:158817680-158818979		chr1:158817680-158817706;chr1:158817707-158817875	chr1:158817679-158817680;chr1:158817706-158817707		7.26	3.69	6.45	2.94	0.00	8.88	5.98	9.97	6.21	10.53	9.43	9.63	8.39	8.62	8.16	7.46	9.09	11.39	10.08	11.05	13.48	10.81	7.69	6.92	7.98	6.70	9.09	4.90	8.22	8.81	8.54	9.47	12.32	5.97	11.90	6.33	8.19	8.58	0.39
K	intron_retention	CTD-3214H19.4,STXBP2	chr19	+	chr19:7706740-7706919				chr19:7706739-7706740;chr19:7706919-7706920		7.51	12.20	10.46	6.90	10.34	0.00	0.00	1.32	0.00	1.22	0.00	0.00	1.20	0.57	4.20	1.15	0.68	0.00	6.38	5.43	4.95	6.82	6.03	5.88	21.28	6.85	8.11	10.00	7.79	6.25	7.55	11.94	6.82	8.24	10.20	9.80	6.60	6.14	-0.46
K	cassette	C17orf62	chr17	-	chr17:80407357-80408575;chr17:80407169-80408575	chr17:80407169-80408074,chr17:80407357-80408074;chr17:80408131-80408575		chr17:80408075-80408130			5.56	0.00	2.86	NA	NA	NA	1.82	1.41	0.97	0.00	0.00	0.00	1.56	1.47	1.04	0.00	0.00	NA	NA	4.65	4.76	NA	0.00	0.00	0.00	5.56	0.00	0.00	0.00	6.67	0.00	5.08	NA	0.00	0.00	0.00	0.78	3.06	2.28
K	intron_retention	KAT5	chr11	+	chr11:65484454-65486060				chr11:65484453-65484454;chr11:65486060-65486061		11.76	10.53	8.16	0.00	6.98	0.00	2.22	0.00	3.51	0.00	2.13	0.00	3.77	0.00	3.51	1.82	2.38	0.00	9.52	6.25	2.78	4.35	8.33	2.94	0.00	2.22	7.50	6.90	8.82	2.86	7.41	9.30	8.70	7.50	11.43	5.36	6.23	4.24	-2.00
K	coord_cassette	DNAJC4	chr11	+	chr11:63999437-64001365	chr11:63999437-63999981;chr11:64000087-64000172;chr11:64000338-64001365		chr11:63999982-64000086;chr11:64000173-64000337			100.00	100.00	100.00	100.00	100.00	100.00	100.00	NA	NA	NA	100.00	NA	100.00	NA	NA	NA	NA	NA	100.00	100.00	100.00	NA	92.86	100.00	100.00	100.00	96.00	100.00	100.00	100.00	100.00	100.00	94.00	100.00	100.00	90.91	100.00	100.00	0.00
N	cassette	PLXNB2	chr22	-	chr22:50729027-50745981	chr22:50729027-50733154;chr22:50733208-50745981		chr22:50733155-50733207			100.00	100.00	72.22	NA	NA	NA	82.35	79.17	71.43	NA	100.00	NA	100.00	100.00	100.00	100.00	84.62	NA	NA	100.00	NA	NA	100.00	NA	100.00	75.00	72.22	NA	NA	NA	NA	78.95	NA	NA	87.50	NA	100.00	100.00	0.00
K	jcn_only_AD	ARHGAP9	chr12	-	chr12:57869399-57869615	chr12:57869399-57869558		chr12:57869559-57869615	chr12:57869615-57869616		6.90	7.02	8.82	NA	0.00	NA	4.00	0.00	NA	0.00	4.76	NA	2.20	10.00	NA	NA	0.00	NA	0.00	0.00	7.69	NA	3.23	NA	5.88	0.00	12.90	NA	12.00	NA	NA	6.67	8.33	8.33	8.70	0.00	4.94	0.00	-4.94
K	jcn_only_AA	ALG13,NGFRAP1	chrX	+	chrX:102632035-102632437	chrX:102632035-102632390		chrX:102632391-102632437	chrX:102632437-102632438		12.24	7.26	6.90	0.00	9.52	8.82	9.30	0.00	9.09	10.26	19.15	7.32	10.92	11.76	18.75	10.23	14.57	14.13	4.94	9.68	12.33	10.53	4.12	8.62	0.00	13.79	9.84	13.64	9.89	10.00	5.00	20.00	5.00	8.33	7.50	6.78	6.13	10.72	4.59
K	intron_retention		chr19	+	chr19:3527061-3527628				chr19:3527060-3527061;chr19:3527628-3527629		0.00	10.00	3.03	NA	0.00	NA	0.00	0.00	0.00	0.00	0.00	0.00	0.00	0.00	2.63	0.00	0.00	0.00	NA	2.56	0.00	0.00	0.00	0.00	0.00	0.00	0.00	0.00	0.00	0.00	0.00	0.00	NA	2.38	0.00	1.79	0.00	0.00	0.00
N	alternative_acceptor	SYNGR2	chr17	+	chr17:76167731-76167931;chr17:76167731-76167819;chr17:76167731-76167879	chr17:76167731-76167846		chr17:76167820-76167846;chr17:76167847-76167879;chr17:76167880-76167931	chr17:76167846-76167847;chr17:76167879-76167880;chr17:76167931-76167932		1.64	0.00	2.20	2.86	2.38	0.00	0.00	0.24	0.16	0.00	0.27	0.00	0.37	0.00	0.00	0.00	0.00	0.00	7.14	4.48	2.01	1.32	2.63	3.57	0.00	1.18	1.84	0.00	0.53	0.00	6.25	2.47	8.89	2.80	1.92	1.79	0.18	1.41	1.22
N	cassette	BUD13	chr11	-	chr11:116627944-116628984	chr11:116627944-116628481;chr11:116628667-116628984		chr11:116628482-116628666			100.00	100.00	100.00	NA	100.00	100.00	100.00	93.75	100.00	100.00	100.00	100.00	100.00	100.00	100.00	100.00	100.00	91.67	100.00	100.00	100.00	100.00	100.00	100.00	NA	100.00	100.00	100.00	100.00	100.00	100.00	100.00	100.00	100.00	100.00	100.00	100.00	100.00	0.00
K	cassette	COPZ1	chr12	+	chr12:54718966-54735989	chr12:54718966-54734330;chr12:54734400-54735989		chr12:54734331-54734399			100.00	100.00	97.01	NA	100.00	NA	100.00	97.56	98.53	100.00	96.74	100.00	97.86	95.12	96.67	100.00	98.88	100.00	94.44	94.64	100.00	95.35	98.77	100.00	100.00	100.00	96.49	100.00	100.00	97.92	100.00	96.08	100.00	100.00	100.00	98.36	100.00	98.78	-1.22
N	alternative_donor	PNISR	chr6	-	chr6:99848188-99848462;chr6:99848188-99850415	chr6:99848188-99848419		chr6:99848420-99848462;chr6:99848463-99850415	chr6:99848462-99848463;chr6:99850415-99850416		96.77	100.00	96.88	NA	100.00	NA	90.00	NA	100.00	90.00	100.00	NA	100.00	NA	95.00	90.91	95.00	NA	100.00	89.66	78.57	95.65	97.73	89.66	100.00	96.15	92.45	90.48	97.14	76.92	77.27	87.76	68.75	89.19	95.24	97.30	100.00	92.91	-7.09
N	alternative_acceptor	CLEC2B	chr12	-	chr12:10007084-10010072;chr12:10007073-10010072	chr12:10009841-10010072		chr12:10007073-10007083;chr12:10007084-10009840	chr12:10007072-10007073;chr12:10007083-10007084		4.24	1.91	10.53	0.00	1.82	0.00	1.61	2.08	2.50	0.00	2.04	0.00	1.41	0.00	0.00	0.00	1.49	0.00	1.52	4.65	0.82	3.70	3.33	0.00	0.51	3.33	4.76	2.86	2.70	0.00	3.64	5.76	1.53	9.43	9.84	2.78	1.52	3.49	1.96
K	alternative_last_exon	AL136419.6,CHMP4A,RP11-468E2.1	chr14	-	chr14:24679029-24679553,chr14:24672334-24679553;chr14:24664243-24679553	chr14:24679142-24679553	chr14:24663881-24664242	chr14:24678789-24679141			98.88	99.50	98.80	98.53	98.77	99.39	97.30	98.00	97.47	96.43	97.67	95.65	98.55	96.43	98.72	98.25	97.06	94.44	100.00	98.73	99.34	97.56	97.73	96.88	99.65	98.36	97.37	97.87	98.52	98.82	96.97	94.32	98.98	97.83	95.89	93.55	99.24	98.18	-1.06
N	alternative_acceptor	FBXW5	chr9	-	chr9:139836137-139836497	chr9:139836320-139836497		chr9:139836137-139836319	chr9:139836136-139836137		17.86	18.92	17.24	24.14	23.40	28.57	2.15	3.57	3.45	3.45	2.68	1.89	2.17	7.14	7.77	6.33	2.44	2.22	22.73	16.67	15.05	25.00	29.63	25.81	10.00	9.23	16.90	11.90	14.55	13.64	21.43	16.00	18.92	19.51	21.28	15.94	14.46	12.95	-1.51
N	jcn_only_AD	MAPKAPK2	chr1	+	chr1:206905265-206905919;chr1:206905433-206905919	chr1:206905430-206905919		chr1:206905265-206905429;chr1:206905430-206905432	chr1:206905264-206905265;chr1:206905429-206905430		1.64	0.00	2.36	1.82	0.00	6.33	2.99	2.46	1.34	3.46	2.68	3.91	1.75	0.00	2.94	1.92	3.09	3.92	9.09	3.51	2.56	1.26	3.54	3.01	NA	3.30	2.13	2.48	3.95	3.37	4.65	4.79	0.00	1.23	2.25	2.96	1.75	2.88	1.13
K	alternative_donor	SF1,SIGIRR	chr11	-	chr11:406060-406348	chr11:406060-406141		chr11:406142-406348	chr11:406348-406349		13.79	8.40	4.35	5.26	5.08	2.22	4.88	21.43	0.00	0.00	0.00	0.00	7.50	4.76	0.00	0.00	6.45	0.00	10.47	7.14	8.57	0.00	3.12	0.00	3.76	8.33	7.14	0.00	8.16	9.09	9.09	10.00	9.21	NA	12.50	7.69	7.95	8.71	0.76
K	intron_retention		chr19	-	chr19:58858396-58858718				chr19:58858395-58858396;chr19:58858718-58858719		5.26	0.00	20.00	0.00	2.52	1.75	0.00	0.00	0.00	0.00	2.27	0.00	0.00	NA	0.00	0.00	0.00	NA	0.00	0.00	0.00	0.00	0.00	0.00	0.48	6.67	8.70	0.00	1.45	0.00	5.26	8.00	4.38	2.86	5.13	0.00	0.00	5.26	5.26
N	cassette	SSBP3	chr1	-	chr1:54706633-54707836	chr1:54706633-54707146;chr1:54707183-54707836		chr1:54707147-54707182			91.67	89.47	90.12	NA	84.21	NA	100.00	100.00	100.00	100.00	100.00	100.00	100.00	NA	100.00	100.00	100.00	100.00	100.00	100.00	100.00	93.33	100.00	NA	NA	100.00	95.83	100.00	97.62	NA	90.91	79.07	NA	100.00	100.00	93.33	100.00	100.00	0.00
K	intron_retention	PYGB	chr20	+	chr20:25276307-25277005				chr20:25276306-25276307;chr20:25277005-25277006		15.79	6.67	3.23	NA	15.00	NA	0.00	0.00	0.00	0.00	0.00	0.00	0.00	0.00	0.00	0.00	0.00	0.00	0.00	6.25	NA	7.14	17.50	0.00	0.00	8.33	0.00	7.69	16.67	NA	NA	0.00	0.00	0.00	3.70	0.00	0.00	6.25	6.25
N	cassette	C17orf62	chr17	-	chr17:80403837-80407045;chr17:80403837-80408575;chr17:80404573-80408575;chr17:80404569-80408575;chr17:80404573-80407045	chr17:80403837-80405455,chr17:80404569-80405455,chr17:80404573-80405455;chr17:80405498-80408575,chr17:80405498-80407045		chr17:80405456-80405497			65.93	68.35	65.61	NA	85.71	NA	86.81	88.07	83.55	93.10	83.58	95.00	89.57	90.12	90.83	93.10	88.57	90.32	70.00	68.63	70.69	NA	86.36	92.59	68.00	74.07	77.36	95.45	92.86	94.59	72.00	64.60	69.57	84.21	87.18	92.75	69.78	73.03	3.25
N	alternative_donor	TCF25	chr16	+	chr16:89976760-89976998;chr16:89975516-89976998;chr16:89975492-89976998;chr16:89976334-89976998	chr16:89976765-89976998		chr16:89975492-89975515;chr16:89975516-89976333;chr16:89976334-89976759;chr16:89976760-89976764	chr16:89975491-89975492;chr16:89975515-89975516;chr16:89976333-89976334;chr16:89976759-89976760		21.43	3.45	20.00	5.56	15.00	4.35	NA	NA	NA	NA	NA	NA	NA	NA	10.00	10.00	NA	NA	5.56	9.09	5.00	NA	28.57	NA	10.00	8.33	5.88	NA	13.33	21.43	18.18	10.00	17.65	12.50	18.18	13.04	7.78	13.63	5.86
K	intron_retention		chr20	-	chr20:43251720-43252842				chr20:43251719-43251720;chr20:43252842-43252843		3.45	12.12	3.64	1.71	3.57	2.48	0.00	0.00	0.00	0.27	0.00	0.00	0.00	0.00	0.00	0.33	0.00	0.00	0.00	1.28	0.00	1.04	2.83	1.19	15.38	0.57	3.28	0.58	1.30	0.59	1.58	2.86	1.79	1.24	1.95	0.82	0.90	0.93	0.03
N	cassette	SIGLEC1	chr20	-	chr20:3678781-3683843;chr20:3680107-3683843	chr20:3678781-3681988,chr20:3680107-3681988;chr20:3682289-3683843		chr20:3681989-3682288			100.00	100.00	94.29	NA	NA	NA	95.52	95.31	95.91	96.77	95.04	93.39	98.63	99.56	99.79	98.57	100.00	100.00	NA	100.00	NA	100.00	100.00	100.00	100.00	95.77	98.31	100.00	100.00	100.00	93.75	97.87	NA	96.55	100.00	99.31	99.31	97.66	-1.65
K	jcn_only_AA	RAB8A,ZNF493	chr19	+	chr19:16238902-16240383	chr19:16238902-16240363		chr19:16240364-16240383	chr19:16240383-16240384		98.20	100.00	96.73	100.00	100.00	NA	100.00	99.15	100.00	99.31	99.48	98.41	99.38	99.57	98.86	98.79	99.53	98.62	NA	96.61	100.00	94.34	97.27	98.39	100.00	100.00	98.99	98.46	98.73	98.61	98.31	97.69	NA	98.00	98.95	99.51	100.00	98.73	-1.27
N	alternative_acceptor	LINC00667,SNRPD1	chr18	+	chr18:19202763-19203835;chr18:19202763-19203831	chr18:19202763-19203708		chr18:19203709-19203831;chr18:19203832-19203835	chr18:19203831-19203832;chr18:19203835-19203836		95.24	78.95	92.59	89.52	87.85	88.43	100.00	100.00	100.00	83.18	90.54	82.35	87.50	100.00	87.50	93.08	87.78	90.00	81.58	100.00	84.13	94.29	89.74	100.00	76.47	NA	81.82	100.00	91.30	100.00	100.00	92.00	84.42	100.00	90.77	100.00	83.00	100.00	17.00
N	jcn_only_AD		chr1	-	chr1:54394114-54395748	chr1:54394114-54395711		chr1:54395712-54395748	chr1:54395748-54395749		95.92	100.00	100.00	100.00	95.92	100.00	100.00	94.59	100.00	97.06	95.65	100.00	97.67	100.00	100.00	100.00	100.00	100.00	100.00	96.15	100.00	100.00	100.00	87.50	100.00	100.00	97.30	100.00	100.00	100.00	100.00	100.00	97.37	100.00	96.88	100.00	100.00	98.08	-1.92
K	alternative_acceptor	NXF1	chr11	-	chr11:62563815-62563931	chr11:62563818-62563931		chr11:62563815-62563817	chr11:62563814-62563815		97.50	94.59	98.55	91.30	96.55	100.00	100.00	90.62	94.44	92.86	100.00	100.00	94.12	100.00	90.91	91.30	94.12	95.24	100.00	95.24	96.43	92.16	94.83	98.39	100.00	97.50	95.31	94.59	96.55	94.37	97.06	96.05	90.48	95.38	94.34	98.02	97.30	97.28	-0.02
N	jcn_only_AA	ZSWIM8	chr10	+	chr10:75557364-75557538;chr10:75557364-75557587	chr10:75557364-75557693		chr10:75557539-75557587;chr10:75557588-75557693	chr10:75557587-75557588;chr10:75557693-75557694		0.00	0.00	2.38	NA	NA	NA	0.00	9.52	0.00	6.90	4.17	0.00	0.00	14.29	0.00	6.45	0.00	0.00	NA	7.50	NA	0.00	0.00	0.00	8.33	0.00	0.00	0.00	0.00	NA	14.29	5.36	NA	6.38	8.57	0.00	0.00	8.51	8.51
N	jcn_only_AA	IFT81	chr12	+	chr12:121001747-121013433	chr12:121001747-121002874					98.78	96.20	100.00	100.00	100.00	100.00	100.00	100.00	100.00	100.00	100.00	100.00	100.00	100.00	100.00	100.00	100.00	100.00	100.00	97.26	100.00	100.00	100.00	100.00	100.00	100.00	100.00	100.00	100.00	100.00	98.82	100.00	94.44	100.00	100.00	100.00	100.00	99.41	-0.59
K	intron_retention	RPS11	chr19	+	chr19:50000540-50000837				chr19:50000539-50000540;chr19:50000837-50000838		52.40	57.14	50.50	80.31	76.43	80.44	53.78	46.63	53.20	67.56	68.97	71.10	52.38	52.51	47.77	53.57	66.56	69.50	85.00	87.10	81.90	94.19	93.05	90.85	58.39	49.32	51.79	92.65	91.61	90.85	84.09	83.83	82.98	81.43	87.90	82.14	57.77	52.45	-5.31
N	mutually_exclusive	CARD19	chr9	+	chr9:95870099-95874160,chr9:95874221-95874499	chr9:95870099-95872849,chr9:95873004-95874499	chr9:95874161-95874220	chr9:95872850-95873003			100.00	100.00	100.00	NA	92.31	NA	NA	NA	NA	NA	84.62	NA	NA	NA	100.00	NA	83.33	NA	100.00	100.00	100.00	NA	100.00	NA	100.00	100.00	100.00	NA	91.67	NA	100.00	100.00	90.48	NA	88.24	80.00	100.00	100.00	0.00
N	alternative_last_exon	MAX	chr14	-	chr14:65528721-65560425,chr14:65537088-65560425;chr14:65473003-65560425;chr14:65543382-65560425,chr14:65544755-65560425	chr14:65551018-65560425	chr14:65472892-65473002;chr14:65541920-65543381	chr14:65550462-65551017			11.69	20.41	8.89	28.57	18.37	34.04	8.96	12.12	6.35	8.96	9.30	12.00	6.78	11.11	7.14	12.22	7.78	9.84	17.14	14.55	14.71	15.38	8.70	8.00	4.55	5.08	8.57	13.04	9.80	14.67	17.86	14.89	16.22	12.07	8.70	11.69	12.59	11.90	-0.69
N	jcn_only_AA	UBA7	chr3	-	chr3:49845361-49845452	chr3:49845384-49845452		chr3:49845361-49845383	chr3:49845360-49845361		10.61	0.00	14.29	NA	4.00	0.00	0.00	0.00	0.00	0.00	0.00	0.00	0.00	0.00	0.00	NA	0.00	0.00	0.00	5.49	2.22	NA	0.00	0.00	0.00	7.29	0.00	0.00	0.00	1.98	11.11	5.88	18.75	0.00	0.00	6.00	0.00	6.39	6.39
K	cassette	SLC26A11	chr17	+	chr17:78210903-78211320	chr17:78210903-78211106;chr17:78211239-78211320		chr17:78211107-78211238			0.00	0.00	0.00	NA	0.00	NA	0.00	0.00	0.00	0.00	0.00	0.00	0.00	NA	NA	0.00	0.00	0.00	NA	9.52	0.00	0.00	1.54	0.00	0.00	4.17	0.00	0.00	0.00	0.00	2.94	11.11	0.00	2.67	0.00	1.28	0.00	2.94	2.94
K	jcn_only_AD	TANGO2	chr22	+	chr22:20049205-20050860;chr22:20049230-20050860	chr22:20049207-20050860		chr22:20049205-20049206;chr22:20049207-20049229	chr22:20049204-20049205;chr22:20049206-20049207		100.00	68.75	90.00	NA	NA	NA	92.00	85.71	78.26	80.00	80.43	NA	83.61	88.89	84.62	95.00	94.55	100.00	NA	NA	NA	NA	85.71	NA	50.00	88.89	NA	NA	77.78	NA	81.82	90.48	NA	100.00	100.00	NA	76.18	88.89	12.71
N	alternative_acceptor	TGOLN2	chr2	-	chr2:85549856-85552037;chr2:85549794-85552037;chr2:85545847-85552037	chr2:85549865-85552037		chr2:85545847-85549793;chr2:85549794-85549855;chr2:85549856-85549864	chr2:85545846-85545847;chr2:85549793-85549794;chr2:85549855-85549856		97.14	97.14	97.91	100.00	92.45	100.00	98.62	97.94	96.09	96.62	97.51	96.37	97.98	93.59	95.58	96.45	97.87	98.63	100.00	96.46	95.12	93.94	91.67	91.09	100.00	97.44	94.20	93.44	96.55	96.43	92.73	96.33	100.00	97.33	95.86	94.88	99.31	96.80	-2.51
K	cassette	ARHGEF1	chr19	+	chr19:42409189-42409911	chr19:42409189-42409326;chr19:42409414-42409911		chr19:42409327-42409413			98.95	98.10	100.00	97.37	95.96	97.22	100.00	100.00	100.00	100.00	100.00	100.00	100.00	100.00	100.00	100.00	100.00	94.44	98.31	100.00	97.87	100.00	95.60	96.67	96.95	98.81	98.96	100.00	98.63	100.00	100.00	99.08	98.54	96.36	96.47	97.44	98.43	100.00	1.57
K	alternative_acceptor	RNF135	chr17	+	chr17:29324350-29325679	chr17:29324350-29324474		chr17:29324475-29325679	chr17:29325679-29325680		3.12	1.79	4.35	NA	1.09	NA	0.00	2.99	1.92	0.00	1.00	NA	0.85	2.86	1.92	0.00	0.00	NA	1.89	4.55	4.55	NA	2.15	NA	1.67	7.02	4.00	0.00	2.35	NA	7.27	6.78	0.00	2.86	2.78	5.88	1.26	3.83	2.58
K	intron_retention	LYPLA2	chr1	+	chr1:24119530-24119640				chr1:24119529-24119530;chr1:24119640-24119641		2.50	0.00	5.88	NA	0.00	NA	0.00	0.00	0.00	0.00	0.00	0.00	0.00	2.00	0.00	0.00	0.00	0.00	0.00	4.44	0.00	0.00	3.45	0.00	NA	3.28	3.03	0.00	1.54	0.00	0.00	2.63	0.00	3.23	0.00	2.86	0.00	2.25	2.25
N	alternative_donor	CLN3,GGA2,RP11-435I10.4	chr16	-	chr16:28493867-28493946	chr16:28493867-28493928		chr16:28493929-28493946	chr16:28493946-28493947		0.00	5.41	0.00	0.00	4.88	0.00	0.00	0.00	0.00	0.00	0.00	0.00	0.00	0.00	0.00	0.00	0.00	0.00	0.00	0.00	0.00	0.00	3.64	3.12	0.00	0.00	0.00	0.00	2.22	0.00	1.96	0.00	1.92	0.00	0.00	3.17	0.00	0.00	0.00
N	jcn_only_AA		chr15	+	chr15:63419889-63433199;chr15:63419889-63421687	chr15:63419889-63421683		chr15:63421684-63421687;chr15:63421688-63433199	chr15:63421687-63421688;chr15:63433199-63433200		97.25	100.00	96.94	100.00	100.00	100.00	96.40	97.06	96.12	97.35	97.85	96.80	96.20	97.35	94.87	96.76	95.65	98.24	NA	95.29	93.94	98.06	95.56	97.80	NA	98.95	95.16	98.00	100.00	98.80	94.81	96.59	100.00	97.70	97.44	97.67	98.20	97.16	-1.05
K	intron_retention	MAP3K11	chr11	-	chr11:65375288-65375392				chr11:65375287-65375288;chr11:65375392-65375393		8.89	7.69	6.84	0.00	9.38	NA	0.00	1.45	0.00	0.00	1.32	1.92	0.00	2.06	2.74	1.23	2.74	2.50	14.29	8.05	6.00	0.00	8.11	7.14	10.87	6.76	7.62	4.00	5.36	9.09	12.73	11.93	7.14	5.13	7.58	6.25	7.42	7.41	-0.01
K	intron_retention	PYCARD	chr16	-	chr16:31213163-31213737				chr16:31213162-31213163;chr16:31213737-31213738		0.00	3.45	0.00	NA	0.00	NA	0.00	0.00	0.00	NA	0.00	NA	0.00	0.00	NA	NA	0.00	NA	3.28	0.00	0.00	NA	0.00	NA	0.00	NA	0.00	NA	5.00	NA	NA	0.00	3.33	NA	0.00	NA	1.64	0.00	-1.64
K	alternative_acceptor	QARS	chr3	-	chr3:49140843-49141063	chr3:49140865-49141063		chr3:49140843-49140864	chr3:49140842-49140843		4.17	0.00	5.88	NA	0.00	NA	0.00	0.00	0.00	0.00	0.00	0.00	0.00	0.00	0.00	2.50	1.79	0.00	NA	4.00	NA	NA	0.00	0.00	17.65	8.00	6.45	0.00	0.00	NA	0.00	6.06	NA	0.00	2.44	3.23	0.00	2.00	2.00
N	alternative_acceptor	FGD2	chr6	+	chr6:36990147-36992992;chr6:36990147-36990971;chr6:36990147-36990964;chr6:36990147-36993567	chr6:36990147-36992548		chr6:36990965-36990971;chr6:36990972-36992548;chr6:36992549-36992992;chr6:36992993-36993567	chr6:36990971-36990972;chr6:36992548-36992549;chr6:36992992-36992993;chr6:36993567-36993568		5.67	0.00	NA	NA	0.00	NA	2.56	2.69	0.00	0.00	0.00	3.57	1.54	3.07	1.72	4.17	0.00	1.75	0.00	7.92	NA	NA	0.00	2.27	0.00	4.17	NA	3.12	0.00	1.59	2.70	0.00	0.00	0.00	0.00	3.88	0.00	3.62	3.62
K	intron_retention	EIF4A1,SENP3-EIF4A1	chr17	+	chr17:7481025-7481144				chr17:7481024-7481025;chr17:7481144-7481145		2.58	1.50	3.05	1.04	1.50	0.68	0.44	0.35	0.62	0.28	0.32	0.00	0.48	0.33	0.73	0.47	0.15	0.34	1.37	2.76	1.51	1.81	2.16	2.00	0.85	1.67	2.21	1.07	1.80	1.27	4.02	5.49	2.06	1.98	2.13	1.79	1.11	2.12	1.01
K	alternative_donor	SMDT1	chr22	+	chr22:42475910-42477928	chr22:42475959-42477928		chr22:42475910-42475958	chr22:42475909-42475910		100.00	100.00	100.00	93.94	96.92	91.67	92.45	100.00	100.00	100.00	96.15	92.59	95.65	88.89	91.30	98.31	100.00	93.55	96.49	100.00	94.29	95.24	93.33	100.00	89.74	NA	100.00	100.00	100.00	97.14	91.67	92.86	93.75	94.12	96.97	97.62	94.70	100.00	5.30
N	cassette	ITFG1	chr16	-	chr16:47252858-47292542	chr16:47252858-47271875;chr16:47271920-47292542		chr16:47271876-47271919			100.00	100.00	100.00	NA	100.00	NA	100.00	97.22	100.00	100.00	100.00	100.00	100.00	100.00	100.00	100.00	100.00	100.00	93.75	100.00	100.00	100.00	100.00	100.00	100.00	100.00	100.00	100.00	100.00	100.00	100.00	98.18	100.00	100.00	100.00	100.00	100.00	100.00	0.00
N	alternative_acceptor	PPRC1,ZFYVE27	chr10	+	chr10:99517481-99518784;chr10:99517481-99518992	chr10:99517481-99517624		chr10:99517625-99518784;chr10:99518785-99518992	chr10:99518784-99518785;chr10:99518992-99518993		3.03	0.00	0.00	NA	0.00	NA	0.00	0.00	0.00	0.00	5.00	NA	9.09	0.00	0.00	0.00	0.00	NA	NA	5.26	10.00	0.00	0.00	6.25	0.00	5.26	3.03	NA	0.00	NA	5.88	5.26	NA	4.35	4.00	3.45	0.00	4.14	4.14
K	intron_retention	FMNL1	chr17	+	chr17:43323972-43324233				chr17:43323971-43323972;chr17:43324233-43324234		62.22	93.18	75.81	88.24	80.49	68.75	NA	NA	NA	NA	NA	NA	NA	NA	66.67	NA	46.67	NA	72.73	55.56	75.93	78.57	87.50	NA	100.00	72.09	88.37	90.91	88.00	NA	61.54	70.27	74.29	78.95	85.19	72.00	83.74	61.88	-21.86
K	intron_retention		chr1	+	chr1:160326545-160326830				chr1:160326544-160326545;chr1:160326830-160326831		13.43	9.52	17.65	NA	11.54	NA	0.00	1.66	0.00	0.00	0.64	1.22	0.00	1.30	0.65	1.35	0.79	0.00	18.18	18.82	9.30	19.23	16.95	14.81	NA	7.48	12.50	6.67	6.76	10.87	22.86	20.15	NA	17.54	11.59	16.30	4.76	10.46	5.70
N	alternative_acceptor		chr11	+	chr11:117864126-117864402;chr11:117864126-117864476	chr11:117864126-117864713		chr11:117864403-117864476;chr11:117864477-117864713	chr11:117864476-117864477;chr11:117864713-117864714		99.48	86.96	98.58	NA	91.67	NA	100.00	99.84	100.00	100.00	100.00	100.00	100.00	100.00	100.00	100.00	100.00	100.00	NA	99.55	90.91	100.00	98.55	99.20	96.43	98.96	98.98	100.00	100.00	100.00	99.08	98.54	40.00	99.46	99.18	99.30	96.43	99.52	3.08
K	intron_retention	ATP13A2	chr1	-	chr1:17313128-17313299				chr1:17313127-17313128;chr1:17313299-17313300		5.41	7.41	0.00	NA	7.69	NA	0.00	1.19	0.00	NA	0.00	NA	0.00	1.74	0.00	NA	0.00	NA	11.54	6.67	5.88	NA	5.88	NA	8.33	4.38	6.67	NA	6.67	NA	5.71	NA	6.25	NA	0.00	NA	6.83	4.89	-1.94
K	cassette	NQO1	chr16	-	chr16:69745185-69752025;chr16:69747033-69752025	chr16:69745185-69748866,chr16:69747033-69748866;chr16:69748981-69752025		chr16:69748867-69748980			92.31	84.76	96.15	89.00	92.00	83.87	93.44	96.15	91.18	92.86	94.25	89.19	78.89	78.43	71.93	84.34	83.92	83.12	87.06	100.00	88.76	95.17	91.13	91.06	82.14	83.33	100.00	92.93	93.62	91.04	86.15	86.67	84.62	90.70	91.82	90.22	84.69	89.23	4.54
K	intron_retention	RPL8	chr8	-	chr8:146016693-146017234				chr8:146016692-146016693;chr8:146017234-146017235		94.37	96.95	95.71	98.10	97.11	96.51	95.05	97.56	95.65	97.12	92.91	92.95	96.19	100.00	100.00	96.39	93.43	93.33	95.92	90.79	94.79	91.22	95.28	96.97	95.51	92.86	100.00	96.73	96.14	95.98	96.74	95.20	95.56	97.69	97.66	97.78	95.74	95.56	-0.19
N	alternative_donor	PIK3R5	chr17	-	chr17:8809055-8812390	chr17:8809055-8809720		chr17:8809721-8812390	chr17:8812390-8812391		0.00	5.26	0.00	NA	NA	NA	0.00	0.00	0.00	0.00	0.00	0.00	0.00	0.00	0.00	0.00	0.00	0.00	NA	0.00	NA	0.00	0.00	0.00	5.88	0.00	0.00	0.00	0.00	0.00	0.00	0.00	NA	1.18	0.64	0.00	2.63	0.00	-2.63
K	alternative_last_exon	STX4	chr16	+	chr16:31051140-31051239,chr16:31051140-31051248;chr16:31051140-31053211	chr16:31051140-31051232	chr16:31053212-31053348	chr16:31051233-31051489			97.74	99.23	98.96	99.58	99.46	99.06	100.00	97.62	98.63	100.00	100.00	100.00	98.18	98.57	98.57	99.25	98.68	100.00	98.08	97.14	97.93	97.09	97.73	98.71	98.62	96.36	96.94	97.30	95.94	97.73	93.64	97.79	96.12	98.33	97.45	97.29	98.40	97.38	-1.02
K	intron_retention	PNKP	chr19	-	chr19:50365363-50365441				chr19:50365362-50365363;chr19:50365441-50365442		3.45	0.00	0.00	0.00	3.33	0.00	0.00	0.00	0.00	NA	0.00	0.00	0.00	0.00	7.69	0.00	0.00	0.00	0.00	5.00	0.00	NA	4.35	NA	0.00	0.00	3.45	NA	0.00	0.00	0.00	3.23	2.17	0.00	0.00	0.00	0.00	0.00	0.00
K	intron_retention		chr6	-	chr6:33384747-33384873				chr6:33384746-33384747;chr6:33384873-33384874		0.00	1.92	4.00	0.00	1.17	0.46	0.00	0.00	0.00	0.00	0.00	0.00	0.00	0.00	0.00	0.00	0.00	0.00	1.34	0.00	1.75	4.44	0.89	0.00	0.77	0.00	2.27	0.00	0.00	0.00	7.41	10.34	2.37	0.00	2.70	0.00	1.06	0.00	-1.06
N	alternative_acceptor	SRSF11	chr1	+	chr1:70716187-70716293;chr1:70716187-70716262	chr1:70716187-70716290		chr1:70716263-70716290;chr1:70716291-70716293	chr1:70716290-70716291;chr1:70716293-70716294		37.14	33.33	33.33	50.00	50.00	NA	47.83	53.66	41.27	53.66	46.43	46.67	35.09	42.86	45.33	51.52	50.00	56.14	NA	37.50	35.00	40.32	36.36	42.19	30.77	51.72	43.86	52.50	45.24	51.43	36.59	38.75	NA	41.05	39.68	38.93	34.21	40.18	5.97
K	intron_retention		chr1	+	chr1:113241101-113241336				chr1:113241100-113241101;chr1:113241336-113241337		15.75	3.45	18.37	NA	12.50	9.68	0.00	6.34	3.33	NA	5.00	10.34	3.57	4.64	6.35	9.52	0.00	10.34	0.00	9.46	7.69	NA	10.00	20.93	13.33	17.27	13.64	20.83	20.00	13.33	11.92	14.29	NA	25.00	9.52	26.21	3.45	10.69	7.24
N	jcn_only_AA	LYL1	chr19	-	chr19:13213253-13213344;chr19:13211863-13213344	chr19:13212010-13213344		chr19:13211863-13212009;chr19:13212010-13213252	chr19:13211862-13211863;chr19:13212009-13212010		92.00	96.20	83.33	NA	90.00	NA	78.72	92.31	NA	NA	82.05	NA	92.00	89.47	NA	NA	90.91	NA	87.88	80.00	80.00	NA	93.18	NA	93.75	100.00	93.75	NA	81.58	NA	NA	82.35	83.72	NA	95.45	NA	89.94	92.00	2.06
N	alternative_acceptor	TMEM176A	chr7	+	chr7:150500545-150500680;chr7:150500545-150500707;chr7:150500545-150500811	chr7:150500545-150500750		chr7:150500681-150500707;chr7:150500708-150500750;chr7:150500751-150500811	chr7:150500707-150500708;chr7:150500750-150500751;chr7:150500811-150500812		0.00	5.88	0.00	NA	NA	NA	1.80	2.86	1.20	0.00	3.17	4.55	0.00	0.00	0.00	0.00	0.00	0.00	0.00	0.00	0.00	0.00	0.00	0.00	0.00	1.21	1.70	1.71	1.38	0.00	0.00	0.79	0.00	0.00	2.30	0.00	0.00	0.00	0.00
K	cassette	HSD17B10	chrX	-	chrX:53458543-53458935	chrX:53458543-53458745;chrX:53458855-53458935		chrX:53458746-53458854		chrX:53458211-53458542;chrX:53458936-53459064	80.95	83.87	86.96	91.43	92.41	93.65	100.00	100.00	100.00	100.00	100.00	100.00	100.00	100.00	100.00	100.00	98.46	100.00	87.83	85.71	94.64	89.74	90.62	100.00	90.74	NA	88.46	92.86	100.00	95.45	80.00	76.67	81.05	94.44	90.57	92.45	89.28	85.71	-3.58
N	cassette	RP11-196G11.1,VKORC1	chr16	-	chr16:31102664-31105877;chr16:31099148-31105877	chr16:31102664-31104632,chr16:31099148-31104632;chr16:31104743-31105877		chr16:31104633-31104742			85.57	80.54	75.56	78.33	80.36	80.00	92.86	91.57	93.07	92.41	91.82	95.83	89.02	98.04	87.88	91.15	90.79	93.90	83.48	90.91	83.49	90.79	90.35	96.10	75.00	95.35	82.00	91.04	89.09	93.90	82.61	76.67	76.56	85.56	86.17	88.28	82.01	91.24	9.23
K	intron_retention	TSPAN33	chr7	+	chr7:128807402-128807613				chr7:128807401-128807402;chr7:128807613-128807614		4.35	2.74	13.68	6.06	9.09	7.84	5.26	3.08	5.97	8.21	2.33	4.31	4.05	3.77	7.69	10.11	8.77	3.53	12.50	17.14	6.19	6.25	12.28	13.89	0.00	10.53	12.64	9.09	9.52	8.06	7.50	10.14	0.00	0.00	14.29	14.17	3.40	5.92	2.53
K	intron_retention		chr20	-	chr20:3672850-3673167				chr20:3672849-3672850;chr20:3673167-3673168		4.95	8.16	2.63	10.00	0.00	4.76	0.00	0.57	0.18	0.00	0.00	0.94	0.76	0.80	1.58	3.70	0.00	2.44	7.69	3.87	0.00	4.76	0.00	5.77	7.69	3.02	2.02	8.33	3.08	2.70	1.72	3.66	0.00	11.11	0.00	6.69	4.23	2.37	-1.86
K	jcn_only_AD	LENG8	chr19	+	chr19:54960489-54962466;chr19:54960485-54962466	chr19:54960923-54962466		chr19:54960485-54960488;chr19:54960489-54960922	chr19:54960484-54960485;chr19:54960488-54960489		7.14	0.00	5.77	NA	NA	NA	0.00	0.00	0.00	0.00	0.00	NA	0.00	8.57	6.82	2.38	6.90	NA	NA	0.00	NA	0.00	0.00	0.00	0.00	0.00	0.00	0.00	0.00	NA	NA	0.00	NA	0.00	0.00	0.00	0.00	0.00	0.00
N	jcn_only_AA	EPB41L3	chr18	-	chr18:5419931-5423376;chr18:5419925-5423376	chr18:5419877-5423376		chr18:5419877-5419924;chr18:5419925-5419930	chr18:5419876-5419877;chr18:5419924-5419925		7.48	0.00	4.42	0.00	10.00	NA	8.67	4.99	4.26	7.24	8.70	6.70	5.05	5.13	6.95	8.53	5.26	6.52	NA	5.09	0.00	6.76	3.62	4.96	0.00	4.51	4.97	7.81	6.17	4.08	6.67	5.78	NA	7.69	5.41	6.61	2.52	5.11	2.58
K	alternative_acceptor	DGCR14	chr22	-	chr22:19125831-19126671	chr22:19125993-19126671		chr22:19125831-19125992	chr22:19125830-19125831		6.25	16.67	9.09	0.00	0.00	6.25	0.00	0.00	0.00	0.00	0.00	NA	0.00	0.00	0.00	0.00	0.00	0.00	NA	6.67	11.76	6.25	0.00	5.26	NA	0.00	9.09	NA	0.00	0.00	9.09	5.56	0.00	3.85	0.00	6.45	0.00	3.12	3.12
K	alternative_last_exon	BTN2A1	chr6	+	chr6:26466317-26468226,chr6:26466317-26468525,chr6:26466317-26476388;chr6:26466317-26476349	chr6:26466317-26468175,chr6:26466317-26467946	chr6:26476350-26476849	chr6:26468176-26469865			99.15	87.32	97.79	93.10	91.30	96.77	95.83	100.00	98.90	100.00	100.00	96.30	97.22	100.00	100.00	96.08	95.74	100.00	91.67	100.00	97.87	100.00	98.36	96.49	73.68	99.04	98.32	98.33	94.83	98.88	96.46	98.09	89.36	98.51	98.39	99.12	90.52	99.58	9.06
K	jcn_only_AA	HGS	chr17	+	chr17:79663560-79669028	chr17:79663560-79663636		chr17:79663637-79669028	chr17:79669028-79669029		88.71	60.29	94.00	70.83	83.33	24.44	94.12	96.20	96.15	100.00	93.88	97.37	96.00	100.00	95.79	99.25	100.00	96.77	32.08	90.11	68.42	87.50	88.43	93.48	35.71	93.06	91.43	91.35	89.90	88.17	84.11	88.41	38.36	93.81	92.41	100.00	49.33	91.59	42.26
K	intron_retention		chr22	-	chr22:50943583-50943657				chr22:50943582-50943583;chr22:50943657-50943658		5.56	8.57	13.04	9.09	11.54	NA	0.00	0.00	1.67	0.00	0.00	0.00	0.00	1.15	2.00	0.00	0.00	0.00	7.14	9.43	9.38	12.00	13.64	9.68	9.09	8.82	9.76	7.14	6.98	3.33	12.82	16.13	7.14	10.00	8.11	5.88	7.14	7.19	0.05
N	alternative_acceptor	PHC2	chr1	-	chr1:33790621-33794470;chr1:33793054-33794470;chr1:33791751-33794470	chr1:33793029-33794470		chr1:33790621-33791750;chr1:33791751-33793028;chr1:33793029-33793053	chr1:33790620-33790621;chr1:33791750-33791751;chr1:33793028-33793029		4.19	0.00	8.23	0.00	0.00	NA	0.00	1.30	1.06	1.27	1.32	0.00	1.33	1.06	1.54	0.00	0.60	0.00	0.00	4.40	0.00	3.33	4.14	4.35	NA	5.13	5.78	2.70	1.82	0.00	2.94	3.85	0.00	3.08	3.67	6.25	0.00	3.57	3.57
K	alternative_acceptor	LTBR	chr12	+	chr12:6493851-6494202	chr12:6493851-6494187		chr12:6494188-6494202	chr12:6494202-6494203		81.25	81.25	82.35	NA	90.91	NA	85.71	84.44	87.69	76.09	80.00	93.33	85.14	86.08	88.89	83.33	84.78	80.00	NA	80.43	88.24	80.95	89.36	85.00	100.00	82.76	89.09	76.19	79.31	75.00	91.30	81.48	NA	60.71	75.68	77.50	85.42	83.60	-1.83
N	coord_cassette	STAC3	chr12	-	chr12:57638749-57642488	chr12:57638749-57640586;chr12:57640685-57641908;chr12:57641982-57642488		chr12:57640587-57640684;chr12:57641909-57641981			100.00	100.00	100.00	NA	100.00	NA	100.00	100.00	100.00	100.00	100.00	100.00	100.00	100.00	100.00	100.00	100.00	100.00	96.30	100.00	100.00	NA	100.00	100.00	90.00	100.00	100.00	100.00	97.06	94.44	100.00	100.00	100.00	100.00	96.15	100.00	100.00	100.00	0.00
N	jcn_only_AD	ZNF330	chr4	+	chr4:142142209-142143519;chr4:142142241-142143519;chr4:142118096-142143519;chr4:142142263-142143519;chr4:142142171-142143519	chr4:142142232-142143519		chr4:142118096-142142170;chr4:142142171-142142208;chr4:142142209-142142231;chr4:142142232-142142240;chr4:142142241-142142262	chr4:142118095-142118096;chr4:142142170-142142171;chr4:142142208-142142209;chr4:142142231-142142232;chr4:142142240-142142241		0.00	0.00	0.00	8.33	0.00	12.50	6.90	0.00	0.00	3.75	4.95	0.00	3.00	0.00	0.00	5.33	7.37	2.86	7.69	0.00	7.14	7.69	1.85	9.52	0.00	5.56	4.35	0.00	0.00	0.00	0.00	0.00	0.00	0.00	4.76	3.23	1.50	0.00	-1.50
N	alternative_last_exon	CTC-429P9.4,CTD-3222D19.2,MED26	chr19	-	chr19:16682394-16689145	chr19:16688494-16689145	chr19:16682323-16682393	chr19:16685730-16688493			100.00	100.00	100.00	NA	100.00	100.00	100.00	100.00	100.00	90.91	100.00	100.00	91.67	NA	90.91	100.00	100.00	100.00	100.00	100.00	100.00	100.00	100.00	100.00	NA	100.00	100.00	NA	100.00	NA	100.00	100.00	100.00	100.00	100.00	100.00	100.00	100.00	0.00
N	jcn_only_AA	C14orf119	chr14	+	chr14:23564829-23566850;chr14:23564829-23566978	chr14:23564829-23566866		chr14:23566851-23566866;chr14:23566867-23566978	chr14:23566866-23566867;chr14:23566978-23566979		100.00	100.00	100.00	100.00	100.00	NA	100.00	98.57	100.00	97.01	100.00	100.00	98.04	100.00	100.00	98.72	100.00	100.00	100.00	98.78	95.65	100.00	96.80	91.84	100.00	100.00	100.00	95.65	98.02	100.00	96.92	100.00	100.00	98.33	95.52	98.11	100.00	99.39	-0.61
K	cassette	DDAH2	chr6	-	chr6:31696070-31696422	chr6:31696070-31696227;chr6:31696302-31696422		chr6:31696228-31696301			99.03	95.06	90.00	100.00	93.27	100.00	100.00	100.00	100.00	100.00	100.00	100.00	100.00	99.35	100.00	100.00	100.00	100.00	100.00	97.03	100.00	100.00	96.00	92.31	100.00	96.63	90.54	100.00	97.46	100.00	97.10	96.08	97.37	96.61	95.77	100.00	100.00	98.06	-1.94
N	jcn_only_AD	TBC1D2,TSC1	chr9	-	chr9:100973126-100975389	chr9:100973126-100973388		chr9:100973389-100975389	chr9:100975389-100975390		0.00	NA	0.00	NA	0.00	NA	0.00	0.00	0.00	0.00	0.00	NA	2.27	0.00	0.00	0.00	0.00	NA	NA	0.00	0.00	0.00	0.00	NA	0.00	0.00	0.00	0.00	0.00	NA	0.00	0.00	0.00	0.00	0.00	6.25	0.00	0.00	0.00
K	intron_retention	DDX3X	chrX	+	chrX:41206705-41206892				chrX:41206704-41206705;chrX:41206892-41206893		5.03	0.00	4.43	0.00	0.00	2.22	0.00	0.58	0.00	0.00	0.00	0.34	0.00	0.00	0.71	0.40	0.00	0.00	0.00	4.31	1.49	5.32	2.88	5.45	0.00	3.05	4.03	2.63	0.00	0.97	3.04	4.93	2.13	3.78	4.39	4.57	0.00	3.04	3.04
N	cassette	COMMD4	chr15	+	chr15:75631686-75632305;chr15:75631446-75632305	chr15:75631686-75632042,chr15:75631446-75632042;chr15:75632220-75632305		chr15:75632043-75632219			93.18	95.50	94.23	87.14	89.25	88.65	95.24	94.29	93.33	93.02	94.52	94.59	96.43	95.92	95.24	89.06	90.09	93.33	92.56	96.97	95.12	84.00	87.37	95.45	92.91	98.25	93.33	88.89	93.22	92.54	91.43	91.30	93.99	89.13	88.61	90.91	94.61	95.11	0.49
K	intron_retention	PARP4	chr13	-	chr13:25005615-25008532				chr13:25005614-25005615;chr13:25008532-25008533		2.11	1.23	7.27	0.00	3.85	0.00	0.00	0.00	0.00	0.00	0.00	0.00	0.00	0.00	0.00	0.00	0.00	3.23	2.56	0.00	1.64	4.76	1.28	2.56	8.33	5.10	3.33	0.00	0.00	3.08	0.00	2.99	0.00	6.25	3.57	3.09	0.61	0.00	-0.61
K	intron_retention		chr19	+	chr19:5667176-5667363				chr19:5667175-5667176;chr19:5667363-5667364		5.88	3.70	6.67	6.00	3.57	0.00	NA	NA	NA	0.00	0.00	NA	0.00	NA	0.00	0.00	0.00	NA	5.75	3.12	5.26	5.26	5.88	4.55	0.00	7.69	4.26	12.50	0.00	7.14	7.58	5.00	6.78	4.00	4.55	11.63	3.70	6.73	3.03
N	jcn_only_AD	DENND3	chr8	+	chr8:142190954-142195237	chr8:142192587-142195237		chr8:142190954-142192586	chr8:142190953-142190954		7.69	0.00	7.69	0.00	NA	8.00	0.00	0.00	0.00	0.00	NA	0.00	0.00	0.00	0.00	NA	NA	0.00	0.00	3.03	0.00	NA	0.00	0.00	NA	9.09	3.23	0.00	NA	0.00	11.76	13.73	NA	13.33	0.00	16.67	0.00	5.36	5.36
N	alternative_acceptor	GGA1	chr22	+	chr22:38026178-38026913;chr22:38026178-38026909	chr22:38026178-38026919		chr22:38026910-38026913;chr22:38026914-38026919	chr22:38026913-38026914;chr22:38026919-38026920		6.25	0.00	0.00	NA	0.00	NA	0.00	NA	NA	0.00	4.17	NA	6.25	0.00	NA	0.00	0.00	NA	NA	3.23	7.14	0.00	0.00	NA	NA	0.00	5.26	0.00	6.45	NA	0.00	3.45	0.00	0.00	0.00	7.14	0.00	0.00	0.00
K	intron_retention	CPSF3L	chr1	-	chr1:1249302-1249680				chr1:1249301-1249302;chr1:1249680-1249681		2.56	6.52	17.65	14.29	19.23	7.69	0.00	0.00	4.55	0.00	3.33	0.00	11.11	NA	6.90	6.90	6.67	0.00	17.65	8.70	3.70	13.64	26.67	25.00	21.43	10.53	17.65	9.52	16.67	11.76	24.14	15.79	9.52	23.08	15.62	15.15	10.31	8.70	-1.62
K	intron_retention		chr8	+	chr8:22475292-22475861				chr8:22475291-22475292;chr8:22475861-22475862		1.61	0.00	5.97	0.00	0.00	NA	0.00	0.00	0.00	4.55	0.00	0.00	0.00	0.00	0.00	0.00	0.00	0.00	0.00	1.79	0.00	0.00	0.00	0.00	0.00	6.45	1.92	0.00	1.85	0.00	1.92	1.33	0.00	0.00	1.82	1.61	0.00	1.70	1.70
K	alternative_last_exon	FGFR1OP2	chr12	+	chr12:27110677-27116274	chr12:27110677-27113447	chr12:27116275-27116388	chr12:27113448-27113779			80.00	100.00	63.41	100.00	98.15	100.00	86.67	90.91	71.05	92.00	89.74	95.00	92.50	93.48	81.82	92.68	94.29	82.61	100.00	72.41	88.24	78.26	90.70	84.00	100.00	84.09	68.29	91.30	97.44	100.00	68.57	68.75	98.15	84.09	89.36	87.80	99.08	82.05	-17.03
N	alternative_acceptor	SUGP2	chr19	-	chr19:19102552-19104446;chr19:19102350-19104446	chr19:19101959-19104446		chr19:19101959-19102349;chr19:19102350-19102551	chr19:19101958-19101959;chr19:19102349-19102350		17.39	43.43	32.43	46.34	48.53	41.18	NA	NA	NA	NA	NA	NA	31.25	NA	25.00	NA	NA	NA	36.00	21.43	39.58	43.48	40.43	41.67	48.39	28.57	46.15	42.86	40.43	35.29	52.38	36.36	53.52	51.52	50.00	44.00	43.43	25.00	-18.43
N	alternative_acceptor	CCDC82	chr11	-	chr11:96086879-96092156	chr11:96091784-96092156		chr11:96086879-96091783	chr11:96086878-96086879		4.26	0.00	5.33	0.00	0.00	0.00	0.00	6.38	6.67	NA	9.09	NA	5.26	11.11	7.27	4.35	8.33	NA	0.00	3.85	0.00	4.17	2.78	2.70	0.00	7.69	4.44	4.00	0.00	0.00	1.41	2.86	0.00	4.65	2.94	6.38	0.00	5.32	5.32
N	cassette	CCM2	chr7	+	chr7:45078026-45109424;chr7:45078026-45112324;chr7:45078026-45108041	chr7:45078026-45104061;chr7:45104246-45109424,chr7:45104246-45112324,chr7:45104246-45108041		chr7:45104062-45104245			96.77	100.00	98.92	100.00	100.00	100.00	97.87	100.00	96.40	100.00	100.00	100.00	96.08	100.00	97.50	100.00	97.44	97.06	96.15	98.15	96.83	92.11	100.00	100.00	100.00	97.37	95.05	100.00	97.14	100.00	100.00	100.00	100.00	100.00	98.15	98.53	98.94	99.08	0.14
K	cassette	LILRA5	chr19	-	chr19:54823419-54823806	chr19:54823419-54823604;chr19:54823641-54823806		chr19:54823605-54823640			96.43	100.00	100.00	NA	100.00	NA	100.00	98.88	98.46	100.00	100.00	98.71	100.00	97.34	96.77	100.00	100.00	96.60	100.00	93.82	92.11	NA	81.25	89.74	NA	97.09	86.49	95.35	100.00	95.50	92.66	88.72	100.00	91.89	90.32	88.44	100.00	96.76	-3.24
K	intron_retention	IFT20	chr17	-	chr17:26656303-26657468				chr17:26656302-26656303;chr17:26657468-26657469		4.76	5.00	10.34	0.00	0.00	NA	0.00	0.00	4.17	0.00	0.00	0.00	2.50	0.00	0.00	0.00	0.00	NA	0.00	0.00	0.00	0.00	0.00	18.18	4.76	0.00	11.43	0.00	4.88	0.00	0.00	3.57	0.00	5.88	3.70	6.45	1.25	0.00	-1.25
N	alternative_acceptor	DUS1L	chr17	-	chr17:80016695-80017823	chr17:80016907-80017823		chr17:80016695-80016906	chr17:80016694-80016695		3.23	6.82	4.76	5.26	7.87	5.56	0.00	0.00	0.00	0.00	1.43	0.00	1.33	0.00	2.13	0.00	0.00	0.00	5.36	3.70	4.44	6.45	4.76	14.29	4.84	0.00	9.52	0.00	3.23	4.65	16.67	5.00	4.30	5.56	2.22	4.76	4.57	1.61	-2.96
N	alternative_donor	ARPC2	chr2	+	chr2:219081978-219090642;chr2:219085422-219090642	chr2:219082268-219090642		chr2:219081978-219082267;chr2:219082268-219085421	chr2:219081977-219081978;chr2:219082267-219082268		91.06	96.92	89.62	90.91	96.72	NA	98.51	99.12	100.00	98.08	99.71	100.00	99.21	99.43	98.59	99.67	99.77	98.72	91.67	93.60	92.96	92.74	93.95	89.47	90.91	95.12	93.89	96.61	96.71	95.29	93.62	90.44	96.30	87.50	91.96	90.50	96.61	94.37	-2.24
K	intron_retention		chr1	+	chr1:36641923-36642018				chr1:36641922-36641923;chr1:36642018-36642019		61.63	77.50	69.39	76.92	87.88	NA	60.61	64.86	58.33	62.71	58.57	40.00	59.09	67.07	63.83	64.00	57.75	32.14	76.47	67.21	69.05	80.00	79.31	60.87	77.78	50.48	73.33	72.34	88.00	66.67	62.07	59.26	69.23	67.09	76.54	59.65	72.85	63.47	-9.38
K	intron_retention	MFSD10	chr4	-	chr4:2932878-2932953				chr4:2932877-2932878;chr4:2932953-2932954		3.33	7.27	10.00	9.76	6.38	5.41	0.00	0.00	0.00	0.00	0.00	0.00	0.00	0.00	2.86	0.00	0.00	0.00	4.00	0.00	5.17	6.25	7.41	8.00	0.00	0.00	3.57	0.00	4.44	0.00	6.25	0.00	6.25	13.04	0.00	0.00	2.00	0.00	-2.00
K	intron_retention	PIGT	chr20	+	chr20:44050224-44052855				chr20:44050223-44050224;chr20:44052855-44052856		4.17	5.00	4.48	2.86	2.68	0.00	0.72	0.00	0.00	0.00	0.00	0.00	0.00	0.00	0.00	0.00	0.81	0.00	5.56	6.12	6.90	1.61	7.48	1.56	13.04	1.82	0.00	2.90	1.82	1.30	4.29	6.19	9.38	3.66	5.21	1.99	5.28	3.00	-2.28
N	jcn_only_AA	MADD	chr11	+	chr11:47336879-47343361;chr11:47336879-47345221	chr11:47336879-47345091		chr11:47343362-47345091;chr11:47345092-47345221	chr11:47345091-47345092;chr11:47345221-47345222		0.00	0.00	0.00	NA	0.00	NA	0.00	0.00	0.00	0.00	0.00	NA	0.00	0.00	0.00	0.00	0.00	NA	NA	0.00	0.00	0.00	0.00	9.09	0.00	0.93	0.00	0.00	0.00	NA	0.00	0.00	0.00	0.00	0.00	0.00	0.00	0.00	0.00
K	intron_retention	MXD3	chr5	-	chr5:176730322-176730411				chr5:176730321-176730322;chr5:176730411-176730412		90.79	75.68	83.10	NA	90.91	100.00	96.00	92.98	94.34	100.00	100.00	100.00	86.36	92.86	95.24	NA	89.47	81.82	94.74	87.76	92.45	NA	88.46	84.62	100.00	89.58	86.08	100.00	95.83	92.31	90.32	87.50	82.61	83.33	100.00	85.00	90.55	90.56	0.01
K	intron_retention		chr16	-	chr16:4409623-4410278				chr16:4409622-4409623;chr16:4410278-4410279		4.49	16.36	11.63	0.00	3.70	0.00	0.00	0.00	0.00	0.00	0.00	0.00	0.00	0.00	0.00	0.00	0.00	0.00	5.71	3.28	3.23	3.12	3.26	3.70	14.75	3.37	1.79	1.92	1.03	0.00	2.70	11.11	6.25	0.00	1.67	4.05	5.98	2.99	-2.99
K	intron_retention	SDR39U1	chr14	-	chr14:24909615-24909988				chr14:24909614-24909615;chr14:24909988-24909989		88.68	89.09	92.98	90.00	94.12	100.00	96.97	100.00	100.00	94.74	95.00	100.00	91.67	100.00	100.00	88.46	94.12	100.00	100.00	96.88	94.44	100.00	93.62	100.00	100.00	90.62	100.00	96.55	100.00	97.73	96.15	93.55	100.00	89.29	100.00	100.00	98.48	96.52	-1.97
K	intron_retention	MIF4GD	chr17	-	chr17:73263712-73263826				chr17:73263711-73263712;chr17:73263826-73263827		0.00	8.00	5.00	NA	9.68	NA	0.00	0.00	0.00	0.00	0.00	NA	0.00	0.00	0.00	0.00	0.00	NA	0.00	0.00	0.00	NA	7.14	NA	0.00	0.00	0.00	0.00	2.13	NA	NA	0.00	0.00	0.00	8.33	0.00	0.00	0.00	0.00
K	alternative_last_exon	RPL24	chr3	-	chr3:101401354-101401614;chr3:101400060-101401614	chr3:101401337-101401614	chr3:101399936-101400059	chr3:101400886-101401336			93.90	96.39	96.46	97.45	97.58	97.01	99.43	100.00	99.04	95.08	98.50	96.94	98.44	95.12	99.10	97.58	99.14	95.60	96.29	98.41	96.73	97.67	98.44	98.77	95.61	100.00	96.46	98.11	98.05	97.83	93.55	93.85	94.27	97.47	97.81	98.60	96.34	96.77	0.42
N	alternative_acceptor	DDX3X	chrX	+	chrX:41206266-41206570;chrX:41206266-41206567	chrX:41206266-41206564		chrX:41206565-41206567;chrX:41206568-41206570	chrX:41206567-41206568;chrX:41206570-41206571		51.72	40.00	54.95	NA	NA	54.55	65.85	64.38	65.31	66.67	64.18	61.90	63.64	59.42	58.33	57.89	64.47	62.77	NA	53.49	52.38	56.76	58.06	53.42	NA	50.60	52.83	63.89	62.50	61.29	53.33	50.00	41.67	49.43	54.00	51.54	52.66	53.41	0.75
K	alternative_first_exon	C18orf32,RPL17-C18orf32	chr18	-	chr18:47010142-47013121;chr18:47010142-47015728;chr18:47010142-47013576,chr18:47010142-47013412;chr18:47010142-47012802	chr18:47010142-47014869	chr18:47015729-47015920;chr18:47013577-47013601;chr18:47012803-47012983	chr18:47014870-47014936			0.00	0.00	1.79	NA	0.00	NA	0.00	0.00	0.00	0.00	0.00	0.00	0.00	0.00	0.00	0.00	0.00	0.00	NA	0.00	0.00	6.67	0.00	5.00	NA	0.00	0.00	0.00	0.00	0.00	0.00	3.70	9.09	0.00	0.00	6.45	0.00	0.00	0.00
K	cassette	STYXL1	chr7	-	chr7:75625918-75633075	chr7:75625918-75630207;chr7:75630321-75633075		chr7:75630208-75630320			71.74	53.85	71.79	60.53	60.00	61.73	72.73	89.29	90.00	68.42	73.68	84.21	72.00	82.50	78.57	68.75	77.08	80.00	60.94	72.50	78.95	83.33	66.67	82.35	57.36	61.70	59.26	70.59	68.00	82.76	85.71	60.53	60.58	79.17	63.89	70.00	60.76	77.50	16.74
N	alternative_acceptor	CD84	chr1	-	chr1:160519770-160520727	chr1:160520637-160520727		chr1:160519770-160520636	chr1:160519769-160519770		4.55	10.71	4.35	NA	NA	0.00	0.46	0.47	0.00	0.50	0.29	0.42	1.60	0.78	1.45	0.83	0.94	0.72	NA	3.70	5.26	5.88	3.23	2.78	NA	1.54	2.86	0.00	2.63	2.44	NA	0.00	0.00	2.22	3.64	2.22	1.03	1.54	0.51
N	jcn_only_AA	BET1L	chr11	-	chr11:201777-205610;chr11:201226-205610;chr11:205470-205610	chr11:201742-205610		chr11:201226-201741;chr11:201742-201776;chr11:201777-205469	chr11:201225-201226;chr11:201741-201742;chr11:201776-201777		0.00	0.00	0.00	0.00	0.00	0.00	0.00	0.00	0.00	0.00	0.00	0.00	0.00	0.00	0.00	0.00	0.00	18.18	0.00	17.65	0.00	20.00	0.00	0.00	0.00	0.00	3.57	0.00	5.88	0.00	0.00	0.00	8.00	0.00	0.00	0.00	0.00	0.00	0.00
N	cassette	CTSZ	chr20	-	chr20:57570815-57572657;chr20:57569277-57572657	chr20:57569277-57571693,chr20:57570815-57571693;chr20:57571857-57572657		chr20:57571694-57571856			76.51	74.26	79.12	93.27	89.18	91.62	98.47	98.50	98.21	99.11	99.15	99.55	99.77	99.93	99.73	99.77	100.00	99.87	88.24	90.22	98.83	94.94	93.91	95.92	86.42	96.55	93.99	98.11	98.00	98.40	91.72	87.21	87.79	95.59	94.55	95.94	88.02	94.13	6.12
N	cassette	CD151	chr11	+	chr11:833023-836062;chr11:833027-836062	chr11:833023-834529,chr11:833027-834529;chr11:834592-836062		chr11:834530-834591			64.86	72.34	61.40	69.23	57.14	NA	72.60	75.00	60.34	79.61	71.52	80.28	79.49	75.36	69.33	78.77	87.15	85.29	60.00	50.00	65.96	53.85	53.85	48.15	75.00	56.86	53.33	70.91	63.53	70.83	51.85	60.61	45.45	77.27	58.00	64.81	72.47	60.86	-11.61
K	jcn_only_AD	AL136419.6,CHMP4A,RP11-468E2.1	chr14	-	chr14:24679975-24680620	chr14:24679975-24680616		chr14:24680617-24680620	chr14:24680620-24680621		3.00	0.53	2.97	4.41	3.55	4.35	2.38	1.52	1.92	0.00	0.00	0.00	0.00	0.00	1.87	1.49	0.00	0.00	2.48	3.81	2.15	0.00	2.73	2.17	1.69	4.88	4.96	0.00	2.25	2.97	6.93	5.36	4.24	2.94	5.31	5.81	2.04	3.41	1.37
N	alternative_acceptor	TRA2B	chr3	-	chr3:185639908-185641583	chr3:185639915-185641583		chr3:185639908-185639914	chr3:185639907-185639908		93.75	100.00	100.00	100.00	100.00	NA	100.00	100.00	100.00	100.00	100.00	100.00	100.00	100.00	100.00	100.00	100.00	100.00	NA	100.00	100.00	100.00	100.00	100.00	NA	100.00	100.00	100.00	100.00	100.00	93.75	100.00	100.00	100.00	100.00	100.00	100.00	100.00	0.00
K	intron_retention	RABEP2	chr16	-	chr16:28926104-28931106				chr16:28926103-28926104;chr16:28931106-28931107		0.00	7.69	12.50	NA	0.00	NA	0.00	0.00	0.00	NA	0.00	NA	0.00	7.69	0.00	11.76	0.00	NA	0.00	0.00	7.69	NA	0.00	NA	0.00	0.00	11.76	NA	5.26	NA	0.00	4.76	9.09	NA	9.52	11.11	0.00	0.00	0.00
K	alternative_acceptor	SUPT5H	chr19	+	chr19:39936278-39936521;chr19:39936278-39936443	chr19:39936278-39936518		chr19:39936444-39936518;chr19:39936519-39936521	chr19:39936518-39936519;chr19:39936521-39936522		1.92	3.12	3.49	NA	8.33	NA	0.00	1.67	1.10	5.56	3.39	0.00	1.75	1.45	5.05	3.92	4.84	10.81	7.14	2.44	6.25	4.55	1.79	6.90	1.96	2.04	1.69	0.00	3.57	16.00	3.70	6.56	5.88	1.69	5.26	1.41	2.54	1.98	-0.56
K	intron_retention	HCK	chr20	+	chr20:30640290-30642018				chr20:30640289-30640290;chr20:30642018-30642019		21.21	35.29	18.97	17.65	NA	19.30	NA	5.13	0.00	0.00	0.00	9.09	0.00	1.75	4.44	5.41	0.00	5.26	14.29	10.42	9.09	20.00	16.67	28.57	NA	9.09	20.59	20.00	NA	34.29	16.00	22.58	17.65	20.00	7.14	28.57	15.97	9.75	-6.21
K	intron_retention	FNTA	chr8	+	chr8:42940602-42940724				chr8:42940601-42940602;chr8:42940724-42940725		87.76	100.00	100.00	100.00	100.00	100.00	84.13	100.00	100.00	100.00	100.00	83.33	100.00	100.00	100.00	100.00	100.00	100.00	100.00	100.00	100.00	100.00	100.00	100.00	100.00	100.00	93.55	100.00	100.00	100.00	100.00	95.65	100.00	100.00	100.00	100.00	100.00	100.00	0.00
N	alternative_acceptor		chr1	+	chr1:150482659-150482984;chr1:150482659-150482987	chr1:150482659-150483351		chr1:150482985-150482987;chr1:150482988-150483351	chr1:150482987-150482988;chr1:150483351-150483352		96.23	100.00	93.24	100.00	100.00	100.00	99.61	100.00	100.00	100.00	100.00	100.00	99.44	100.00	100.00	100.00	99.47	100.00	100.00	95.18	100.00	98.36	97.06	100.00	100.00	97.03	96.55	100.00	98.41	100.00	100.00	97.53	100.00	98.08	97.44	99.16	100.00	98.52	-1.48
K	alternative_acceptor	FKBP8	chr19	-	chr19:18652782-18654718	chr19:18652806-18654718		chr19:18652782-18652805	chr19:18652781-18652782		100.00	100.00	79.17	NA	100.00	NA	100.00	100.00	100.00	100.00	100.00	82.35	100.00	100.00	94.74	100.00	100.00	100.00	100.00	100.00	100.00	NA	100.00	NA	100.00	94.74	100.00	100.00	100.00	NA	100.00	100.00	84.21	100.00	100.00	100.00	100.00	100.00	0.00
N	alternative_acceptor	MGLL	chr3	-	chr3:127540682-127541926;chr3:127541198-127541926	chr3:127541688-127541926		chr3:127540682-127541197;chr3:127541198-127541687	chr3:127540681-127540682;chr3:127541197-127541198		4.55	10.00	8.00	0.00	0.00	4.35	1.42	2.30	5.41	2.42	1.63	4.11	3.97	4.39	2.38	3.03	1.96	3.94	NA	3.03	0.00	2.78	2.04	2.99	NA	3.95	6.06	0.90	0.97	2.83	2.50	0.00	0.00	2.34	2.40	3.49	2.70	3.49	0.79
K	intron_retention	NAGK	chr2	+	chr2:71300725-71302691				chr2:71300724-71300725;chr2:71302691-71302692		47.83	46.67	64.29	NA	NA	NA	35.29	40.91	NA	NA	NA	NA	36.36	20.00	NA	NA	NA	NA	7.14	57.14	0.00	NA	23.53	NA	75.00	46.43	NA	NA	30.00	23.08	NA	NA	8.33	50.00	60.00	50.00	35.83	46.43	10.60
N	jcn_only_AA	MITD1	chr2	-	chr2:99784176-99786012;chr2:99785896-99786012;chr2:99785934-99786012;chr2:99784311-99786012	chr2:99778132-99786012		chr2:99778132-99784175;chr2:99784176-99784310;chr2:99784311-99785895;chr2:99785896-99785933	chr2:99778131-99778132;chr2:99784175-99784176;chr2:99784310-99784311;chr2:99785895-99785896		6.25	0.00	3.77	10.53	6.56	11.11	9.09	4.55	9.52	8.33	7.69	NA	4.55	13.04	0.00	NA	8.33	NA	4.71	4.35	8.20	6.25	2.50	16.67	0.00	15.38	1.89	5.00	0.00	4.55	4.55	10.77	4.17	0.00	7.69	2.70	4.36	5.40	1.04
K	intron_retention	THEMIS2	chr1	+	chr1:28203240-28211805				chr1:28203239-28203240;chr1:28211805-28211806		16.84	20.29	15.92	NA	15.15	NA	5.00	14.29	5.33	NA	5.56	9.09	11.76	20.00	27.27	NA	NA	NA	13.33	13.87	9.84	NA	17.65	64.29	NA	16.03	10.58	38.89	17.24	52.38	12.50	14.29	14.29	46.15	18.52	44.83	13.33	15.16	1.83
K	intron_retention		chr20	-	chr20:48741717-48744511				chr20:48741716-48741717;chr20:48744511-48744512		5.00	0.00	6.45	0.00	3.57	NA	2.22	2.82	1.83	2.08	4.17	7.69	0.00	1.75	2.22	2.44	7.27	3.85	20.00	9.68	7.50	6.25	3.70	4.00	NA	1.18	2.22	0.00	6.52	0.00	4.76	3.77	6.25	0.00	5.77	6.12	2.22	3.79	1.57
K	intron_retention		chr15	+	chr15:77322923-77323520				chr15:77322922-77322923;chr15:77323520-77323521		5.88	0.00	10.00	0.00	0.00	0.00	0.00	NA	0.00	0.00	0.00	NA	0.00	NA	0.00	NA	0.00	NA	0.00	0.00	1.47	NA	2.04	0.00	1.36	0.00	2.38	NA	4.76	NA	8.33	2.27	0.00	0.00	0.00	0.00	0.00	2.94	2.94
N	jcn_only_AA		chr17	+	chr17:16330192-16330765	chr17:16330192-16330762		chr17:16330763-16330765	chr17:16330765-16330766		97.78	NA	100.00	NA	100.00	NA	94.06	91.58	94.44	90.00	93.07	88.57	94.59	93.97	93.02	91.07	93.67	92.31	90.00	91.49	90.62	100.00	94.59	96.67	100.00	96.92	93.75	92.86	94.44	100.00	93.75	100.00	100.00	97.50	95.65	92.98	94.59	93.86	-0.73
N	alternative_acceptor	SIRT7	chr17	-	chr17:79872407-79872479;chr17:79872333-79872479	chr17:79872381-79872479		chr17:79872333-79872380;chr17:79872381-79872406	chr17:79872332-79872333;chr17:79872380-79872381		7.32	13.33	4.55	6.67	13.79	NA	0.00	0.00	0.00	0.00	0.00	NA	14.29	NA	0.00	0.00	0.00	NA	15.79	8.00	9.52	10.00	8.70	9.52	14.29	3.45	15.38	NA	12.50	0.00	11.43	11.11	22.86	10.53	13.79	14.81	14.29	7.32	-6.97
K	cassette	MRPS18C	chr4	+	chr4:84378112-84380892;chr4:84378112-84382125	chr4:84378112-84379498;chr4:84379583-84382125,chr4:84379583-84380892		chr4:84379499-84379582			78.57	60.76	81.36	69.44	82.81	81.08	63.64	83.33	88.89	81.08	85.71	73.33	81.03	77.94	88.52	83.33	81.67	74.19	62.75	84.21	68.54	85.19	80.70	81.48	50.00	80.23	88.89	78.57	85.71	85.11	72.00	81.54	60.34	68.42	74.14	76.27	61.75	79.40	17.65
N	cassette	PCK2	chr14	+	chr14:24572100-24572718;chr14:24572100-24573050	chr14:24572100-24572368;chr14:24572465-24573050,chr14:24572465-24572718		chr14:24572369-24572464			86.96	94.44	76.92	70.00	89.66	NA	92.65	91.09	93.33	81.48	85.42	87.10	89.72	87.61	86.27	82.14	76.79	83.33	89.13	85.26	88.10	NA	79.41	NA	90.00	88.52	85.00	NA	82.50	91.67	95.77	92.31	90.48	89.47	75.76	85.19	90.24	88.06	-2.18
N	alternative_donor	HCK	chr20	+	chr20:30640290-30642018	chr20:30640982-30642018		chr20:30640290-30640981	chr20:30640289-30640290		16.13	8.33	14.55	3.45	NA	4.17	NA	5.13	3.33	0.00	0.00	4.76	0.00	3.45	4.44	5.41	0.00	5.26	7.69	2.27	4.76	20.00	9.09	25.00	NA	3.23	12.90	7.69	NA	14.81	4.55	11.11	0.00	20.00	7.14	28.57	3.85	4.00	0.15
K	intron_retention	SLC2A4RG	chr20	+	chr20:62373410-62373482				chr20:62373409-62373410;chr20:62373482-62373483		7.14	0.00	0.00	NA	0.00	NA	0.00	0.00	0.00	0.00	0.00	0.00	0.00	0.00	0.00	0.00	0.00	0.00	0.00	13.33	NA	NA	4.76	NA	0.00	0.00	6.25	0.00	0.00	NA	10.00	0.00	NA	0.00	0.00	0.00	0.00	3.57	3.57
N	alternative_acceptor	PPP6R1	chr19	-	chr19:55752745-55752844	chr19:55752760-55752844		chr19:55752745-55752759	chr19:55752744-55752745		87.80	91.67	92.68	NA	NA	NA	100.00	100.00	100.00	100.00	100.00	NA	100.00	100.00	100.00	100.00	100.00	100.00	NA	86.67	90.00	NA	100.00	NA	100.00	100.00	100.00	NA	100.00	NA	82.35	87.10	NA	85.71	88.24	94.44	100.00	93.90	-6.10
K	cassette	CCND3	chr6	-	chr6:41903846-41904972	chr6:41903846-41904296;chr6:41904434-41904972		chr6:41904297-41904433			97.85	100.00	97.71	NA	86.67	NA	96.55	97.89	100.00	100.00	100.00	93.33	99.16	97.74	97.62	87.80	100.00	92.86	NA	100.00	100.00	NA	86.67	NA	NA	100.00	95.06	NA	91.30	100.00	100.00	94.44	100.00	100.00	100.00	100.00	99.58	98.94	-0.64
K	intron_retention	GDI1	chrX	+	chrX:153668854-153669442				chrX:153668853-153668854;chrX:153669442-153669443		7.08	6.25	6.04	0.00	5.17	NA	1.52	0.00	0.00	0.00	1.10	0.00	2.38	0.77	1.63	0.93	2.41	0.00	10.53	5.36	4.08	4.82	6.58	5.32	NA	4.83	10.07	3.41	4.40	0.00	8.45	8.55	11.76	5.51	7.32	6.85	6.25	5.10	-1.15
N	alternative_acceptor	ZNF276	chr16	+	chr16:89804314-89804405;chr16:89804314-89804414;chr16:89804314-89804383	chr16:89804314-89805599		chr16:89804384-89804405;chr16:89804406-89804414;chr16:89804415-89805599	chr16:89804405-89804406;chr16:89804414-89804415;chr16:89805599-89805600		0.00	0.00	8.00	0.00	11.76	0.00	NA	NA	NA	NA	NA	NA	NA	NA	NA	NA	NA	NA	0.00	9.52	0.00	0.00	0.00	8.33	0.00	0.00	0.00	0.00	0.00	0.00	0.00	0.00	5.00	0.00	9.09	0.00	0.00	0.00	0.00
N	alternative_donor	ADAM28	chr8	+	chr8:24201098-24207376;chr8:24205893-24207376	chr8:24201102-24207376		chr8:24201098-24201101;chr8:24201102-24205892	chr8:24201097-24201098;chr8:24201101-24201102		3.95	3.17	5.03	5.56	4.08	NA	2.56	0.00	2.78	7.69	2.70	17.78	2.63	0.00	10.53	4.76	3.85	23.53	5.13	3.70	6.67	2.86	3.41	5.08	NA	5.00	4.79	5.88	0.00	9.52	5.36	6.04	2.22	1.82	2.78	3.12	2.63	3.83	1.20
N	jcn_only_AA	CFAP36	chr2	+	chr2:55764722-55771160;chr2:55764722-55771099	chr2:55764722-55771073		chr2:55771074-55771099;chr2:55771100-55771160	chr2:55771099-55771100;chr2:55771160-55771161		97.22	100.00	100.00	NA	96.77	100.00	94.74	100.00	98.00	100.00	100.00	100.00	100.00	100.00	100.00	100.00	100.00	NA	100.00	100.00	97.40	100.00	100.00	NA	100.00	100.00	100.00	100.00	100.00	100.00	100.00	96.36	100.00	100.00	100.00	100.00	100.00	100.00	0.00
K	intron_retention	CTD-3214H19.4	chr19	+	chr19:7695733-7696117				chr19:7695732-7695733;chr19:7696117-7696118		15.00	32.00	35.71	NA	23.08	38.89	NA	NA	NA	NA	NA	NA	0.00	NA	9.09	0.00	NA	NA	27.27	9.09	17.65	NA	NA	NA	16.67	7.14	20.00	NA	22.73	0.00	18.18	13.04	15.91	NA	23.08	25.00	16.67	12.04	-4.63
N	jcn_only_AA		chr5	+	chr5:132435345-132437483	chr5:132435345-132437450		chr5:132437451-132437483	chr5:132437483-132437484		95.00	100.00	100.00	100.00	100.00	100.00	100.00	100.00	100.00	100.00	100.00	100.00	100.00	100.00	100.00	100.00	100.00	100.00	100.00	100.00	100.00	100.00	100.00	97.18	100.00	100.00	100.00	100.00	100.00	100.00	97.01	98.91	100.00	100.00	100.00	100.00	100.00	100.00	0.00
N	cassette	SIRT2	chr19	-	chr19:39370141-39371324	chr19:39370141-39370271;chr19:39370343-39371324		chr19:39370272-39370342			100.00	100.00	100.00	100.00	96.72	NA	100.00	100.00	100.00	100.00	100.00	100.00	100.00	100.00	100.00	100.00	100.00	100.00	100.00	100.00	100.00	100.00	100.00	100.00	100.00	100.00	100.00	100.00	100.00	100.00	100.00	96.15	93.10	100.00	95.65	100.00	100.00	100.00	0.00
K	mutually_exclusive	P4HA2	chr5	-	chr5:131531174-131534013,chr5:131534074-131534571	chr5:131531174-131533898,chr5:131533965-131534571	chr5:131534014-131534073	chr5:131533899-131533964			8.33	30.00	8.33	NA	NA	NA	23.53	16.67	29.41	40.91	31.58	36.36	26.32	19.35	19.05	32.00	26.32	28.57	20.00	19.35	23.81	13.33	14.29	31.25	NA	12.50	17.24	26.67	23.08	18.75	16.67	NA	NA	26.32	11.11	16.67	24.93	16.67	-8.25
K	intron_retention		chr1	+	chr1:182764976-182772832				chr1:182764975-182764976;chr1:182772832-182772833		3.70	0.00	7.46	NA	0.00	NA	7.69	6.67	9.09	0.00	4.35	0.00	13.33	9.09	NA	0.00	0.00	0.00	0.00	0.00	0.00	0.00	1.72	0.00	NA	3.57	5.88	NA	5.88	0.00	0.00	6.00	NA	0.00	3.17	0.00	3.85	3.63	-0.21
K	intron_retention	SNHG5	chr6	-	chr6:86387751-86387853				chr6:86387750-86387751;chr6:86387853-86387854		1.25	0.00	2.82	0.26	0.59	0.16	0.00	0.00	0.00	0.00	0.00	0.00	0.00	0.00	0.00	1.52	0.00	0.00	0.22	2.70	0.99	2.48	0.98	1.67	1.25	5.41	1.05	2.14	0.49	1.52	4.29	2.60	0.90	1.90	1.47	0.86	0.11	1.98	1.86
K	intron_retention	STX10	chr19	-	chr19:13255301-13255390				chr19:13255300-13255301;chr19:13255390-13255391		14.29	16.33	26.67	0.00	16.87	0.00	0.00	0.00	0.00	0.00	1.32	0.00	4.41	0.00	NA	3.70	0.00	0.00	16.67	17.39	14.71	NA	15.71	NA	18.00	NA	30.23	NA	11.90	12.50	25.00	27.78	17.76	6.67	20.00	0.00	16.50	14.29	-2.21
K	intron_retention	POLR2A	chr17	+	chr17:7406021-7406439				chr17:7406020-7406021;chr17:7406439-7406440		5.26	0.00	4.67	NA	NA	NA	0.00	0.00	0.00	0.00	0.00	0.00	0.00	0.00	0.00	0.00	0.00	0.00	NA	0.00	NA	0.00	2.17	3.33	0.00	2.74	5.08	NA	0.00	NA	0.00	6.00	NA	2.63	3.03	2.63	0.00	0.00	0.00
N	alternative_acceptor		chr17	+	chr17:40666479-40666561;chr17:40666479-40668789	chr17:40666479-40673044		chr17:40666562-40668789;chr17:40668790-40673044	chr17:40668789-40668790;chr17:40673044-40673045		75.61	73.08	71.79	NA	93.33	NA	96.97	89.66	100.00	95.65	97.33	NA	92.86	90.91	NA	89.66	96.10	NA	NA	77.42	NA	90.91	80.85	NA	64.29	68.18	84.21	80.00	92.11	NA	75.00	80.00	NA	78.18	74.58	80.00	82.97	76.52	-6.45
N	coord_cassette	HMGCL	chr1	-	chr1:24134706-24143164	chr1:24134706-24137225;chr1:24137290-24140679;chr1:24140829-24143164		chr1:24137226-24137289;chr1:24140680-24140828			87.50	100.00	97.22	NA	94.74	NA	95.83	91.67	90.00	NA	86.67	NA	92.86	90.91	93.75	NA	90.00	NA	78.57	93.75	92.00	NA	93.33	90.00	NA	93.10	97.37	NA	88.00	NA	95.65	89.47	86.67	94.12	95.83	81.48	92.86	92.38	-0.48
K	jcn_only_AA	MICAL1	chr6	-	chr6:109767561-109767898	chr6:109767616-109767898		chr6:109767561-109767615	chr6:109767560-109767561		100.00	92.75	95.65	89.47	100.00	NA	98.48	98.41	100.00	100.00	100.00	100.00	100.00	100.00	100.00	100.00	98.18	100.00	90.91	100.00	96.34	100.00	95.95	90.48	100.00	97.40	96.88	94.12	95.51	95.45	98.48	92.98	100.00	94.83	100.00	94.12	99.24	99.24	0.00
K	cassette	SEPHS1	chr10	-	chr10:13361357-13370350	chr10:13361357-13364834;chr10:13365048-13370350		chr10:13364835-13365047			92.86	100.00	100.00	NA	100.00	100.00	100.00	100.00	100.00	100.00	100.00	100.00	100.00	100.00	100.00	100.00	100.00	100.00	100.00	100.00	100.00	100.00	100.00	NA	NA	NA	100.00	100.00	100.00	100.00	NA	100.00	100.00	100.00	100.00	100.00	100.00	100.00	0.00
N	cassette	UBL7	chr15	-	chr15:74738569-74741526;chr15:74738569-74741966	chr15:74738569-74740818;chr15:74740942-74741526,chr15:74740942-74741966		chr15:74740819-74740941			95.00	100.00	100.00	100.00	96.20	100.00	97.67	100.00	100.00	92.00	94.44	100.00	100.00	100.00	97.22	100.00	100.00	100.00	96.04	100.00	100.00	100.00	94.87	100.00	100.00	96.15	100.00	100.00	100.00	100.00	94.59	100.00	89.23	100.00	100.00	97.22	98.84	98.08	-0.76
N	jcn_only_AA	LILRB1	chr19	+	chr19:55147061-55147944;chr19:55147061-55147153;chr19:55147061-55178293	chr19:55147061-55147947		chr19:55147154-55147944;chr19:55147945-55147947;chr19:55147948-55178293	chr19:55147944-55147945;chr19:55147947-55147948;chr19:55178293-55178294		60.93	44.93	62.45	62.50	61.90	69.57	58.90	59.84	53.21	56.84	52.78	62.86	48.48	59.97	59.18	63.92	64.13	55.71	63.38	62.64	61.07	59.69	61.29	63.64	60.00	59.78	56.01	60.84	55.38	63.55	58.92	59.48	52.17	62.67	64.41	61.90	55.53	59.91	4.37
K	intron_retention		chr1	+	chr1:43914400-43915773				chr1:43914399-43914400;chr1:43915773-43915774		5.88	7.14	15.62	NA	4.76	NA	NA	NA	0.00	NA	NA	NA	7.69	NA	6.67	NA	NA	NA	7.69	0.00	0.00	NA	13.04	NA	0.00	12.50	6.25	9.09	15.79	7.69	6.25	12.50	0.00	10.00	8.33	8.33	7.14	6.06	-1.08
N	alternative_last_exon	CPQ	chr8	+	chr8:41355181-41367102	chr8:41355181-41363429	chr8:41367103-41368499	chr8:41363430-41363531			96.67	75.00	98.73	NA	75.00	NA	98.11	97.78	98.88	100.00	100.00	100.00	98.31	96.97	98.39	97.40	100.00	100.00	31.25	97.37	80.00	97.37	97.56	97.78	0.00	96.67	98.11	95.45	96.43	94.74	95.65	94.74	NA	97.62	98.15	98.36	75.00	96.82	21.82
N	jcn_only_AD	MTCH1	chr6	-	chr6:36938471-36939657;chr6:36938471-36940478	chr6:36938471-36940427		chr6:36939658-36940427;chr6:36940428-36940478	chr6:36940427-36940428;chr6:36940478-36940479		38.54	39.44	40.48	50.91	52.48	42.31	40.54	41.55	45.70	33.72	33.85	34.29	37.39	34.78	41.50	32.75	36.89	32.26	36.96	37.71	47.42	39.31	48.48	31.08	60.61	37.54	47.18	40.13	47.74	38.71	34.43	38.05	43.75	35.29	43.89	38.42	39.99	37.62	-2.36
N	jcn_only_AA		chr7	+	chr7:150784160-150789176;chr7:150784160-150785586;chr7:150784160-150801450	chr7:150784160-150813879		chr7:150785587-150789176;chr7:150789177-150801450;chr7:150801451-150813879	chr7:150789176-150789177;chr7:150801450-150801451;chr7:150813879-150813880		100.00	100.00	99.10	100.00	100.00	NA	100.00	100.00	100.00	99.22	100.00	94.44	100.00	98.33	100.00	97.44	99.38	100.00	NA	100.00	100.00	100.00	100.00	100.00	100.00	100.00	100.00	100.00	100.00	100.00	100.00	100.00	NA	100.00	100.00	100.00	100.00	100.00	0.00
N	alternative_donor	CD40	chr20	+	chr20:44756848-44756968;chr20:44756876-44756968	chr20:44756864-44756968		chr20:44756848-44756863;chr20:44756864-44756875	chr20:44756847-44756848;chr20:44756863-44756864		95.88	100.00	97.00	100.00	NA	98.31	100.00	98.61	98.35	98.61	100.00	98.86	96.30	98.38	98.17	98.88	97.22	98.32	92.31	97.79	97.75	98.18	100.00	98.51	NA	97.87	97.50	96.80	100.00	98.18	98.40	98.13	100.00	98.04	100.00	98.60	100.00	98.12	-1.88
K	intron_retention		chr20	-	chr20:34219948-34220084				chr20:34219947-34219948;chr20:34220084-34220085		3.45	0.00	1.39	NA	0.00	NA	0.00	0.00	0.00	0.00	0.00	0.00	0.00	0.00	0.00	0.00	0.00	0.00	NA	4.17	0.00	0.00	0.00	10.53	NA	2.86	0.00	0.00	0.00	0.00	5.26	0.00	0.00	0.00	0.00	0.00	0.00	3.16	3.16
N	jcn_only_AA	CLPX	chr15	-	chr15:65443238-65444767	chr15:65443252-65444767		chr15:65443238-65443251	chr15:65443237-65443238		88.00	100.00	100.00	100.00	100.00	100.00	100.00	100.00	100.00	100.00	100.00	NA	100.00	100.00	100.00	100.00	100.00	NA	100.00	100.00	100.00	100.00	100.00	100.00	100.00	100.00	100.00	100.00	100.00	100.00	100.00	100.00	100.00	100.00	100.00	100.00	100.00	100.00	0.00
K	intron_retention	HNRNPAB	chr5	+	chr5:177637274-177637553				chr5:177637273-177637274;chr5:177637553-177637554		13.33	0.00	17.39	0.00	0.00	0.00	0.00	0.00	0.00	0.00	0.00	0.00	0.00	0.00	4.17	0.00	0.00	0.00	0.00	7.69	0.00	1.14	2.94	1.52	0.00	0.00	20.00	0.00	1.54	2.44	21.43	17.65	0.00	2.50	2.50	4.44	0.00	3.85	3.85
N	alternative_acceptor		chr19	+	chr19:36123904-36124002;chr19:36123904-36123999	chr19:36123904-36123978		chr19:36123979-36123999;chr19:36124000-36124002	chr19:36123999-36124000;chr19:36124002-36124003		100.00	100.00	100.00	100.00	100.00	NA	93.33	NA	90.00	100.00	93.75	94.12	100.00	90.91	100.00	100.00	100.00	85.71	NA	100.00	100.00	NA	100.00	NA	NA	100.00	94.12	100.00	100.00	100.00	100.00	100.00	100.00	100.00	100.00	93.33	100.00	100.00	0.00
N	alternative_acceptor	IL10RA,STIP1	chr11	+	chr11:117864126-117864713;chr11:117864126-117864476	chr11:117864126-117864402		chr11:117864403-117864476;chr11:117864477-117864713	chr11:117864476-117864477;chr11:117864713-117864714		0.52	8.70	0.71	NA	8.33	NA	0.00	0.16	0.00	0.00	0.00	0.00	0.00	0.00	0.00	0.00	0.00	0.00	NA	0.45	9.09	0.00	1.45	0.53	3.57	0.63	0.51	0.00	0.00	0.00	0.92	0.98	60.00	0.54	0.82	0.35	3.57	0.48	-3.08
K	intron_retention	RNF135	chr17	+	chr17:29298464-29311634				chr17:29298463-29298464;chr17:29311634-29311635		20.59	48.08	10.00	NA	32.35	NA	8.89	13.33	5.41	NA	17.86	NA	27.91	12.82	8.33	NA	23.91	NA	55.00	18.42	10.00	NA	20.37	NA	69.23	23.91	10.00	NA	27.50	NA	14.81	7.69	42.11	16.67	18.37	NA	45.09	16.62	-28.48
N	cassette	IRF3	chr19	-	chr19:50163091-50165681;chr19:50163091-50165204	chr19:50163091-50163969;chr19:50164102-50165681,chr19:50164102-50165204		chr19:50163970-50164101			100.00	100.00	100.00	NA	100.00	95.45	100.00	100.00	100.00	NA	NA	NA	100.00	NA	100.00	NA	NA	NA	98.85	100.00	96.77	NA	90.91	NA	100.00	100.00	96.97	NA	100.00	100.00	94.74	100.00	97.59	NA	100.00	NA	100.00	100.00	0.00
K	coord_cassette	MARK3	chr14	+	chr14:103958372-103969218	chr14:103958372-103964838;chr14:103964866-103966492;chr14:103966538-103969218		chr14:103964839-103964865;chr14:103966493-103966537			1.69	4.05	1.37	3.45	5.56	3.08	0.00	0.00	1.89	1.96	5.41	0.00	0.00	2.50	0.00	5.17	2.56	0.00	5.88	1.85	4.41	5.00	2.70	2.70	4.17	3.51	4.35	4.17	3.39	1.47	1.49	1.01	7.79	3.33	6.25	4.94	4.11	1.77	-2.34
N	alternative_acceptor	C18orf8	chr18	+	chr18:21110262-21110536;chr18:21110262-21110474;chr18:21110262-21110350	chr18:21110262-21110363		chr18:21110351-21110363;chr18:21110364-21110474;chr18:21110475-21110536	chr18:21110363-21110364;chr18:21110474-21110475;chr18:21110536-21110537		0.00	0.00	0.00	0.00	0.00	0.00	0.00	0.00	5.00	0.00	0.00	0.00	0.00	0.00	0.00	0.00	0.00	0.00	0.00	0.00	0.00	0.00	0.00	0.00	0.00	0.00	0.00	0.00	0.00	0.00	1.35	0.00	0.00	0.00	0.00	0.00	0.00	0.00	0.00
K	intron_retention	RNPEP	chr1	+	chr1:201970617-201970786				chr1:201970616-201970617;chr1:201970786-201970787		0.00	5.00	1.09	NA	2.00	NA	0.00	0.00	0.00	0.00	0.00	0.00	0.00	0.00	0.00	0.00	0.00	0.00	0.00	0.00	0.00	0.00	1.90	0.00	NA	1.30	4.46	0.00	0.00	2.27	0.00	0.00	0.00	0.00	0.00	0.00	0.00	0.00	0.00
K	cassette	MKNK1	chr1	-	chr1:47049002-47059784	chr1:47049002-47051545;chr1:47051647-47059784		chr1:47051546-47051646			1.67	0.00	3.57	0.00	0.00	0.00	4.35	4.55	0.00	6.25	4.73	5.26	3.68	3.61	3.23	8.16	3.98	2.56	4.35	3.92	0.00	5.26	5.08	18.75	0.00	2.44	2.27	7.41	6.82	NA	0.00	3.57	0.00	6.06	4.69	6.67	1.84	3.02	1.18
K	intron_retention	DHRS1	chr14	-	chr14:24760202-24760344				chr14:24760201-24760202;chr14:24760344-24760345		21.05	5.88	0.00	NA	5.56	0.00	0.00	0.00	NA	NA	0.00	0.00	6.67	NA	NA	NA	0.00	NA	5.26	7.69	4.35	NA	5.56	NA	0.00	NA	NA	NA	7.14	NA	7.14	11.76	0.00	0.00	0.00	0.00	2.63	7.42	4.79
N	jcn_only_AA	SLC26A6	chr3	-	chr3:48665738-48665866;chr3:48665621-48665866	chr3:48665472-48665866		chr3:48665472-48665620;chr3:48665621-48665737	chr3:48665471-48665472;chr3:48665620-48665621		100.00	86.49	100.00	NA	100.00	NA	100.00	NA	100.00	100.00	100.00	100.00	100.00	100.00	100.00	NA	100.00	NA	100.00	100.00	100.00	NA	100.00	NA	100.00	100.00	100.00	NA	100.00	NA	100.00	100.00	100.00	94.74	100.00	100.00	100.00	100.00	0.00
K	intron_retention	CCS	chr11	+	chr11:66366725-66366929				chr11:66366724-66366725;chr11:66366929-66366930		30.00	29.03	56.25	NA	35.29	NA	0.00	NA	8.33	NA	4.17	0.00	0.00	NA	4.35	NA	0.00	NA	25.93	43.75	31.43	NA	27.27	NA	47.50	38.89	68.00	NA	21.74	NA	47.62	54.55	33.33	NA	50.00	63.64	27.48	41.32	13.84
N	alternative_acceptor	UNC119	chr17	-	chr17:26874424-26874694	chr17:26874428-26874694		chr17:26874424-26874427	chr17:26874423-26874424		100.00	100.00	100.00	NA	100.00	NA	100.00	100.00	100.00	NA	100.00	NA	100.00	94.44	100.00	100.00	100.00	NA	100.00	90.91	100.00	NA	100.00	NA	100.00	100.00	100.00	NA	100.00	NA	NA	100.00	100.00	100.00	100.00	NA	100.00	100.00	0.00
N	cassette	AOAH	chr7	-	chr7:36552987-36561644	chr7:36552987-36554077;chr7:36554283-36561644		chr7:36554078-36554282			5.26	2.85	5.00	3.03	1.77	2.91	3.03	2.74	3.38	2.08	2.63	1.89	0.00	10.00	4.71	0.00	0.00	0.00	2.67	7.55	2.96	3.03	2.87	3.75	1.89	5.19	3.97	1.67	1.87	2.36	3.95	5.95	2.74	2.04	2.48	4.52	2.71	5.22	2.52
N	jcn_only_AD	PARVG	chr22	+	chr22:44582522-44583655;chr22:44582597-44583655	chr22:44581753-44583655		chr22:44581753-44582521;chr22:44582522-44582596	chr22:44581752-44581753;chr22:44582521-44582522		100.00	96.20	96.43	NA	100.00	NA	97.83	100.00	100.00	100.00	100.00	100.00	100.00	100.00	100.00	100.00	100.00	100.00	94.74	96.00	100.00	95.83	100.00	100.00	100.00	100.00	100.00	100.00	100.00	100.00	NA	100.00	100.00	100.00	100.00	97.92	98.91	100.00	1.09
N	alternative_acceptor	MAN2B1	chr19	-	chr19:12763275-12766507;chr19:12763212-12766507	chr19:12763244-12766507		chr19:12763212-12763243;chr19:12763244-12763274	chr19:12763211-12763212;chr19:12763243-12763244		1.45	2.36	3.67	2.04	1.92	2.86	2.21	2.50	1.57	1.48	1.85	2.19	1.98	0.00	3.41	2.15	2.38	1.05	4.26	3.70	6.25	7.02	2.86	3.26	2.47	1.39	2.00	2.53	4.41	1.98	1.82	7.29	6.15	3.49	5.49	1.94	2.42	1.64	-0.78
K	intron_retention	GAS6	chr13	-	chr13:114541165-114542700				chr13:114541164-114541165;chr13:114542700-114542701		7.14	2.08	5.88	NA	0.00	0.00	0.00	0.00	0.00	0.00	0.00	0.00	1.41	0.00	0.00	0.00	0.00	0.00	21.43	0.00	0.00	0.00	1.59	2.78	10.20	0.00	0.00	2.56	1.59	0.00	0.00	0.00	0.00	0.00	0.00	0.00	1.75	0.00	-1.75
N	alternative_donor	FAM193B	chr5	-	chr5:176951034-176951185;chr5:176951034-176951590	chr5:176951034-176951774		chr5:176951186-176951590;chr5:176951591-176951774	chr5:176951590-176951591;chr5:176951774-176951775		22.22	0.00	14.71	0.00	10.71	16.67	NA	NA	NA	NA	NA	NA	NA	NA	11.76	NA	NA	NA	13.64	12.50	0.00	NA	9.09	NA	10.81	0.00	4.65	NA	0.00	0.00	10.53	8.82	12.50	0.00	0.00	0.00	11.66	11.52	-0.14
N	jcn_only_AA		chr11	+	chr11:47336879-47343361;chr11:47336879-47345091	chr11:47336879-47345221		chr11:47343362-47345091;chr11:47345092-47345221	chr11:47345091-47345092;chr11:47345221-47345222		100.00	100.00	100.00	NA	100.00	NA	100.00	100.00	100.00	100.00	100.00	NA	100.00	100.00	100.00	100.00	100.00	NA	NA	100.00	100.00	100.00	100.00	90.91	100.00	99.07	100.00	100.00	100.00	NA	100.00	100.00	100.00	100.00	97.67	100.00	100.00	100.00	0.00
N	alternative_acceptor		chr11	+	chr11:65403275-65403401;chr11:65403275-65403421	chr11:65403275-65403644		chr11:65403402-65403421;chr11:65403422-65403644	chr11:65403421-65403422;chr11:65403644-65403645		68.75	83.33	78.26	NA	80.00	NA	100.00	93.75	94.12	100.00	81.82	NA	100.00	100.00	88.00	NA	90.91	NA	90.00	86.67	63.64	NA	88.89	NA	NA	88.00	76.19	NA	72.73	NA	80.00	78.57	100.00	NA	76.92	77.78	100.00	87.34	-12.66
N	jcn_only_AA	COL23A1	chr5	-	chr5:177684569-177686721	chr5:177684584-177686721		chr5:177684569-177684583	chr5:177684568-177684569		0.00	0.00	NA	NA	0.00	NA	0.00	0.00	NA	0.00	0.00	0.00	0.00	0.00	NA	2.94	0.94	2.44	0.00	0.00	NA	0.00	0.00	0.00	0.00	11.76	NA	0.00	0.00	0.00	NA	0.00	0.00	4.17	3.70	0.00	0.00	0.00	0.00
K	alternative_donor	TPT1	chr13	-	chr13:45914320-45914846;chr13:45914320-45914486	chr13:45914320-45915176		chr13:45914487-45914846;chr13:45914847-45915176	chr13:45914846-45914847;chr13:45915176-45915177		7.35	5.79	6.74	8.95	4.66	7.19	1.99	2.12	1.60	2.65	2.29	1.73	1.35	2.00	1.35	2.23	2.34	2.04	4.00	5.08	3.77	5.56	4.19	5.45	6.32	5.05	5.09	3.59	2.90	3.22	3.87	4.68	6.71	5.39	3.66	4.42	4.89	4.46	-0.43
N	alternative_acceptor	LACTB	chr15	+	chr15:63421850-63423184;chr15:63421850-63426576;chr15:63421850-63447849;chr15:63421850-63433478	chr15:63421850-63433199		chr15:63423185-63426576;chr15:63426577-63433199;chr15:63433200-63433478;chr15:63433479-63447849	chr15:63426576-63426577;chr15:63433199-63433200;chr15:63433478-63433479;chr15:63447849-63447850		5.26	0.00	0.00	0.00	0.00	0.00	0.00	0.00	0.00	0.00	0.00	0.00	0.00	0.00	0.00	0.00	0.00	0.00	0.00	0.00	0.00	0.00	3.57	2.56	6.67	0.00	0.00	0.00	0.00	0.00	4.55	4.35	0.00	2.94	0.00	1.79	0.00	0.00	0.00
K	intron_retention	BAZ2A	chr12	-	chr12:56993633-56993747				chr12:56993632-56993633;chr12:56993747-56993748		5.26	NA	4.55	NA	0.00	0.00	0.00	0.00	0.00	0.00	0.00	0.00	0.00	0.00	0.00	0.00	0.00	0.00	0.00	2.22	0.00	NA	0.00	0.00	NA	0.00	3.03	NA	0.00	0.00	3.57	2.38	0.00	0.00	0.00	2.99	0.00	1.11	1.11
N	alternative_acceptor	LILRB4	chr19	+	chr19:55178201-55178815;chr19:55178201-55178261;chr19:55178201-55179085;chr19:55178201-55178293	chr19:55178201-55179088		chr19:55178262-55178293;chr19:55178294-55178815;chr19:55178816-55179085;chr19:55179086-55179088	chr19:55178293-55178294;chr19:55178815-55178816;chr19:55179085-55179086;chr19:55179088-55179089		62.38	54.61	66.67	65.64	63.31	64.40	65.99	68.11	69.25	69.19	66.19	68.87	65.32	66.48	67.44	68.34	65.74	71.64	66.94	64.95	67.42	62.36	62.87	62.85	67.61	63.58	61.25	61.69	61.71	63.98	66.07	63.99	65.49	62.75	66.07	64.61	65.74	65.51	-0.23
K	alternative_last_exon	DOK3	chr5	-	chr5:176931573-176931743,chr5:176931600-176931743;chr5:176930394-176931743	chr5:176931662-176931743	chr5:176928908-176930393	chr5:176930751-176931661			44.66	74.36	41.23	77.78	53.42	91.67	54.95	66.29	59.21	60.78	51.27	NA	52.76	81.08	76.47	55.56	51.61	NA	72.73	51.09	51.34	71.43	50.26	NA	78.52	56.94	45.80	58.33	41.53	80.00	49.35	41.20	68.22	52.38	52.20	72.22	70.47	54.02	-16.46
K	intron_retention	DDX39A	chr19	-	chr19:14520686-14521027				chr19:14520685-14520686;chr19:14521027-14521028		27.08	24.79	25.45	22.39	20.43	18.60	12.20	15.38	13.04	9.21	8.89	2.63	8.51	14.29	15.38	5.88	7.23	3.03	19.72	24.56	19.64	22.50	17.59	18.60	28.38	33.33	28.57	19.05	22.11	22.06	35.29	30.77	19.19	18.56	15.05	20.83	19.45	25.82	6.37
N	jcn_only_AA	SUGP2	chr19	-	chr19:19104609-19105174;chr19:19101959-19105174	chr19:19104550-19105174		chr19:19101959-19104549;chr19:19104550-19104608	chr19:19101958-19101959;chr19:19104549-19104550		95.45	93.65	91.49	100.00	100.00	100.00	84.62	100.00	NA	NA	100.00	NA	100.00	NA	100.00	100.00	100.00	NA	96.67	100.00	95.45	100.00	95.24	100.00	100.00	87.50	100.00	100.00	98.18	100.00	100.00	97.62	93.90	100.00	100.00	100.00	95.28	100.00	4.72
K	intron_retention	PPIA	chr7	+	chr7:44836393-44838346				chr7:44836392-44836393;chr7:44838346-44838347		14.29	0.00	20.51	NA	9.09	NA	0.00	5.88	2.50	5.00	9.52	NA	6.06	15.79	4.84	5.77	11.11	7.14	0.00	21.43	9.09	30.77	27.59	43.48	NA	9.09	19.23	13.33	21.05	16.67	7.14	14.29	NA	28.00	27.78	22.73	0.00	11.69	11.69
N	jcn_only_AD	PSTPIP1	chr15	+	chr15:77324770-77325202;chr15:77324741-77325202	chr15:77324736-77325202		chr15:77324736-77324740;chr15:77324741-77324769	chr15:77324735-77324736;chr15:77324740-77324741		95.83	90.18	88.57	88.24	88.00	90.91	100.00	NA	100.00	100.00	95.24	NA	100.00	NA	100.00	NA	96.67	NA	91.33	78.57	92.41	72.73	88.89	NA	86.32	80.00	86.96	NA	93.75	NA	80.00	87.18	89.31	85.71	87.10	100.00	90.75	80.00	-10.75
K	cassette	PNPLA6	chr19	+	chr19:7606571-7607446	chr19:7606571-7606869;chr19:7606954-7607446		chr19:7606870-7606953			93.88	82.35	92.86	NA	NA	NA	100.00	100.00	100.00	100.00	100.00	94.74	100.00	100.00	100.00	100.00	100.00	100.00	NA	100.00	NA	NA	100.00	NA	61.54	91.18	77.78	NA	84.62	NA	NA	100.00	NA	NA	100.00	NA	91.17	100.00	8.83
N	cassette	DOK2	chr8	-	chr8:21768369-21771049;chr8:21769500-21771049	chr8:21769500-21769739,chr8:21768369-21769739;chr8:21770022-21771049		chr8:21769740-21770021			91.49	100.00	94.12	NA	88.31	NA	96.97	95.24	NA	NA	90.48	NA	100.00	100.00	NA	85.71	96.24	NA	89.36	87.50	100.00	NA	85.07	NA	100.00	100.00	100.00	100.00	84.56	NA	NA	85.71	88.89	100.00	94.74	NA	98.48	95.24	-3.25
N	cassette	FUNDC1	chrX	-	chrX:44383522-44397712	chrX:44383522-44386482;chrX:44386612-44397712		chrX:44386483-44386611			100.00	100.00	100.00	NA	100.00	NA	91.30	100.00	100.00	100.00	100.00	100.00	100.00	100.00	100.00	100.00	96.67	100.00	100.00	100.00	100.00	NA	100.00	NA	100.00	100.00	100.00	NA	100.00	100.00	100.00	94.44	100.00	100.00	100.00	100.00	100.00	100.00	0.00
N	alternative_acceptor	SVBP	chr1	-	chr1:43282252-43282860	chr1:43282277-43282860		chr1:43282252-43282276	chr1:43282251-43282252		6.25	0.00	0.00	NA	2.56	0.00	3.23	0.00	4.35	4.00	0.00	0.00	0.00	0.00	3.57	0.00	1.82	0.00	18.18	7.14	4.35	0.00	3.92	0.00	NA	0.00	0.00	0.00	4.08	3.57	0.00	13.33	0.00	5.88	3.33	0.00	0.00	0.00	0.00
N	cassette	PLEKHM2	chr1	+	chr1:16054644-16055163;chr1:16054644-16055596	chr1:16054644-16054761;chr1:16054853-16055596,chr1:16054853-16055163		chr1:16054762-16054852			100.00	100.00	98.65	100.00	100.00	NA	100.00	100.00	100.00	100.00	100.00	100.00	100.00	100.00	100.00	100.00	100.00	100.00	100.00	97.33	100.00	98.48	93.52	100.00	100.00	100.00	97.18	100.00	95.65	96.43	100.00	97.96	100.00	100.00	97.96	97.18	100.00	100.00	0.00
K	intron_retention	MAPK1IP1L	chr14	+	chr14:55530044-55531333				chr14:55530043-55530044;chr14:55531333-55531334		3.51	5.17	3.64	1.79	0.00	0.78	4.26	4.35	3.28	2.50	0.00	0.00	1.59	2.94	2.41	2.78	0.00	0.00	6.06	0.00	2.44	4.65	1.52	2.00	0.00	2.00	2.04	0.00	0.00	0.00	2.63	5.36	3.77	4.00	4.41	2.38	4.01	2.79	-1.23
K	intron_retention	SULT1A1	chr16	-	chr16:28618399-28619611				chr16:28618398-28618399;chr16:28619611-28619612		4.76	10.59	5.00	0.00	2.94	0.00	0.00	0.00	0.00	0.00	1.27	0.00	0.00	0.00	2.78	0.00	3.23	0.00	6.25	7.69	8.11	0.00	3.12	0.00	14.81	3.57	0.00	0.00	4.44	0.00	4.55	4.17	6.41	1.59	4.41	2.63	6.33	4.06	-2.27
N	cassette	PDLIM7	chr5	-	chr5:176916629-176917870;chr5:176916629-176918010	chr5:176916629-176916771;chr5:176916834-176917870,chr5:176916834-176918010		chr5:176916772-176916833			90.62	73.91	91.58	93.33	86.11	100.00	100.00	100.00	100.00	NA	100.00	NA	100.00	91.67	100.00	100.00	100.00	100.00	84.62	93.65	91.94	72.73	93.10	NA	NA	100.00	97.37	NA	100.00	NA	87.50	83.33	73.33	92.31	92.98	100.00	84.62	92.66	8.04
N	jcn_only_AA		chr16	+	chr16:89804314-89805599;chr16:89804314-89804405;chr16:89804314-89804414	chr16:89804314-89804383		chr16:89804384-89804405;chr16:89804406-89804414;chr16:89804415-89805599	chr16:89804405-89804406;chr16:89804414-89804415;chr16:89805599-89805600		100.00	100.00	90.48	100.00	91.67	100.00	100.00	NA	NA	100.00	100.00	NA	NA	NA	100.00	100.00	100.00	100.00	100.00	80.00	100.00	100.00	100.00	93.33	100.00	100.00	100.00	100.00	100.00	100.00	100.00	96.97	92.86	NA	93.33	100.00	100.00	100.00	0.00
N	jcn_only_AA	GAK	chr4	-	chr4:844873-845537;chr4:844858-845537;chr4:844890-845537	chr4:844806-845537		chr4:844806-844857;chr4:844858-844872;chr4:844873-844889	chr4:844805-844806;chr4:844857-844858;chr4:844872-844873		5.26	4.03	5.00	2.53	1.03	1.27	0.00	2.38	1.56	1.82	3.77	3.33	3.12	2.04	3.95	5.45	0.00	5.56	5.19	4.62	4.44	4.92	1.11	3.77	2.35	4.24	4.71	5.17	0.00	4.62	4.44	3.36	3.85	4.17	3.70	6.38	3.49	4.34	0.85
K	intron_retention	GPS2,RP11-542C16.2	chr17	-	chr17:7217308-7217398				chr17:7217307-7217308;chr17:7217398-7217399		4.55	2.15	6.67	3.57	4.26	0.00	1.92	0.00	0.00	0.00	2.38	0.00	1.61	3.33	0.00	0.00	2.27	0.00	2.33	8.33	1.96	9.09	6.25	13.33	0.00	1.39	7.46	4.17	8.00	5.88	7.04	7.22	3.92	6.90	6.25	8.75	2.04	3.94	1.90
K	alternative_acceptor	APOO	chrX	-	chrX:23851628-23858429	chrX:23851730-23858429		chrX:23851628-23851729	chrX:23851627-23851628		50.00	33.33	47.37	30.77	40.00	31.58	44.44	45.45	48.98	40.00	43.75	35.71	46.67	NA	51.61	43.75	47.06	NA	44.00	NA	49.37	NA	33.33	NA	35.00	41.67	64.29	NA	50.00	38.46	50.00	55.56	36.36	35.00	45.00	31.25	40.18	47.73	7.55
N	alternative_acceptor	PLXNB2	chr22	-	chr22:50714618-50715057;chr22:50714657-50715057;chr22:50714351-50715057	chr22:50714393-50715057		chr22:50714351-50714392;chr22:50714393-50714617;chr22:50714618-50714656	chr22:50714350-50714351;chr22:50714392-50714393;chr22:50714617-50714618		97.46	96.65	96.15	93.10	95.07	100.00	100.00	100.00	100.00	100.00	98.33	100.00	100.00	100.00	98.59	98.28	99.23	100.00	96.34	95.33	95.11	91.23	90.30	95.83	96.30	96.25	96.57	95.00	96.46	100.00	95.61	96.31	97.61	94.32	94.81	95.38	97.13	96.85	-0.28
K	jcn_only_AD	SMIM20	chr4	+	chr4:25863776-25929934	chr4:25916045-25929934		chr4:25863776-25916044	chr4:25863775-25863776		100.00	100.00	100.00	NA	100.00	NA	100.00	93.33	83.33	93.33	100.00	92.31	100.00	100.00	86.67	100.00	100.00	100.00	100.00	100.00	100.00	100.00	100.00	NA	NA	100.00	92.68	100.00	100.00	57.89	100.00	100.00	100.00	100.00	100.00	72.22	100.00	100.00	0.00
N	alternative_acceptor	BAX,TPM3P9	chr19	+	chr19:49464172-49464788;chr19:49464172-49464827	chr19:49464172-49464739		chr19:49464740-49464788;chr19:49464789-49464827	chr19:49464788-49464789;chr19:49464827-49464828		21.00	20.59	21.64	30.25	27.90	32.58	15.07	25.40	19.75	17.14	19.67	17.39	19.27	20.69	29.07	21.43	26.09	20.00	19.67	18.56	23.01	24.36	25.55	21.62	17.02	22.43	18.18	25.00	21.23	20.29	24.65	25.00	23.17	28.57	23.97	25.53	19.47	21.71	2.25
K	intron_retention	LRP1	chr12	+	chr12:57567764-57569242				chr12:57567763-57567764;chr12:57569242-57569243		0.00	0.00	0.00	NA	NA	NA	0.00	0.00	0.00	0.00	0.00	0.00	0.00	0.00	0.00	0.00	0.00	0.00	0.00	0.00	NA	NA	0.00	0.00	6.82	0.00	0.00	NA	0.00	NA	NA	0.00	6.67	0.00	0.00	0.00	0.00	0.00	0.00
N	coord_cassette	TPRA1	chr3	-	chr3:127294109-127295459	chr3:127294109-127294245;chr3:127294349-127294591;chr3:127294653-127295459		chr3:127294246-127294348;chr3:127294592-127294652			100.00	100.00	100.00	96.88	100.00	100.00	100.00	94.12	100.00	100.00	100.00	100.00	100.00	100.00	100.00	100.00	100.00	100.00	100.00	100.00	NA	100.00	100.00	100.00	NA	100.00	100.00	100.00	97.62	100.00	100.00	100.00	100.00	94.12	90.00	100.00	100.00	100.00	0.00
N	alternative_last_exon	LSM14B,ZFAS1	chr20	+	chr20:47895746-47896474;chr20:47895746-47905581;chr20:47895746-47897021	chr20:47895746-47911939	chr20:47905582-47905797;chr20:47897022-47897718	chr20:47911940-47912275			2.08	4.69	0.00	1.56	0.00	2.24	0.00	0.00	0.00	0.00	0.00	0.00	0.00	0.00	0.00	0.00	0.00	0.00	3.70	0.00	0.98	0.00	0.00	1.72	6.06	0.00	0.00	0.00	0.00	0.00	1.69	1.27	3.94	1.79	2.38	1.30	3.82	0.00	-3.82
K	intron_retention		chr11	+	chr11:67059652-67066528				chr11:67059651-67059652;chr11:67066528-67066529		7.69	8.99	12.37	NA	6.25	NA	0.00	0.00	0.00	NA	4.00	NA	10.71	0.00	0.00	NA	2.86	NA	16.13	4.17	3.57	NA	12.77	NA	13.04	11.76	8.33	NA	10.71	NA	0.00	5.17	8.62	0.00	6.98	0.00	9.85	2.08	-7.77
K	intron_retention	DGAT1	chr8	-	chr8:145541109-145541206				chr8:145541108-145541109;chr8:145541206-145541207		0.00	2.70	8.57	12.50	6.12	6.25	0.00	0.00	0.00	0.00	0.00	0.00	0.00	0.00	0.00	0.00	0.00	0.00	7.69	8.70	0.00	9.52	13.51	0.00	6.67	4.00	3.33	0.00	7.89	0.00	15.79	4.65	11.76	5.71	3.23	5.36	4.69	2.00	-2.69
N	jcn_only_AD	ABRACL	chr6	+	chr6:139349696-139355291;chr6:139350450-139355291;chr6:139350013-139355291;chr6:139349951-139355291	chr6:139354993-139355291		chr6:139349696-139349950;chr6:139349951-139350012;chr6:139350013-139350449;chr6:139350450-139354992	chr6:139349695-139349696;chr6:139349950-139349951;chr6:139350012-139350013;chr6:139350449-139350450		7.14	9.17	0.00	0.00	7.69	0.00	0.00	0.00	0.00	0.00	0.00	0.00	0.00	0.00	0.00	0.00	0.00	0.00	0.00	0.00	0.00	0.00	0.00	0.00	0.00	0.00	0.00	0.00	0.00	0.00	0.00	0.00	0.00	0.00	0.00	0.00	0.00	0.00	0.00
K	intron_retention		chr19	+	chr19:3526182-3526256				chr19:3526181-3526182;chr19:3526256-3526257		3.57	0.00	3.33	NA	NA	NA	0.00	0.00	0.00	0.00	0.00	0.00	0.00	0.00	0.00	0.00	0.00	0.00	NA	4.00	NA	NA	5.56	0.00	7.14	2.78	0.00	NA	0.00	0.00	9.68	8.11	NA	7.69	0.00	0.00	0.00	3.17	3.17
K	coord_cassette	EIF3I	chr1	+	chr1:32690077-32694099	chr1:32690077-32691749;chr1:32691922-32692003;chr1:32692132-32694099		chr1:32691750-32691921;chr1:32692004-32692131			94.44	100.00	97.22	94.29	94.74	100.00	98.99	97.50	97.37	100.00	99.08	100.00	100.00	97.22	96.05	99.24	97.81	100.00	92.31	90.91	94.34	95.38	96.10	100.00	100.00	93.02	100.00	98.36	98.51	98.65	89.74	89.39	93.33	95.18	95.89	96.12	99.50	93.73	-5.77
N	jcn_only_AD	C11orf73	chr11	+	chr11:86055563-86055644;chr11:86048535-86055644	chr11:86048573-86055644		chr11:86048535-86048572;chr11:86048573-86055562	chr11:86048534-86048535;chr11:86048572-86048573		100.00	100.00	100.00	93.10	100.00	100.00	100.00	100.00	100.00	100.00	100.00	100.00	100.00	100.00	100.00	100.00	100.00	100.00	96.72	100.00	100.00	100.00	100.00	100.00	100.00	100.00	100.00	100.00	100.00	100.00	94.12	100.00	100.00	100.00	100.00	92.86	100.00	100.00	0.00
K	intron_retention	C7orf49	chr7	-	chr7:134851624-134852483				chr7:134851623-134851624;chr7:134852483-134852484		60.53	10.71	25.81	NA	5.00	NA	19.61	64.71	52.46	45.00	8.89	84.38	8.93	64.29	41.67	39.39	6.52	65.38	NA	55.17	21.43	NA	25.00	70.97	NA	64.52	29.03	55.00	13.04	62.50	64.29	60.98	9.09	48.15	12.50	81.67	9.90	64.29	54.39
K	alternative_acceptor	SDR39U1	chr14	-	chr14:24909808-24909988;chr14:24909615-24909988	chr14:24909699-24909988		chr14:24909615-24909698;chr14:24909699-24909807	chr14:24909614-24909615;chr14:24909698-24909699		64.52	69.70	65.00	58.33	67.65	NA	76.00	72.22	60.00	66.67	82.35	87.50	73.53	83.33	66.67	66.67	68.00	76.92	81.25	73.68	75.00	61.54	64.86	73.68	75.00	65.22	75.00	75.00	78.38	76.92	65.00	69.23	81.25	65.22	77.27	72.00	75.50	68.72	-6.78
K	intron_retention	FIBP	chr11	-	chr11:65652128-65652405				chr11:65652127-65652128;chr11:65652405-65652406		4.48	5.56	3.75	0.00	4.35	5.41	1.43	0.00	0.00	0.00	0.00	0.00	0.00	2.86	1.82	0.00	0.00	0.00	4.32	3.51	3.49	5.00	5.56	8.00	5.79	4.26	6.15	0.00	3.45	7.32	4.26	7.69	3.38	2.78	2.44	2.38	3.85	3.88	0.03
K	jcn_only_AD	MMD,SLC39A11	chr17	-	chr17:70845944-70943890	chr17:70845944-70943869		chr17:70943870-70943890	chr17:70943890-70943891		31.91	NA	23.08	NA	NA	NA	22.86	16.67	18.97	23.26	30.00	27.45	18.97	35.00	24.49	20.00	38.00	25.00	30.00	14.29	20.83	25.00	15.62	14.29	NA	16.28	13.04	18.18	33.33	18.18	13.33	19.15	17.65	12.90	16.67	14.81	20.91	16.48	-4.44
K	intron_retention	CLN3,RP11-435I10.4	chr16	-	chr16:28493867-28493946				chr16:28493866-28493867;chr16:28493946-28493947		2.63	12.50	5.88	0.00	15.22	0.00	0.00	0.00	0.00	0.00	0.00	0.00	2.50	0.00	0.00	0.00	0.00	0.00	8.89	4.35	2.38	9.52	7.02	8.82	10.00	1.79	6.06	0.00	6.38	3.77	3.85	8.00	7.27	7.14	7.32	11.59	8.08	2.21	-5.87
N	alternative_donor	SNRNP70	chr19	+	chr19:49607993-49610881	chr19:49609418-49610881		chr19:49607993-49609417	chr19:49607992-49607993		4.13	0.69	6.47	0.54	0.84	0.42	1.56	3.23	1.47	1.59	1.72	4.00	1.94	2.44	3.23	2.68	2.41	3.03	0.30	3.49	0.87	3.57	3.48	7.06	0.76	6.38	2.94	1.63	2.19	1.43	3.42	3.59	0.58	5.15	5.98	5.92	0.72	3.46	2.73
N	jcn_only_AA		chr22	+	chr22:38040968-38041408;chr22:38040968-38041338	chr22:38040968-38041371		chr22:38041339-38041371;chr22:38041372-38041408	chr22:38041371-38041372;chr22:38041408-38041409		100.00	93.22	100.00	NA	100.00	NA	100.00	100.00	100.00	100.00	100.00	NA	100.00	100.00	100.00	100.00	100.00	100.00	100.00	100.00	100.00	100.00	97.22	NA	100.00	100.00	100.00	NA	100.00	NA	100.00	100.00	100.00	100.00	100.00	100.00	100.00	100.00	0.00
K	jcn_only_AA	ARSA	chr22	-	chr22:51065835-51066373	chr22:51066221-51066373					81.82	81.25	82.35	NA	91.67	NA	93.18	94.12	93.88	81.48	78.12	91.67	92.31	85.71	93.10	NA	94.12	90.91	NA	78.95	100.00	100.00	84.62	90.00	NA	84.85	86.49	92.86	90.32	94.74	88.00	78.79	60.00	93.75	95.65	100.00	86.78	85.28	-1.50
K	intron_retention	RNASEK	chr17	+	chr17:6916836-6916984				chr17:6916835-6916836;chr17:6916984-6916985		13.75	20.97	17.57	19.30	15.38	14.63	5.45	13.21	5.56	8.11	7.23	5.77	13.04	12.96	12.12	12.66	5.88	6.67	15.56	10.53	14.52	20.00	18.75	16.44	8.57	19.48	20.00	20.00	16.85	18.42	19.75	18.82	21.15	25.00	19.70	24.10	14.30	13.48	-0.82
N	alternative_acceptor	CSNK1D	chr17	-	chr17:80202708-80203851	chr17:80203006-80203851		chr17:80202708-80203005	chr17:80202707-80202708		12.96	10.34	13.21	5.08	7.14	2.70	0.00	2.50	0.00	0.00	1.67	0.00	1.05	1.27	2.86	1.03	2.99	0.00	11.43	8.00	8.16	8.33	10.64	5.45	11.54	5.88	12.20	3.64	7.58	4.17	8.62	11.94	11.76	7.89	10.53	8.41	10.88	6.94	-3.95
K	intron_retention	RP11-574K11.31	chr10	-	chr10:75562535-75562729				chr10:75562534-75562535;chr10:75562729-75562730		8.51	4.00	12.57	5.56	7.14	3.12	0.00	0.00	2.06	0.00	0.00	0.96	1.05	0.00	3.37	0.00	1.12	0.00	0.00	10.34	7.58	8.11	8.06	9.23	0.00	7.25	5.92	4.69	3.03	4.83	18.18	13.19	3.85	12.82	9.30	8.80	0.53	7.88	7.35
K	cassette	STK10	chr5	-	chr5:171472027-171479932	chr5:171472027-171472429;chr5:171472485-171479932		chr5:171472430-171472484			0.00	0.00	1.75	5.88	0.00	NA	1.49	3.92	0.00	7.32	3.12	10.39	3.08	4.08	8.33	11.67	5.80	12.68	7.69	0.00	5.00	1.56	1.18	4.69	0.00	1.92	0.00	2.70	3.57	12.50	2.44	3.23	4.00	0.00	0.00	3.26	2.29	2.18	-0.11
K	intron_retention		chr2	-	chr2:74755134-74755374				chr2:74755133-74755134;chr2:74755374-74755375		5.21	10.57	11.43	5.08	10.11	4.88	1.33	0.00	0.00	0.81	0.58	0.00	1.32	0.00	4.17	3.16	1.18	0.00	8.70	6.98	6.82	13.89	13.07	9.68	9.26	7.14	10.43	5.95	7.05	5.83	11.54	12.00	9.30	8.70	7.84	10.17	8.98	6.10	-2.88
N	cassette	AKR1B1	chr7	-	chr7:134133246-134134471	chr7:134133246-134133748;chr7:134133872-134134471		chr7:134133749-134133871			96.84	100.00	95.89	90.00	95.00	100.00	100.00	100.00	100.00	100.00	100.00	100.00	100.00	100.00	100.00	100.00	100.00	100.00	92.86	96.61	94.23	96.34	96.24	95.74	100.00	98.61	97.48	100.00	97.81	100.00	98.78	94.89	88.89	96.46	95.88	97.74	100.00	98.69	-1.31
K	alternative_first_exon	HMHA1	chr19	+	chr19:1067495-1068412	chr19:1067674-1068412	chr19:1067165-1067494	chr19:1067497-1067673			7.69	0.00	19.44	NA	NA	NA	2.63	15.38	42.22	15.38	0.00	NA	4.08	24.00	45.00	6.67	2.27	NA	NA	9.09	NA	NA	0.00	NA	3.45	30.77	7.69	NA	0.00	NA	NA	25.00	NA	0.00	0.00	14.29	3.04	15.38	12.34
N	alternative_acceptor	VPS41	chr7	-	chr7:38765680-38766508	chr7:38765927-38766508		chr7:38765680-38765926	chr7:38765679-38765680		100.00	100.00	100.00	NA	100.00	NA	100.00	100.00	100.00	100.00	100.00	100.00	100.00	100.00	100.00	100.00	100.00	100.00	100.00	100.00	100.00	100.00	97.50	100.00	100.00	96.08	97.22	100.00	100.00	100.00	100.00	100.00	100.00	93.10	100.00	100.00	100.00	100.00	0.00
K	intron_retention	RHOT2	chr16	+	chr16:718570-718655				chr16:718569-718570;chr16:718655-718656		0.00	0.00	3.23	NA	0.00	NA	2.78	0.00	0.00	0.00	0.00	0.00	0.00	0.00	2.04	0.00	2.08	0.00	NA	0.00	0.00	5.26	2.78	0.00	NA	0.00	0.00	0.00	0.00	0.00	0.00	6.82	7.69	6.25	2.94	2.22	1.39	0.00	-1.39
N	jcn_only_AA	CD33	chr19	+	chr19:51738932-51739077;chr19:51738932-51742327	chr19:51738932-51742772		chr19:51739078-51742327;chr19:51742328-51742772	chr19:51742327-51742328;chr19:51742772-51742773		100.00	94.77	96.05	100.00	98.33	100.00	98.58	100.00	100.00	100.00	96.12	98.44	96.26	NA	100.00	100.00	97.56	96.43	100.00	100.00	100.00	100.00	95.38	100.00	87.18	89.29	92.39	93.75	94.03	95.65	100.00	100.00	97.83	97.87	100.00	96.30	97.05	100.00	2.95
K	cassette	DCTN2	chr12	-	chr12:57929629-57939810	chr12:57929629-57932301;chr12:57932308-57939810		chr12:57932302-57932307			18.75	15.22	14.00	NA	13.51	NA	16.90	14.06	11.88	14.16	15.97	19.23	11.51	9.23	13.39	13.22	9.43	15.56	21.43	18.57	14.71	10.00	21.33	20.45	17.39	26.39	12.09	11.63	16.28	11.11	9.62	10.53	NA	12.68	18.82	15.85	16.90	16.32	-0.58
K	jcn_only_AA	ARL6IP4	chr12	+	chr12:123465847-123466202;chr12:123465847-123466117	chr12:123465847-123466141		chr12:123466118-123466141;chr12:123466142-123466202	chr12:123466141-123466142;chr12:123466202-123466203		57.14	61.87	54.17	58.70	63.28	65.08	64.91	56.67	53.42	71.64	61.11	72.34	62.14	53.33	62.07	64.56	64.76	68.29	70.97	55.56	69.00	64.00	62.22	52.00	72.79	68.75	46.67	69.05	74.81	76.47	82.35	57.58	68.00	73.17	64.44	51.06	66.45	56.91	-9.55
N	jcn_only_AA	FAM118B,ILK	chr11	+	chr11:6625053-6625477;chr11:6625053-6625455	chr11:6625053-6625409		chr11:6625410-6625455;chr11:6625456-6625477	chr11:6625455-6625456;chr11:6625477-6625478		11.32	16.67	14.29	NA	14.29	NA	22.95	21.85	31.82	37.84	30.92	42.55	17.72	26.23	18.67	33.33	28.97	30.95	NA	20.83	24.00	22.22	15.71	25.00	NA	16.39	18.33	20.00	27.12	20.00	13.64	20.00	10.00	17.86	23.40	20.00	17.20	18.61	1.41
N	alternative_donor		chr19	-	chr19:12790358-12790457	chr19:12790358-12790436		chr19:12790437-12790457	chr19:12790457-12790458		100.00	100.00	100.00	NA	100.00	NA	100.00	100.00	100.00	100.00	100.00	NA	94.44	100.00	100.00	100.00	100.00	100.00	100.00	100.00	100.00	NA	100.00	NA	NA	100.00	100.00	NA	100.00	100.00	100.00	100.00	100.00	100.00	NA	NA	100.00	100.00	0.00
K	intron_retention	DDIT3	chr12	-	chr12:57911208-57911488				chr12:57911207-57911208;chr12:57911488-57911489		41.67	50.00	50.00	71.43	60.00	60.00	NA	33.33	22.73	NA	NA	NA	NA	30.43	33.33	NA	NA	NA	39.29	47.62	44.00	41.18	47.83	58.33	72.73	34.09	50.00	72.73	61.54	NA	36.00	39.68	47.92	54.55	40.00	60.00	48.96	35.05	-13.91
K	intron_retention		chr20	-	chr20:34214304-34214656				chr20:34214303-34214304;chr20:34214656-34214657		84.21	78.36	84.21	88.89	84.00	86.76	76.47	81.82	76.92	NA	NA	NA	87.50	100.00	85.00	100.00	75.00	NA	77.94	75.86	79.69	74.07	89.74	88.89	83.33	89.74	87.93	90.91	87.50	88.89	71.79	69.12	72.50	79.49	78.38	87.04	78.15	83.01	4.86
K	jcn_only_AD	TMEM94	chr17	+	chr17:73495164-73495342	chr17:73495200-73495342		chr17:73495164-73495199	chr17:73495163-73495164		0.00	0.00	0.00	NA	0.00	NA	0.00	0.00	0.00	NA	0.00	0.00	0.00	0.00	0.00	NA	0.00	NA	0.00	5.56	0.00	NA	0.00	NA	0.00	0.00	0.00	NA	0.00	0.00	0.00	0.00	0.00	0.00	0.00	0.00	0.00	0.00	0.00
N	jcn_only_AA	TMEM150B	chr19	-	chr19:55831972-55834015;chr19:55833903-55834015;chr19:55832368-55834015;chr19:55832788-55834015;chr19:55832476-55834015;chr19:55832413-55834015;chr19:55833470-55834015	chr19:55832462-55834015		chr19:55831972-55832367;chr19:55832368-55832412;chr19:55832413-55832461;chr19:55832462-55832475;chr19:55832476-55832787;chr19:55832788-55833469;chr19:55833470-55833902	chr19:55831971-55831972;chr19:55832367-55832368;chr19:55832412-55832413;chr19:55832461-55832462;chr19:55832475-55832476;chr19:55832787-55832788;chr19:55833469-55833470		60.68	69.77	50.52	NA	50.00	NA	49.30	45.75	48.91	60.87	55.56	55.56	62.92	58.85	62.11	55.56	62.16	76.19	NA	56.04	53.49	NA	59.26	59.26	72.73	69.72	69.31	75.00	68.75	77.42	48.94	51.09	NA	50.00	53.33	63.33	66.34	57.45	-8.90
K	intron_retention		chr19	-	chr19:54756267-54756348				chr19:54756266-54756267;chr19:54756348-54756349		5.08	3.41	NA	0.00	9.18	0.00	0.00	0.00	NA	0.00	2.05	0.00	1.63	2.04	NA	0.00	1.36	0.00	2.14	2.56	NA	0.00	6.88	1.69	5.24	3.12	17.24	4.49	9.64	2.86	4.35	4.35	5.62	2.63	5.04	4.41	2.78	2.84	0.06
K	jcn_only_AA	ANKRD13D	chr11	+	chr11:67057918-67058946	chr11:67057918-67058062		chr11:67058063-67058946	chr11:67058946-67058947		27.27	30.77	9.21	NA	15.79	NA	10.34	0.00	0.00	NA	25.00	NA	16.67	13.33	6.25	NA	31.03	NA	30.77	18.52	0.00	NA	14.81	NA	52.94	14.29	7.69	NA	10.53	NA	7.69	15.79	18.18	NA	25.00	20.00	24.48	13.81	-10.67
N	alternative_donor	QSOX1	chr1	+	chr1:180135721-180144455;chr1:180135727-180144455	chr1:180137364-180144455		chr1:180135721-180135726;chr1:180135727-180137363	chr1:180135720-180135721;chr1:180135726-180135727		1.24	3.23	1.85	NA	0.00	NA	0.00	1.41	0.33	0.00	0.00	0.00	0.00	0.68	0.75	0.00	0.00	0.00	NA	0.78	2.04	0.00	1.72	0.00	6.25	1.35	1.21	0.00	0.00	0.00	3.12	2.51	9.09	3.70	4.48	1.27	3.23	1.29	-1.94
K	alternative_first_exon	POLR2H	chr3	+	chr3:184079935-184082753	chr3:184081354-184082753,chr3:184081363-184082753	chr3:184079506-184079934	chr3:184081149-184081353			100.00	97.50	100.00	NA	100.00	NA	100.00	100.00	100.00	100.00	100.00	100.00	96.00	100.00	97.14	100.00	100.00	NA	100.00	100.00	100.00	100.00	93.75	NA	100.00	92.86	100.00	NA	100.00	NA	100.00	100.00	95.83	NA	100.00	100.00	98.75	100.00	1.25
K	intron_retention	HARS	chr5	-	chr5:140054719-140056238				chr5:140054718-140054719;chr5:140056238-140056239		12.50	8.00	11.67	6.25	3.70	6.25	0.00	0.00	0.00	3.33	0.00	0.00	0.00	0.00	2.46	0.00	0.00	5.26	5.00	2.22	2.99	5.13	4.41	14.29	9.09	3.70	9.26	5.56	3.51	7.14	3.12	8.51	9.09	5.26	7.02	11.36	6.50	2.67	-3.83
N	alternative_donor	COA5,EIF2B4	chr2	-	chr2:99220655-99224769;chr2:99220655-99224725	chr2:99220655-99224540		chr2:99224541-99224725;chr2:99224726-99224769	chr2:99224725-99224726;chr2:99224769-99224770		0.00	0.00	4.55	NA	0.00	0.00	2.78	0.00	0.00	0.00	3.85	0.00	0.00	NA	0.00	0.00	0.00	NA	3.45	0.00	0.00	NA	4.00	0.00	4.55	6.67	0.00	NA	0.00	0.00	0.00	2.94	0.00	NA	0.00	0.00	1.39	0.00	-1.39
K	alternative_first_exon	ARHGDIA	chr17	-	chr17:79827834-79829173	chr17:79827834-79828511	chr17:79829174-79829282	chr17:79828512-79828850			1.64	4.71	1.09	7.14	4.65	8.33	4.72	2.38	2.22	5.67	4.10	4.31	2.77	2.20	5.16	5.68	2.79	3.59	4.76	2.22	6.52	4.76	3.41	5.00	10.64	1.85	2.08	4.27	2.56	4.27	2.47	5.63	3.85	7.78	3.48	7.33	4.71	2.21	-2.50
N	alternative_acceptor	DRAP1	chr11	+	chr11:65687469-65687886	chr11:65687469-65687813		chr11:65687814-65687886	chr11:65687886-65687887		77.78	87.10	83.33	92.31	80.00	83.33	87.50	81.63	72.73	91.67	85.29	88.24	60.87	76.74	77.78	79.17	86.49	83.33	79.41	76.00	79.31	78.57	81.82	93.33	70.59	80.43	77.78	81.25	84.38	92.00	75.41	72.73	82.86	78.57	83.33	86.36	81.13	77.26	-3.88
K	alternative_first_exon	CHMP3,RNF103-CHMP3	chr2	-	chr2:86769436-86774576,chr2:86769436-86790215;chr2:86769436-86847452	chr2:86769436-86790426	chr2:86847453-86847592	chr2:86790427-86790602			97.62	100.00	97.22	100.00	100.00	100.00	100.00	100.00	98.28	100.00	100.00	100.00	98.00	100.00	94.55	100.00	100.00	98.46	100.00	100.00	100.00	100.00	100.00	100.00	100.00	100.00	90.91	100.00	100.00	100.00	96.30	94.12	100.00	100.00	97.44	100.00	100.00	100.00	0.00
K	jcn_only_AD	ATG7	chr3	+	chr3:11350336-11350457;chr3:11348535-11350457	chr3:11350087-11350457		chr3:11348535-11350086;chr3:11350087-11350335	chr3:11348534-11348535;chr3:11350086-11350087		0.00	0.00	0.00	NA	NA	NA	5.36	0.00	0.00	3.33	0.00	0.00	4.60	3.12	0.00	0.00	1.92	0.00	NA	0.00	NA	0.00	0.00	6.67	0.00	0.00	0.00	NA	0.00	NA	0.00	0.00	NA	0.00	0.00	0.00	2.30	0.00	-2.30
K	coord_cassette	DHRS4	chr14	+	chr14:24429213-24436419	chr14:24429213-24434970;chr14:24435042-24435140;chr14:24435193-24436419		chr14:24434971-24435041;chr14:24435141-24435192			NA	0.00	NA	NA	0.00	5.88	41.67	55.00	55.56	30.30	43.24	48.00	46.15	57.14	37.50	32.26	29.79	27.27	11.63	20.00	20.00	11.11	18.92	14.29	5.41	NA	43.75	26.67	30.00	31.82	18.18	27.27	12.82	20.00	18.75	33.33	12.23	37.50	25.27
K	intron_retention	POLA2	chr11	+	chr11:65062124-65063010				chr11:65062123-65062124;chr11:65063010-65063011		0.00	0.00	0.00	NA	0.00	0.00	0.00	7.69	21.43	NA	0.00	0.00	0.00	0.00	0.00	0.00	0.00	0.00	NA	0.00	0.00	NA	NA	0.00	NA	4.55	NA	NA	NA	0.00	NA	0.00	0.00	NA	NA	0.00	0.00	0.00	0.00
K	intron_retention		chr12	+	chr12:57556767-57559587				chr12:57556766-57556767;chr12:57559587-57559588		14.29	4.69	2.78	NA	NA	NA	0.00	0.00	0.00	0.58	0.00	0.39	0.48	0.00	0.00	0.00	0.41	0.32	0.00	0.00	NA	NA	0.00	0.00	11.11	0.00	0.00	NA	0.00	0.00	NA	0.00	0.00	0.00	0.00	1.92	0.24	0.00	-0.24
K	intron_retention	OS9	chr12	+	chr12:58112966-58114188				chr12:58112965-58112966;chr12:58114188-58114189		2.37	3.72	4.80	2.11	1.00	1.83	0.56	0.51	0.78	0.00	0.53	1.46	0.47	1.65	1.12	0.61	1.06	1.24	0.72	2.75	1.40	2.42	0.86	4.41	3.11	3.42	2.88	3.76	2.71	2.67	3.69	5.81	1.99	3.43	2.67	3.79	1.35	2.56	1.21
N	jcn_only_AD	CHMP5	chr9	+	chr9:33265168-33266007;chr9:33265794-33266007;chr9:33265146-33266007	chr9:33265825-33266007		chr9:33265146-33265167;chr9:33265168-33265793;chr9:33265794-33265824	chr9:33265145-33265146;chr9:33265167-33265168;chr9:33265793-33265794		5.02	0.00	0.00	0.00	0.00	NA	0.00	27.27	9.83	1.11	0.00	8.33	0.00	24.57	16.05	1.49	0.00	9.16	NA	9.89	0.00	0.00	0.00	5.61	NA	15.96	0.00	0.00	0.00	10.11	8.62	1.02	0.00	0.00	0.00	7.26	0.00	12.93	12.93
K	intron_retention	CD33	chr19	+	chr19:51738932-51742772				chr19:51738931-51738932;chr19:51742772-51742773		4.65	5.78	6.41	0.00	4.84	0.00	0.00	0.00	0.00	0.00	1.98	0.00	0.96	NA	0.00	2.94	1.23	0.00	5.68	6.90	8.20	0.00	3.12	0.00	5.56	7.41	8.60	11.76	5.97	4.35	4.00	1.79	2.17	0.00	2.78	1.27	3.86	4.65	0.79
N	cassette	TYMP	chr22	-	chr22:50967768-50968332;chr22:50962854-50968332;chr22:50965979-50968332;chr22:50965168-50968332;chr22:50965713-50968332;chr22:50966147-50968332;chr22:50967040-50968332	chr22:50967768-50967924,chr22:50966147-50967924,chr22:50967040-50967924,chr22:50965168-50967924,chr22:50965979-50967924,chr22:50965713-50967924,chr22:50962854-50967924;chr22:50968149-50968332		chr22:50967925-50968148			87.23	49.19	75.50	52.17	45.80	42.59	100.00	98.66	98.97	99.19	98.04	98.74	99.47	96.81	97.08	97.79	96.86	98.63	70.21	92.12	84.86	81.72	71.43	88.48	65.09	95.64	89.85	93.37	85.71	92.92	85.98	88.20	54.67	78.45	82.07	86.11	67.65	93.88	26.23
K	intron_retention	STAT5A	chr17	+	chr17:40461503-40462524				chr17:40461502-40461503;chr17:40462524-40462525		3.92	9.68	5.05	3.95	6.82	3.38	0.00	0.00	0.81	0.35	0.00	0.71	1.56	1.28	1.21	0.52	2.44	1.14	7.89	5.13	1.45	2.30	6.90	5.11	10.26	4.00	7.69	3.64	2.08	1.74	2.27	4.49	4.44	6.78	6.25	4.22	6.17	3.09	-3.07
K	intron_retention		chr19	-	chr19:36398260-36398347				chr19:36398259-36398260;chr19:36398347-36398348		60.20	55.80	67.02	45.45	68.20	39.53	16.67	15.38	NA	NA	45.45	NA	21.43	35.71	NA	18.18	NA	NA	57.92	59.26	59.77	48.84	68.15	35.00	74.47	61.64	75.00	66.67	74.68	48.28	62.79	67.36	58.33	54.55	51.11	32.56	56.86	59.73	2.87
N	alternative_acceptor	ACIN1	chr14	-	chr14:23532697-23533313	chr14:23532787-23533313		chr14:23532697-23532786	chr14:23532696-23532697		97.44	100.00	99.14	NA	100.00	NA	100.00	100.00	100.00	100.00	100.00	100.00	100.00	100.00	100.00	100.00	100.00	100.00	100.00	98.85	100.00	100.00	100.00	98.31	100.00	100.00	100.00	100.00	100.00	100.00	95.31	98.26	94.44	98.80	100.00	100.00	100.00	99.42	-0.58
K	intron_retention	ADCY7	chr16	+	chr16:50347974-50348202				chr16:50347973-50347974;chr16:50348202-50348203		2.94	29.17	18.52	NA	NA	NA	0.00	0.00	0.00	NA	0.00	0.00	0.00	0.00	0.00	0.00	0.00	0.00	15.38	2.33	NA	14.29	8.77	3.23	NA	1.12	15.00	10.00	3.23	0.00	9.68	25.00	NA	9.68	5.88	1.27	7.69	1.73	-5.96
K	intron_retention	NFKBIA	chr14	-	chr14:35871267-35871599				chr14:35871266-35871267;chr14:35871599-35871600		5.80	5.83	5.88	2.90	2.93	2.47	0.58	0.68	0.53	0.35	0.41	0.27	0.00	0.50	0.95	0.65	0.43	0.42	5.99	5.59	5.30	5.09	4.44	3.90	8.11	4.58	4.28	2.53	2.58	2.06	10.12	9.70	12.19	4.64	6.47	3.91	5.91	5.08	-0.83
K	alternative_acceptor	USF2	chr19	+	chr19:35769696-35769872	chr19:35769696-35769848		chr19:35769849-35769872	chr19:35769872-35769873		95.24	91.92	95.00	93.98	95.78	92.98	95.89	90.72	95.45	94.86	94.56	95.04	94.71	91.67	91.46	93.33	94.14	96.47	93.64	97.00	93.80	94.23	97.39	94.44	95.12	92.47	95.45	95.00	94.21	95.00	96.04	94.51	96.51	97.37	96.35	95.14	94.91	93.85	-1.06
N	alternative_acceptor	SRRM2	chr16	+	chr16:2819286-2820352;chr16:2819286-2820361;chr16:2819286-2819628	chr16:2819286-2819862		chr16:2819629-2819862;chr16:2819863-2820352;chr16:2820353-2820361	chr16:2819862-2819863;chr16:2820352-2820353;chr16:2820361-2820362		18.49	22.73	16.55	21.36	12.82	28.77	8.89	2.78	1.82	2.38	7.41	4.55	14.06	7.69	10.81	18.52	13.64	20.00	12.50	5.81	3.42	4.49	17.22	27.66	14.81	12.16	13.38	30.30	22.69	29.73	19.05	14.75	10.17	19.84	28.45	32.41	13.28	9.93	-3.36
K	alternative_acceptor	EXOSC10	chr1	-	chr1:11131031-11132143	chr1:11131046-11132143		chr1:11131031-11131045	chr1:11131030-11131031		0.00	1.82	2.08	0.00	3.90	3.23	6.67	4.55	4.17	0.00	5.41	4.55	6.06	3.57	2.56	0.00	5.88	4.17	4.00	2.27	1.67	3.57	1.54	2.70	0.00	2.86	1.89	4.88	3.64	2.08	3.12	3.77	2.38	3.70	3.28	3.39	3.19	2.99	-0.20
N	alternative_donor	ANPEP	chr15	-	chr15:90347849-90348176;chr15:90347849-90348352	chr15:90347849-90348308		chr15:90348177-90348308;chr15:90348309-90348352	chr15:90348308-90348309;chr15:90348352-90348353		98.79	97.62	97.13	95.24	96.67	80.00	100.00	99.68	99.80	98.89	99.29	98.01	99.25	99.55	99.21	97.02	98.50	98.43	NA	97.87	100.00	93.72	95.31	91.57	95.83	98.68	97.21	96.07	95.58	96.32	99.55	97.90	NA	92.82	95.12	92.15	98.44	99.17	0.73
K	intron_retention	GPR162	chr12	+	chr12:6936020-6936166				chr12:6936019-6936020;chr12:6936166-6936167		96.67	100.00	87.10	NA	100.00	NA	NA	100.00	NA	NA	NA	NA	NA	100.00	NA	NA	NA	NA	93.55	100.00	100.00	NA	100.00	NA	100.00	100.00	100.00	NA	100.00	NA	NA	100.00	100.00	NA	NA	NA	100.00	100.00	0.00
N	alternative_acceptor		chr6	+	chr6:25973514-25983395;chr6:25973514-25975017;chr6:25973514-25982028;chr6:25973514-25982025;chr6:25973514-25975032;chr6:25973514-25975130	chr6:25973514-25983391		chr6:25975018-25975032;chr6:25975033-25975130;chr6:25975131-25982025;chr6:25982026-25982028;chr6:25982029-25983391;chr6:25983392-25983395	chr6:25975032-25975033;chr6:25975130-25975131;chr6:25982025-25982026;chr6:25982028-25982029;chr6:25983391-25983392;chr6:25983395-25983396		94.59	100.00	94.59	NA	NA	NA	95.45	100.00	100.00	100.00	100.00	100.00	100.00	100.00	100.00	100.00	100.00	100.00	NA	98.67	100.00	NA	100.00	100.00	NA	100.00	100.00	100.00	100.00	100.00	100.00	100.00	100.00	94.74	90.91	95.83	100.00	100.00	0.00
K	intron_retention	NRP2	chr2	+	chr2:206608277-206610469				chr2:206608276-206608277;chr2:206610469-206610470		9.38	38.10	3.06	84.62	57.14	90.62	1.16	0.00	0.00	0.66	1.34	0.33	0.00	1.25	0.00	1.35	0.54	1.08	NA	2.22	22.22	4.26	6.98	2.14	14.29	2.20	0.00	5.88	5.00	10.87	11.29	4.55	83.33	5.95	4.35	3.02	14.29	2.21	-12.08
K	intron_retention	RPS24	chr10	+	chr10:79797063-79800372				chr10:79797062-79797063;chr10:79800372-79800373		3.51	1.53	6.59	4.59	2.87	4.62	0.27	0.00	1.15	0.32	0.79	0.00	0.70	0.00	1.08	2.06	1.43	0.00	2.80	3.17	1.07	8.80	4.67	7.02	0.70	4.26	3.49	1.58	2.46	1.82	4.00	5.13	2.49	1.91	5.44	2.45	1.11	3.34	2.22
N	jcn_only_AA	SMG9	chr19	-	chr19:44235264-44237009;chr19:44235827-44237009;chr19:44235494-44237009;chr19:44233199-44237009	chr19:44233202-44237009		chr19:44233199-44233201;chr19:44233202-44235263;chr19:44235264-44235493;chr19:44235494-44235826	chr19:44233198-44233199;chr19:44233201-44233202;chr19:44235263-44235264;chr19:44235493-44235494		0.00	2.13	0.00	2.82	0.00	0.00	0.00	0.00	3.33	0.00	0.00	4.65	0.00	0.00	5.26	1.85	0.00	4.35	0.00	0.00	0.00	5.56	0.00	2.17	0.00	0.00	0.00	0.00	1.39	2.15	0.00	3.12	3.08	3.23	0.00	0.00	0.00	0.00	0.00
K	intron_retention	PTOV1	chr19	+	chr19:50358335-50360231				chr19:50358334-50358335;chr19:50360231-50360232		20.59	26.67	26.09	25.00	20.93	15.38	1.85	0.00	5.56	0.00	2.86	0.00	3.57	0.00	12.50	0.00	2.38	0.00	38.24	14.29	25.64	8.70	21.15	13.64	50.00	18.75	12.73	17.65	22.86	8.33	31.25	35.00	36.36	30.43	29.03	8.82	31.52	16.52	-15.00
N	intron_retention		chr9	+	chr9:131389778-131392599				chr9:131389777-131389778;chr9:131392599-131392600		13.64	4.55	10.91	NA	4.17	NA	0.00	0.00	1.89	0.00	0.00	0.00	0.00	0.00	2.04	0.00	0.00	NA	9.09	5.56	1.54	9.09	5.13	NA	0.00	5.88	2.35	NA	3.33	NA	16.67	5.56	0.00	3.70	7.14	3.23	0.00	5.72	5.72
K	intron_retention	PACSIN2	chr22	-	chr22:43273017-43275053				chr22:43273016-43273017;chr22:43275053-43275054		3.92	0.00	3.39	7.69	0.00	NA	0.00	0.00	0.00	0.00	0.00	0.00	0.00	0.00	1.82	0.00	0.43	1.56	0.00	0.00	2.94	4.76	0.00	4.55	0.00	0.00	0.00	0.00	0.00	0.00	3.03	0.00	0.00	1.72	0.00	5.66	0.00	0.00	0.00
K	alternative_acceptor	GPR137	chr11	+	chr11:64056194-64056614	chr11:64056194-64056508		chr11:64056509-64056614	chr11:64056614-64056615		78.57	85.19	84.85	72.22	81.08	90.91	85.00	88.89	90.62	80.00	69.57	63.64	100.00	90.00	91.18	83.33	72.22	NA	82.26	78.95	80.36	83.33	84.62	100.00	80.60	87.50	79.41	75.00	73.33	85.00	84.00	75.00	82.98	83.33	82.35	81.82	83.99	85.75	1.76
K	jcn_only_AD	CD163,NAP1L1	chr12	-	chr12:76468020-76478346	chr12:76468020-76477612		chr12:76477613-76478346	chr12:76478346-76478347		0.00	0.00	0.00	0.00	0.00	NA	0.00	0.00	0.00	0.51	0.00	0.68	0.36	0.00	0.00	0.80	0.00	0.00	7.69	0.00	0.00	1.02	0.00	2.25	0.00	0.00	0.00	1.03	0.00	0.00	0.00	0.00	0.00	0.00	0.00	0.91	0.00	0.00	0.00
K	jcn_only_AA	FLII	chr17	-	chr17:18157934-18158082	chr17:18157997-18158082		chr17:18157934-18157996	chr17:18157933-18157934		86.67	100.00	100.00	NA	NA	NA	94.93	95.28	92.50	93.79	94.67	93.23	93.29	92.47	95.45	94.44	95.15	96.58	NA	96.15	NA	100.00	100.00	100.00	100.00	92.86	89.80	100.00	100.00	100.00	89.47	100.00	NA	100.00	100.00	100.00	97.47	92.66	-4.80
N	alternative_donor	MS4A6A	chr11	-	chr11:59949215-59950538;chr11:59949215-59949969;chr11:59949215-59950450;chr11:59949215-59949844;chr11:59949215-59949790	chr11:59949215-59950608		chr11:59949791-59949844;chr11:59949845-59949969;chr11:59949970-59950450;chr11:59950451-59950538;chr11:59950539-59950608	chr11:59949844-59949845;chr11:59949969-59949970;chr11:59950450-59950451;chr11:59950538-59950539;chr11:59950608-59950609		0.00	0.00	0.00	0.00	3.45	NA	5.39	11.40	NA	4.23	7.53	5.10	2.61	2.94	NA	3.08	5.22	5.81	0.00	0.00	NA	4.55	4.76	4.35	NA	8.57	NA	2.63	3.26	8.33	NA	NA	0.00	1.89	4.00	4.44	0.00	2.94	2.94
N	jcn_only_AA	IMPDH2	chr3	-	chr3:49061984-49062091	chr3:49062012-49062091		chr3:49061984-49062011	chr3:49061983-49061984		100.00	99.00	100.00	100.00	100.00	100.00	100.00	NA	100.00	100.00	100.00	NA	100.00	NA	100.00	100.00	100.00	100.00	98.37	86.67	100.00	100.00	100.00	100.00	100.00	100.00	100.00	100.00	100.00	100.00	100.00	100.00	99.40	100.00	100.00	100.00	99.70	100.00	0.30
N	jcn_only_AD	PARL	chr3	-	chr3:183562115-183574219;chr3:183562115-183580484;chr3:183562115-183595939	chr3:183562115-183580540		chr3:183574220-183580484;chr3:183580485-183580540;chr3:183580541-183595939	chr3:183580484-183580485;chr3:183580540-183580541;chr3:183595939-183595940		96.15	88.41	94.83	100.00	96.49	NA	79.49	92.31	88.00	97.30	90.16	88.00	81.91	NA	90.91	98.00	94.37	95.00	100.00	91.67	94.12	96.30	90.14	93.94	100.00	100.00	87.27	97.06	88.24	96.00	100.00	89.19	91.43	91.11	92.59	92.11	89.92	96.15	6.23
K	alternative_acceptor	REXO1	chr19	-	chr19:1817329-1817705	chr19:1817458-1817705		chr19:1817329-1817457	chr19:1817328-1817329		6.25	20.00	4.00	NA	NA	NA	0.00	5.88	0.00	0.00	7.14	0.00	0.00	0.00	4.55	0.00	5.26	0.00	NA	6.67	0.00	0.00	0.00	9.09	NA	0.00	4.17	6.67	NA	0.00	9.52	0.00	0.00	9.52	5.88	8.82	0.00	6.06	6.06
K	intron_retention	RPS23	chr5	-	chr5:81571954-81572269				chr5:81571953-81571954;chr5:81572269-81572270		68.00	66.18	61.54	72.00	70.13	78.91	60.25	54.84	61.17	35.44	35.13	37.96	57.43	61.11	63.95	62.04	38.13	38.24	71.02	72.00	65.99	60.84	59.74	53.77	67.51	62.50	62.71	60.94	63.42	58.70	64.71	62.16	68.96	65.82	61.37	64.87	66.84	63.60	-3.24
K	cassette	STRN4	chr19	-	chr19:47236494-47240079	chr19:47236494-47237072;chr19:47237133-47240079		chr19:47237073-47237132			0.00	17.65	2.04	NA	NA	NA	2.44	0.00	0.00	0.00	0.00	4.76	3.45	1.85	0.00	3.03	1.79	0.00	NA	0.00	NA	0.00	7.14	0.00	0.00	0.00	0.00	0.00	7.69	0.00	0.00	2.94	NA	7.14	3.12	0.00	2.95	0.00	-2.95
K	alternative_acceptor	PLRG1	chr4	-	chr4:155459235-155460256	chr4:155459261-155460256		chr4:155459235-155459260	chr4:155459234-155459235		100.00	100.00	100.00	100.00	100.00	100.00	92.31	100.00	100.00	100.00	100.00	100.00	100.00	100.00	100.00	100.00	100.00	100.00	100.00	100.00	100.00	100.00	100.00	93.33	NA	100.00	100.00	93.75	100.00	100.00	100.00	100.00	100.00	100.00	100.00	100.00	100.00	100.00	0.00
K	alternative_acceptor	DNM2	chr19	+	chr19:10941055-10941656;chr19:10941055-10942979;chr19:10941055-10941653	chr19:10941055-10943667		chr19:10941654-10941656;chr19:10941657-10942979;chr19:10942980-10943667	chr19:10941656-10941657;chr19:10942979-10942980;chr19:10943667-10943668		0.00	0.00	2.68	0.00	0.00	2.70	0.00	0.00	0.00	2.56	4.84	0.00	0.00	0.00	0.00	5.77	0.00	0.00	2.86	2.68	2.13	0.00	2.50	0.00	2.36	0.00	0.00	1.96	0.00	0.00	2.94	3.33	2.72	5.26	1.52	0.00	1.18	0.00	-1.18
N	jcn_only_AA	ABCC3	chr17	+	chr17:48765092-48765786;chr17:48765092-48765771	chr17:48765092-48768452		chr17:48765772-48765786;chr17:48765787-48768452	chr17:48765786-48765787;chr17:48768452-48768453		95.83	100.00	96.32	100.00	100.00	93.33	100.00	NA	NA	100.00	100.00	100.00	100.00	NA	100.00	NA	100.00	NA	100.00	100.00	96.61	100.00	100.00	96.15	100.00	97.22	96.88	100.00	98.77	100.00	93.88	97.86	98.51	100.00	98.18	100.00	100.00	96.53	-3.47
K	intron_retention		chr20	+	chr20:3897698-3899317				chr20:3897697-3897698;chr20:3899317-3899318		4.65	7.14	7.27	4.76	4.35	5.88	0.00	0.00	1.56	0.00	2.70	3.85	2.50	3.51	1.82	2.50	3.12	2.04	11.54	12.00	8.51	12.50	11.54	10.00	15.79	4.23	5.56	8.57	2.50	8.82	13.46	6.45	5.00	8.51	6.52	5.61	6.07	4.44	-1.63
N	cassette	MFSD12	chr19	-	chr19:3538709-3544806;chr19:3538755-3544806	chr19:3538755-3542773,chr19:3538709-3542773;chr19:3542976-3544806		chr19:3542774-3542975			32.56	14.29	36.36	21.35	14.81	13.85	40.85	36.11	30.30	24.19	27.27	32.43	43.24	34.38	29.63	40.00	30.30	37.50	23.08	43.64	16.23	38.89	25.58	32.35	10.98	23.38	24.39	26.67	17.33	17.95	20.59	23.17	10.53	30.43	27.14	21.00	18.68	33.47	14.79
N	cassette	GMFG	chr19	-	chr19:39820267-39825900;chr19:39819714-39825900;chr19:39819189-39825900;chr19:39820267-39826613;chr19:39820267-39826074	chr19:39819714-39823716,chr19:39820267-39823716,chr19:39819189-39823716;chr19:39823767-39826613,chr19:39823767-39825900,chr19:39823767-39826074		chr19:39823717-39823766			96.39	95.16	97.91	97.61	96.83	96.30	99.73	97.70	100.00	98.63	98.19	98.71	97.79	95.63	100.00	98.25	98.50	99.47	95.33	96.20	96.36	99.25	97.81	97.87	92.81	91.61	96.62	97.12	97.47	98.18	95.80	95.86	94.70	95.56	98.94	97.62	95.25	96.00	0.75
K	jcn_only_AA	PSMD9	chr12	+	chr12:122341014-122353764;chr12:122341014-122348847	chr12:122341014-122353761					100.00	95.08	95.35	95.89	98.18	96.10	95.92	100.00	96.88	95.45	92.42	96.23	92.42	92.31	96.81	91.57	92.75	90.24	94.44	100.00	94.67	96.88	94.25	91.84	93.65	100.00	95.45	90.48	94.25	92.16	100.00	100.00	94.81	93.33	98.33	96.77	94.62	100.00	5.38
N	alternative_donor	TCF25	chr16	+	chr16:89976760-89976998;chr16:89975516-89976998;chr16:89976765-89976998;chr16:89976334-89976998	chr16:89975492-89976998		chr16:89975492-89975515;chr16:89975516-89976333;chr16:89976334-89976759;chr16:89976760-89976764	chr16:89975491-89975492;chr16:89975515-89975516;chr16:89976333-89976334;chr16:89976759-89976760		21.43	6.90	13.33	27.78	15.00	21.74	NA	NA	NA	NA	NA	NA	NA	NA	30.00	40.00	NA	NA	16.67	18.18	20.00	NA	14.29	NA	16.67	0.00	17.65	NA	26.67	7.14	0.00	15.00	11.76	0.00	0.00	4.35	14.21	9.09	-5.12
N	jcn_only_AA	MYO9B	chr19	+	chr19:17322584-17322868;chr19:17322584-17325268;chr19:17322584-17322703	chr19:17322584-17322809		chr19:17322704-17322809;chr19:17322810-17322868;chr19:17322869-17325268	chr19:17322809-17322810;chr19:17322868-17322869;chr19:17325268-17325269		0.00	0.00	0.00	0.00	0.00	0.00	0.00	NA	NA	NA	NA	NA	0.00	NA	NA	NA	NA	NA	5.26	0.00	0.00	0.00	0.00	0.00	0.00	0.00	0.00	0.00	0.00	8.70	0.00	0.00	0.00	0.00	0.00	0.00	0.00	0.00	0.00
K	intron_retention		chr3	-	chr3:52265556-52265959				chr3:52265555-52265556;chr3:52265959-52265960		6.45	0.00	5.19	0.00	0.69	NA	0.00	0.00	0.00	0.00	0.00	0.00	0.00	0.00	0.00	0.00	0.00	0.00	0.00	3.33	2.06	0.00	2.65	0.00	0.00	0.00	4.80	2.63	0.00	NA	3.03	5.05	3.17	1.96	2.65	0.00	0.00	1.51	1.51
N	alternative_donor	PSTPIP1	chr15	+	chr15:77324770-77325202;chr15:77324741-77325202	chr15:77324736-77325202		chr15:77324736-77324740;chr15:77324741-77324769	chr15:77324735-77324736;chr15:77324740-77324741		82.14	89.38	81.58	93.75	89.80	95.24	96.49	NA	100.00	100.00	97.56	NA	94.64	NA	100.00	NA	100.00	NA	95.14	78.57	94.81	NA	85.71	NA	88.60	92.31	86.96	NA	83.33	NA	92.31	89.47	91.41	94.74	87.10	100.00	93.03	87.22	-5.80
K	alternative_acceptor	NFKB2	chr10	+	chr10:104161917-104162011	chr10:104161917-104162008		chr10:104162009-104162011	chr10:104162011-104162012		18.49	25.64	22.75	25.14	21.90	24.05	24.49	27.78	26.10	27.68	26.87	29.17	36.84	25.00	28.82	31.70	28.57	29.02	19.65	21.39	20.61	28.74	21.11	25.13	17.24	23.38	24.67	27.17	28.28	27.54	25.00	22.33	17.47	23.60	24.35	25.50	22.07	24.19	2.12
N	alternative_acceptor	ANKHD1,ANKHD1-EIF4EBP3	chr5	+	chr5:139921867-139928490;chr5:139921867-139924405	chr5:139921867-139927230		chr5:139924406-139927230;chr5:139927231-139928490	chr5:139927230-139927231;chr5:139928490-139928491		0.00	3.12	0.00	0.00	0.00	0.00	6.67	0.00	5.00	6.67	7.14	NA	6.67	0.00	4.00	6.67	7.14	NA	0.00	0.00	0.00	0.00	0.00	0.00	4.00	0.00	0.00	0.00	5.56	0.00	0.00	0.00	0.00	0.00	0.00	4.17	3.56	0.00	-3.56
K	cassette	RAB31	chr18	+	chr18:9708442-9792150	chr18:9708442-9775274;chr18:9775355-9792150		chr18:9775275-9775354			98.94	100.00	93.97	NA	100.00	NA	100.00	99.44	100.00	100.00	100.00	100.00	99.26	100.00	100.00	98.78	98.95	100.00	NA	98.86	95.83	100.00	100.00	100.00	NA	99.05	96.92	100.00	100.00	100.00	100.00	97.26	100.00	97.67	98.72	100.00	100.00	99.25	-0.75
K	jcn_only_AD	EXOSC1	chr10	-	chr10:99197508-99198426	chr10:99197508-99198419		chr10:99198420-99198426	chr10:99198426-99198427		0.00	4.76	8.33	8.33	4.44	12.50	7.69	0.00	4.17	4.76	0.00	0.00	3.23	9.09	3.70	4.55	0.00	0.00	6.06	0.00	2.50	16.67	5.88	0.00	0.00	15.38	2.86	6.25	3.57	11.76	7.14	10.00	6.25	0.00	4.00	0.00	5.41	3.57	-1.84
K	cassette	FMNL1	chr17	+	chr17:43322784-43323244	chr17:43322784-43322998;chr17:43323101-43323244		chr17:43322999-43323100			97.49	91.89	94.61	88.00	90.51	83.33	100.00	100.00	98.77	94.00	96.79	100.00	100.00	99.42	99.04	96.19	97.79	98.28	95.57	97.11	97.29	90.91	88.82	94.44	84.54	97.82	95.94	96.30	96.23	96.88	94.88	94.76	86.56	90.71	92.83	94.62	93.73	97.66	3.93
K	jcn_only_AA	NOSIP	chr19	-	chr19:50059915-50060131;chr19:50059911-50060131	chr19:50059994-50060131		chr19:50059911-50059914;chr19:50059915-50059993	chr19:50059910-50059911;chr19:50059914-50059915		93.38	100.00	100.00	100.00	97.87	97.87	100.00	100.00	100.00	94.74	100.00	100.00	100.00	100.00	100.00	100.00	100.00	100.00	98.14	100.00	97.95	100.00	100.00	100.00	100.00	100.00	99.07	100.00	98.00	100.00	97.11	98.00	97.67	100.00	100.00	100.00	100.00	100.00	0.00
K	alternative_last_exon	IL12RB1	chr19	-	chr19:18180524-18182921	chr19:18182144-18182921	chr19:18180356-18180523	chr19:18181372-18182143			53.33	90.00	58.33	NA	NA	NA	70.00	40.00	54.55	NA	75.00	NA	71.43	58.33	40.00	NA	66.67	NA	NA	NA	NA	NA	91.67	NA	NA	53.33	NA	NA	NA	NA	53.85	45.83	90.00	80.00	63.64	73.33	80.72	53.33	-27.39
K	alternative_first_exon	GSN	chr9	+	chr9:124032335-124043747,chr9:124029804-124043747,chr9:124043502-124043747,chr9:124034142-124043747;chr9:124028033-124043747	chr9:124030498-124043747	chr9:124027939-124028032	chr9:124030380-124030497			94.12	100.00	97.44	NA	94.44	NA	95.98	93.10	91.80	97.37	94.81	96.48	95.24	91.67	98.61	100.00	94.06	98.11	100.00	93.33	100.00	100.00	96.62	98.39	82.35	63.16	98.28	96.15	93.91	100.00	94.44	95.74	100.00	96.34	95.28	93.81	97.99	93.22	-4.78
N	alternative_acceptor	CDC34	chr19	+	chr19:537148-541345;chr19:537148-541338;chr19:537148-538677	chr19:537148-541342		chr19:538678-541338;chr19:541339-541342;chr19:541343-541345	chr19:541338-541339;chr19:541342-541343;chr19:541345-541346		3.85	2.38	7.14	5.26	6.25	4.17	5.56	9.09	5.88	5.00	10.00	NA	11.11	0.00	5.00	4.55	13.04	NA	3.70	0.00	0.00	5.88	3.85	NA	7.89	0.00	3.85	6.25	14.29	7.69	5.26	4.00	0.00	0.00	5.88	4.00	4.63	1.93	-2.71
N	alternative_donor	RPL41	chr12	+	chr12:56510584-56510972;chr12:56510648-56510972;chr12:56510614-56510972	chr12:56510715-56510972		chr12:56510584-56510613;chr12:56510614-56510647;chr12:56510648-56510714	chr12:56510583-56510584;chr12:56510613-56510614;chr12:56510647-56510648		2.83	1.35	1.25	1.05	0.77	0.79	0.11	0.12	0.17	0.18	0.08	0.04	0.10	0.12	0.20	0.22	0.08	0.04	1.28	3.72	1.03	2.28	1.31	1.69	1.02	1.33	1.01	0.50	0.42	0.36	8.15	4.38	2.26	1.36	1.42	1.27	1.15	2.08	0.93
N	jcn_only_AD		chr1	-	chr1:220325107-220326601	chr1:220325107-220326526		chr1:220326527-220326601	chr1:220326601-220326602		100.00	100.00	100.00	100.00	100.00	100.00	100.00	100.00	100.00	100.00	100.00	100.00	100.00	100.00	95.65	90.91	100.00	100.00	NA	100.00	100.00	100.00	100.00	100.00	100.00	95.24	100.00	100.00	100.00	100.00	100.00	100.00	100.00	100.00	100.00	100.00	100.00	100.00	0.00
K	intron_retention	NAPA	chr19	-	chr19:47995377-47996217				chr19:47995376-47995377;chr19:47996217-47996218		6.08	4.35	10.99	4.11	7.14	7.69	0.56	0.50	0.55	1.41	0.94	1.77	0.00	1.16	1.85	0.89	0.43	0.68	8.16	4.32	2.33	4.62	9.52	6.01	9.30	5.02	9.73	4.93	4.73	4.71	4.37	6.90	10.00	9.39	4.28	8.05	6.25	4.35	-1.91
N	jcn_only_AA	SLC39A11	chr17	-	chr17:70721976-70732788;chr17:70725143-70732788;chr17:70691206-70732788;chr17:70709121-70732788	chr17:70645408-70732788		chr17:70645408-70691205;chr17:70691206-70709120;chr17:70709121-70721975;chr17:70721976-70725142	chr17:70645407-70645408;chr17:70691205-70691206;chr17:70709120-70709121;chr17:70721975-70721976		97.22	100.00	100.00	NA	100.00	NA	96.92	86.36	94.59	84.38	89.36	82.14	94.59	78.57	96.67	86.36	100.00	85.00	NA	97.06	92.31	NA	100.00	NA	100.00	100.00	100.00	NA	NA	90.00	95.45	100.00	94.12	95.24	93.10	93.55	96.92	96.25	-0.67
K	cassette	ARHGEF1	chr19	+	chr19:42400556-42402590	chr19:42400556-42402094;chr19:42402263-42402590		chr19:42402095-42402262			7.02	5.56	13.73	NA	18.18	NA	30.77	13.51	13.16	NA	54.17	NA	40.48	13.21	20.59	72.73	66.67	NA	25.00	11.11	8.00	NA	31.58	NA	26.67	20.69	18.75	NA	50.00	NA	8.70	11.11	25.00	25.00	24.32	28.12	25.84	12.16	-13.68
N	jcn_only_AD	TRPM2	chr21	+	chr21:45838921-45843527;chr21:45838914-45843527;chr21:45838439-45843527	chr21:45842303-45843527					0.00	0.00	0.00	NA	0.00	NA	0.00	0.00	0.00	NA	0.00	NA	1.39	2.56	NA	0.00	0.00	NA	0.00	0.00	0.00	0.00	0.00	0.00	0.00	0.00	0.00	0.00	0.00	7.69	0.00	0.00	0.00	1.67	3.19	0.00	0.00	0.00	0.00
N	alternative_acceptor	OLFML2B	chr1	-	chr1:161962752-161967614;chr1:161954771-161967614;chr1:161966285-161967614;chr1:161948463-161967614	chr1:161962050-161967614		chr1:161948463-161954770;chr1:161954771-161962049;chr1:161962050-161962751;chr1:161962752-161966284	chr1:161948462-161948463;chr1:161954770-161954771;chr1:161962049-161962050;chr1:161962751-161962752		0.00	0.00	0.62	NA	0.00	NA	0.00	0.00	0.00	0.00	0.00	0.00	0.00	0.00	0.00	NA	0.00	NA	2.22	0.00	0.00	NA	0.00	0.00	5.80	0.00	0.44	0.00	0.00	NA	0.00	0.00	2.78	0.00	0.00	0.00	1.11	0.00	-1.11
K	intron_retention		chr11	+	chr11:5718574-5719544				chr11:5718573-5718574;chr11:5719544-5719545		28.14	38.00	30.26	31.58	16.67	32.62	3.53	4.11	3.32	3.08	2.22	5.51	5.41	5.94	9.19	8.96	1.41	3.59	23.53	31.22	25.58	30.30	11.11	33.19	55.56	29.90	25.33	43.06	0.00	30.77	26.12	28.46	25.00	42.86	24.53	33.33	24.27	27.13	2.87
K	intron_retention		chr19	+	chr19:39963971-39964055				chr19:39963970-39963971;chr19:39964055-39964056		1.75	0.00	2.86	0.00	0.00	0.00	0.00	0.00	0.00	0.00	0.00	0.00	0.00	0.00	0.00	0.00	0.00	0.00	0.00	3.57	0.00	0.00	0.83	0.00	0.00	0.00	0.00	0.00	0.00	0.00	7.89	3.55	1.72	0.00	1.09	0.83	0.00	0.88	0.88
N	alternative_acceptor	FRA10AC1	chr10	-	chr10:95435459-95436409;chr10:95431847-95436409	chr10:95430606-95436409		chr10:95430606-95431846;chr10:95431847-95435458	chr10:95430605-95430606;chr10:95431846-95431847		88.89	98.72	89.47	100.00	96.97	100.00	100.00	NA	90.00	NA	90.00	NA	92.86	NA	NA	NA	NA	NA	95.83	94.74	95.56	NA	86.67	NA	98.36	92.31	92.59	NA	95.00	100.00	88.24	94.44	98.80	87.50	89.29	88.24	98.54	90.60	-7.94
N	jcn_only_AA	DR1,SRP9	chr1	+	chr1:93812423-93819464	chr1:93812423-93815475		chr1:93815476-93819464	chr1:93819464-93819465		0.00	0.00	0.00	0.00	0.00	0.00	0.00	1.59	2.22	0.00	0.00	0.00	0.00	0.00	0.00	0.00	0.00	0.00	0.00	0.00	0.00	3.12	0.00	0.00	NA	0.00	0.00	0.00	0.00	6.67	0.00	0.00	0.00	0.00	0.00	1.56	0.00	0.00	0.00
K	alternative_first_exon	APOC1	chr19	+	chr19:45417747-45418128	chr19:45417991-45418128	chr19:45417504-45417746	chr19:45417929-45417990			100.00	97.41	97.30	96.15	96.92	97.78	99.20	97.66	99.59	97.19	97.50	97.84	98.17	100.00	100.00	95.65	98.11	96.25	97.41	100.00	99.57	95.45	95.74	96.15	99.55	96.15	93.88	98.51	95.98	96.55	100.00	97.40	97.97	98.70	98.89	98.99	98.07	100.00	1.93
K	jcn_only_AA	MAP7D1	chr1	+	chr1:36643803-36644046;chr1:36643803-36644071	chr1:36643803-36644019		chr1:36644020-36644046;chr1:36644047-36644071	chr1:36644046-36644047;chr1:36644071-36644072		76.92	67.65	70.49	84.21	64.44	NA	74.36	79.63	78.79	65.91	87.23	73.33	78.72	77.97	64.86	77.27	85.00	89.47	85.71	86.49	80.39	91.67	82.19	80.00	100.00	68.42	74.58	63.16	88.46	85.19	88.24	82.35	76.67	86.96	82.46	89.13	77.69	78.80	1.11
K	jcn_only_AA	EIF4A1,SENP3-EIF4A1	chr17	+	chr17:7481235-7481418;chr17:7481235-7481437;chr17:7481235-7481482	chr17:7481235-7481544		chr17:7481419-7481437;chr17:7481438-7481482;chr17:7481483-7481544	chr17:7481437-7481438;chr17:7481482-7481483;chr17:7481544-7481545		3.73	4.19	5.30	2.52	3.35	3.64	0.00	0.00	1.16	1.02	0.91	0.55	1.22	0.62	0.61	1.63	0.71	0.71	10.35	7.61	5.83	3.85	4.11	3.36	5.23	2.42	2.21	2.20	3.48	3.09	9.97	10.43	10.79	3.04	2.99	2.46	4.71	3.08	-1.64
N	alternative_acceptor	VNN2	chr6	-	chr6:133065631-133070833	chr6:133070506-133070833		chr6:133065631-133070505	chr6:133065630-133065631		0.98	2.22	0.00	0.00	0.00	0.00	0.00	0.00	NA	0.00	0.00	0.00	0.00	0.00	NA	0.00	0.00	0.00	7.14	0.00	0.00	0.00	0.00	0.00	NA	0.00	0.00	NA	NA	NA	2.83	1.64	8.51	1.64	1.59	1.15	2.22	0.00	-2.22
K	jcn_only_AD	NCOR2	chr12	-	chr12:124810130-124810736	chr12:124810130-124810725		chr12:124810726-124810736	chr12:124810736-124810737		6.12	5.80	0.00	6.45	1.20	0.00	0.00	9.68	0.00	4.64	3.87	2.47	2.82	0.00	8.00	3.60	2.14	2.38	0.00	0.00	0.00	4.62	1.99	5.17	0.00	2.08	4.44	3.33	3.03	2.78	0.00	0.00	2.78	2.17	3.03	4.00	1.39	1.04	-0.35
N	cassette	IFNGR2	chr21	+	chr21:34775923-34787194;chr21:34775923-34783750	chr21:34775923-34783141;chr21:34783199-34783750,chr21:34783199-34787194		chr21:34783142-34783198			2.36	0.00	2.94	6.25	7.89	NA	5.08	2.81	2.22	8.43	5.68	7.14	3.50	4.93	4.81	7.88	4.78	6.86	0.00	1.70	2.63	6.10	7.66	7.64	0.00	3.45	3.26	6.67	11.11	8.14	3.45	4.41	NA	5.94	6.04	5.17	0.00	3.13	3.13
K	intron_retention	C18orf8	chr18	+	chr18:21109677-21109991				chr18:21109676-21109677;chr18:21109991-21109992		8.93	18.52	13.64	0.00	6.45	0.00	13.04	5.88	3.03	20.00	20.00	4.00	8.33	5.41	0.00	13.79	13.64	0.00	4.76	9.52	3.03	15.62	6.90	11.43	NA	9.62	6.12	13.33	14.81	3.12	5.49	7.45	0.00	19.05	5.88	11.84	8.33	7.40	-0.93
K	jcn_only_AA	SLC27A3	chr1	+	chr1:153751950-153752406	chr1:153751950-153752301		chr1:153752302-153752406	chr1:153752406-153752407		88.24	90.91	75.00	NA	93.10	80.00	93.94	87.32	93.33	90.91	92.86	97.56	84.21	91.67	90.00	NA	100.00	85.00	94.29	92.00	87.50	NA	92.00	NA	87.18	90.24	100.00	NA	92.00	94.12	75.00	NA	84.38	NA	100.00	100.00	89.05	89.24	0.19
N	alternative_donor	IGFLR1	chr19	-	chr19:36232125-36233296;chr19:36232125-36233290;chr19:36232125-36233167	chr19:36232125-36232383		chr19:36232384-36233167;chr19:36233168-36233290;chr19:36233291-36233296	chr19:36233167-36233168;chr19:36233290-36233291;chr19:36233296-36233297		7.84	3.52	13.70	2.17	4.80	0.00	2.60	0.00	3.23	0.00	5.26	0.00	4.60	5.00	10.26	3.03	4.35	3.57	1.48	7.55	4.76	1.54	5.45	2.74	4.49	5.41	11.76	5.56	6.58	4.05	1.41	7.48	1.00	3.70	9.20	5.32	3.06	5.21	2.15
K	alternative_acceptor	EIF3E	chr8	-	chr8:109241425-109247226	chr8:109245902-109247226		chr8:109241425-109245901	chr8:109241424-109241425		3.03	6.06	1.01	12.50	6.15	NA	0.97	2.44	1.09	1.89	1.29	1.88	1.59	2.13	1.75	2.91	2.15	2.50	12.50	0.00	3.33	2.47	3.26	3.66	NA	0.00	1.12	1.89	2.50	4.08	0.00	1.37	14.29	2.22	2.20	1.71	6.06	1.06	-4.99
N	jcn_only_AA	TRPM2	chr21	+	chr21:45838439-45843527	chr21:45838439-45838830		chr21:45838831-45843527	chr21:45843527-45843528		0.00	0.00	0.00	10.00	3.45	NA	5.17	0.00	0.00	NA	0.00	NA	1.39	5.00	NA	0.00	0.00	NA	0.00	2.56	0.00	0.00	0.00	0.00	0.00	0.00	2.70	0.00	0.00	0.00	7.69	0.00	0.00	5.08	3.23	0.00	0.00	1.28	1.28
K	jcn_only_AA	MAN1B1	chr9	+	chr9:139982636-139983404	chr9:139982636-139983320		chr9:139983321-139983404	chr9:139983404-139983405		100.00	100.00	100.00	NA	100.00	NA	100.00	100.00	100.00	100.00	100.00	100.00	89.66	100.00	100.00	100.00	100.00	100.00	NA	100.00	NA	NA	100.00	100.00	100.00	100.00	100.00	100.00	100.00	NA	100.00	100.00	NA	100.00	100.00	100.00	100.00	100.00	0.00
K	intron_retention	ENTPD4	chr8	-	chr8:23290668-23291829				chr8:23290667-23290668;chr8:23291829-23291830		13.04	0.00	6.52	NA	0.00	0.00	0.00	0.00	4.35	6.25	0.00	NA	3.85	0.00	2.78	NA	0.00	NA	NA	3.12	4.76	7.69	5.26	21.43	NA	9.09	5.26	NA	8.33	5.88	5.88	11.90	9.09	9.09	16.67	15.38	1.93	4.50	2.58
K	intron_retention		chr16	+	chr16:31374696-31382404				chr16:31374695-31374696;chr16:31382404-31382405		7.41	14.29	8.47	0.00	8.33	NA	0.86	1.12	0.00	2.02	1.98	0.00	2.22	1.85	0.00	2.40	5.41	1.52	13.33	1.61	2.70	9.68	8.65	3.19	0.00	0.00	3.85	3.23	6.10	0.00	6.67	3.92	0.00	9.73	9.09	3.76	1.54	1.73	0.19
N	jcn_only_AA	TATDN3	chr1	+	chr1:212981191-212985568;chr1:212981191-212985635;chr1:212981191-212985589	chr1:212981191-212985592		chr1:212985569-212985589;chr1:212985590-212985592;chr1:212985593-212985635	chr1:212985589-212985590;chr1:212985592-212985593;chr1:212985635-212985636		23.33	58.82	35.29	NA	NA	NA	31.25	41.67	38.89	NA	35.71	NA	47.37	27.03	38.10	NA	30.00	NA	33.33	33.33	29.17	NA	NA	NA	72.73	37.50	34.48	NA	NA	NA	38.10	44.44	46.15	NA	40.00	NA	46.76	35.41	-11.34
K	intron_retention	CUL9	chr6	+	chr6:43190635-43191001				chr6:43190634-43190635;chr6:43191001-43191002		10.53	3.77	8.00	0.00	6.67	0.00	0.00	NA	NA	NA	4.55	NA	0.00	NA	0.00	NA	15.38	NA	5.00	0.00	6.98	NA	9.38	NA	4.94	12.50	10.34	10.00	9.09	NA	0.00	4.00	2.99	0.00	8.00	0.00	3.38	5.26	1.88
N	jcn_only_AA	GRN	chr17	+	chr17:42429940-42430028;chr17:42429940-42430087	chr17:42429940-42430083		chr17:42430029-42430083;chr17:42430084-42430087	chr17:42430083-42430084;chr17:42430087-42430088		0.00	8.84	0.00	7.02	6.84	8.12	0.00	6.69	0.00	8.48	10.38	9.14	0.00	0.00	6.72	4.98	10.31	0.00	7.16	6.16	6.55	5.78	6.39	5.88	10.19	0.00	6.91	5.30	6.55	5.82	5.47	6.56	7.56	7.16	5.21	6.16	7.36	2.73	-4.62
K	intron_retention		chr6	-	chr6:86387594-86387671				chr6:86387593-86387594;chr6:86387671-86387672		7.29	0.00	2.27	1.38	0.91	0.75	0.00	0.00	0.00	1.09	0.94	1.41	8.00	0.00	0.00	4.17	3.45	11.11	0.81	5.95	2.95	5.41	2.08	4.38	0.00	12.20	1.49	3.42	2.19	3.38	7.35	5.20	1.15	2.89	1.80	2.16	0.41	6.62	6.21
K	intron_retention	CARD19	chr9	+	chr9:95873004-95874499				chr9:95873003-95873004;chr9:95874499-95874500		31.11	54.72	36.36	36.36	35.29	NA	NA	NA	NA	NA	NA	NA	NA	30.00	8.33	NA	20.00	NA	39.39	29.41	44.00	50.00	37.70	NA	58.82	40.00	36.21	60.00	45.00	NA	33.33	36.21	44.19	43.75	46.15	35.71	49.45	31.11	-18.34
N	cassette	SH3BGRL	chrX	+	chrX:80457745-80492616;chrX:80457745-80532482	chrX:80457745-80457935;chrX:80458076-80492616,chrX:80458076-80532482		chrX:80457936-80458075			5.56	10.53	3.79	4.76	5.45	0.00	9.52	5.68	1.46	8.21	9.11	8.33	10.79	9.58	1.57	9.54	9.88	9.52	4.76	6.37	2.47	8.73	10.53	7.61	11.11	6.45	2.82	11.40	12.59	10.68	3.48	1.92	8.33	7.00	6.94	7.84	10.02	6.03	-4.00
K	intron_retention	TMEM150B	chr19	-	chr19:55824424-55828153				chr19:55824423-55824424;chr19:55828153-55828154		10.99	27.08	17.39	18.75	22.58	14.29	0.00	1.35	0.00	0.00	1.72	0.00	3.57	2.53	3.45	3.45	0.00	0.00	20.00	15.19	11.11	NA	30.43	16.67	36.59	10.59	11.36	25.00	23.53	18.92	16.13	12.63	21.05	20.83	22.22	22.22	20.52	10.79	-9.73
N	alternative_donor	CIZ1	chr9	-	chr9:130929444-130931072;chr9:130929444-130931330;chr9:130929444-130931354	chr9:130929444-130929817		chr9:130929818-130931072;chr9:130931073-130931330;chr9:130931331-130931354	chr9:130931072-130931073;chr9:130931330-130931331;chr9:130931354-130931355		14.81	8.33	16.67	5.56	8.16	0.00	3.85	10.00	4.76	0.00	3.23	0.00	5.41	NA	3.85	3.45	2.86	0.00	4.55	8.70	5.26	15.38	13.33	6.25	9.09	11.76	17.50	3.70	4.92	8.00	18.18	13.95	4.76	9.68	16.67	17.86	5.08	11.76	6.67
N	jcn_only_AD	EHBP1L1	chr11	+	chr11:65341234-65346548;chr11:65343878-65346548	chr11:65345750-65346548		chr11:65341234-65343877;chr11:65343878-65345749	chr11:65341233-65341234;chr11:65343877-65343878		2.17	7.69	1.86	NA	NA	NA	1.90	0.00	0.00	2.13	0.00	0.00	0.00	0.40	1.84	0.00	1.52	0.00	NA	3.57	0.00	0.00	0.00	0.00	0.00	3.42	0.00	0.00	0.00	0.00	6.67	4.76	0.00	0.00	0.00	0.00	0.00	2.79	2.79
K	jcn_only_AA	MFSD10	chr4	-	chr4:2934418-2934832	chr4:2934486-2934832		chr4:2934418-2934485	chr4:2934417-2934418		100.00	100.00	100.00	NA	85.71	NA	95.16	96.30	100.00	100.00	96.43	90.48	100.00	92.86	97.30	100.00	94.87	100.00	NA	90.00	90.48	92.86	96.43	81.25	100.00	100.00	100.00	100.00	96.43	90.91	81.82	NA	NA	88.89	100.00	89.29	100.00	94.58	-5.42
K	intron_retention	CLCN7	chr16	-	chr16:1510529-1510816				chr16:1510528-1510529;chr16:1510816-1510817		14.71	3.85	14.93	NA	0.00	NA	0.00	2.13	0.00	0.00	0.00	0.00	2.15	0.00	2.35	2.04	0.00	0.00	NA	10.00	NA	9.09	14.55	14.71	31.58	2.78	7.55	3.70	4.65	NA	9.52	6.98	10.00	9.43	11.11	12.73	3.85	6.15	2.30
K	cassette	RP11-51F16.8,STRADA	chr17	-	chr17:61784100-61787850	chr17:61784100-61784606;chr17:61784779-61787850		chr17:61784607-61784778			91.43	100.00	92.16	NA	NA	NA	96.88	100.00	100.00	NA	100.00	NA	97.06	100.00	100.00	92.86	100.00	NA	NA	93.10	100.00	NA	78.57	NA	100.00	100.00	100.00	86.67	86.36	81.82	87.50	95.00	NA	87.50	80.77	100.00	98.53	96.55	-1.98
N	jcn_only_AA		chr17	+	chr17:41349124-41352204	chr17:41349124-41352183		chr17:41352184-41352204	chr17:41352204-41352205		100.00	100.00	100.00	NA	NA	NA	100.00	100.00	100.00	100.00	100.00	100.00	100.00	100.00	100.00	100.00	100.00	100.00	NA	100.00	100.00	NA	100.00	100.00	100.00	100.00	100.00	100.00	100.00	NA	93.10	100.00	100.00	100.00	100.00	100.00	100.00	100.00	0.00
N	alternative_donor	PDPN	chr1	+	chr1:13940901-13942399;chr1:13940911-13942399	chr1:13940907-13942399		chr1:13940901-13940906;chr1:13940907-13940910	chr1:13940900-13940901;chr1:13940906-13940907		45.40	29.63	49.24	45.71	44.00	55.00	NA	46.96	41.05	40.91	33.33	NA	40.00	48.43	43.63	50.00	34.69	40.91	54.05	48.07	44.69	50.00	40.58	57.41	44.44	50.79	45.93	53.95	50.91	45.31	47.27	47.60	33.33	54.17	37.50	57.89	40.00	47.67	7.67
N	jcn_only_AA		chr11	+	chr11:819906-821740	chr11:819906-821627		chr11:821628-821740	chr11:821740-821741		96.23	100.00	97.67	NA	100.00	NA	93.94	100.00	100.00	100.00	100.00	90.00	100.00	100.00	100.00	100.00	100.00	NA	100.00	100.00	100.00	100.00	100.00	100.00	NA	100.00	94.68	100.00	100.00	NA	100.00	96.43	100.00	100.00	100.00	100.00	100.00	100.00	0.00
K	intron_retention	MVB12A	chr19	+	chr19:17533268-17534306				chr19:17533267-17533268;chr19:17534306-17534307		15.62	8.93	2.50	0.00	9.09	27.27	1.85	0.00	0.00	0.00	0.00	0.00	2.33	4.17	4.35	0.00	8.33	0.00	14.29	2.86	6.67	NA	12.00	9.09	17.31	8.00	6.06	NA	12.50	13.64	11.11	8.82	9.76	NA	5.88	11.76	9.34	6.08	-3.26
K	intron_retention	CDC16	chr13	+	chr13:115027424-115028353				chr13:115027423-115027424;chr13:115028353-115028354		4.00	11.90	4.65	0.00	0.00	0.00	0.00	0.00	0.00	0.00	0.00	0.00	0.00	0.00	0.00	0.00	0.00	0.00	0.00	0.00	3.23	3.45	1.43	4.17	0.00	0.00	2.78	0.00	0.00	3.57	0.00	0.00	0.00	0.00	2.00	3.12	0.00	0.00	0.00
K	jcn_only_AA	DNAJC4	chr11	+	chr11:64000087-64000175	chr11:64000087-64000172		chr11:64000173-64000175	chr11:64000175-64000176		10.71	9.82	9.72	13.04	10.09	8.82	17.24	27.78	8.82	12.90	15.00	20.00	10.17	18.18	9.38	18.75	11.90	6.67	14.67	18.75	11.84	8.33	11.86	17.24	13.41	14.29	10.81	19.23	17.74	12.82	14.71	9.84	10.59	9.76	17.95	15.09	12.00	16.45	4.45
K	intron_retention	CLASRP	chr19	+	chr19:45572507-45573279				chr19:45572506-45572507;chr19:45573279-45573280		3.37	1.80	3.70	2.11	2.88	2.70	0.00	0.00	5.00	0.00	6.25	0.00	9.09	0.00	0.00	9.52	0.00	0.00	1.66	2.74	1.24	2.50	1.41	0.00	1.40	5.66	5.49	11.76	4.65	6.25	0.74	2.84	0.92	4.08	1.52	4.04	1.53	1.74	0.21
N	jcn_only_AA	MOV10,UBAP2L	chr1	+	chr1:113241412-113242129;chr1:113241412-113242306	chr1:113241412-113242079		chr1:113242080-113242129;chr1:113242130-113242306	chr1:113242129-113242130;chr1:113242306-113242307		3.55	0.00	4.35	NA	0.00	5.08	0.00	3.23	3.90	NA	0.00	0.00	0.00	0.00	3.03	11.76	0.00	18.18	0.00	3.19	5.66	NA	0.00	7.14	0.00	6.67	2.27	7.69	0.00	5.41	5.75	5.31	0.00	0.00	5.00	5.88	0.00	3.39	3.39
K	jcn_only_AD	MRPL28	chr16	-	chr16:420226-420498;chr16:420226-420443	chr16:420226-420484		chr16:420444-420484;chr16:420485-420498	chr16:420484-420485;chr16:420498-420499		13.33	0.00	0.00	NA	NA	NA	0.00	0.00	9.52	0.00	0.00	0.00	4.17	0.00	0.00	0.00	0.00	0.00	NA	0.00	0.00	NA	0.00	NA	NA	0.00	0.00	0.00	0.00	0.00	0.00	0.00	0.00	NA	0.00	0.00	0.00	0.00	0.00
N	alternative_acceptor		chr10	+	chr10:104181265-104181843;chr10:104181265-104181870	chr10:104181265-104181543		chr10:104181544-104181843;chr10:104181844-104181870	chr10:104181843-104181844;chr10:104181870-104181871		100.00	100.00	100.00	100.00	95.08	98.68	100.00	100.00	100.00	90.91	100.00	100.00	100.00	100.00	97.56	100.00	100.00	100.00	100.00	100.00	96.91	93.75	92.45	100.00	99.04	100.00	100.00	100.00	97.87	100.00	100.00	100.00	98.91	100.00	100.00	100.00	100.00	100.00	0.00
K	jcn_only_AA	BRCA2,EXOSC8	chr13	+	chr13:37581209-37582198	chr13:37581209-37582193		chr13:37582194-37582198	chr13:37582198-37582199		100.00	70.27	93.94	83.33	87.50	83.33	100.00	NA	100.00	NA	100.00	NA	91.67	NA	100.00	100.00	100.00	NA	76.47	100.00	91.67	93.33	81.82	82.35	100.00	100.00	100.00	100.00	96.00	100.00	89.47	87.10	78.57	87.50	91.43	72.00	85.12	100.00	14.88
N	alternative_donor		chr3	-	chr3:129284382-129284740	chr3:129284382-129284729		chr3:129284730-129284740	chr3:129284740-129284741		96.67	100.00	90.74	NA	84.62	NA	100.00	97.30	93.24	100.00	97.75	100.00	98.69	100.00	95.71	98.15	100.00	100.00	88.89	93.94	100.00	100.00	94.44	100.00	82.61	86.67	91.36	100.00	95.12	93.33	NA	85.29	80.00	93.33	96.55	92.45	93.79	96.67	2.88
K	intron_retention		chr19	-	chr19:48752891-48753007				chr19:48752890-48752891;chr19:48753007-48753008		0.00	6.67	0.00	NA	NA	NA	0.00	0.00	0.00	NA	5.00	NA	2.86	0.00	0.00	NA	0.00	NA	NA	7.14	NA	NA	7.14	NA	0.00	0.00	7.69	NA	7.69	NA	NA	9.09	0.00	NA	0.00	NA	0.00	0.00	0.00
K	alternative_acceptor	PER1	chr17	-	chr17:8047195-8048068	chr17:8047587-8048068		chr17:8047195-8047586	chr17:8047194-8047195		6.25	26.67	9.52	NA	NA	NA	0.00	0.00	NA	NA	NA	NA	NA	7.69	0.00	NA	9.09	NA	NA	10.00	NA	NA	6.67	NA	25.00	NA	NA	NA	NA	NA	15.79	12.90	66.67	NA	NA	NA	25.84	7.69	-18.14
K	alternative_last_exon	BCL2L2-PABPN1	chr14	+	chr14:23777409-23780181,chr14:23777409-23788943;chr14:23777409-23791389	chr14:23777409-23778024	chr14:23791390-23791504	chr14:23778025-23780968			82.35	60.00	81.48	NA	72.73	NA	91.30	90.32	91.67	93.10	90.00	100.00	96.00	92.31	91.11	97.22	91.43	90.91	NA	83.33	78.57	100.00	76.19	NA	66.67	100.00	70.83	100.00	95.24	83.33	61.54	82.35	NA	94.44	85.71	93.75	78.98	86.82	7.84
K	intron_retention	PHRF1	chr11	+	chr11:611083-611633				chr11:611082-611083;chr11:611633-611634		5.26	0.00	1.85	0.00	2.35	1.20	0.00	0.00	0.00	0.00	0.00	0.00	0.00	0.00	2.78	0.00	0.00	0.00	1.41	0.00	1.22	6.00	1.37	4.26	0.00	6.90	0.00	2.78	2.08	1.75	6.15	2.78	2.61	4.26	3.77	3.03	0.00	2.63	2.63
K	cassette	HSD17B14	chr19	-	chr19:49318399-49335922	chr19:49318399-49334924;chr19:49335017-49335922		chr19:49334925-49335016			82.05	78.26	84.62	80.77	74.76	91.49	97.37	90.00	83.33	93.94	89.13	94.44	94.59	82.50	78.57	91.67	87.27	100.00	76.47	74.19	80.00	84.78	76.85	88.64	84.51	72.97	71.43	81.63	79.41	85.48	68.42	73.33	80.28	75.41	79.17	89.86	82.40	78.12	-4.28
K	alternative_donor	RNF220	chr1	+	chr1:45101261-45101701	chr1:45101339-45101701		chr1:45101261-45101338	chr1:45101260-45101261		15.38	13.04	24.07	NA	18.18	NA	17.14	18.52	21.82	18.37	29.09	21.05	13.33	21.74	24.49	24.29	17.72	18.18	23.53	13.64	33.33	14.29	21.82	15.00	25.00	9.09	25.00	18.18	16.22	25.00	8.33	15.38	31.58	17.39	17.95	21.43	20.34	14.51	-5.82
K	intron_retention	RP11-498C9.2	chr17	+	chr17:79801210-79801474				chr17:79801209-79801210;chr17:79801474-79801475		94.44	96.06	94.12	96.16	96.90	96.03	95.48	94.23	97.94	95.51	94.95	94.62	95.66	95.73	96.82	97.23	96.83	95.06	90.91	91.74	92.07	94.25	96.01	95.65	94.86	96.29	94.87	96.30	96.12	95.20	92.54	91.98	92.62	96.23	97.78	97.21	95.17	94.34	-0.83
K	intron_retention	GBA2	chr9	-	chr9:35738150-35738228				chr9:35738149-35738150;chr9:35738228-35738229		45.45	47.37	59.09	NA	54.55	NA	13.33	21.43	12.50	NA	20.00	NA	35.71	17.65	27.27	13.33	20.00	NA	NA	50.00	33.33	57.14	51.28	63.64	NA	42.11	57.69	38.46	56.00	35.71	60.00	58.82	45.45	53.33	66.67	60.00	40.58	43.78	3.20
K	cassette	DMAP1	chr1	+	chr1:44680114-44680374	chr1:44680114-44680210;chr1:44680289-44680374		chr1:44680211-44680288			0.00	0.00	0.00	NA	0.00	NA	0.00	5.88	0.00	NA	0.00	NA	0.00	0.00	4.35	0.00	0.00	NA	NA	0.00	0.00	NA	0.00	NA	NA	0.00	0.00	NA	0.00	NA	0.00	0.00	0.00	0.00	0.00	0.00	0.00	0.00	0.00
N	cassette	PLXND1	chr3	-	chr3:129284861-129286334	chr3:129284861-129285369;chr3:129285475-129286334		chr3:129285370-129285474			95.52	91.00	95.34	NA	100.00	NA	99.37	100.00	100.00	100.00	99.31	100.00	99.07	100.00	100.00	100.00	100.00	98.68	100.00	100.00	100.00	94.29	92.65	92.98	93.75	95.83	96.77	97.06	97.65	100.00	NA	98.00	83.33	94.67	92.54	91.13	96.41	100.00	3.59
K	alternative_acceptor	RHOT2	chr16	+	chr16:721001-721114	chr16:721001-721082		chr16:721083-721114	chr16:721114-721115		78.26	100.00	88.46	NA	88.89	NA	100.00	NA	100.00	100.00	94.44	NA	100.00	100.00	95.24	100.00	100.00	NA	NA	80.95	100.00	86.67	88.89	82.35	84.21	100.00	85.71	91.67	86.96	92.31	73.91	77.42	83.33	84.21	88.00	92.59	100.00	80.95	-19.05
N	cassette	AP5Z1	chr7	+	chr7:4829561-4830745	chr7:4829561-4830440;chr7:4830519-4830745		chr7:4830441-4830518			100.00	96.00	100.00	100.00	100.00	100.00	100.00	100.00	100.00	100.00	100.00	100.00	100.00	100.00	100.00	100.00	100.00	100.00	100.00	100.00	95.00	100.00	100.00	100.00	100.00	100.00	100.00	100.00	100.00	100.00	100.00	100.00	94.20	100.00	100.00	100.00	100.00	100.00	0.00
K	jcn_only_AD	TAPBPL	chr12	+	chr12:6566911-6570020	chr12:6568114-6570020					100.00	100.00	97.83	100.00	100.00	100.00	100.00	100.00	100.00	96.00	96.77	100.00	100.00	91.30	95.24	94.74	100.00	94.12	100.00	100.00	98.39	100.00	100.00	100.00	100.00	100.00	98.78	100.00	98.25	100.00	94.74	96.51	97.70	100.00	100.00	97.26	100.00	100.00	0.00
N	jcn_only_AD	SDHC	chr1	+	chr1:161284216-161293403;chr1:161284394-161293403	chr1:161284665-161293403		chr1:161284216-161284393;chr1:161284394-161284664	chr1:161284215-161284216;chr1:161284393-161284394		0.00	0.00	3.64	NA	0.00	NA	0.51	0.00	0.00	2.53	0.00	0.00	0.00	0.00	3.03	0.92	0.00	0.00	0.00	0.00	0.00	0.00	0.00	0.00	NA	2.56	1.85	0.00	0.00	0.00	0.00	5.41	NA	0.00	0.00	0.00	0.00	0.00	0.00
N	coord_cassette	TRNAU1AP	chr1	+	chr1:28891347-28904011	chr1:28891347-28897687;chr1:28897851-28898378;chr1:28898413-28904011		chr1:28897688-28897850;chr1:28898379-28898412			100.00	100.00	100.00	100.00	100.00	100.00	93.33	100.00	100.00	93.33	100.00	NA	100.00	100.00	100.00	100.00	100.00	NA	98.11	100.00	97.92	100.00	100.00	100.00	100.00	100.00	100.00	100.00	100.00	100.00	100.00	100.00	100.00	100.00	100.00	95.83	100.00	100.00	0.00
N	alternative_acceptor	NEK6	chr9	+	chr9:127110102-127113115;chr9:127110102-127111606	chr9:127110102-127138048		chr9:127111607-127113115;chr9:127113116-127138048	chr9:127113115-127113116;chr9:127138048-127138049		0.00	0.00	0.00	0.00	0.00	0.00	2.38	0.00	0.00	0.00	0.00	0.00	0.00	0.00	0.00	0.00	0.00	0.00	0.00	0.00	0.00	0.00	0.00	0.00	0.00	0.00	0.00	0.00	0.00	0.00	NA	0.00	11.11	0.00	0.00	0.00	0.00	0.00	0.00
K	intron_retention	IDH3B	chr20	-	chr20:2640823-2640908				chr20:2640822-2640823;chr20:2640908-2640909		0.00	9.68	6.25	0.00	0.00	0.00	0.00	0.00	0.00	0.00	0.00	0.00	0.00	0.00	0.00	0.00	0.00	0.00	0.00	0.00	0.00	4.17	6.49	0.00	2.13	0.00	4.00	0.00	2.56	0.00	4.76	4.88	0.00	1.72	6.06	4.00	0.00	0.00	0.00
K	cassette	ATP6V1D	chr14	-	chr14:67807236-67812484	chr14:67807236-67810088;chr14:67810156-67812484		chr14:67810089-67810155			98.82	100.00	97.18	100.00	98.08	100.00	100.00	100.00	100.00	100.00	100.00	100.00	59.09	56.25	60.00	50.51	58.67	64.00	100.00	100.00	100.00	100.00	100.00	100.00	100.00	100.00	100.00	100.00	100.00	100.00	97.65	100.00	97.30	100.00	100.00	99.00	100.00	99.41	-0.59
N	alternative_donor	TPD52L2	chr20	+	chr20:62496738-62500648	chr20:62498290-62500648		chr20:62496738-62498289	chr20:62496737-62496738		1.19	2.56	0.97	NA	2.44	NA	0.89	4.92	1.30	4.84	2.45	0.00	1.12	7.84	2.63	2.99	2.29	0.00	0.00	2.30	0.00	2.17	0.56	3.23	5.26	3.45	1.37	2.00	2.08	0.00	2.94	1.20	0.00	1.37	1.37	0.00	1.01	3.20	2.19
N	cassette	DPP7	chr9	-	chr9:140006683-140007404	chr9:140006683-140007171;chr9:140007258-140007404		chr9:140007172-140007257			96.15	100.00	100.00	100.00	96.59	100.00	100.00	100.00	100.00	100.00	99.19	100.00	100.00	100.00	100.00	100.00	100.00	100.00	96.83	100.00	98.25	94.92	96.09	100.00	98.04	100.00	95.71	100.00	97.67	100.00	100.00	96.36	96.15	93.62	96.00	98.33	99.02	100.00	0.98
K	intron_retention	DEF6	chr6	+	chr6:35278422-35280078				chr6:35278421-35278422;chr6:35280078-35280079		7.14	7.69	14.29	NA	5.00	NA	0.00	0.00	NA	NA	0.00	NA	0.00	0.00	NA	0.00	0.00	NA	0.00	0.00	0.00	NA	3.33	NA	0.00	4.76	7.32	NA	0.00	NA	NA	0.00	8.33	0.00	9.68	NA	0.00	0.00	0.00
K	intron_retention		chr5	+	chr5:139917175-139917670				chr5:139917174-139917175;chr5:139917670-139917671		1.82	0.00	2.30	0.00	0.00	NA	0.00	0.00	0.00	0.00	0.00	0.00	0.00	0.00	0.00	0.00	0.00	0.00	14.29	2.08	0.00	0.00	0.00	0.00	NA	0.00	2.63	0.00	0.00	0.00	5.13	3.95	13.33	0.00	0.00	0.00	0.00	0.91	0.91
K	intron_retention	NBEAL2	chr3	+	chr3:47049677-47049772				chr3:47049676-47049677;chr3:47049772-47049773		0.00	6.38	6.12	4.55	0.00	0.00	0.00	NA	NA	0.00	0.00	NA	0.00	NA	NA	NA	NA	NA	2.78	7.14	3.51	5.56	0.00	6.67	0.00	0.00	0.00	0.00	0.00	4.17	0.00	3.45	4.76	4.76	3.23	2.33	1.39	0.00	-1.39
K	intron_retention	EIF4A1,SENP3-EIF4A1	chr17	+	chr17:7481563-7481659				chr17:7481562-7481563;chr17:7481659-7481660		5.42	5.73	7.12	3.21	3.56	2.17	0.33	0.34	0.88	0.16	0.40	0.00	0.36	0.46	0.77	0.38	0.46	0.00	3.44	6.03	4.83	3.48	5.15	3.12	3.88	3.22	4.37	1.66	2.44	2.12	13.20	13.02	7.41	2.96	3.52	2.27	3.66	4.32	0.66
K	intron_retention	YKT6	chr7	+	chr7:44247798-44250621				chr7:44247797-44247798;chr7:44250621-44250622		4.65	0.00	6.86	5.56	2.50	7.41	0.00	1.14	1.25	0.96	0.79	2.94	1.03	1.22	1.11	0.91	0.79	1.33	0.00	5.88	4.29	5.41	2.50	6.90	0.00	3.57	1.22	4.55	1.33	4.11	5.43	6.32	5.13	5.79	3.97	9.38	0.00	4.11	4.11
N	alternative_acceptor	PPM1M	chr3	+	chr3:52283339-52283685;chr3:52283339-52283671	chr3:52283339-52283660		chr3:52283661-52283671;chr3:52283672-52283685	chr3:52283671-52283672;chr3:52283685-52283686		21.28	11.76	24.53	NA	13.16	NA	4.24	4.88	0.00	5.00	6.67	0.00	4.59	12.00	8.70	5.88	7.04	NA	22.22	16.00	15.38	16.67	18.60	NA	18.18	11.54	15.38	11.11	18.45	NA	8.33	15.38	13.04	4.17	12.50	NA	12.40	11.77	-0.63
N	alternative_acceptor	XPC	chr3	-	chr3:14188880-14189407;chr3:14189333-14189407	chr3:14189280-14189407		chr3:14188880-14189279;chr3:14189280-14189332	chr3:14188879-14188880;chr3:14189279-14189280		3.03	1.96	3.90	NA	0.00	NA	0.00	0.00	0.00	0.00	0.00	NA	0.00	0.00	2.00	0.00	0.00	NA	0.00	2.94	2.00	4.00	3.45	7.14	0.00	3.33	2.70	0.00	0.00	NA	5.13	3.85	0.00	7.89	3.85	8.00	0.00	2.98	2.98
K	intron_retention	MAN2B2	chr4	+	chr4:6621772-6622914				chr4:6621771-6621772;chr4:6622914-6622915		11.76	12.00	11.67	NA	11.76	NA	4.69	3.70	2.08	0.00	2.63	0.00	2.67	3.12	0.00	0.00	5.45	0.00	0.00	3.70	0.00	5.00	7.55	0.00	NA	6.38	7.84	5.00	6.67	0.00	7.89	7.59	7.69	7.14	11.11	5.63	4.69	5.04	0.35
K	jcn_only_AD	ARAP1	chr11	-	chr11:72421022-72421478	chr11:72421022-72421429		chr11:72421430-72421478	chr11:72421478-72421479		91.79	81.25	89.01	NA	88.24	NA	100.00	97.54	96.24	97.73	98.06	97.83	97.73	95.05	93.71	98.60	99.04	97.14	84.62	92.20	85.71	89.19	90.24	94.59	87.50	91.87	92.96	95.65	96.43	94.12	81.13	87.50	81.82	89.80	89.52	88.30	86.06	92.03	5.97
K	alternative_first_exon	SPAG7	chr17	-	chr17:4864149-4868659,chr17:4864149-4870721;chr17:4864149-4871014	chr17:4864149-4869695	chr17:4871015-4871167	chr17:4869696-4870486			0.00	3.23	4.76	0.00	3.12	0.00	0.00	0.00	1.54	1.69	0.00	2.38	1.92	0.00	1.47	4.00	1.25	2.27	0.00	5.88	2.86	0.00	2.33	5.56	0.00	4.00	2.33	0.00	3.23	0.00	0.00	3.33	7.69	4.17	3.57	3.12	0.96	0.00	-0.96
K	alternative_last_exon	DHX8	chr17	+	chr17:41599595-41603754;chr17:41599595-41600995;chr17:41599595-41603863	chr17:41599595-41613779	chr17:41600996-41603038;chr17:41603864-41604154	chr17:41613780-41613866			0.00	0.00	1.54	0.00	0.00	0.00	3.70	3.85	4.00	3.57	0.00	0.00	0.00	4.00	10.71	3.03	3.33	0.00	0.00	2.63	0.00	0.00	2.33	3.57	0.00	2.63	1.89	0.00	0.00	2.38	0.00	0.00	0.00	0.00	0.00	1.82	0.00	2.63	2.63
N	jcn_only_AD	TNFRSF14	chr1	+	chr1:2485752-2488023;chr1:2487290-2488023;chr1:2487692-2488023;chr1:2487701-2488023	chr1:2487472-2488023		chr1:2485752-2487289;chr1:2487290-2487471;chr1:2487472-2487691;chr1:2487692-2487700	chr1:2485751-2485752;chr1:2487289-2487290;chr1:2487471-2487472;chr1:2487691-2487692		5.56	0.00	0.00	7.69	0.00	NA	14.29	NA	NA	20.00	12.12	20.00	6.38	0.00	NA	5.77	6.06	0.00	0.00	0.00	0.00	0.00	7.58	0.00	0.00	NA	0.00	8.51	14.49	6.25	0.00	NA	NA	5.41	0.00	11.43	0.00	0.00	0.00
K	intron_retention	CEPT1	chr1	+	chr1:111726210-111726812				chr1:111726209-111726210;chr1:111726812-111726813		3.57	0.00	3.92	NA	6.45	NA	1.56	5.41	2.94	9.09	2.13	5.26	0.00	0.00	0.00	0.00	0.00	15.38	4.00	2.13	3.70	5.88	2.50	13.04	0.00	6.25	2.86	9.09	2.56	21.05	0.00	0.00	0.00	7.50	1.85	12.50	0.00	2.85	2.85
K	jcn_only_AA	DDX56	chr7	-	chr7:44608592-44608728	chr7:44608605-44608728		chr7:44608592-44608604	chr7:44608591-44608592		0.00	0.00	6.12	0.00	2.90	6.56	0.00	NA	0.00	0.00	2.13	0.00	0.00	NA	0.00	0.00	0.00	0.00	3.08	10.34	0.00	4.65	3.17	0.00	0.00	0.00	0.00	0.00	2.13	2.44	5.88	5.77	5.62	0.00	5.88	3.64	0.00	2.94	2.94
K	intron_retention	RPL3	chr22	-	chr22:39708990-39709195				chr22:39708989-39708990;chr22:39709195-39709196		10.00	0.46	2.50	0.41	0.24	0.27	0.00	0.00	0.00	0.00	0.00	0.00	0.00	0.00	0.00	0.00	0.00	0.00	0.93	5.00	1.99	0.82	0.42	0.59	0.16	0.00	0.61	0.00	0.00	0.14	15.43	13.20	2.83	0.60	0.52	0.61	0.31	2.50	2.19
K	cassette	FMNL1	chr17	+	chr17:43311568-43313502	chr17:43311568-43312198;chr17:43312217-43313502		chr17:43312199-43312216			12.33	8.93	10.42	NA	7.69	NA	5.50	12.23	7.98	16.67	10.16	17.24	13.48	5.61	8.25	15.69	11.26	17.91	25.00	11.51	15.00	17.65	5.79	12.00	0.00	8.53	10.53	11.32	5.97	8.33	11.29	7.43	14.29	6.02	8.63	8.33	11.21	11.40	0.19
K	jcn_only_AA	TEP1	chr14	-	chr14:20837040-20837502	chr14:20837062-20837502		chr14:20837040-20837061	chr14:20837039-20837040		92.59	88.89	97.14	100.00	100.00	97.83	93.10	95.83	90.00	NA	91.67	NA	100.00	100.00	95.00	NA	92.31	100.00	97.62	92.86	95.12	NA	93.33	100.00	100.00	100.00	94.12	100.00	100.00	96.88	98.11	100.00	100.00	95.00	94.12	97.78	98.81	96.97	-1.84
K	jcn_only_AD	CRELD1	chr3	+	chr3:9982701-9982794	chr3:9982711-9982794		chr3:9982701-9982710	chr3:9982700-9982701		92.86	83.33	100.00	NA	NA	NA	100.00	100.00	100.00	90.91	100.00	NA	100.00	100.00	100.00	100.00	88.89	100.00	NA	91.67	93.33	NA	86.67	NA	NA	95.65	100.00	NA	NA	NA	100.00	90.48	80.00	100.00	81.82	100.00	91.66	97.83	6.16
K	intron_retention	CES2,RP11-361L15.4	chr16	+	chr16:66976689-66977201				chr16:66976688-66976689;chr16:66977201-66977202		0.00	0.00	3.92	NA	0.00	0.00	0.00	0.00	0.00	0.00	0.00	0.00	0.00	0.00	0.00	0.00	0.00	0.00	0.00	0.00	9.09	0.00	3.70	NA	NA	0.00	0.00	NA	9.09	0.00	10.53	2.94	0.00	0.00	4.17	3.85	0.00	0.00	0.00
N	alternative_acceptor	HGS	chr17	+	chr17:79660996-79661844	chr17:79660996-79661285		chr17:79661286-79661844	chr17:79661844-79661845		11.86	11.43	8.60	10.00	6.67	NA	0.00	1.45	0.00	0.00	0.00	0.00	0.00	1.28	4.04	2.22	4.00	0.00	NA	10.71	7.14	11.76	8.22	12.07	13.33	8.82	8.82	11.90	6.82	10.00	8.70	9.28	0.00	11.49	6.98	13.86	0.00	8.76	8.76
N	alternative_acceptor	SNRPD3	chr22	+	chr22:24964006-24967985	chr22:24964006-24967883		chr22:24967884-24967985	chr22:24967985-24967986		95.65	92.42	83.33	94.87	94.12	95.00	87.10	NA	90.00	81.25	90.91	76.00	89.74	81.82	91.30	89.47	95.65	88.24	96.00	90.48	87.72	72.73	88.46	64.71	100.00	80.00	83.33	94.12	86.21	84.62	86.36	83.87	90.70	88.89	93.10	77.78	91.56	86.36	-5.20
K	intron_retention	FBXL15	chr10	+	chr10:104182050-104182560				chr10:104182049-104182050;chr10:104182560-104182561		6.45	3.79	12.07	4.69	3.30	4.17	0.00	0.00	0.00	0.00	4.35	NA	2.00	0.00	0.00	3.12	3.70	0.00	2.96	3.03	4.90	13.33	7.41	0.00	2.03	2.70	4.23	5.00	2.44	0.00	10.00	9.86	6.62	0.00	3.57	2.50	2.50	2.87	0.37
K	cassette	CLEC2B	chr12	-	chr12:10010237-10021803	chr12:10010237-10015097;chr12:10015173-10021803		chr12:10015098-10015172			95.61	94.12	97.53	100.00	100.00	100.00	100.00	100.00	100.00	100.00	100.00	98.00	100.00	98.08	100.00	98.28	100.00	100.00	100.00	97.80	97.56	100.00	100.00	95.00	100.00	100.00	100.00	100.00	100.00	100.00	100.00	99.15	97.85	100.00	100.00	100.00	100.00	99.04	-0.96
K	cassette	NPEPPS	chr17	+	chr17:45696531-45697102	chr17:45696531-45696643;chr17:45696689-45697102		chr17:45696644-45696688			0.00	14.71	0.00	0.00	0.00	NA	0.00	3.57	2.86	0.00	0.00	5.26	0.00	0.00	2.38	0.00	0.00	0.00	0.00	0.00	5.56	5.26	0.00	3.12	0.00	2.78	0.00	0.00	0.00	0.00	0.00	3.51	0.00	0.00	0.00	7.84	0.00	0.00	0.00
N	jcn_only_AD	PRKCSH	chr19	+	chr19:11558434-11558507;chr19:11558413-11558507	chr19:11558323-11558507		chr19:11558323-11558412;chr19:11558413-11558433	chr19:11558322-11558323;chr19:11558412-11558413		0.00	0.00	0.00	0.00	0.00	0.00	0.00	0.00	0.00	0.00	0.00	0.00	0.00	0.00	0.00	0.00	0.00	0.00	0.00	0.00	0.00	0.00	2.56	0.00	12.12	0.00	0.00	0.00	0.00	0.00	0.00	0.00	0.00	0.00	0.00	0.00	0.00	0.00	0.00
K	intron_retention	CRTC2	chr1	-	chr1:153924923-153925046				chr1:153924922-153924923;chr1:153925046-153925047		7.04	18.52	8.46	NA	0.00	NA	4.55	0.00	0.00	0.00	0.00	0.00	0.00	0.00	0.00	0.00	0.00	0.00	NA	7.50	6.67	0.00	6.67	8.70	28.57	1.67	3.70	0.00	0.00	0.00	7.69	11.39	7.69	4.35	3.51	5.66	7.69	4.36	-3.33
N	jcn_only_AD	IRF3	chr19	-	chr19:50164086-50165401;chr19:50164086-50164706;chr19:50164086-50165441	chr19:50164086-50165204		chr19:50164707-50165204;chr19:50165205-50165401;chr19:50165402-50165441	chr19:50165204-50165205;chr19:50165401-50165402;chr19:50165441-50165442		86.36	84.09	78.12	92.86	94.44	88.89	100.00	94.12	92.68	NA	100.00	NA	100.00	100.00	97.56	NA	95.24	NA	90.72	100.00	87.84	NA	92.50	NA	81.10	100.00	91.49	NA	95.65	80.00	80.00	78.26	80.56	NA	78.95	NA	87.41	97.06	9.66
N	jcn_only_AA	CCDC53	chr12	-	chr12:102433754-102437882;chr12:102433781-102437882	chr12:102433757-102437882		chr12:102433754-102433756;chr12:102433757-102433780	chr12:102433753-102433754;chr12:102433756-102433757		73.81	82.00	79.01	88.89	74.36	78.57	81.43	86.54	89.09	88.89	84.62	88.57	85.71	80.39	77.78	83.87	83.33	86.21	86.67	79.59	82.61	78.26	78.72	87.50	80.00	78.00	88.46	84.62	80.77	87.50	84.85	77.19	74.07	86.49	76.19	84.21	81.72	79.99	-1.72
K	jcn_only_AA	LYPLA2,SEC22B	chr1	+	chr1:24120816-24121041	chr1:24120816-24120916		chr1:24120917-24121041	chr1:24121041-24121042		95.52	100.00	100.00	100.00	93.94	100.00	100.00	100.00	100.00	94.74	100.00	100.00	94.59	100.00	100.00	100.00	100.00	NA	89.74	94.00	100.00	100.00	100.00	100.00	100.00	90.70	100.00	100.00	98.68	94.12	92.86	100.00	95.12	100.00	100.00	100.00	97.56	94.76	-2.80
N	jcn_only_AD	MCOLN1	chr19	+	chr19:7593590-7593706	chr19:7593608-7593706		chr19:7593590-7593607	chr19:7593589-7593590		0.00	0.00	0.00	NA	0.00	NA	0.00	0.00	0.00	0.00	0.00	2.13	2.08	0.00	0.00	3.45	3.85	0.00	0.00	5.88	0.00	0.00	0.00	0.00	0.00	0.00	0.00	0.00	0.00	0.00	0.00	9.09	0.00	0.00	0.00	0.00	0.00	0.00	0.00
N	jcn_only_AA	RP11-24F11.2	chr3	-	chr3:46406537-46412734;chr3:46408772-46412734	chr3:46408776-46412734		chr3:46406537-46408771;chr3:46408772-46408775	chr3:46406536-46406537;chr3:46408771-46408772		0.00	0.00	0.00	NA	5.56	0.00	14.71	0.00	0.00	11.11	4.08	15.38	0.00	7.69	0.00	17.65	0.00	14.29	0.00	6.98	8.00	6.25	10.00	22.22	0.00	12.07	3.92	0.00	10.17	0.00	11.11	15.38	0.00	12.50	10.00	15.38	0.00	7.34	7.34
K	alternative_acceptor	TRPM2	chr21	+	chr21:45845711-45846582	chr21:45845711-45846542		chr21:45846543-45846582	chr21:45846582-45846583		88.89	97.10	100.00	100.00	90.00	NA	93.33	71.43	NA	NA	85.71	NA	95.83	95.00	NA	NA	81.48	NA	90.91	87.50	77.78	100.00	90.91	100.00	100.00	100.00	96.15	80.00	100.00	80.00	87.50	100.00	91.23	89.29	89.36	87.76	94.58	88.19	-6.39
N	alternative_donor	DNAJB11	chr3	+	chr3:186295857-186299159;chr3:186295590-186299159	chr3:186297894-186299159		chr3:186295590-186295856;chr3:186295857-186297893	chr3:186295589-186295590;chr3:186295856-186295857		1.23	0.00	3.45	0.00	0.00	0.00	0.86	1.23	0.00	1.00	0.88	1.69	0.75	1.14	1.52	0.86	0.63	0.83	0.00	1.22	0.00	3.28	1.12	4.44	0.00	2.17	1.18	1.54	1.35	1.35	1.39	2.27	0.00	3.41	5.00	5.13	0.00	1.23	1.23
K	jcn_only_AA	SDCBP,SORBS3	chr8	+	chr8:59484874-59488461;chr8:59484874-59490606	chr8:59484874-59488458					75.21	73.08	75.89	78.57	81.63	NA	76.08	73.82	75.67	77.04	79.25	76.18	75.71	75.20	75.79	75.59	77.36	76.92	NA	72.03	71.43	74.51	74.67	73.77	100.00	74.85	72.01	75.11	72.49	78.41	70.57	69.17	66.67	73.67	73.78	72.93	75.71	74.33	-1.38
K	jcn_only_AD	ILKAP	chr2	-	chr2:239096899-239098499;chr2:239096899-239098493	chr2:239096899-239098503		chr2:239098494-239098499;chr2:239098500-239098503	chr2:239098499-239098500;chr2:239098503-239098504		28.57	0.00	6.90	7.69	8.33	0.00	0.00	0.00	5.26	2.70	6.67	6.67	5.88	18.18	9.52	0.00	0.00	14.29	NA	22.22	6.67	12.50	9.38	11.11	NA	NA	16.00	0.00	10.00	15.38	25.00	18.18	16.67	13.04	17.24	16.67	2.94	22.22	19.28
N	alternative_donor	RPS4Y1	chrY	+	chrY:2713785-2722640	chrY:2721733-2722640		chrY:2713785-2721732	chrY:2713784-2713785		2.56	0.20	4.72	0.00	0.19	0.00	0.43	4.65	3.17	0.43	0.92	0.46	0.97	4.88	5.33	1.63	1.25	0.51	0.00	3.51	0.00	3.51	2.11	5.26	0.00	8.33	2.72	3.20	1.34	0.91	0.00	1.44	0.00	4.13	5.47	3.41	0.10	4.08	3.98
K	alternative_acceptor	SNAP23	chr15	+	chr15:42822018-42837333;chr15:42822018-42837406	chr15:42822018-42823610		chr15:42823611-42837333;chr15:42837334-42837406	chr15:42837333-42837334;chr15:42837406-42837407		100.00	88.24	100.00	NA	100.00	NA	100.00	100.00	100.00	NA	100.00	NA	100.00	100.00	100.00	NA	100.00	NA	92.86	100.00	91.67	NA	100.00	NA	NA	NA	100.00	NA	100.00	NA	NA	100.00	80.00	NA	100.00	NA	92.86	100.00	7.14
K	intron_retention	KLC1	chr14	+	chr14:104153549-104158695				chr14:104153548-104153549;chr14:104158695-104158696		4.55	2.56	2.63	0.00	0.00	0.00	0.00	0.00	0.00	2.86	8.70	0.00	7.69	0.00	9.52	2.63	4.17	0.00	0.00	0.00	0.00	4.35	4.17	0.00	0.00	0.00	0.00	6.67	0.00	0.00	0.00	3.33	0.00	6.52	3.23	7.27	0.00	0.00	0.00
N	intron_retention		chr19	-	chr19:47112504-47113053				chr19:47112503-47112504;chr19:47113053-47113054		100.00	100.00	81.37	97.40	100.00	100.00	100.00	100.00	98.04	100.00	100.00	100.00	100.00	100.00	91.84	100.00	100.00	100.00	100.00	94.37	97.53	98.81	100.00	100.00	100.00	93.06	86.96	100.00	100.00	100.00	100.00	90.32	100.00	100.00	98.65	97.24	100.00	100.00	0.00
N	jcn_only_AA	TM2D3	chr15	-	chr15:102185366-102186927	chr15:102186245-102186927		chr15:102185366-102186244	chr15:102185365-102185366		0.00	0.00	0.00	0.00	0.00	NA	0.00	0.00	0.00	0.00	0.00	0.00	0.00	0.00	0.00	0.00	0.00	0.00	NA	0.00	0.00	NA	0.00	0.00	NA	0.00	0.00	0.00	0.00	0.00	0.00	0.00	5.56	0.00	0.00	0.00	0.00	0.00	0.00
N	alternative_acceptor	SGF29	chr16	+	chr16:28602257-28602910	chr16:28602257-28602361		chr16:28602362-28602910	chr16:28602910-28602911		7.69	5.62	10.00	8.57	6.25	6.58	NA	9.09	5.88	8.33	7.69	8.33	0.00	7.69	4.76	7.14	0.00	0.00	1.43	6.25	4.76	6.67	9.52	4.00	2.74	6.52	NA	7.69	6.25	4.35	9.52	0.00	8.33	5.88	16.67	11.11	2.74	7.69	4.95
N	jcn_only_AD	SLAMF8	chr1	+	chr1:159803184-159804973;chr1:159804034-159804973	chr1:159803160-159804973		chr1:159803160-159803183;chr1:159803184-159804033	chr1:159803159-159803160;chr1:159803183-159803184		96.72	100.00	100.00	NA	NA	NA	98.05	96.35	98.00	100.00	94.52	100.00	96.53	96.47	94.87	100.00	98.33	100.00	100.00	100.00	100.00	NA	100.00	NA	100.00	100.00	100.00	100.00	100.00	NA	100.00	100.00	100.00	100.00	100.00	100.00	100.00	98.36	-1.64
N	jcn_only_AA	RCOR3	chr1	+	chr1:203831351-203834168	chr1:203831351-203832790					100.00	100.00	100.00	100.00	100.00	100.00	100.00	100.00	100.00	100.00	100.00	100.00	100.00	100.00	100.00	100.00	100.00	94.64	100.00	100.00	100.00	100.00	100.00	100.00	100.00	100.00	98.11	100.00	100.00	100.00	100.00	100.00	97.98	100.00	100.00	100.00	100.00	100.00	0.00
K	intron_retention	SRSF5	chr14	+	chr14:70237823-70237910				chr14:70237822-70237823;chr14:70237910-70237911		7.69	4.41	5.73	3.08	0.00	0.00	0.00	0.00	0.00	0.00	0.00	0.00	0.00	0.00	0.00	0.00	0.00	0.00	6.35	6.52	3.70	4.60	3.65	4.35	0.00	4.30	1.71	0.98	0.00	0.00	20.54	14.21	12.70	6.73	6.25	4.72	2.21	5.41	3.21
K	alternative_acceptor	FRG1	chr4	+	chr4:190878658-190882016	chr4:190878658-190881902		chr4:190881903-190882016	chr4:190882016-190882017		100.00	100.00	100.00	100.00	97.92	100.00	100.00	100.00	100.00	100.00	93.75	100.00	100.00	100.00	100.00	100.00	100.00	100.00	100.00	93.75	100.00	100.00	100.00	100.00	100.00	100.00	100.00	100.00	100.00	100.00	94.74	95.00	100.00	100.00	100.00	100.00	100.00	100.00	0.00
N	jcn_only_AA		chr7	+	chr7:128588176-128588283;chr7:128588176-128588243	chr7:128588176-128588263		chr7:128588244-128588263;chr7:128588264-128588283	chr7:128588263-128588264;chr7:128588283-128588284		100.00	100.00	100.00	100.00	96.15	100.00	94.29	96.64	95.60	96.39	96.05	96.33	96.48	94.78	96.18	96.80	97.54	94.79	100.00	97.62	96.55	97.51	96.97	95.50	100.00	95.21	100.00	95.93	95.94	96.55	95.50	95.35	100.00	96.18	97.78	96.21	100.00	96.07	-3.93
K	intron_retention	CAPG	chr2	-	chr2:85628712-85628773				chr2:85628711-85628712;chr2:85628773-85628774		90.54	92.54	90.75	93.85	92.51	93.81	90.53	90.86	91.18	94.18	95.13	95.21	90.50	89.95	90.00	89.62	96.47	95.41	96.14	95.74	96.07	91.50	90.75	94.95	90.76	90.60	90.69	94.75	92.07	93.06	93.33	94.93	96.13	91.81	91.31	90.42	91.65	90.73	-0.92
N	jcn_only_AD	PCNXL3	chr11	+	chr11:65403275-65403644	chr11:65403503-65403644		chr11:65403275-65403502	chr11:65403274-65403275		52.17	28.57	30.77	NA	NA	NA	0.00	16.67	5.88	16.67	30.77	NA	0.00	13.33	18.52	NA	16.67	NA	18.18	18.75	NA	30.00	20.00	NA	NA	24.14	11.11	NA	33.33	NA	36.84	24.14	7.69	NA	33.33	17.65	7.69	21.45	13.75
K	intron_retention	SIGLEC1	chr20	-	chr20:3686688-3686993				chr20:3686687-3686688;chr20:3686993-3686994		7.14	14.71	0.00	NA	NA	0.00	0.00	0.00	0.00	0.00	0.00	0.00	0.00	0.25	0.25	0.00	0.00	0.00	NA	2.99	0.00	10.00	0.00	8.57	0.00	2.86	2.78	12.00	0.00	3.23	2.70	0.00	NA	10.00	0.00	8.67	0.00	2.78	2.78
N	jcn_only_AA	MCOLN1	chr19	+	chr19:7594599-7595171;chr19:7594599-7595255	chr19:7594599-7595320		chr19:7595172-7595255;chr19:7595256-7595320	chr19:7595255-7595256;chr19:7595320-7595321		9.86	7.89	10.81	11.11	9.30	16.67	8.20	3.23	4.76	17.33	25.61	19.70	13.45	7.14	6.25	15.46	26.87	30.65	18.97	9.62	17.07	14.81	12.99	0.00	5.26	4.65	5.00	11.43	14.44	13.33	13.95	9.38	18.99	11.11	12.73	8.51	10.82	8.38	-2.45
N	intron_retention		chr5	+	chr5:122154561-122154677				chr5:122154560-122154561;chr5:122154677-122154678		95.31	97.01	96.15	NA	100.00	NA	100.00	100.00	100.00	NA	100.00	100.00	99.31	100.00	98.15	100.00	100.00	100.00	96.55	100.00	100.00	91.67	100.00	91.67	100.00	95.96	100.00	100.00	100.00	100.00	93.02	94.12	92.59	100.00	100.00	100.00	98.16	97.98	-0.18
N	cassette	C1orf162	chr1	+	chr1:112019701-112020272;chr1:112018688-112020604;chr1:112019490-112020272;chr1:112019701-112020347;chr1:112019490-112020347;chr1:112019490-112020604;chr1:112019701-112020604	chr1:112018688-112019955,chr1:112019490-112019955,chr1:112019701-112019955;chr1:112020051-112020272,chr1:112020051-112020347,chr1:112020051-112020604		chr1:112019956-112020050			78.87	73.11	67.24	68.75	66.43	91.67	87.93	100.00	80.00	87.72	88.24	92.54	91.30	82.35	NA	90.74	87.61	90.14	73.24	71.05	80.65	77.27	69.37	76.00	80.65	88.24	64.63	78.95	77.93	83.33	80.00	67.80	71.08	78.57	71.29	62.86	76.94	81.17	4.23
K	intron_retention	PPIA	chr7	+	chr7:44838504-44838845				chr7:44838503-44838504;chr7:44838845-44838846		37.50	26.67	39.02	31.25	26.32	NA	12.50	0.00	5.88	14.29	11.76	0.00	3.57	5.00	17.07	13.33	6.67	0.00	18.18	46.15	28.57	58.62	53.33	52.00	NA	29.41	29.63	31.58	32.14	37.50	36.36	52.17	30.00	46.88	48.28	42.86	18.18	32.88	14.70
N	alternative_acceptor		chr1	+	chr1:12089339-12089897;chr1:12089339-12089790	chr1:12089339-12089821		chr1:12089791-12089821;chr1:12089822-12089897	chr1:12089821-12089822;chr1:12089897-12089898		94.44	78.57	NA	NA	90.00	95.83	100.00	100.00	97.87	91.67	NA	100.00	93.75	100.00	91.49	NA	NA	100.00	86.96	92.86	95.65	NA	90.91	NA	93.10	93.33	100.00	91.67	90.00	91.18	91.67	93.33	88.46	NA	NA	95.00	90.78	93.88	3.10
K	alternative_first_exon	PPCS	chr1	+	chr1:42922396-42922917;chr1:42922171-42922917	chr1:42922300-42922917,chr1:42922745-42922917	chr1:42921788-42922170	chr1:42922232-42922299			96.00	89.29	94.59	NA	100.00	NA	98.04	97.30	97.78	94.12	95.35	NA	98.04	92.59	97.78	86.67	97.44	90.00	90.91	96.00	100.00	100.00	97.14	NA	NA	100.00	100.00	100.00	83.33	NA	100.00	100.00	NA	100.00	97.22	94.44	94.47	96.65	2.18
N	jcn_only_AA		chr20	+	chr20:30746318-30747058;chr20:30746318-30746972	chr20:30746318-30747794		chr20:30746973-30747058;chr20:30747059-30747794	chr20:30747058-30747059;chr20:30747794-30747795		98.28	63.64	98.71	100.00	100.00	100.00	100.00	100.00	100.00	100.00	100.00	100.00	100.00	100.00	100.00	100.00	100.00	100.00	100.00	100.00	100.00	100.00	100.00	100.00	NA	100.00	100.00	100.00	100.00	100.00	100.00	98.94	100.00	100.00	100.00	100.00	100.00	100.00	0.00
N	alternative_acceptor	AD000671.6,U2AF1L4	chr19	-	chr19:36235148-36235223;chr19:36235124-36235223	chr19:36235047-36235223		chr19:36235047-36235123;chr19:36235124-36235147	chr19:36235046-36235047;chr19:36235123-36235124		85.71	78.12	84.62	83.33	76.79	87.50	87.50	NA	86.36	NA	85.71	NA	85.71	NA	83.33	100.00	90.00	NA	77.78	91.67	91.67	81.82	76.67	78.57	68.00	91.67	88.24	90.00	75.00	84.21	100.00	87.50	80.00	84.21	77.78	87.50	79.06	91.67	12.61
K	jcn_only_AD	ACTG1	chr17	-	chr17:79479387-79479489;chr17:79479387-79479759;chr17:79479387-79481572;chr17:79479387-79479631	chr17:79479387-79479640		chr17:79479490-79479631;chr17:79479632-79479640;chr17:79479641-79479759;chr17:79479760-79481572	chr17:79479631-79479632;chr17:79479640-79479641;chr17:79479759-79479760;chr17:79481572-79481573		1.39	1.15	1.05	1.49	0.95	0.00	0.99	1.94	2.33	0.89	0.60	0.63	1.11	1.70	1.60	1.10	0.82	0.71	0.00	1.27	1.24	1.27	1.17	0.52	8.33	1.52	1.37	0.68	1.63	0.69	2.10	1.79	0.00	1.02	1.49	1.26	1.05	1.61	0.56
K	intron_retention		chr19	-	chr19:5592899-5593901				chr19:5592898-5592899;chr19:5593901-5593902		2.17	0.00	3.03	2.38	0.00	0.00	0.00	0.00	0.00	0.00	0.00	0.00	4.00	0.00	0.00	0.00	0.00	0.00	0.00	0.00	0.00	2.17	0.00	6.90	0.00	3.33	1.96	0.00	0.00	0.00	4.41	3.19	0.00	4.44	0.00	4.69	0.00	1.08	1.08
K	intron_retention		chr11	+	chr11:822024-822396				chr11:822023-822024;chr11:822396-822397		7.55	1.90	4.50	0.00	3.08	NA	0.00	0.00	0.00	0.00	0.00	0.00	0.00	0.00	2.63	2.44	0.00	0.00	8.00	4.62	4.11	3.23	4.29	0.00	0.00	4.48	6.15	0.00	3.64	7.14	7.35	7.46	11.54	6.00	4.26	4.88	0.95	4.55	3.60
K	coord_cassette	UBE2K	chr4	+	chr4:39700011-39776453	chr4:39700011-39747371;chr4:39747431-39757276;chr4:39757360-39776453		chr4:39747372-39747430;chr4:39757277-39757359			100.00	100.00	91.11	100.00	100.00	NA	100.00	100.00	97.44	100.00	100.00	100.00	100.00	100.00	96.08	100.00	100.00	100.00	NA	96.77	94.12	100.00	100.00	100.00	NA	100.00	97.30	100.00	100.00	100.00	95.45	94.44	100.00	100.00	100.00	94.59	100.00	100.00	0.00
N	alternative_donor	PNPLA6	chr19	+	chr19:7622171-7623735;chr19:7623614-7623735	chr19:7621969-7623735		chr19:7621969-7622170;chr19:7622171-7623613	chr19:7621968-7621969;chr19:7622170-7622171		0.00	12.28	2.82	NA	0.00	NA	3.12	7.32	9.09	0.00	0.00	0.00	2.70	0.00	0.00	8.33	11.11	NA	0.00	1.72	2.13	0.00	5.71	NA	0.00	1.89	0.00	0.00	0.00	NA	0.00	0.00	4.55	0.00	0.00	0.00	2.91	0.86	-2.05
K	alternative_last_exon	RPL17,RPL17-C18orf32	chr18	-	chr18:47010142-47015728	chr18:47014937-47015728	chr18:47009954-47010141	chr18:47014823-47014936			98.15	99.73	96.50	99.79	99.73	100.00	98.73	96.51	98.82	98.96	98.89	99.07	98.57	97.26	96.10	99.30	99.01	98.52	99.86	93.89	98.71	97.78	98.10	97.86	100.00	95.00	96.99	99.09	99.12	99.80	96.08	97.51	99.83	99.04	98.91	99.51	99.78	96.30	-3.48
N	jcn_only_AA	ALYREF	chr17	-	chr17:79846286-79846395	chr17:79846295-79846395		chr17:79846286-79846294	chr17:79846285-79846286		93.55	94.27	100.00	97.70	100.00	99.02	100.00	100.00	96.72	100.00	100.00	100.00	98.55	97.73	98.61	98.10	98.68	98.33	96.50	100.00	96.75	95.27	97.52	98.26	95.08	97.62	96.88	98.48	98.04	98.54	96.55	95.00	95.35	99.28	96.61	99.26	95.92	97.68	1.75
N	jcn_only_AA	CEP250,PLCG1	chr20	+	chr20:34097884-34104810;chr20:34097884-34101855	chr20:34097884-34099191		chr20:34099192-34101855;chr20:34101856-34104810	chr20:34101855-34101856;chr20:34104810-34104811		100.00	98.21	100.00	93.75	94.59	100.00	94.44	NA	91.67	90.91	100.00	NA	91.30	NA	92.31	NA	94.12	NA	91.84	100.00	93.33	88.00	92.86	100.00	95.16	100.00	93.75	93.75	96.00	100.00	100.00	93.55	89.58	96.77	92.86	100.00	93.14	100.00	6.86
N	coord_cassette	EDC4	chr16	+	chr16:67916769-67917470	chr16:67916769-67916860;chr16:67916910-67917017;chr16:67917081-67917470		chr16:67916861-67916909;chr16:67917018-67917080			100.00	100.00	93.55	95.24	100.00	100.00	100.00	NA	100.00	100.00	100.00	NA	100.00	100.00	100.00	100.00	100.00	NA	100.00	93.75	100.00	100.00	95.24	100.00	100.00	100.00	100.00	100.00	100.00	100.00	93.33	93.94	87.50	100.00	100.00	96.00	100.00	100.00	0.00
K	cassette	USP4	chr3	-	chr3:49315885-49318176	chr3:49315885-49316246;chr3:49316336-49318176		chr3:49316247-49316335			87.23	81.82	86.79	100.00	84.51	100.00	94.74	94.44	95.65	92.31	95.74	NA	94.23	94.29	96.30	91.30	96.08	NA	90.70	81.63	88.57	84.00	91.36	100.00	74.29	90.57	92.00	91.30	92.31	100.00	84.00	74.60	69.81	95.56	91.30	83.87	86.26	88.90	2.64
K	intron_retention	MITD1	chr2	-	chr2:99787893-99787972				chr2:99787892-99787893;chr2:99787972-99787973		8.82	0.00	7.94	NA	9.09	NA	0.00	0.00	0.00	NA	0.00	NA	7.14	0.00	0.00	NA	0.00	NA	3.45	6.25	0.00	0.00	6.38	7.14	NA	0.00	3.39	0.00	8.11	4.55	6.25	3.53	3.03	11.11	6.38	14.29	3.03	3.12	0.10
N	jcn_only_AA	ITFG1	chr16	-	chr16:47196576-47252778;chr16:47249121-47252778	chr16:47196513-47252778		chr16:47196513-47196575;chr16:47196576-47249120	chr16:47196512-47196513;chr16:47196575-47196576		5.56	1.39	3.70	7.14	4.65	NA	5.26	1.96	4.41	5.41	5.97	6.82	5.48	3.03	1.67	6.25	6.25	9.76	4.17	5.66	1.64	0.00	3.28	0.00	0.00	4.92	4.65	0.00	2.38	4.17	4.26	2.67	3.45	4.35	6.52	4.76	3.81	4.59	0.78
N	cassette	ERCC3	chr2	-	chr2:128018923-128030440	chr2:128018923-128028911;chr2:128029030-128030440		chr2:128028912-128029029			96.77	100.00	100.00	NA	100.00	NA	100.00	100.00	100.00	100.00	100.00	NA	100.00	100.00	100.00	100.00	100.00	NA	100.00	100.00	100.00	NA	100.00	NA	NA	100.00	100.00	100.00	100.00	100.00	90.91	89.47	100.00	100.00	91.67	100.00	100.00	100.00	0.00
K	cassette	CCDC84	chr11	+	chr11:118882965-118885703	chr11:118882965-118883941;chr11:118883973-118885703		chr11:118883942-118883972			95.65	100.00	79.31	84.62	85.29	100.00	NA	NA	NA	NA	NA	NA	NA	NA	NA	NA	NA	NA	90.00	84.62	91.18	82.35	88.24	NA	87.50	100.00	85.29	NA	94.44	100.00	85.71	65.62	83.33	95.24	82.35	77.27	88.75	90.68	1.93
K	alternative_first_exon	DHRS4L2	chr14	+	chr14:24456483-24459390;chr14:24458285-24459390	chr14:24439542-24459390	chr14:24456439-24456482;chr14:24458027-24458284	chr14:24439083-24439541			0.00	7.84	5.13	0.00	8.70	0.00	6.90	0.00	0.00	6.25	7.69	0.00	20.00	0.00	0.00	8.33	7.41	0.00	0.00	0.00	0.00	NA	9.09	NA	NA	0.00	0.00	NA	16.67	NA	NA	0.00	0.00	NA	NA	0.00	6.90	0.00	-6.90
K	intron_retention	SF1	chr11	-	chr11:64534552-64534663				chr11:64534551-64534552;chr11:64534663-64534664		0.00	0.00	0.00	0.00	0.00	0.00	0.00	0.00	0.00	0.00	0.00	0.00	0.00	0.00	0.00	0.00	0.00	0.00	0.00	0.00	0.00	0.00	0.00	0.00	NA	0.00	0.00	0.00	0.00	0.00	6.45	5.17	0.00	0.00	0.00	0.00	0.00	0.00	0.00
N	cassette	ANXA2	chr15	-	chr15:60678286-60690069;chr15:60656723-60690141;chr15:60682517-60690141;chr15:60678286-60690141;chr15:60685640-60690141;chr15:60688627-60690141	chr15:60678286-60689456,chr15:60656723-60689456,chr15:60688627-60689456,chr15:60682517-60689456,chr15:60685640-60689456;chr15:60689538-60690141,chr15:60689538-60690069		chr15:60689457-60689537			11.49	9.14	8.38	29.66	19.10	45.65	17.72	19.42	16.71	16.04	10.29	15.19	17.77	20.05	15.20	24.56	9.83	13.33	16.48	18.25	18.58	25.20	17.16	24.82	6.45	17.37	13.61	30.85	23.32	32.12	11.13	10.72	10.84	16.49	15.63	17.44	13.66	17.81	4.15
K	alternative_acceptor	SNRNP35	chr12	+	chr12:123942764-123950084;chr12:123942764-123943510	chr12:123942764-123955638		chr12:123943511-123950084;chr12:123950085-123955638	chr12:123950084-123950085;chr12:123955638-123955639		0.00	0.00	0.00	NA	0.00	0.00	NA	0.00	NA	NA	0.00	NA	10.00	0.00	0.00	NA	9.09	NA	0.00	NA	0.00	NA	NA	NA	0.00	0.00	10.00	NA	0.00	0.00	NA	0.00	0.00	NA	NA	NA	0.00	0.00	0.00
K	intron_retention	AAMP	chr2	-	chr2:219129898-219130093				chr2:219129897-219129898;chr2:219130093-219130094		0.00	0.00	1.41	0.00	2.94	0.00	0.00	0.00	0.00	0.00	0.00	0.00	0.00	0.00	0.00	0.00	0.00	0.00	3.57	3.64	1.61	2.86	1.45	4.55	10.34	0.00	1.32	0.00	0.00	0.00	6.90	5.26	0.00	0.00	0.00	3.23	0.00	0.00	0.00
K	intron_retention	FHOD1	chr16	-	chr16:67263622-67263695				chr16:67263621-67263622;chr16:67263695-67263696		24.14	13.58	20.93	10.34	16.67	8.00	0.00	0.00	NA	0.00	2.94	NA	0.00	NA	8.33	0.00	4.55	NA	12.80	18.18	15.38	13.33	17.65	NA	17.71	0.00	26.67	7.69	10.29	NA	NA	30.00	16.44	3.23	10.91	0.00	13.19	9.09	-4.10
K	intron_retention		chr8	+	chr8:144642942-144643171				chr8:144642941-144642942;chr8:144643171-144643172		20.00	27.03	32.94	14.29	16.67	22.03	14.29	9.21	6.15	0.00	0.00	8.70	9.68	13.64	20.69	21.43	12.50	5.88	46.15	36.76	34.72	NA	38.89	57.14	59.26	39.18	57.14	50.00	43.75	43.75	38.55	51.25	42.11	70.00	27.27	65.00	34.57	28.38	-6.19
K	intron_retention	ABHD17A	chr19	-	chr19:1877687-1879919				chr19:1877686-1877687;chr19:1879919-1879920		40.62	36.73	51.72	43.75	30.38	41.67	0.00	8.33	9.09	0.00	0.00	NA	0.00	10.00	13.64	4.76	5.77	NA	29.03	45.00	33.33	40.00	40.00	NA	37.84	37.50	37.04	41.18	25.00	40.00	55.00	47.22	36.36	27.27	30.43	31.82	32.70	39.06	6.37
K	alternative_acceptor	ATP5F1,HAX1	chr1	+	chr1:154247478-154247629	chr1:154247478-154247553		chr1:154247554-154247629	chr1:154247629-154247630		7.06	7.78	8.16	3.45	5.49	2.86	0.00	0.00	0.83	2.27	0.00	0.00	1.79	0.00	2.04	0.00	0.00	0.00	5.77	9.59	5.22	8.51	4.12	10.00	13.64	7.79	5.10	7.32	4.17	5.08	9.30	10.62	7.89	6.25	6.33	7.46	6.78	7.42	0.65
K	jcn_only_AD	SIRPA	chr20	+	chr20:1915401-1917965	chr20:1915413-1917965		chr20:1915401-1915412	chr20:1915400-1915401		8.30	10.98	7.72	7.69	10.00	7.41	6.27	10.20	9.25	9.70	7.92	12.01	9.41	9.62	10.05	11.39	9.26	11.45	0.00	8.32	9.14	6.39	7.76	8.12	9.09	8.70	8.33	9.01	8.30	12.56	5.88	6.12	3.57	10.00	8.20	9.76	7.68	8.51	0.83
K	intron_retention	NCAPH2	chr22	+	chr22:50961352-50961445				chr22:50961351-50961352;chr22:50961445-50961446		2.50	2.06	5.56	0.00	3.90	0.00	0.00	NA	NA	NA	0.00	NA	0.00	NA	0.00	0.00	0.00	NA	0.89	0.00	3.57	0.00	3.92	0.00	2.29	4.17	0.00	0.00	0.00	0.00	5.08	5.36	3.25	0.00	0.00	0.00	1.48	3.33	1.86
K	intron_retention	PTPN6	chr12	+	chr12:7064017-7064116				chr12:7064016-7064017;chr12:7064116-7064117		95.96	92.11	86.96	83.33	90.38	NA	87.83	89.86	88.00	93.65	91.36	100.00	88.57	95.89	91.67	91.21	93.19	NA	100.00	90.14	88.89	87.18	88.35	80.00	NA	86.79	92.19	83.64	87.69	NA	93.10	85.71	87.50	91.43	91.35	79.17	88.57	91.62	3.05
K	intron_retention	ABCC3	chr17	+	chr17:48755305-48755453				chr17:48755304-48755305;chr17:48755453-48755454		22.22	25.93	34.95	NA	31.25	NA	6.90	23.08	NA	0.00	17.86	0.00	8.00	NA	12.50	NA	10.53	NA	8.33	36.84	23.08	13.33	34.21	9.52	64.29	45.45	35.62	23.08	30.30	0.00	25.00	36.49	23.08	35.71	35.48	7.69	15.70	25.00	9.30
K	intron_retention	RRBP1	chr20	-	chr20:17639335-17640624				chr20:17639334-17639335;chr20:17640624-17640625		100.00	100.00	98.28	NA	NA	NA	100.00	95.12	94.64	100.00	93.33	95.86	100.00	94.12	100.00	94.44	94.12	100.00	NA	94.03	100.00	100.00	96.88	95.35	100.00	96.58	98.08	93.55	100.00	100.00	100.00	94.44	NA	97.22	100.00	100.00	100.00	95.85	-4.15
K	intron_retention		chr19	+	chr19:17387719-17389653				chr19:17387718-17387719;chr19:17389653-17389654		2.17	3.75	6.90	0.00	0.00	2.08	0.00	3.12	0.00	0.00	0.00	0.00	0.00	0.00	0.00	0.00	0.00	0.00	0.00	0.00	2.22	0.00	3.23	0.00	9.26	0.00	5.26	0.00	3.08	2.86	4.55	2.90	2.11	0.00	4.17	7.32	1.05	1.08	0.03
K	jcn_only_AA	FDPS	chr1	+	chr1:155289480-155289647	chr1:155289480-155289584		chr1:155289585-155289647	chr1:155289647-155289648		100.00	100.00	97.52	100.00	100.00	100.00	100.00	100.00	98.41	95.71	99.05	96.61	96.69	94.74	100.00	100.00	99.05	100.00	96.55	97.67	96.08	93.94	96.67	97.22	100.00	100.00	98.25	100.00	100.00	100.00	100.00	100.00	97.14	100.00	100.00	100.00	98.57	100.00	1.43
K	alternative_first_exon	PLEC	chr8	-	chr8:145012861-145013526,chr8:145012861-145021505,chr8:145012861-145086697;chr8:145012861-145049344;chr8:145012861-145013517;chr8:145012861-145016559;chr8:145012861-145027893;chr8:145012861-145017946;chr8:145012861-145024351	chr8:145012861-145047570	chr8:145049345-145049543;chr8:145013518-145013758;chr8:145016560-145016692;chr8:145027894-145028088;chr8:145017947-145018126;chr8:145024352-145025044	chr8:145047571-145047697			7.14	3.70	3.85	NA	NA	NA	0.00	6.45	17.65	4.35	4.81	5.26	0.98	4.65	11.11	3.12	1.76	4.00	0.00	8.33	NA	NA	6.90	0.00	2.04	15.38	14.29	NA	0.00	NA	NA	NA	7.14	6.25	8.57	0.00	1.51	7.14	5.63
K	cassette	OCIAD1	chr4	+	chr4:48853993-48862741	chr4:48853993-48859229;chr4:48859383-48862741		chr4:48859230-48859382			98.57	100.00	100.00	100.00	97.14	95.00	98.10	96.00	98.04	96.72	100.00	100.00	98.23	100.00	100.00	97.01	100.00	100.00	100.00	100.00	97.59	100.00	100.00	100.00	100.00	96.88	97.67	100.00	97.87	98.28	94.74	100.00	94.44	98.46	97.67	100.00	99.12	97.72	-1.39
K	alternative_acceptor	MFSD10	chr4	-	chr4:2934137-2934326	chr4:2934240-2934326		chr4:2934137-2934239	chr4:2934136-2934137		100.00	100.00	100.00	NA	94.12	NA	100.00	94.12	95.65	96.30	97.37	92.00	95.45	94.44	89.29	96.55	95.24	95.00	76.92	NA	82.35	86.67	92.59	89.47	100.00	91.67	92.86	90.00	88.46	100.00	NA	NA	100.00	80.00	86.36	92.59	100.00	94.28	-5.72
K	intron_retention	NAPRT	chr8	-	chr8:144659910-144659985				chr8:144659909-144659910;chr8:144659985-144659986		0.00	14.75	6.45	NA	0.00	NA	0.00	0.00	0.00	0.00	0.00	0.00	0.00	0.00	3.85	0.00	0.00	0.00	5.26	0.00	0.00	NA	11.54	NA	12.50	0.00	0.00	NA	0.00	NA	5.00	9.76	10.00	0.00	0.00	5.26	7.63	0.00	-7.63
N	alternative_donor	CREB3	chr9	+	chr9:35735189-35735302	chr9:35735213-35735302		chr9:35735189-35735212	chr9:35735188-35735189		100.00	93.94	100.00	100.00	100.00	100.00	100.00	100.00	100.00	100.00	100.00	100.00	100.00	100.00	100.00	100.00	100.00	100.00	NA	100.00	100.00	100.00	100.00	100.00	NA	100.00	100.00	100.00	100.00	100.00	96.88	100.00	100.00	100.00	100.00	100.00	100.00	100.00	0.00
K	intron_retention	MAF1	chr8	+	chr8:145161867-145161990				chr8:145161866-145161867;chr8:145161990-145161991		13.64	5.88	8.96	6.15	4.42	3.39	0.98	0.00	1.37	1.22	2.08	0.00	0.00	0.00	1.64	1.10	0.00	0.00	5.07	9.43	6.98	9.30	5.62	4.26	3.03	0.00	4.92	0.00	1.92	2.94	23.40	12.82	11.36	6.56	3.45	4.62	4.05	4.71	0.67
N	cassette	CCL5	chr17	-	chr17:34199469-34205556;chr17:34199469-34205531	chr17:34199469-34202564;chr17:34202647-34205531,chr17:34202647-34205556		chr17:34202565-34202646			5.84	0.00	3.04	5.96	2.78	9.67	4.44	7.12	8.04	11.21	8.62	12.16	5.00	6.83	7.22	11.95	6.78	13.66	2.08	6.31	4.09	5.93	3.70	8.48	0.00	7.14	2.45	6.99	7.50	9.02	6.49	3.50	0.00	6.82	2.38	8.62	1.04	6.66	5.62
K	intron_retention		chr9	+	chr9:140508928-140509010				chr9:140508927-140508928;chr9:140509010-140509011		0.00	8.51	6.98	NA	2.63	0.00	0.00	0.00	0.00	NA	0.00	NA	0.00	0.00	0.00	0.00	0.00	0.00	3.45	0.00	0.00	7.69	4.00	0.00	7.41	3.70	0.00	NA	3.03	0.00	5.56	4.35	3.03	NA	5.26	4.35	3.24	0.00	-3.24
N	cassette	GPR137	chr11	+	chr11:64054487-64055536;chr11:64054487-64055811	chr11:64054487-64055192;chr11:64055419-64055811,chr11:64055419-64055536		chr11:64055193-64055418			94.74	57.69	84.00	NA	62.50	NA	100.00	95.45	90.00	100.00	93.75	NA	94.12	100.00	89.29	NA	NA	NA	64.71	88.89	94.44	NA	83.33	NA	80.00	88.24	80.77	NA	80.00	NA	88.89	76.92	71.43	NA	75.00	80.00	75.72	91.81	16.10
K	intron_retention	THAP7	chr22	-	chr22:21355077-21355544				chr22:21355076-21355077;chr22:21355544-21355545		66.67	45.45	59.09	33.33	44.00	NA	11.76	NA	16.67	4.17	16.00	NA	25.00	9.09	20.00	10.00	12.00	NA	30.00	46.67	25.00	16.67	38.10	0.00	38.46	NA	52.38	NA	21.05	7.69	38.46	45.83	38.10	NA	36.84	NA	34.05	42.56	8.52
K	jcn_only_AA	ANAPC5	chr12	-	chr12:121756208-121756303;chr12:121756155-121756303	chr12:121756228-121756303		chr12:121756155-121756207;chr12:121756208-121756227	chr12:121756154-121756155;chr12:121756207-121756208		89.66	82.69	86.36	81.25	98.36	NA	90.00	100.00	100.00	96.88	96.43	88.89	85.92	100.00	82.93	97.14	95.52	92.31	77.78	100.00	79.59	86.96	91.67	93.33	100.00	NA	94.59	92.86	94.00	94.12	92.31	75.68	83.33	89.74	90.20	84.38	84.62	100.00	15.38
N	alternative_donor	RNF213	chr17	+	chr17:78362490-78362972	chr17:78362663-78362972		chr17:78362490-78362662	chr17:78362489-78362490		3.47	5.00	2.59	6.67	0.00	0.00	0.00	0.92	1.33	1.43	0.00	0.71	0.00	0.97	1.64	2.24	0.00	1.23	NA	2.20	0.00	0.00	2.56	3.27	0.00	2.04	1.06	4.86	0.00	2.21	1.34	2.33	0.00	4.76	1.96	3.37	0.00	1.69	1.69
N	jcn_only_AA	RAE1,RPRD1B	chr20	+	chr20:55949858-55953068	chr20:55949858-55951234		chr20:55951235-55953068	chr20:55953068-55953069		0.00	0.00	0.00	0.00	0.00	0.00	0.00	10.00	4.35	0.00	0.00	0.00	0.00	16.67	0.00	5.71	5.26	0.00	0.00	0.00	0.00	0.00	1.92	3.45	0.00	0.00	0.00	0.00	0.00	0.00	3.12	0.00	0.00	0.00	0.00	8.33	0.00	1.56	1.56
K	intron_retention	CSK	chr15	+	chr15:75094232-75094337				chr15:75094231-75094232;chr15:75094337-75094338		3.75	0.00	3.30	0.00	1.14	0.00	0.00	0.00	0.00	0.00	0.00	0.00	0.00	0.00	0.00	0.00	0.00	0.00	3.85	2.44	0.00	0.00	1.22	4.76	0.00	0.78	0.00	0.00	1.01	0.00	5.65	2.60	4.84	0.00	1.83	2.04	0.00	1.61	1.61
K	intron_retention		chr9	-	chr9:139756798-139757357				chr9:139756797-139756798;chr9:139757357-139757358		5.38	3.70	4.04	6.68	5.51	7.36	2.70	2.19	1.81	2.99	3.02	3.21	3.61	4.11	3.71	5.54	4.12	2.29	5.26	6.19	5.42	8.53	6.52	11.23	3.99	4.32	3.49	5.45	5.98	6.42	11.39	8.44	5.49	5.98	4.56	6.09	3.85	4.85	1.00
N	jcn_only_AA	GUK1	chr1	+	chr1:228333769-228334561;chr1:228333769-228334503	chr1:228333769-228334542		chr1:228334504-228334542;chr1:228334543-228334561	chr1:228334542-228334543;chr1:228334561-228334562		95.02	97.72	95.08	93.60	95.45	93.29	94.81	96.09	96.46	95.03	96.48	96.31	96.71	93.60	94.69	94.25	96.12	96.55	93.04	93.41	92.95	94.90	95.84	96.20	95.45	96.95	94.22	94.05	93.55	93.01	92.86	91.25	95.15	97.23	94.43	95.28	95.30	94.31	-0.99
K	intron_retention	FAM160B2	chr8	+	chr8:21960140-21960303				chr8:21960139-21960140;chr8:21960303-21960304		13.33	29.41	18.75	NA	4.35	NA	0.00	0.00	0.00	NA	0.00	NA	4.55	0.00	0.00	0.00	0.00	NA	NA	7.69	8.33	7.14	9.68	7.69	25.00	0.00	11.43	NA	5.00	0.00	15.38	9.09	0.00	11.11	5.88	8.00	4.55	3.85	-0.70
N	jcn_only_AD	GRK6	chr5	+	chr5:176860667-176860914;chr5:176860671-176860914	chr5:176860678-176860914		chr5:176860667-176860670;chr5:176860671-176860677	chr5:176860666-176860667;chr5:176860670-176860671		93.94	100.00	96.43	NA	100.00	NA	95.24	100.00	100.00	95.65	100.00	NA	100.00	100.00	100.00	100.00	100.00	NA	NA	100.00	95.83	100.00	94.74	NA	NA	100.00	94.74	100.00	100.00	NA	100.00	93.62	100.00	96.67	100.00	81.82	100.00	100.00	0.00
K	intron_retention	STXBP2	chr19	+	chr19:7707935-7708050				chr19:7707934-7707935;chr19:7708050-7708051		2.50	3.29	6.69	0.00	4.08	0.00	0.00	0.00	0.00	0.00	0.88	0.00	0.00	1.21	0.00	0.00	0.00	0.00	0.00	1.39	0.56	3.64	2.76	4.48	8.97	1.33	3.67	3.45	0.88	1.41	1.02	2.80	0.00	4.62	3.31	4.27	0.00	1.27	1.27
K	intron_retention	RP5-940J5.9	chr12	-	chr12:6647152-6647306				chr12:6647151-6647152;chr12:6647306-6647307		78.79	80.82	77.54	80.70	79.99	84.19	74.78	77.20	75.39	83.70	83.40	84.93	75.58	76.97	76.83	72.30	81.81	83.76	79.16	75.40	76.06	75.95	74.27	79.82	82.35	75.31	77.63	77.81	76.62	76.50	74.28	75.85	78.98	80.22	81.61	80.81	79.07	76.19	-2.88
K	intron_retention	FBXW5	chr9	-	chr9:139835624-139835702				chr9:139835623-139835624;chr9:139835702-139835703		7.35	6.10	7.14	6.33	4.40	3.90	0.00	0.00	0.00	0.00	1.54	0.00	0.00	1.28	0.84	2.38	0.00	0.00	6.85	5.17	3.87	5.77	6.25	4.44	0.00	3.17	2.15	5.66	4.44	5.48	9.09	7.91	10.34	2.17	9.33	1.27	3.05	4.17	1.12
K	intron_retention	SUGP2	chr19	-	chr19:19104550-19105174				chr19:19104549-19104550;chr19:19105174-19105175		8.70	0.00	14.00	0.00	0.00	0.00	8.33	0.00	NA	NA	5.26	NA	15.38	10.00	18.18	6.67	6.67	NA	1.14	7.14	2.33	3.23	6.25	13.04	0.00	17.65	7.32	0.00	1.82	0.00	0.00	4.65	0.00	8.62	9.43	13.04	0.57	7.92	7.35
N	intron_retention	BAX	chr19	+	chr19:49464172-49464739				chr19:49464171-49464172;chr19:49464739-49464740		63.64	68.90	68.25	60.26	75.84	60.00	63.64	50.00	65.91	84.00	74.29	70.00	63.16	70.45	73.61	67.39	78.26	90.00	58.65	56.52	52.99	66.00	78.95	61.90	73.44	67.27	77.33	73.58	75.90	65.79	62.50	58.33	60.62	66.22	77.50	60.00	63.40	63.07	-0.33
K	alternative_acceptor	SH3BP1	chr22	+	chr22:38038623-38038905	chr22:38038623-38038901		chr22:38038902-38038905	chr22:38038905-38038906		95.45	100.00	97.73	NA	NA	NA	100.00	100.00	100.00	NA	100.00	NA	100.00	100.00	100.00	100.00	100.00	NA	NA	100.00	NA	NA	96.88	NA	84.62	100.00	92.68	NA	100.00	NA	NA	100.00	NA	NA	100.00	NA	100.00	100.00	0.00
K	coord_cassette	FRG1	chr4	+	chr4:190873443-190878552	chr4:190873443-190874222;chr4:190874281-190876191;chr4:190876307-190878552		chr4:190874223-190874280;chr4:190876192-190876306			73.68	52.69	65.12	72.73	65.88	52.94	64.71	58.49	59.46	61.54	59.72	44.74	49.28	40.00	38.71	60.87	41.46	40.00	88.89	90.91	85.00	77.78	89.13	94.44	100.00	87.23	93.10	90.00	87.93	86.21	57.14	61.70	53.95	50.00	49.12	52.00	59.33	66.09	6.76
K	intron_retention		chr19	+	chr19:36037711-36037846				chr19:36037710-36037711;chr19:36037846-36037847		0.00	0.00	2.17	3.57	3.42	1.43	0.68	0.00	0.00	0.00	0.00	0.00	0.00	0.00	0.00	1.34	0.53	0.00	1.16	0.00	1.19	6.94	2.68	2.86	1.14	0.00	0.00	1.79	4.07	3.57	3.45	4.44	1.09	0.00	0.00	2.42	0.89	0.00	-0.89
K	intron_retention	MTMR14	chr3	+	chr3:9739551-9743473				chr3:9739550-9739551;chr3:9743473-9743474		8.57	8.64	10.71	5.56	4.00	3.57	0.00	0.00	0.00	0.00	0.00	NA	0.00	0.00	0.00	0.00	0.00	NA	6.12	4.00	4.44	4.00	3.77	5.88	15.15	12.50	9.52	3.33	5.13	0.00	7.14	7.69	6.94	5.00	6.56	8.11	6.53	5.57	-0.96
N	alternative_donor	TNFAIP2	chr14	+	chr14:103590251-103590711;chr14:103589821-103590711	chr14:103590289-103590711		chr14:103589821-103590250;chr14:103590251-103590288	chr14:103589820-103589821;chr14:103590250-103590251		76.47	89.47	80.00	NA	NA	NA	90.91	91.43	95.51	93.58	84.21	86.82	87.88	97.83	94.76	93.79	86.96	90.21	NA	48.28	NA	89.80	78.12	96.00	86.36	87.04	92.00	88.89	90.91	89.52	50.00	89.29	NA	90.00	80.77	94.64	88.67	81.75	-6.92
N	cassette	CYC1	chr8	+	chr8:145150132-145151239	chr8:145150132-145151026;chr8:145151154-145151239		chr8:145151027-145151153			100.00	91.23	95.45	100.00	100.00	100.00	98.44	100.00	100.00	100.00	100.00	100.00	100.00	100.00	100.00	100.00	100.00	100.00	100.00	100.00	100.00	97.14	96.97	100.00	100.00	100.00	100.00	100.00	100.00	100.00	100.00	100.00	95.65	100.00	96.15	98.11	99.22	100.00	0.78
K	alternative_first_exon	PLEC	chr8	-	chr8:145012861-145013526,chr8:145012861-145021505,chr8:145012861-145086697;chr8:145012861-145049344;chr8:145012861-145013517;chr8:145012861-145047570;chr8:145012861-145027893;chr8:145012861-145017946;chr8:145012861-145024351	chr8:145012861-145016559	chr8:145049345-145049543;chr8:145013518-145013758;chr8:145047571-145047697;chr8:145027894-145028088;chr8:145017947-145018126;chr8:145024352-145025044	chr8:145016560-145016692			0.00	0.00	0.00	NA	NA	NA	1.72	0.00	0.00	0.00	1.92	0.00	0.98	0.00	0.00	1.56	0.59	0.00	0.00	0.00	NA	NA	0.00	0.00	6.12	0.00	0.00	NA	5.56	NA	NA	NA	0.00	0.00	0.00	0.00	0.49	0.00	-0.49
N	alternative_acceptor	PAX8-AS1	chr2	+	chr2:234070473-234072399	chr2:234070473-234072352		chr2:234072353-234072399	chr2:234072399-234072400		100.00	100.00	81.82	NA	NA	NA	100.00	100.00	100.00	NA	88.46	NA	93.85	100.00	NA	NA	92.31	NA	NA	100.00	NA	NA	100.00	NA	92.86	89.47	NA	NA	NA	NA	NA	NA	NA	NA	NA	NA	96.92	100.00	3.08
K	cassette	STAMBP	chr2	+	chr2:74087279-74089329	chr2:74087279-74087660;chr2:74087717-74089329		chr2:74087661-74087716			4.55	8.70	14.81	NA	5.00	NA	0.00	0.00	6.67	0.00	0.00	0.00	2.50	4.17	1.92	6.25	3.57	0.00	9.09	4.35	5.88	NA	0.00	0.00	NA	0.00	0.00	0.00	0.00	7.14	0.00	5.88	0.00	12.50	4.35	6.67	2.50	2.08	-0.42
K	cassette	OGFOD3	chr17	-	chr17:80350411-80356071	chr17:80350411-80352206;chr17:80352420-80356071		chr17:80352207-80352419			40.00	22.32	46.67	24.00	23.38	19.74	28.89	25.00	54.55	30.43	36.67	23.53	37.14	NA	66.67	41.18	32.26	33.33	30.59	NA	39.53	31.25	59.38	38.46	24.05	30.00	42.86	25.00	32.14	36.00	35.29	46.15	25.25	38.89	37.50	34.38	27.07	32.64	5.57
N	cassette	LUC7L	chr16	-	chr16:240135-242925	chr16:240135-240539;chr16:240570-242925		chr16:240540-240569			100.00	82.61	91.53	88.24	96.39	89.69	100.00	100.00	100.00	100.00	100.00	100.00	100.00	100.00	100.00	100.00	100.00	100.00	91.55	86.21	90.48	89.66	88.00	96.15	90.00	100.00	92.00	93.22	93.65	93.42	78.79	90.38	93.51	88.68	93.48	90.67	92.53	100.00	7.47
K	jcn_only_AD	WBSCR22	chr7	+	chr7:73098331-73100965;chr7:73098135-73100965	chr7:73098232-73100965		chr7:73098135-73098231;chr7:73098232-73098330	chr7:73098134-73098135;chr7:73098231-73098232		0.00	0.00	2.04	0.00	0.00	NA	1.16	0.00	3.12	1.92	0.00	0.00	2.27	7.14	1.85	0.00	0.00	2.17	0.00	0.00	5.41	0.00	0.00	0.00	0.00	0.00	0.00	0.00	4.17	0.00	0.00	0.00	0.00	0.00	0.00	0.00	0.00	0.00	0.00
K	intron_retention	SUPT6H	chr17	+	chr17:26989361-27000388				chr17:26989360-26989361;chr17:27000388-27000389		0.00	0.00	5.77	NA	NA	NA	0.00	0.00	0.00	0.00	0.00	0.00	10.00	0.00	6.45	0.00	8.33	0.00	NA	NA	NA	NA	0.00	5.26	0.00	9.52	0.00	10.00	0.00	NA	NA	6.67	NA	18.18	8.33	15.15	0.00	0.00	0.00
K	intron_retention		chr1	+	chr1:228333326-228333726				chr1:228333325-228333326;chr1:228333726-228333727		3.33	3.05	4.05	0.61	1.00	0.83	0.35	1.21	0.94	0.30	0.00	0.00	0.97	0.59	1.46	0.41	0.44	0.54	0.81	2.67	1.20	2.56	2.63	2.90	2.36	2.91	3.43	2.10	2.11	2.56	2.92	5.28	0.92	1.49	2.54	2.21	0.95	2.79	1.84
N	alternative_acceptor	MCOLN1	chr19	+	chr19:7594599-7595320;chr19:7594599-7595171	chr19:7594599-7595255		chr19:7595172-7595255;chr19:7595256-7595320	chr19:7595255-7595256;chr19:7595320-7595321		0.00	0.00	0.00	0.00	0.00	0.00	0.00	0.00	0.00	5.97	3.70	6.15	3.66	0.00	0.00	0.00	2.78	0.00	1.56	0.00	0.00	0.00	0.00	0.00	0.00	0.00	0.00	0.00	0.00	0.00	0.00	0.00	0.00	0.00	0.00	0.00	0.00	0.00	0.00
K	cassette	BECN1	chr17	-	chr17:40966692-40970238	chr17:40966692-40967925;chr17:40968073-40970238		chr17:40967926-40968072			100.00	100.00	100.00	NA	96.67	NA	100.00	100.00	100.00	100.00	98.44	92.86	98.72	100.00	97.22	96.43	95.16	100.00	100.00	100.00	100.00	100.00	100.00	100.00	NA	100.00	100.00	100.00	100.00	100.00	100.00	100.00	100.00	100.00	100.00	100.00	100.00	100.00	0.00
K	intron_retention	EIF5B	chr2	+	chr2:100015373-100015769				chr2:100015372-100015373;chr2:100015769-100015770		5.00	5.08	4.00	0.00	2.78	0.00	0.00	0.00	0.00	0.00	0.00	0.00	0.00	0.00	0.00	0.00	1.39	0.00	7.14	10.53	3.92	3.33	4.00	7.50	0.00	NA	3.45	2.27	0.00	3.70	13.64	9.68	6.12	2.17	5.00	2.27	2.54	5.00	2.46
K	intron_retention	TMEM259	chr19	-	chr19:1009861-1010175				chr19:1009860-1009861;chr19:1010175-1010176		95.39	93.62	100.00	97.79	96.67	96.13	100.00	100.00	96.34	100.00	100.00	100.00	100.00	100.00	100.00	100.00	100.00	100.00	96.75	100.00	97.00	100.00	100.00	98.18	94.44	95.18	95.03	97.85	97.33	100.00	100.00	97.67	96.92	100.00	100.00	97.44	96.84	100.00	3.16
N	jcn_only_AA		chr10	-	chr10:73577388-73578373;chr10:73578091-73578373;chr10:73577252-73578373;chr10:73576165-73578373	chr10:73577460-73578373					60.00	54.55	40.74	NA	50.00	0.00	54.84	68.97	73.08	44.44	65.96	83.33	69.23	68.75	66.67	56.25	68.75	100.00	7.69	62.50	47.06	65.22	62.50	70.00	0.00	73.33	76.47	72.73	50.00	58.33	66.67	58.06	21.05	48.15	57.14	61.90	37.80	67.71	29.91
K	alternative_acceptor	RPS9	chr19	+	chr19:54710331-54711265	chr19:54710331-54710420		chr19:54710421-54711265	chr19:54711265-54711266		8.15	2.63	6.59	4.47	2.29	3.42	0.80	2.95	4.45	1.85	0.88	0.89	0.56	2.93	2.73	2.44	0.89	0.91	2.26	7.62	4.22	8.39	3.60	8.46	1.92	4.78	5.37	4.22	2.04	3.96	7.34	6.88	2.64	4.30	3.15	6.59	2.09	6.06	3.97
K	intron_retention		chr6	+	chr6:43415147-43415421				chr6:43415146-43415147;chr6:43415421-43415422		11.76	21.43	12.50	NA	NA	NA	0.00	0.00	0.00	NA	NA	NA	0.00	0.00	10.71	NA	NA	NA	0.00	16.67	0.00	NA	15.00	NA	NA	0.00	10.00	NA	16.67	NA	NA	16.00	NA	16.67	14.29	26.32	0.00	0.00	0.00
K	alternative_donor	RPL6	chr12	-	chr12:112846461-112847390	chr12:112846461-112847214		chr12:112847215-112847390	chr12:112847390-112847391		44.44	17.14	42.42	29.41	17.02	40.00	14.52	NA	34.38	21.67	17.65	14.29	14.75	40.00	31.25	22.06	19.77	10.53	6.67	20.00	12.24	16.67	10.68	NA	NA	50.00	45.83	11.36	8.43	11.90	17.86	24.53	7.14	33.33	31.43	32.50	14.52	40.00	25.48
N	alternative_acceptor	CC2D1B	chr1	-	chr1:52818896-52819189	chr1:52818933-52819189		chr1:52818896-52818932	chr1:52818895-52818896		11.67	6.58	4.17	4.88	6.25	3.92	4.55	0.00	0.00	0.00	0.00	5.00	3.45	0.00	5.00	4.55	0.00	0.00	3.70	6.06	1.75	4.76	6.25	8.51	5.26	4.88	8.70	3.33	5.56	6.12	4.17	5.21	5.36	8.77	6.67	4.35	4.90	4.53	-0.38
N	alternative_acceptor	TIMM10	chr11	-	chr11:57297708-57298130;chr11:57298012-57298130	chr11:57297767-57298130		chr11:57297708-57297766;chr11:57297767-57298011	chr11:57297707-57297708;chr11:57297766-57297767		9.09	0.00	0.00	0.00	0.00	4.00	3.08	NA	NA	5.08	2.30	0.00	0.00	NA	6.67	2.50	5.88	2.86	0.00	5.26	6.06	6.06	2.27	9.09	7.41	16.67	0.00	3.12	0.00	5.88	17.65	10.00	0.00	0.00	0.00	4.35	0.00	12.88	12.88
N	jcn_only_AA		chr12	+	chr12:57574263-57574457	chr12:57574263-57574449		chr12:57574450-57574457	chr12:57574457-57574458		93.75	100.00	100.00	NA	NA	NA	100.00	100.00	100.00	100.00	100.00	100.00	99.78	100.00	100.00	100.00	100.00	100.00	100.00	100.00	NA	100.00	100.00	100.00	100.00	100.00	100.00	100.00	100.00	100.00	NA	100.00	100.00	100.00	100.00	100.00	100.00	100.00	0.00
K	alternative_acceptor	TPM3	chr1	-	chr1:154148656-154155463	chr1:154148725-154155463		chr1:154148656-154148724	chr1:154148655-154148656		97.37	95.74	96.48	100.00	94.12	NA	97.12	96.61	96.61	95.42	95.70	96.80	95.25	97.02	96.67	97.30	96.38	96.13	100.00	98.33	100.00	99.33	98.68	98.02	100.00	95.90	95.68	97.67	99.30	97.39	99.12	95.12	100.00	96.15	98.35	97.33	98.56	97.19	-1.37
N	alternative_acceptor	PYCR2,RP4-559A3.7	chr1	-	chr1:226110084-226111400	chr1:226110754-226111400		chr1:226110084-226110753	chr1:226110083-226110084		12.20	14.63	14.47	NA	12.50	NA	1.82	3.57	1.37	0.00	2.78	0.00	2.99	4.55	4.62	4.26	4.35	0.00	5.00	9.52	9.09	21.74	21.15	27.27	0.00	8.57	11.48	18.75	13.64	20.00	6.25	9.52	8.33	14.81	15.56	25.00	4.00	7.41	3.42
N	alternative_acceptor	TYK2	chr19	-	chr19:10473334-10475289	chr19:10473355-10475289		chr19:10473334-10473354	chr19:10473333-10473334		2.38	0.00	1.75	NA	NA	NA	0.00	0.00	0.00	0.00	0.00	0.00	0.00	0.00	2.70	0.00	0.00	0.00	NA	0.00	0.00	9.09	0.00	0.00	0.00	0.00	0.00	0.00	0.00	NA	0.00	2.38	NA	0.00	0.00	0.00	0.00	0.00	0.00
N	jcn_only_AA	SYMPK	chr19	-	chr19:46319832-46320055;chr19:46319836-46320055	chr19:46319873-46320055		chr19:46319832-46319835;chr19:46319836-46319872	chr19:46319831-46319832;chr19:46319835-46319836		0.00	2.25	4.44	5.56	4.76	3.12	0.00	0.00	0.00	0.00	0.00	0.00	0.00	0.00	1.67	0.00	0.00	0.00	0.00	0.00	4.12	0.00	2.70	0.00	0.00	5.00	0.00	0.00	0.00	0.00	0.00	2.44	2.31	5.88	0.00	0.00	0.00	0.00	0.00
K	jcn_only_AD	MRPL21	chr11	-	chr11:68665481-68668015	chr11:68665481-68668002		chr11:68668003-68668015	chr11:68668015-68668016		8.57	8.05	6.98	12.77	8.14	6.67	4.35	NA	0.00	0.00	0.00	0.00	7.14	0.00	6.45	3.51	3.57	3.70	4.76	0.00	5.26	0.00	6.67	8.82	0.00	0.00	6.67	0.00	4.84	0.00	0.00	8.57	4.62	2.44	6.90	4.08	4.69	0.00	-4.69
N	jcn_only_AA	ACIN1	chr14	-	chr14:23533386-23533563;chr14:23533431-23533563	chr14:23533467-23533563		chr14:23533386-23533430;chr14:23533431-23533466	chr14:23533385-23533386;chr14:23533430-23533431		84.72	77.46	84.38	90.91	80.95	NA	78.95	73.44	77.27	74.07	76.92	62.50	72.88	75.47	72.06	72.00	73.81	76.47	86.36	85.27	76.92	84.29	77.93	83.78	100.00	86.21	75.00	71.05	78.26	80.00	84.42	85.08	83.33	77.88	77.78	80.49	81.14	84.57	3.43
K	intron_retention	GSK3A	chr19	-	chr19:42736835-42737261				chr19:42736834-42736835;chr19:42737261-42737262		2.70	0.00	3.23	0.00	2.44	NA	0.00	0.00	0.00	0.00	0.00	0.00	0.00	0.00	0.00	0.00	0.00	0.00	9.09	2.99	0.00	0.00	2.86	0.00	NA	0.00	1.27	2.38	0.00	4.17	1.89	1.25	18.75	0.00	0.00	3.23	0.00	0.94	0.94
K	jcn_only_AA	RABL6	chr9	+	chr9:139726314-139726716	chr9:139726314-139726713		chr9:139726714-139726716	chr9:139726716-139726717		0.00	0.00	2.00	NA	0.00	NA	0.00	0.00	0.00	0.00	0.00	0.00	0.00	5.00	0.00	0.00	0.00	0.00	0.00	0.00	0.00	0.00	0.00	0.00	0.00	0.00	1.89	7.69	0.00	0.00	0.00	0.00	0.00	3.57	0.00	0.00	0.00	0.00	0.00
N	jcn_only_AA	ASCC2	chr22	-	chr22:30198128-30200626;chr22:30198123-30200626;chr22:30198231-30200626	chr22:30198198-30200626		chr22:30198123-30198127;chr22:30198128-30198197;chr22:30198198-30198230	chr22:30198122-30198123;chr22:30198127-30198128;chr22:30198197-30198198		100.00	100.00	100.00	NA	100.00	NA	100.00	100.00	100.00	100.00	100.00	100.00	97.22	100.00	100.00	90.48	100.00	NA	100.00	100.00	100.00	100.00	100.00	100.00	NA	100.00	100.00	100.00	100.00	100.00	93.75	100.00	100.00	100.00	100.00	100.00	100.00	100.00	0.00
N	alternative_donor	TNFRSF14	chr1	+	chr1:2493112-2493215;chr1:2493114-2493215	chr1:2492154-2493215		chr1:2492154-2493111;chr1:2493112-2493113	chr1:2492153-2492154;chr1:2493111-2493112		25.00	30.56	25.00	47.62	43.75	50.00	60.00	NA	70.00	54.55	46.67	NA	23.08	NA	35.29	61.90	33.33	NA	31.58	17.86	42.86	28.12	23.21	17.95	31.43	15.79	22.73	37.04	41.67	42.86	25.00	27.27	47.62	28.57	13.89	22.22	31.50	21.43	-10.07
K	intron_retention	CXXC1	chr18	-	chr18:47809377-47809634				chr18:47809376-47809377;chr18:47809634-47809635		8.22	9.66	12.09	11.11	13.39	5.71	0.00	0.00	4.00	0.00	8.00	NA	0.00	0.00	4.76	0.00	11.76	NA	7.32	8.33	10.10	0.00	7.79	12.50	11.41	4.17	9.23	4.17	14.93	13.04	12.00	9.65	4.52	8.70	11.76	13.64	5.92	6.20	0.28
N	jcn_only_AA	SRRM2	chr16	+	chr16:2819286-2820352;chr16:2819286-2820361;chr16:2819286-2819862	chr16:2819286-2819628		chr16:2819629-2819862;chr16:2819863-2820352;chr16:2820353-2820361	chr16:2819862-2819863;chr16:2820352-2820353;chr16:2820361-2820362		1.47	0.00	3.87	4.35	2.44	0.00	1.59	6.12	5.49	2.86	0.00	3.33	2.41	5.17	5.43	0.00	0.00	0.00	0.95	1.02	3.42	3.75	0.57	3.23	0.00	7.46	3.62	2.53	4.13	5.41	1.85	2.20	0.00	3.00	0.00	3.08	0.47	3.51	3.03
[truncated: 15,074 more rows]
[truncated: 2 more columns]
