# Supplementary material for: Inflammation drives alternative first exon usage to regulate immune genes including a novel iron-regulated isoform of Aim2
Source: eLife. 2021 May 28;10:e69431. doi: 10.7554/eLife.69431 (PMC8260223; doi:10.7554/eLife.69431)
Supplement: Supplementary file 5. [file elife-69431-supp5.zip]

Archive with 2 entries (2 files):
- Table5_Salmonella_JuncBASE.txt
- __MACOSX/._Table5_Salmonella_JuncBASE.txt
