# Supplementary material for: Inflammation drives alternative first exon usage to regulate immune genes including a novel iron-regulated isoform of Aim2
Source: eLife. 2021 May 28;10:e69431. doi: 10.7554/eLife.69431 (PMC8260223; doi:10.7554/eLife.69431)
Supplement: Supplementary file 7. [file elife-69431-supp7.zip › Table5_DESeq2_Mse_TLR4_Macs.xlsx]

## Sheet: Sheet1
Gene_ensembl	Gene	baseMean	log2FoldChange	lfcSE	stat	pvalue	padj	m1-ctl.sorted.counts	m1-lps.sorted.counts	m2-ctl.sorted.counts	m2-lps.sorted.counts	m3-ctl.sorted.counts	m3-lps.sorted.counts
ENSMUSG00000020641.16	Rsad2	400187	6.98325	0.274899	25.403	2.33644e-142	3.76167e-138	6072.07	753075	7307.22	836036	5451.32	793177
ENSMUSG00000039304.11	Tnfsf10	12284.4	6.61844	0.289793	22.8385	1.90198e-115	1.53109e-111	233.807	20108.9	262.648	24599.5	246.44	28255
ENSMUSG00000050737.13	Ptges	12796.9	6.34507	0.298078	21.2866	1.50953e-100	6.35794e-97	324.263	20649.1	308.587	30737.4	300.371	24461.7
ENSMUSG00000078763.2	Slfn1	4470.75	5.59301	0.262773	21.2845	1.57961e-100	6.35794e-97	183.979	8085.79	184.753	8955.42	176.08	9238.49
ENSMUSG00000034459.8	Ifit1	135666	6.16137	0.290483	21.2108	7.5975e-100	2.44639e-96	3172.87	251227	4167.42	311414	3875.89	240140
ENSMUSG00000020638.8	Cmpk2	173782	6.60977	0.31304	21.1148	5.81802e-99	1.56117e-95	3528.56	355815	4092.52	402055	2948.35	274255
ENSMUSG00000017652.16	Cd40	41707.5	6.60729	0.319556	20.6765	5.64217e-95	1.2977e-91	841.704	90557.8	1055.59	83810.8	645.387	73333.4
ENSMUSG00000039699.13	Batf2	6917.06	5.83189	0.282362	20.654	8.99486e-95	1.81021e-91	264.47	14759.9	241.676	14076.4	210.724	11949.3
ENSMUSG00000039236.18	Isg20	10474.5	6.15685	0.305997	20.1207	4.86612e-90	8.70495e-87	307.398	21400.6	342.541	19688.3	220.724	20887.3
ENSMUSG00000023961.16	Enpp4	4489.2	5.47184	0.288701	18.9533	4.14347e-80	6.67099e-77	185.512	7887.93	209.719	8050.06	198.581	10403.4
ENSMUSG00000000982.5	Ccl3	142084	5.91661	0.312411	18.9385	5.49218e-80	7.89203e-77	5107.72	341113	5016.29	243181	3760.53	254327
ENSMUSG00000044701.5	Il27	9631.35	7.02871	0.371204	18.9349	5.88226e-80	7.89203e-77	127.252	20604.7	202.729	14863.6	111.077	21878.8
ENSMUSG00000038058.14	Nod1	9939.08	5.43013	0.290512	18.6916	5.79467e-78	7.17648e-75	418.552	20864.8	392.475	19774.8	538.953	17644.9
ENSMUSG00000028525.16	Pde4b	10432.6	6.37487	0.351	18.162	1.03147e-73	1.18619e-70	246.072	15971.5	303.594	19535.2	197.152	26342.1
ENSMUSG00000016496.7	Cd274	39218.2	6.14001	0.338682	18.1291	1.87776e-73	2.01547e-70	1076.28	55709.1	1132.48	73256.1	1081.48	103054
ENSMUSG00000082292.3	Gm12250	10233.6	4.70931	0.260369	18.087	4.03232e-73	4.05752e-70	709.852	19404.1	778.957	21615.5	771.821	18121.4
ENSMUSG00000043953.12	Ccrl2	14517.4	6.55082	0.362673	18.0626	6.28127e-73	5.94873e-70	351.86	38012.4	333.553	26629.9	235.011	21541.6
ENSMUSG00000079339.6	Ifit1bl1	25945	7.42639	0.429957	17.2724	7.59072e-67	6.78948e-64	326.563	43408.1	421.436	56020.9	153.936	55339
ENSMUSG00000053318.7	Slamf8	957.393	5.95337	0.351154	16.9537	1.80608e-64	1.53042e-61	28.3634	1798.57	30.9586	1516.15	31.7872	2338.53
ENSMUSG00000074896.3	Ifit3	48316.7	5.04072	0.298594	16.8815	6.15352e-64	4.95358e-61	2438.49	81769.5	3341.53	109326	2768.34	90256.6
ENSMUSG00000024164.15	C3	60532	6.62652	0.39302	16.8605	8.77933e-64	6.73082e-61	1429.67	121834	1377.16	81572.4	833.61	156145
ENSMUSG00000027514.14	Zbp1	26689.5	4.44687	0.266383	16.6935	1.46071e-62	1.06897e-59	2571.87	54224	2263.97	53492.9	2185.1	45398.9
ENSMUSG00000018930.3	Ccl4	49156.5	5.79464	0.350093	16.5517	1.55556e-61	1.08889e-58	1964.74	111600	1813.57	112418	1441.85	65700.3
ENSMUSG00000070427.4	Il18bp	3010.6	4.56707	0.277397	16.464	6.65506e-61	4.46443e-58	232.273	5373.49	252.662	5320.66	246.44	6638.09
ENSMUSG00000027360.5	Hdc	5206.21	6.05172	0.3677	16.4583	7.31017e-61	4.70775e-58	119.586	10884.8	119.84	9930.68	222.153	9960.2
ENSMUSG00000028270.12	Gbp2	79950.9	6.78757	0.416414	16.3001	9.85939e-60	6.10524e-57	1690.31	127479	1824.56	152946	790.393	194975
ENSMUSG00000016529.5	Il10	4936.23	6.48129	0.400067	16.2005	4.99996e-59	2.98145e-56	78.9576	9455.29	122.836	13302.5	125.72	6532.11
ENSMUSG00000105504.4	Gbp5	66839	7.78326	0.48549	16.0318	7.6669e-58	4.40847e-55	726.717	97209.6	815.908	121819	271.441	180191
ENSMUSG00000062488.9	Ifit3b	8097.48	5.49061	0.34387	15.9671	2.16673e-57	1.20291e-54	266.003	14851	361.516	19610.1	428.591	13067.7
ENSMUSG00000021895.10	Arhgef3	7270.36	4.28287	0.268367	15.959	2.4648e-57	1.32278e-54	682.255	14682	695.07	12032.7	753.606	14776.5
ENSMUSG00000035352.3	Ccl12	7788.91	6.17882	0.390088	15.8395	1.66015e-56	8.62208e-54	180.913	11018.2	287.615	14878.6	169.293	20198.9
ENSMUSG00000026482.13	Rgl1	18545.8	4.45201	0.283256	15.7173	1.15131e-55	5.79253e-53	1868.15	31309.4	1409.11	38298.1	1584.36	36806
ENSMUSG00000031780.2	Ccl17	467.409	6.50894	0.418835	15.5406	1.8429e-54	8.72666e-52	7.66579	1129.39	9.98663	808.834	12.1434	836.439
ENSMUSG00000045502.6	Hcar2	2989.43	6.19842	0.398808	15.5424	1.79273e-54	8.72666e-52	98.1221	6520.66	76.8971	7529.15	66.4316	3645.3
ENSMUSG00000045094.7	Arhgef37	569.798	6.82574	0.44016	15.5074	3.09031e-54	1.42154e-51	7.66579	1116.05	11.984	818.82	10.3576	1453.92
ENSMUSG00000025790.14	Slco3a1	19601.7	5.839	0.377097	15.4841	4.44377e-54	1.98735e-51	515.141	32136.4	857.852	30845.5	647.173	52608.1
ENSMUSG00000037447.16	Arid5a	4542.63	4.95727	0.320789	15.4534	7.15927e-54	3.11525e-51	344.194	10135.6	255.658	9216.71	250.369	7053.24
ENSMUSG00000028268.14	Gbp3	29749.8	6.82289	0.441999	15.4364	9.31124e-54	3.94502e-51	453.815	39268.5	610.183	41328.8	499.309	96338.5
ENSMUSG00000045382.6	Cxcr4	1929.35	-5.80823	0.380936	-15.2473	1.71714e-52	7.08871e-50	4508.25	97.821	3499.32	53.2566	3362.3	55.1787
ENSMUSG00000023903.7	Mmp25	1028.78	5.75006	0.382086	15.0491	3.49812e-51	1.40799e-48	37.5624	1405.07	30.9586	2519.7	43.2163	2136.2
ENSMUSG00000027962.14	Vcam1	1364.95	6.32517	0.420711	15.0345	4.36647e-51	1.71464e-48	37.5624	1725.21	34.9532	2484.75	28.9299	3878.28
ENSMUSG00000045672.15	Col27a1	946.956	5.68226	0.379377	14.9779	1.02443e-50	3.92698e-48	39.0955	1244.99	34.9532	2258.41	34.6444	2069.64
ENSMUSG00000026981.15	Il1rn	125195	6.41473	0.430808	14.89	3.8277e-50	1.43316e-47	2932.17	187892	4108.5	321503	1664.01	233070
ENSMUSG00000019850.11	Tnfaip3	38408.3	5.97655	0.402086	14.8639	5.65658e-50	2.0698e-47	1305.48	61407.1	1580.88	70603.2	718.247	94834.7
ENSMUSG00000046031.7	Calhm6	4679.72	7.4145	0.499204	14.8526	6.68786e-50	2.39277e-47	63.6261	9955.51	80.8917	10193.6	21.0724	7763.56
ENSMUSG00000018899.16	Irf1	11645	3.95462	0.266666	14.8299	9.39178e-50	3.28712e-47	1487.16	23617.1	1507.98	20816.7	1239.34	21201.8
ENSMUSG00000026773.19	Pfkfb3	44780.3	5.11843	0.345403	14.8187	1.1092e-49	3.79958e-47	2552.71	59539.6	2752.32	110023	2214.03	91600.2
ENSMUSG00000055994.15	Nod2	5514.91	4.47823	0.302883	14.7853	1.82119e-49	6.10857e-47	384.823	10364.6	452.394	9978.95	582.17	11326.5
ENSMUSG00000027737.10	Slc7a11	3278.76	5.6288	0.38198	14.7359	3.79328e-49	1.24637e-46	131.852	5860.37	90.8783	5052.72	165.365	8371.4
ENSMUSG00000045551.7	Fpr1	1859.97	8.47025	0.578118	14.6514	1.31904e-48	4.24731e-46	13.0318	2530.01	14.9799	2471.44	4.64307	6125.71
ENSMUSG00000035356.17	Nfkbiz	18718.9	5.68218	0.392196	14.4881	1.4403e-47	4.54683e-45	591.033	33863.9	503.326	32002.2	1048.98	44304.1
ENSMUSG00000086213.2	A330040F15Rik	7719.88	6.86696	0.475166	14.4517	2.44549e-47	7.57163e-45	117.287	9132.92	157.789	10711.2	118.934	26081.1
ENSMUSG00000000957.11	Mmp14	12086.1	6.45257	0.4495	14.355	9.91105e-47	3.01072e-44	208.51	19168.5	429.425	32586.4	182.508	19941.4
ENSMUSG00000031444.16	F10	1727.39	7.21693	0.502968	14.3487	1.08571e-46	3.23702e-44	26.8303	2303.24	11.984	2617.89	29.2871	5375.11
ENSMUSG00000042677.7	Zc3h12a	9295.39	5.16508	0.360192	14.3398	1.23399e-46	3.61223e-44	446.149	22298.7	619.171	19578.4	447.878	12381.9
ENSMUSG00000025321.14	Itgb8	3688.55	8.34061	0.583718	14.2888	2.57169e-46	7.3936e-44	26.8303	4361.93	26.9639	3691.35	15.0007	14009.3
ENSMUSG00000024014.7	Pim1	20165.3	4.39641	0.308299	14.2602	3.87223e-46	1.09373e-43	2141.82	43708.2	1670.76	41343.7	1672.22	30455.1
ENSMUSG00000014599.10	Csf1	8595.6	4.10805	0.289693	14.1807	1.20617e-45	3.34816e-43	812.574	18921.7	1048.6	15128.2	965.759	14696.8
ENSMUSG00000059089.4	Fcgr4	11089.1	5.25398	0.371135	14.1565	1.70258e-45	4.64603e-43	498.276	14791	470.37	24376.5	728.962	25669.5
ENSMUSG00000045636.16	Mtus1	2889.77	4.12112	0.291937	14.1165	3.00571e-45	8.06532e-43	303.565	4630.94	340.544	5330.65	298.942	6434.01
ENSMUSG00000030156.5	Cd69	16682.7	7.39564	0.523969	14.1147	3.08536e-45	8.14333e-43	216.942	30869.2	305.591	28026.3	70.3604	40608
ENSMUSG00000025278.9	Flnb	31020.4	3.73709	0.266247	14.0362	9.36086e-45	2.4308e-42	4273.68	56407.1	4800.57	53755.8	3911.25	62973.8
ENSMUSG00000037849.8	Ifi206	15812.3	5.30908	0.379038	14.0067	1.41829e-44	3.62452e-42	594.865	22112	745.003	29532.4	993.26	40896.2
ENSMUSG00000040296.15	Ddx58	45986	3.51108	0.252807	13.8884	7.44856e-44	1.87378e-41	7292.47	79673	7109.48	82890.5	7847.15	91103.6
ENSMUSG00000022534.14	Mefv	568.782	7.86452	0.566776	13.8759	8.8693e-44	2.19686e-41	8.43237	760.336	4.99332	1341.4	2.14296	1295.39
ENSMUSG00000041135.15	Ripk2	7452.74	3.74242	0.27022	13.8495	1.28051e-43	3.12366e-41	919.128	14161.8	1189.41	13300.8	1001.12	14144.1
ENSMUSG00000000247.11	Lhx2	1413.22	5.70115	0.412243	13.8296	1.68987e-43	4.001e-41	52.894	2972.42	76.8971	3057.26	32.1443	2287.73
ENSMUSG00000034266.6	Batf	2636.82	5.5695	0.402697	13.8305	1.66874e-43	4.001e-41	76.6579	4408.61	142.809	3974.27	107.505	7111.05
ENSMUSG00000024737.2	Slc15a3	49005.1	4.0246	0.291062	13.8273	1.74487e-43	4.07136e-41	6259.89	105038	5999.97	92057.3	4761.65	79914.5
ENSMUSG00000000386.15	Mx1	64093.8	6.18354	0.447337	13.823	1.85209e-43	4.2598e-41	1228.83	85644.5	1585.88	100625	2403.32	193076
ENSMUSG00000044703.5	Phf11a	4134.02	5.22415	0.379723	13.7578	4.57372e-43	1.03714e-40	161.748	7276.55	271.636	6062.93	213.581	10817.7
ENSMUSG00000030107.10	Usp18	5832.55	4.18596	0.30482	13.7326	6.47972e-43	1.44894e-40	636.261	11989.7	653.126	12508.6	533.953	8673.57
ENSMUSG00000091649.3	Phf11b	14175.5	4.50301	0.328005	13.7285	6.856e-43	1.51208e-40	1199.7	21685.1	1279.29	23749.1	1114.34	36025.6
ENSMUSG00000078616.2	Trim30c	10092.1	6.43759	0.469291	13.7177	7.95713e-43	1.73121e-40	115.753	13732.7	233.687	21074.6	340.016	25055.5
ENSMUSG00000024401.14	Tnf	65214.8	6.18485	0.45143	13.7006	1.00742e-42	2.1626e-40	1842.86	158768	2489.67	84007.2	975.045	143206
ENSMUSG00000031778.13	Cx3cl1	2930.18	6.08218	0.446026	13.6364	2.43289e-42	5.15389e-40	108.854	9010.65	68.9078	3678.03	77.8607	4636.76
ENSMUSG00000069874.7	Irgm2	21579.2	3.70636	0.271963	13.6282	2.72326e-42	5.6941e-40	2961.3	40151.1	3201.71	45689.1	3050.14	34421.9
ENSMUSG00000045932.12	Ifit2	142126	6.02724	0.443901	13.5779	5.41772e-42	1.11827e-39	3063.25	187805	3561.23	246679	6251.72	405397
ENSMUSG00000005370.3	Msh6	1932.08	-3.66915	0.270493	-13.5647	6.48409e-42	1.32144e-39	3641.25	271.231	3785.93	282.925	3321.22	289.907
ENSMUSG00000026875.14	Traf1	14309.1	4.76127	0.351037	13.5634	6.59685e-42	1.32762e-39	1281.72	34268.5	1028.62	24077	743.963	24454.7
ENSMUSG00000037405.8	Icam1	55908.6	5.23022	0.386292	13.5396	9.13248e-42	1.81522e-39	2984.29	135331	3868.82	100189	1853.66	91225.3
ENSMUSG00000071042.11	Rasgrp3	7400.66	-5.41702	0.402096	-13.4719	2.28747e-41	4.49126e-39	9803.01	297.909	11842.1	372.796	21743.9	344.21
ENSMUSG00000026821.15	Ralgds	8175.64	4.1415	0.30765	13.4617	2.62718e-41	5.0961e-39	982.754	17754.5	963.71	14104.7	685.389	14562.8
ENSMUSG00000051339.10	2900026A02Rik	2215.41	-5.42039	0.402953	-13.4517	3.00996e-41	5.76908e-39	5411.28	60.0265	4213.36	123.156	3367.3	117.364
ENSMUSG00000044674.6	Fzd1	254.711	6.51679	0.48652	13.3947	6.4938e-41	1.23e-38	7.66579	451.311	4.99332	612.45	4.28591	447.561
ENSMUSG00000022126.6	Acod1	325220	7.81746	0.584846	13.3667	9.46567e-41	1.77206e-38	3487.94	699322	4412.09	624282	713.961	619102
ENSMUSG00000051413.17	Plagl2	24027.5	3.3926	0.254706	13.3197	1.77906e-40	3.29229e-38	4492.92	46044.8	4169.42	44209.6	3871.96	41376.2
ENSMUSG00000035852.11	Misp	470.197	5.80683	0.437006	13.2878	2.72579e-40	4.98696e-38	12.2653	1038.24	22.9693	1095.09	15.0007	637.621
ENSMUSG00000027398.13	Il1b	57637.2	8.13838	0.612878	13.2789	3.0669e-40	5.54799e-38	511.308	125229	626.162	107525	87.1469	111845
ENSMUSG00000024675.19	Ms4a4c	13697.4	6.5915	0.498589	13.2203	6.69844e-40	1.19828e-37	249.905	15226.7	290.611	17326.7	302.871	48787.6
ENSMUSG00000058427.10	Cxcl2	26123.2	7.13372	0.541964	13.1627	1.43811e-39	2.54435e-37	390.189	59653	589.211	35856.6	130.72	60119.4
ENSMUSG00000027646.15	Src	2792.79	5.17159	0.393169	13.1536	1.62251e-39	2.8394e-37	198.544	6091.58	152.795	6315.9	102.148	3895.79
ENSMUSG00000042489.15	Clspn	2345.89	-3.94335	0.300463	-13.1242	2.3918e-39	4.14065e-37	4238.42	226.767	4433.07	336.182	4546.64	294.286
ENSMUSG00000028599.10	Tnfrsf1b	137959	4.73401	0.36169	13.0886	3.82688e-39	6.55455e-37	12010	297274	11245.9	292465	6723.52	208035
ENSMUSG00000068246.6	Apol9b	3159.88	5.50483	0.421595	13.0571	5.78635e-39	9.80634e-37	200.844	8279.21	108.854	5502.07	99.2903	4769.02
ENSMUSG00000021614.16	Vcan	28953	6.66533	0.511244	13.0375	7.48957e-39	1.25606e-36	623.995	26373.9	559.251	42946.4	511.809	102702
ENSMUSG00000053846.4	Lipg	48910	7.84325	0.601824	13.0325	7.99876e-39	1.32763e-36	440.783	66511.6	719.037	124161	114.291	101513
ENSMUSG00000028602.12	Tnfrsf8	1680.86	6.26594	0.48158	13.0112	1.05674e-38	1.73608e-36	50.5942	3448.19	62.9158	3038.95	17.858	3466.62
ENSMUSG00000046879.7	Irgm1	29168.3	3.32511	0.255607	13.0087	1.09243e-38	1.77657e-36	5205.84	48428.1	5250.97	52391.1	5421.32	58312.5
ENSMUSG00000037572.17	Wdhd1	1693.11	-3.68272	0.283245	-13.0019	1.19349e-38	1.92152e-36	2929.1	224.544	3035.94	266.283	3460.16	242.611
ENSMUSG00000057135.12	Scimp	740.507	6.79296	0.523395	12.9786	1.6172e-38	2.57792e-36	9.19895	742.55	10.9853	1654.28	18.5723	2007.45
ENSMUSG00000028341.9	Nr4a3	244.766	6.98096	0.539108	12.9491	2.37794e-38	3.75341e-36	3.8329	433.525	4.99332	382.782	3.21443	640.248
ENSMUSG00000041827.15	Oasl1	49177.5	5.71421	0.44276	12.9059	4.16896e-38	6.51652e-36	2075.9	129513	2160.11	108846	1280.42	51189.2
ENSMUSG00000086320.1	Gm12840	2689.47	5.36818	0.416222	12.8974	4.65611e-38	7.20802e-36	117.287	5526.89	110.852	3013.99	152.507	7215.27
ENSMUSG00000027368.6	Dusp2	1523.24	6.7052	0.520289	12.8874	5.29702e-38	8.1221e-36	22.9974	3045.79	52.9291	3466.67	12.8577	2538.22
ENSMUSG00000027580.17	Helz2	56654.5	3.7737	0.292883	12.8847	5.49128e-38	8.34052e-36	8853.22	109366	8282.91	102930	6025.63	104469
ENSMUSG00000054072.11	Iigp1	20076	7.22418	0.564444	12.7987	1.66612e-37	2.50696e-35	249.905	17518.9	261.65	23501.1	288.585	78635.8
ENSMUSG00000042350.13	Arel1	16735.7	3.23675	0.252973	12.7948	1.75279e-37	2.61296e-35	3195.87	29635.3	3359.5	28490.6	3075.86	32657
ENSMUSG00000001156.9	Mxd1	18695.3	5.54479	0.43354	12.7896	1.87531e-37	2.76995e-35	851.669	32930.1	726.028	56846.4	774.678	20043
ENSMUSG00000075010.4	AW112010	11622.1	7.34906	0.576113	12.7563	2.87642e-37	4.21004e-35	144.117	13637.1	220.705	16175	61.7886	39493.9
ENSMUSG00000037731.5	Themis2	47266.9	3.90923	0.306809	12.7416	3.47225e-37	5.03633e-35	6173.26	89134.9	6548.23	105055	4977.73	71712.2
ENSMUSG00000035042.2	Ccl5	78958.5	7.69423	0.604575	12.7267	4.20382e-37	6.04299e-35	983.521	165933	1123.5	133542	171.079	171997
ENSMUSG00000020407.13	Upp1	1504.17	5.80767	0.456882	12.7115	5.10399e-37	7.27205e-35	54.4271	2874.6	72.9024	4089.11	32.5015	1901.48
ENSMUSG00000029417.9	Cxcl9	6684.25	7.97859	0.627913	12.7065	5.44117e-37	7.68445e-35	62.0929	4466.42	61.9171	8749.05	35.0016	26731
ENSMUSG00000031596.15	Slc7a2	14191.7	6.01776	0.474571	12.6804	7.59347e-37	1.06309e-34	343.427	16191.6	663.112	29444.2	289.299	38218.7
ENSMUSG00000027669.14	Gnb4	6549.11	3.40039	0.269416	12.6213	1.61088e-36	2.23579e-34	1150.64	13285.9	1229.35	11302	1020.4	11306.4
ENSMUSG00000062232.14	Rapgef2	25102.9	4.26746	0.341034	12.5133	6.31361e-36	8.68796e-34	2137.22	40400.1	2113.17	43319.2	3182.65	59465.1
ENSMUSG00000102037.1	Bcl2a1a	517.774	9.61192	0.768315	12.5104	6.55089e-36	8.93808e-34	0	649.176	1.99733	825.477	1.7858	1628.21
ENSMUSG00000027347.18	Rasgrp1	1046.1	7.68682	0.615419	12.4904	8.42423e-36	1.13975e-33	11.4987	1476.21	17.9759	2078.67	2.50011	2689.74
ENSMUSG00000052749.9	Trim30b	3282.93	5.2694	0.42201	12.4864	8.85258e-36	1.18772e-33	164.048	3912.84	128.828	6019.66	203.938	9268.27
ENSMUSG00000020826.8	Nos2	230555	8.114	0.650628	12.471	1.07439e-35	1.42956e-33	2146.42	529907	2531.61	490197	298.585	358251
ENSMUSG00000053338.9	Tarm1	3096.69	7.81269	0.631174	12.378	3.43643e-35	4.53496e-33	28.3634	5086.69	49.9332	6748.6	5.71455	6660.86
ENSMUSG00000035692.6	Isg15	33692.6	5.05241	0.408468	12.3692	3.83835e-35	5.02418e-33	2509.01	68065.6	2195.06	81890.3	1211.13	46284.4
ENSMUSG00000006818.4	Sod2	41106.7	4.46895	0.362073	12.3427	5.33495e-35	6.92683e-33	3987.74	71931.8	4426.08	76905.8	2244.39	87144.7
ENSMUSG00000030142.10	Clec4e	70611.8	5.37367	0.436484	12.3113	7.87822e-35	1.01472e-32	3485.64	118761	2757.31	78769.8	3734.46	216162
ENSMUSG00000015947.10	Fcgr1	38946.4	3.45933	0.281514	12.2883	1.04678e-34	1.33755e-32	6436.96	63072.3	7432.05	75824	5607.04	75305.8
ENSMUSG00000028163.17	Nfkb1	32914.5	3.05835	0.249009	12.2821	1.13048e-34	1.43313e-32	7227.31	63096.8	7050.56	57453.8	6888.53	55769.9
ENSMUSG00000034413.14	Neurl1b	739.033	-4.68169	0.381361	-12.2763	1.21461e-34	1.52776e-32	1705.64	73.3657	1297.26	54.9208	1261.84	41.1651
ENSMUSG00000070034.13	Sp110	23198	3.1441	0.258187	12.1776	4.08994e-34	5.10449e-32	4765.06	37963.4	4375.14	44164.7	5003.8	42915.9
ENSMUSG00000034522.10	Zfp395	1006	-5.15723	0.424528	-12.1481	5.86823e-34	7.26758e-32	2101.96	26.6785	1903.45	79.8848	1867.94	56.0546
ENSMUSG00000050578.10	Mmp13	21749.5	6.37125	0.525214	12.1308	7.25631e-34	8.91806e-32	475.279	18719.4	749.996	43945	333.587	66274
ENSMUSG00000081219.1	Bambi-ps1	2578.02	4.87876	0.402964	12.1072	9.67431e-34	1.17997e-31	214.642	6618.48	181.757	4714.87	113.219	3625.15
ENSMUSG00000053113.3	Socs3	51001.3	7.80271	0.646501	12.0691	1.53741e-33	1.86107e-31	572.635	114551	705.056	119821	88.2183	70270.5
ENSMUSG00000038507.6	Parp12	40528.7	3.29559	0.273138	12.0656	1.60416e-33	1.92739e-31	8388.68	73110.1	7559.88	80079.6	6528.51	67505.5
ENSMUSG00000000204.16	Slfn4	10989.8	6.22597	0.516183	12.0615	1.68598e-33	2.01069e-31	238.406	10240.1	286.616	16061.8	343.944	38767.9
ENSMUSG00000036067.12	Slc2a6	24921.4	4.15404	0.345082	12.0378	2.24798e-33	2.66121e-31	3301.66	59261.7	2351.85	46631.1	2299.03	35683.1
ENSMUSG00000025764.14	Jade1	961.612	-4.07275	0.341316	-11.9325	8.01284e-33	9.41655e-31	1714.07	113.383	1813.57	133.141	1915.8	79.7026
ENSMUSG00000038843.17	Gcnt1	3720.58	-4.85616	0.407305	-11.9226	9.01943e-33	1.05227e-30	6209.29	153.401	6639.11	362.81	8731.12	227.722
ENSMUSG00000009585.18	Apobec3	14613.6	2.98118	0.250098	11.92	9.30647e-33	1.07794e-30	3103.11	26067.1	3218.69	26377	3533.38	25382.2
ENSMUSG00000027555.8	Car13	11439.5	3.43294	0.288235	11.9102	1.04743e-32	1.20454e-30	1807.59	18232.5	1967.37	19273.9	2041.88	25313.9
ENSMUSG00000007379.15	Dennd2c	808.699	-3.98119	0.33473	-11.8937	1.27573e-32	1.45668e-30	1352.25	117.83	1475.03	79.8848	1734.37	92.8404
ENSMUSG00000039813.14	Tbc1d2	1386.84	-3.86497	0.326169	-11.8496	2.16238e-32	2.45171e-30	3218.87	197.865	2415.77	163.098	2151.17	174.295
ENSMUSG00000021367.8	Edn1	6550.22	7.99021	0.674791	11.841	2.39557e-32	2.69711e-30	42.1619	12598.9	103.861	10859.3	9.6433	15687.4
ENSMUSG00000029380.11	Cxcl1	5671.65	7.48293	0.634056	11.8017	3.82572e-32	4.27737e-30	73.5916	14635.4	102.862	7038.19	14.2864	12165.6
ENSMUSG00000062345.10	Serpinb2	1279.96	5.96577	0.506549	11.7773	5.11261e-32	5.67676e-30	26.0637	1365.05	30.9586	2845.9	62.5029	3349.26
ENSMUSG00000003283.14	Hck	42703.9	3.57842	0.305783	11.7025	1.23799e-31	1.36519e-29	7413.59	77400.9	7461.01	76849.2	4919.51	82179.5
ENSMUSG00000023030.16	Slc11a2	12053.8	3.36119	0.287633	11.6857	1.50858e-31	1.65226e-29	2382.53	22289.8	2336.87	22071.5	1696.15	21546
ENSMUSG00000050549.8	Fam241a	6024.62	3.92114	0.336316	11.6591	2.06249e-31	2.24365e-29	597.932	9399.71	769.969	10082.1	870.04	14427.9
ENSMUSG00000032691.14	Nlrp3	25823.2	3.33397	0.286171	11.6502	2.2881e-31	2.47237e-29	4416.26	55946.9	5065.22	40127.2	4497.71	44885.7
ENSMUSG00000029009.17	Mthfr	24800.3	3.38173	0.290763	11.6305	2.88247e-31	3.09386e-29	4119.6	43559.2	3619.16	47082.1	5285.6	45136.2
ENSMUSG00000056749.7	Nfil3	3931.47	4.24077	0.364647	11.6298	2.90746e-31	3.10001e-29	462.247	7140.93	407.455	9895.73	316.086	5366.35
ENSMUSG00000006403.13	Adamts4	1661.74	6.66514	0.574122	11.6093	3.69717e-31	3.91608e-29	26.0637	4470.86	60.9185	2484.75	12.1434	2915.71
ENSMUSG00000027639.16	Samhd1	96060.7	3.32771	0.286675	11.608	3.75372e-31	3.94999e-29	16399.4	144050	18678	174791	17129.4	205316
ENSMUSG00000070327.14	Rnf213	196621	3.30355	0.284715	11.603	3.97743e-31	4.15822e-29	33170.6	324152	33085.7	342095	42238.7	404985
ENSMUSG00000047945.6	Marcksl1	46975.2	4.9228	0.425598	11.5668	6.07228e-31	6.30734e-29	3542.36	116062	3649.12	97441.2	1805.44	59350.4
ENSMUSG00000017009.3	Sdc4	66093.1	4.06582	0.35204	11.5493	7.44161e-31	7.68013e-29	8295.92	120429	7099.5	167337	6949.96	86447.5
ENSMUSG00000030966.13	Trim21	13082.6	3.7728	0.327002	11.5375	8.53209e-31	8.74947e-29	1497.13	20273.4	1743.67	22073.2	2109.74	30798.5
ENSMUSG00000060519.11	Tor3a	30892.8	3.23267	0.28044	11.5271	9.6285e-31	9.81132e-29	6602.55	57489.8	6049.9	61418.1	5170.95	48625.6
ENSMUSG00000024754.12	Cemip2	14483	3.68403	0.320191	11.5057	1.23486e-30	1.2504e-28	2107.33	19397.5	1924.42	30759	2240.82	30469.2
ENSMUSG00000025324.8	Atp10a	7383.06	3.11927	0.271484	11.4897	1.48631e-30	1.4956e-28	1645.85	12429.9	1458.05	12147.5	1468.28	15148.7
ENSMUSG00000037580.10	Gch1	8290.29	3.42216	0.299229	11.4366	2.74458e-30	2.74458e-28	1631.28	16660.7	1325.23	16552.8	1287.92	12283.8
ENSMUSG00000037347.7	Chst7	481.3	5.07166	0.443538	11.4346	2.8093e-30	2.79196e-28	35.2626	1213.87	25.9652	1023.52	22.501	566.677
ENSMUSG00000055322.15	Tns1	4306.24	-3.95253	0.346233	-11.4158	3.48566e-30	3.44289e-28	9226.55	511.337	6428.39	662.378	8612.9	395.885
ENSMUSG00000052512.17	Nav2	7693.23	-3.97338	0.348944	-11.3868	4.86265e-30	4.7737e-28	12539.7	1004.89	10971.3	878.733	19884.5	880.232
ENSMUSG00000060477.14	Irak2	16876.4	3.48812	0.30682	11.3686	5.99212e-30	5.84686e-28	2781.92	38079	3018.96	24789.3	2485.47	30103.9
ENSMUSG00000062585.11	Cnr2	1016.34	-4.47005	0.393324	-11.3648	6.2612e-30	6.07261e-28	2365.66	77.8122	1746.66	61.5779	1725.44	120.868
ENSMUSG00000038067.2	Csf3	319.634	8.87258	0.780892	11.3621	6.45632e-30	6.22436e-28	3.06632	864.827	1.99733	525.909	0	522.008
ENSMUSG00000032487.8	Ptgs2	88201.7	7.43926	0.655661	11.3462	7.74553e-30	7.4228e-28	1251.82	121040	1516.97	100197	264.298	304939
ENSMUSG00000038037.5	Socs1	1346.97	5.90349	0.520539	11.3411	8.20989e-30	7.82125e-28	62.0929	3543.79	33.9545	3290.26	36.7874	1114.96
ENSMUSG00000042129.8	Rassf4	83966.2	3.20415	0.282556	11.3399	8.32486e-30	7.88413e-28	16803.4	171231	14442.7	130137	18066.9	153116
ENSMUSG00000044786.6	Zfp36	54233.2	4.95018	0.436693	11.3356	8.74224e-30	8.231e-28	3579.16	131222	4601.84	116595	2016.88	67383.7
ENSMUSG00000021281.15	Tnfaip2	30870.3	4.03542	0.357059	11.3018	1.28499e-29	1.20281e-27	4524.35	75951.3	3195.72	52960.3	2926.56	45663.5
ENSMUSG00000054203.7	Ifi205	26976.9	7.51777	0.665754	11.2921	1.43554e-29	1.33596e-27	274.435	22561.1	500.33	37727.3	105.005	100693
ENSMUSG00000031488.14	Rab11fip1	8119.57	3.96967	0.35186	11.2819	1.61144e-29	1.49104e-27	1034.12	13352.6	1037.61	11481.8	852.182	20959.2
ENSMUSG00000041481.16	Serpina3g	2460.93	6.84764	0.607465	11.2725	1.79412e-29	1.65059e-27	26.8303	4388.61	87.8824	4475.22	14.2864	5772.74
ENSMUSG00000040026.8	Saa3	73834.5	7.53022	0.668356	11.2668	1.91449e-29	1.75133e-27	1093.14	106160	1150.46	125587	141.435	208874
ENSMUSG00000032788.15	Pdxk	6153.75	-3.97899	0.355015	-11.208	3.72719e-29	3.39027e-27	14010	793.684	10953.3	898.704	9754.38	512.374
ENSMUSG00000015312.9	Gadd45b	6437.55	4.53666	0.405485	11.1882	4.65607e-29	4.21139e-27	518.207	14731	742.007	9161.79	337.158	13135.2
ENSMUSG00000050395.8	Tnfsf15	1372.73	6.43209	0.575037	11.1855	4.80098e-29	4.3182e-27	34.4961	1756.33	39.9465	1318.1	20.7152	5066.81
ENSMUSG00000045092.8	S1pr1	2967.69	-3.30044	0.29558	-11.166	5.98086e-29	5.34955e-27	5732.48	453.534	5624.47	635.75	4809.86	550.035
ENSMUSG00000040852.5	Plekhh2	237.76	-4.85158	0.435242	-11.1469	7.41777e-29	6.59813e-27	428.518	20.0088	464.378	14.9784	484.665	14.0136
ENSMUSG00000034118.15	Tpst1	5948.08	2.91802	0.261994	11.1378	8.21661e-29	7.26854e-27	1236.49	10744.7	1407.12	10586.4	1525.78	10187.9
ENSMUSG00000023307.13	2019-03-05	14589.9	3.23563	0.291338	11.1061	1.17158e-28	1.03074e-26	2499.05	24304.1	3420.42	27388.9	2483.69	27443.1
ENSMUSG00000027219.13	Slc28a2	62891.3	5.74972	0.518603	11.087	1.45143e-28	1.26313e-26	1852.06	57383.1	2082.21	94843.3	2950.14	218237
ENSMUSG00000029591.14	Ung	310.611	-5.89327	0.53153	-11.0874	1.44498e-28	1.26313e-26	652.359	17.7856	726.028	8.32134	452.164	7.00682
ENSMUSG00000104654.1	Gm43814	204.037	5.92025	0.534401	11.0783	1.59892e-28	1.38402e-26	9.19895	449.087	2.99599	267.947	7.14319	487.85
ENSMUSG00000019122.8	Ccl9	154068	3.02373	0.273353	11.0616	1.92602e-28	1.65823e-26	34518.3	293361	34787.4	300082	31914.3	229743
ENSMUSG00000003206.6	Ebi3	4844.73	3.54791	0.320852	11.0578	2.01015e-28	1.72146e-26	921.428	9479.74	674.098	7021.54	694.318	10277.3
ENSMUSG00000020134.13	Peli1	16498.6	3.52665	0.319376	11.0423	2.38841e-28	2.03457e-26	2134.16	27054.2	2447.72	28949.9	3320.51	35084.9
ENSMUSG00000038179.13	Slamf7	66854.2	4.55069	0.412515	11.0316	2.69138e-28	2.28059e-26	4987.36	100905	4192.39	95494	7233.9	188313
ENSMUSG00000006930.15	Hap1	777.033	3.71558	0.336959	11.0268	2.83776e-28	2.39204e-26	140.284	1458.42	103.861	1559.42	86.4325	1313.78
ENSMUSG00000034842.16	Art3	199.611	5.24193	0.475409	11.0262	2.85837e-28	2.39686e-26	9.96553	282.347	13.9813	487.63	7.8575	395.885
ENSMUSG00000017713.9	Tha1	489.319	4.2674	0.387248	11.0198	3.06767e-28	2.55904e-26	47.5279	664.738	38.9479	1155	57.5026	972.196
ENSMUSG00000029780.14	Nt5c3	8331.22	4.11244	0.373373	11.0143	3.26094e-28	2.70625e-26	760.446	13274.8	825.894	12232.4	1144.7	21749.2
ENSMUSG00000038151.13	Prdm1	1356.73	4.91022	0.446512	10.9968	3.95747e-28	3.26745e-26	51.3608	2212.09	138.814	2436.49	73.2176	3228.39
ENSMUSG00000036875.15	Dna2	826.774	-3.73087	0.339569	-10.9871	4.40982e-28	3.62235e-26	1480.26	153.401	1559.91	91.5347	1570.43	105.102
ENSMUSG00000022661.14	Cd200	522.017	5.4038	0.493042	10.9601	5.9418e-28	4.85599e-26	28.3634	680.301	30.9586	862.091	14.2864	1516.1
ENSMUSG00000002307.15	Daxx	29352	4.25565	0.388591	10.9515	6.53642e-28	5.31497e-26	3397.48	63439.1	3314.56	67241.4	2050.09	36669.3
ENSMUSG00000002227.15	Mov10	15595.5	3.31882	0.303282	10.943	7.1772e-28	5.80668e-26	3231.9	33254.7	2754.31	29066.4	2537.26	22728.4
ENSMUSG00000050022.16	Amz1	425.047	-4.87373	0.446194	-10.9229	8.95909e-28	7.20323e-26	852.436	33.3481	568.239	31.6211	1043.62	21.0205
ENSMUSG00000070031.11	Sp140	7506.16	4.16743	0.381543	10.9226	8.99285e-28	7.20323e-26	606.364	11131.6	691.075	12968	1075.41	18564.6
ENSMUSG00000017146.12	Brca1	1591.55	-3.17026	0.291487	-10.8762	1.4974e-27	1.19347e-25	2545.04	293.463	2845.19	302.897	3206.22	356.472
ENSMUSG00000040717.6	Il17rd	455.221	5.27278	0.485003	10.8716	1.57357e-27	1.248e-25	35.2626	1007.11	22.9693	672.364	11.7863	981.831
ENSMUSG00000031639.12	Tlr3	16293.3	4.50761	0.414911	10.864	1.71017e-27	1.34969e-25	1088.54	20753.6	1263.31	26823	1764.01	46067.2
ENSMUSG00000037474.13	Dtl	1162.01	-3.68139	0.338882	-10.8633	1.72334e-27	1.35345e-25	1852.06	144.508	2138.14	214.691	2477.26	145.392
ENSMUSG00000014773.13	Dll1	152.8	6.71237	0.619427	10.8364	2.31368e-27	1.80827e-25	5.36605	280.124	0	341.175	2.85727	287.28
ENSMUSG00000026700.4	Tnfsf4	510.125	5.59712	0.516944	10.8273	2.55481e-27	1.98707e-25	36.0292	838.148	15.9786	1283.15	10.7148	876.728
ENSMUSG00000030560.17	Ctsc	39929.2	3.03662	0.280743	10.8163	2.88035e-27	2.2295e-25	9262.58	63179	9344.49	70867.8	7419.27	79502
ENSMUSG00000035373.2	Ccl7	57472.6	5.91422	0.547822	10.7959	3.60033e-27	2.77346e-25	2539.68	109424	2528.62	128853	558.24	100932
ENSMUSG00000020057.2	Dram1	15062.1	3.26638	0.302878	10.7845	4.07542e-27	3.12449e-25	2548.88	23357	2584.54	26451.9	3373.37	32057.1
ENSMUSG00000097815.1	Gm26809	17259	4.43015	0.411033	10.7781	4.36841e-27	3.33324e-25	1599.08	27999	1258.32	21094.6	1732.58	49870.2
ENSMUSG00000000184.12	Ccnd2	12963.2	3.73136	0.346907	10.7561	5.54746e-27	4.19315e-25	2072.06	18630.5	1707.71	20869.9	1666.86	32832.2
ENSMUSG00000032596.14	Uba7	10657.9	2.86674	0.266518	10.7563	5.53615e-27	4.19315e-25	2826.38	17581.1	2293.93	18316.9	2589.4	20339.9
ENSMUSG00000025746.11	Il6	10306.3	7.7532	0.721636	10.7439	6.33018e-27	4.76242e-25	98.1221	12861.2	159.786	7379.36	28.5727	41310.5
ENSMUSG00000031652.11	N4bp1	15107.4	3.34818	0.313227	10.6893	1.14211e-26	8.55258e-25	2332.7	21447.3	2977.01	27891.5	2795.84	33200.1
ENSMUSG00000079020.9	Slc45a4	1457.48	-3.17808	0.297378	-10.687	1.17055e-26	8.72492e-25	2694.53	282.347	2174.09	289.583	3006.57	297.79
ENSMUSG00000029521.7	Chek2	1050.89	-3.11313	0.291497	-10.6798	1.26553e-26	9.38945e-25	1835.19	220.097	1675.76	218.019	2140.81	215.46
ENSMUSG00000040033.16	Stat2	52046.5	3.034	0.28439	10.6685	1.42975e-26	1.05592e-24	10964.4	87007.3	10043.6	106648	12968.1	84647.7
ENSMUSG00000053175.17	Bcl3	5738.14	4.60608	0.432358	10.6534	1.68101e-26	1.23581e-24	419.319	13156.9	640.143	13004.6	300.014	6907.85
ENSMUSG00000004296.14	Il12b	20572.7	7.42666	0.697302	10.6506	1.73312e-26	1.26833e-24	332.695	33359.2	328.56	17701.1	53.2167	71661.4
ENSMUSG00000025429.8	Pstpip2	3631.57	3.6806	0.347113	10.6034	2.87225e-26	2.09245e-24	589.499	6616.26	603.193	5398.88	385.375	8196.23
ENSMUSG00000023367.14	Tmem176a	751.648	4.47295	0.421956	10.6005	2.96356e-26	2.14925e-24	54.4271	1256.11	84.8864	1001.89	56.074	2056.5
ENSMUSG00000021025.8	Nfkbia	38162.5	4.76309	0.450487	10.5732	3.96699e-26	2.86406e-24	2966.66	88450.2	3847.85	73159.5	1320.42	59230.4
ENSMUSG00000042726.14	Trafd1	26788.3	3.34729	0.317046	10.5577	4.67806e-26	3.36235e-24	5077.05	51925.2	4968.35	58425.8	4334.84	35998.4
ENSMUSG00000063268.12	Parp10	10481.9	3.19975	0.303474	10.5437	5.43014e-26	3.88556e-24	2321.97	20426.8	1845.53	21417.5	2005.09	14874.6
ENSMUSG00000052102.14	Gnpda1	4115.6	-3.05261	0.289631	-10.5396	5.67133e-26	4.04019e-24	8608.68	982.656	6741.98	790.527	6686.02	883.735
ENSMUSG00000055485.6	Soga1	2697.24	-3.16251	0.300332	-10.53	6.28022e-26	4.45425e-24	5876.6	520.23	4645.78	530.901	4036.26	573.683
ENSMUSG00000020178.6	Adora2a	1641.43	6.47381	0.615301	10.5214	6.8872e-26	4.86333e-24	31.4297	3895.05	66.9104	1625.99	12.8577	4216.35
ENSMUSG00000038352.15	Arl5c	3185.98	4.16295	0.396038	10.5115	7.64795e-26	5.37695e-24	403.987	7803.45	388.48	4445.26	219.653	5855.07
ENSMUSG00000050212.4	Eva1b	639.991	4.37499	0.416587	10.502	8.45927e-26	5.92149e-24	61.3263	1614.05	71.9037	1254.86	44.2877	793.522
ENSMUSG00000003541.6	Ier3	6297.15	4.52371	0.431024	10.4953	9.08226e-26	6.33006e-24	751.248	14893.2	510.317	12841.5	313.586	8473
ENSMUSG00000012519.14	Mlkl	9507.08	3.05028	0.291196	10.475	1.12528e-25	7.80903e-24	2115.76	14655.4	2157.11	15709	1872.59	20532.6
ENSMUSG00000023959.8	Clic5	2211.44	5.22037	0.499698	10.4471	1.51143e-25	1.04438e-23	98.8887	3474.87	57.9225	3443.37	187.866	6005.72
ENSMUSG00000049502.17	Dtx3l	30326.3	3.03144	0.291902	10.3851	2.89727e-25	1.99342e-23	5638.19	48754.9	6218.68	55426.8	7971.08	57948.2
ENSMUSG00000029561.17	Oasl2	68013.2	2.6307	0.254544	10.335	4.89476e-25	3.35343e-23	19550.8	110718	18066.8	111927	19113	128704
ENSMUSG00000029084.5	Cd38	684.989	8.84135	0.859358	10.2883	7.955e-25	5.42693e-23	5.36605	411.293	3.99465	1036.84	0.357159	2652.08
ENSMUSG00000025591.6	Tma16	8284.11	4.66351	0.454698	10.2563	1.10904e-24	7.534e-23	535.072	11905.3	756.987	9664.4	595.384	26247.6
ENSMUSG00000029379.10	Cxcl3	6409.2	8.02807	0.782992	10.2531	1.14635e-24	7.75471e-23	86.6234	21682.9	54.9265	11300.4	6.07171	5324.31
ENSMUSG00000033213.16	AA467197	6665.54	4.81893	0.470195	10.2488	1.19818e-24	8.07141e-23	596.399	10822.6	575.23	15502.7	198.581	12297.8
ENSMUSG00000029313.18	Aff1	35212.7	2.71911	0.266091	10.2187	1.63483e-24	1.0967e-22	8824.86	56520.5	8611.47	66254.5	10418.3	60646.7
ENSMUSG00000109297.1	Gm31522	109.929	5.73896	0.56228	10.2066	1.85278e-24	1.23775e-22	3.06632	204.535	5.99198	181.405	3.57159	261.004
ENSMUSG00000030188.12	Magohb	605.945	3.12253	0.305955	10.2058	1.86693e-24	1.24205e-22	111.154	1013.78	137.816	1238.22	125.72	1008.98
ENSMUSG00000032000.17	Birc3	17381.1	3.89848	0.382221	10.1995	1.99203e-24	1.31982e-22	1838.26	26400.6	2092.2	24368.2	2622.62	46965
ENSMUSG00000018796.13	Acsl1	20818.5	3.29917	0.323688	10.1924	2.14337e-24	1.41427e-22	3987.74	37765.6	4728.67	34402.1	2805.13	41222
ENSMUSG00000057346.12	Apol9a	1070.82	6.47387	0.638108	10.1454	3.47298e-24	2.28225e-22	43.695	2505.55	3.99465	2318.32	23.2154	1530.11
ENSMUSG00000020400.17	Tnip1	29564.7	3.50864	0.34604	10.1394	3.6927e-24	2.41677e-22	5610.59	61791.7	5140.12	60664.2	3576.95	40604.5
ENSMUSG00000049488.14	Tmem67	2571.93	3.95784	0.39037	10.1387	3.72055e-24	2.42514e-22	299.732	3532.67	243.674	4193.95	388.589	6772.97
ENSMUSG00000042349.13	Ikbke	20317.9	3.60793	0.356091	10.132	3.9826e-24	2.58548e-22	2480.65	32429.9	2674.42	32861	4084.12	47377.5
ENSMUSG00000027242.14	Wdr76	1332.92	-2.94318	0.290873	-10.1184	4.57625e-24	2.9471e-22	2272.91	253.445	2416.76	326.196	2390.11	338.079
ENSMUSG00000032724.5	Abtb2	3472.22	5.0262	0.496718	10.1188	4.55883e-24	2.9471e-22	305.098	7425.5	224.699	8241.45	91.7899	4544.8
ENSMUSG00000052609.9	Plekhg3	2437.17	-4.06658	0.402136	-10.1125	4.86463e-24	3.12034e-22	5239.57	211.204	4577.87	416.067	3981.25	197.067
ENSMUSG00000046207.14	Pik3r6	6219.49	2.95951	0.293525	10.0826	6.59272e-24	4.21202e-22	1352.25	9742.08	1215.37	12109.2	1681.86	11216.2
ENSMUSG00000040253.15	Gbp7	20536.5	5.87306	0.584838	10.0422	9.94371e-24	6.32781e-22	509.775	22518.8	465.377	22505.9	1090.76	76128.2
ENSMUSG00000041782.14	Lad1	586.677	6.54488	0.652377	10.0323	1.09876e-23	6.96456e-22	13.0318	1453.98	22.9693	723.956	2.85727	1303.27
ENSMUSG00000006715.11	Gmnn	1209.84	-3.33049	0.332042	-10.0303	1.12137e-23	7.08e-22	2201.62	191.196	2593.53	266.283	1807.58	198.819
ENSMUSG00000035725.13	Prkx	19612.3	2.69743	0.269016	10.027	1.15953e-23	7.29239e-22	5425.08	29955.5	5570.54	35189.3	4723.79	36809.5
ENSMUSG00000066363.12	Serpina3f	1922.69	7.62559	0.760792	10.0232	1.20497e-23	7.54865e-22	43.695	3821.69	12.9826	3654.73	2.14296	4000.89
ENSMUSG00000020707.6	Rnf135	2860.63	2.53565	0.253685	9.99527	1.59844e-23	9.97479e-22	888.465	4957.75	837.878	4929.56	798.608	4751.5
ENSMUSG00000018983.9	E2f2	2837.78	-5.25206	0.525487	-9.99467	1.60827e-23	9.99735e-22	7198.18	226.767	6183.72	146.456	3205.86	65.6889
ENSMUSG00000009376.15	Met	384.333	4.85423	0.485992	9.98829	1.71513e-23	1.06206e-21	35.2626	689.193	31.9572	780.541	11.4291	757.613
ENSMUSG00000033902.12	Mapkbp1	3369.8	3.35587	0.336039	9.98654	1.74564e-23	1.07681e-21	483.711	6725.19	603.193	4634.98	711.461	7060.25
ENSMUSG00000097804.1	Gm16685	1838.11	7.81359	0.783538	9.9722	2.0172e-23	1.23957e-21	27.5968	1211.65	5.99198	1399.65	15.0007	8368.77
ENSMUSG00000094796.2	BC147527	939.934	4.09541	0.411313	9.95692	2.35243e-23	1.44008e-21	140.284	1845.26	58.9211	2008.77	111.434	1474.94
ENSMUSG00000066677.12	Ifi208	11842.5	5.5964	0.562959	9.94104	2.75931e-23	1.68276e-21	223.841	10106.7	550.263	23371.3	664.316	36138.6
ENSMUSG00000024330.16	Col11a2	290.174	4.28982	0.431581	9.93979	2.79409e-23	1.69754e-21	35.2626	382.391	22.9693	740.599	26.4298	533.394
ENSMUSG00000050010.8	Shisa3	2056.62	7.89817	0.795672	9.92641	3.19553e-23	1.93413e-21	20.6976	3846.14	30.9586	2762.68	1.07148	5678.15
ENSMUSG00000039501.14	Znfx1	98548	3.01338	0.303639	9.92419	3.26733e-23	1.97019e-21	23167.6	188937	23574.4	197793	18418	139398
ENSMUSG00000073529.9	F830208F22Rik	196.333	5.59288	0.564713	9.90392	4.00257e-23	2.40453e-21	6.13263	337.927	2.99599	339.511	13.2149	478.216
ENSMUSG00000009185.2	Ccl8	398.862	7.45223	0.752607	9.90188	4.08522e-23	2.44506e-21	9.19895	551.355	4.99332	745.592	0.357159	1081.68
ENSMUSG00000023341.15	Mx2	11859.6	5.23575	0.529644	9.88542	4.81539e-23	2.8714e-21	355.693	15751.4	398.467	20049.4	1083.62	33518.9
ENSMUSG00000031779.3	Ccl22	9558.65	7.39681	0.748338	9.88431	4.86912e-23	2.89272e-21	144.117	29132.9	180.758	18566.6	14.6435	9312.94
ENSMUSG00000026121.13	Sema4c	2469.65	3.61777	0.367154	9.85355	6.61647e-23	3.91637e-21	404.754	2939.08	318.574	5641.87	392.518	5121.11
ENSMUSG00000032254.10	Kif23	3114.9	-3.20377	0.325712	-9.8362	7.86267e-23	4.63696e-21	5046.39	555.801	4654.77	702.321	7158.19	571.932
ENSMUSG00000027878.11	Notch2	46466.2	2.55083	0.259953	9.81269	9.92877e-23	5.83406e-21	14509	82698.8	12791.9	71132.5	13341.7	84323.6
ENSMUSG00000032402.12	Smad3	510.073	-3.25611	0.332285	-9.79913	1.13558e-22	6.64831e-21	821.006	88.9282	860.848	94.8632	1089.69	105.102
ENSMUSG00000003617.16	Cp	6582.34	7.57058	0.772978	9.79404	1.19427e-22	6.96656e-21	59.7932	2876.83	106.857	5555.32	40.7162	30854.5
ENSMUSG00000018500.2	Adora2b	3128.32	5.1913	0.530249	9.79032	1.23908e-22	7.20185e-21	187.812	5364.59	249.666	8442.83	64.2887	4460.72
ENSMUSG00000055612.15	Cdca7	686.119	-5.06359	0.519791	-9.7416	2.00375e-22	1.16045e-20	1404.37	51.1337	1518.97	56.5851	1070.76	14.8895
ENSMUSG00000026896.14	Ifih1	51399	4.78001	0.490748	9.74025	2.03054e-22	1.17174e-20	2633.97	63581.4	2942.06	70313.6	5253.46	163670
ENSMUSG00000085129.1	5031425F14Rik	259.279	-5.7482	0.590231	-9.73889	2.05782e-22	1.18325e-20	521.274	2.2232	348.533	16.6427	658.245	8.75853
ENSMUSG00000030157.5	Clec2d	4601.53	3.23725	0.332555	9.73449	2.14889e-22	1.23121e-20	755.847	6856.36	848.864	10682.9	1041.48	7423.73
ENSMUSG00000033610.15	Pank1	457.254	-3.71961	0.382431	-9.72623	2.33082e-22	1.33072e-20	778.078	75.589	678.092	54.9208	1092.91	63.9372
ENSMUSG00000021133.9	Susd6	36243.7	2.57127	0.264376	9.72581	2.34025e-22	1.33138e-20	10230	58521.4	9459.34	67013.4	11629.1	60609
ENSMUSG00000026104.14	Stat1	9286.46	2.76775	0.284645	9.7235	2.39415e-22	1.35725e-20	2556.54	14924.4	2560.57	18431.8	2017.95	15227.6
ENSMUSG00000030269.14	Mtmr14	10881.4	2.8294	0.291382	9.71026	2.72632e-22	1.54013e-20	3015.72	21640.7	2761.3	19122.4	2276.18	16472.2
ENSMUSG00000018654.17	Ikzf1	24383.9	2.53781	0.261428	9.70747	2.80209e-22	1.5774e-20	6735.16	37080.8	7495.97	45416.2	7262.12	42313.3
ENSMUSG00000079700.7	Fpr3	1094.68	8.10885	0.835568	9.70459	2.8822e-22	1.61685e-20	3.8329	753.666	15.9786	689.007	4.64307	5100.97
ENSMUSG00000022309.9	Angpt1	316.309	7.7883	0.803614	9.69159	3.27383e-22	1.83016e-20	0.766579	364.606	0.998663	349.496	5.71455	1176.27
ENSMUSG00000045795.10	Whamm	2986.32	2.86974	0.296327	9.68439	3.51291e-22	1.95702e-20	797.242	5268.99	647.134	6127.83	711.461	4365.25
ENSMUSG00000070730.11	Rmdn3	1024.21	2.85561	0.295858	9.65197	4.82223e-22	2.67717e-20	286.701	1967.54	246.67	1692.56	213.224	1738.57
ENSMUSG00000050370.4	Ch25h	5936.4	4.86483	0.504636	9.64027	5.40461e-22	2.99018e-20	458.414	12203.2	544.271	15369.5	180.723	6862.31
ENSMUSG00000030474.9	Siglece	664.493	3.60172	0.374292	9.62275	6.40957e-22	3.53404e-20	104.255	1273.9	120.838	888.719	79.6465	1519.6
ENSMUSG00000024736.14	Tmem132a	4241.74	2.94447	0.306446	9.60844	7.36544e-22	4.04722e-20	1047.15	8757.2	1092.54	6580.51	787.536	7185.49
ENSMUSG00000060550.15	H2-Q7	2291.47	3.54175	0.368792	9.60365	7.71653e-22	4.22572e-20	407.82	5013.33	399.465	4793.09	280.727	2854.4
ENSMUSG00000001248.15	Gramd1a	11708.1	2.98731	0.312268	9.56647	1.1062e-21	6.02509e-20	2669.23	18392.6	2228.02	18178.8	2968.71	25811.4
ENSMUSG00000026923.15	Notch1	11760.5	3.23709	0.338409	9.56563	1.1152e-21	6.02509e-20	2728.26	25840.3	2244	21607.2	1794.37	16348.7
ENSMUSG00000030748.9	Il4ra	49970.9	5.00893	0.523608	9.56617	1.10939e-21	6.02509e-20	3486.4	46542.8	3699.05	164902	1846.87	79347.9
ENSMUSG00000037972.7	Snn	485.737	4.3681	0.456644	9.56566	1.11489e-21	6.02509e-20	46.7613	709.202	58.9211	708.978	30.3585	1360.2
ENSMUSG00000024063.12	Lbh	1170.47	-3.17301	0.332121	-9.55376	1.2507e-21	6.73452e-20	2462.25	228.99	2272.96	259.626	1586.14	212.832
ENSMUSG00000028793.15	Rnf19b	23733.4	3.47227	0.363763	9.54543	1.35539e-21	7.27392e-20	4270.61	47730	4890.45	48167.2	2610.83	34731.1
ENSMUSG00000042608.15	Stk40	8815.08	3.23878	0.341773	9.4764	2.63208e-21	1.40786e-19	1977.77	17261	1923.43	16973.9	1166.48	13588
ENSMUSG00000028944.14	Prkag2	954.547	-3.99209	0.421422	-9.4729	2.72171e-21	1.45098e-19	1568.42	160.071	1363.18	94.8632	2454.04	86.7094
ENSMUSG00000025795.8	Rassf3	2596.38	-3.62581	0.383073	-9.46505	2.93414e-21	1.55906e-19	5203.54	569.14	5134.13	284.59	4069.83	317.059
ENSMUSG00000024778.12	Fas	3274.16	4.92123	0.519999	9.46392	2.96601e-21	1.57082e-19	150.25	4112.93	127.829	5185.86	347.873	9720.21
ENSMUSG00000074151.13	Nlrc5	28010.3	3.45832	0.365541	9.46083	3.05494e-21	1.61261e-19	4196.25	46289.3	3327.55	47531.5	6489.23	60228
ENSMUSG00000035735.10	Dagla	851.382	-4.10128	0.433585	-9.45901	3.10873e-21	1.63564e-19	2040.63	144.508	1451.06	61.5779	1332.56	77.9509
ENSMUSG00000015501.10	Hivep2	8920.59	3.77546	0.39927	9.45589	3.20281e-21	1.67965e-19	1086.24	9586.46	1139.47	17964.1	1416.49	22330.7
ENSMUSG00000020227.10	Irak3	11240.6	3.03122	0.320638	9.45373	3.26972e-21	1.70917e-19	2110.39	17078.7	2403.78	17661.2	2836.2	25353.3
ENSMUSG00000039232.12	Stx11	5372.84	3.89188	0.411981	9.44676	3.49489e-21	1.82096e-19	668.457	7125.37	766.973	7432.62	600.028	15643.6
ENSMUSG00000054404.13	Slfn5	57292.3	3.96752	0.420243	9.44102	3.69162e-21	1.91726e-19	5182.84	77858.8	5900.1	90050.2	9569.37	155192
ENSMUSG00000029438.9	Bcl7a	295.669	-3.62265	0.384151	-9.43027	4.09045e-21	2.11756e-19	489.077	57.8033	531.289	39.9424	618.243	37.6617
ENSMUSG00000028037.13	Ifi44	7653.72	4.89877	0.520095	9.419	4.55419e-21	2.35008e-19	357.992	9121.81	419.439	9331.55	711.104	25980.4
ENSMUSG00000041642.18	Kif21b	2178.65	-3.21924	0.341849	-9.41711	4.63661e-21	2.38496e-19	4653.9	522.453	4160.43	366.139	2987.99	380.996
ENSMUSG00000032411.15	Tfdp2	837.016	-3.28079	0.348601	-9.4113	4.90042e-21	2.51263e-19	1254.12	166.74	1329.22	138.134	1970.09	163.784
ENSMUSG00000050390.12	C77080	3635.93	-3.19555	0.340963	-9.37214	7.10789e-21	3.63292e-19	8037.58	904.844	5647.44	560.858	5981.7	683.165
ENSMUSG00000050947.9	Amigo1	349.083	-3.56882	0.380832	-9.37113	7.17613e-21	3.65619e-19	691.454	40.0177	678.092	51.5923	565.026	68.3165
ENSMUSG00000045664.4	Cdc42ep2	2164.48	5.6428	0.602677	9.3629	7.75754e-21	3.93995e-19	135.685	5864.81	97.869	3529.91	22.501	3336.12
ENSMUSG00000042978.10	Sbk1	258.317	-6.23771	0.666512	-9.35873	8.06985e-21	4.08568e-19	613.263	0	612.181	13.3141	305.014	6.13097
ENSMUSG00000022353.10	Mtss1	9491.51	-3.53767	0.379272	-9.32752	1.08374e-20	5.46964e-19	14358.8	1465.09	15191.7	1070.12	22885.7	1977.68
ENSMUSG00000038668.14	Lpar1	1869.99	4.21299	0.452021	9.32033	1.15982e-20	5.83532e-19	191.645	2685.63	258.654	2604.58	125.363	5354.09
ENSMUSG00000020773.11	Trim47	1600.41	-3.96001	0.425158	-9.31421	1.22862e-20	6.16225e-19	4071.3	255.669	3071.89	183.069	1876.87	143.64
ENSMUSG00000000409.14	Lck	482.688	4.53854	0.48821	9.29629	1.45432e-20	7.27161e-19	28.3634	678.077	54.9265	1461.23	36.7874	636.745
ENSMUSG00000021087.18	Rtn1	1131.93	3.84542	0.414353	9.28053	1.68637e-20	8.40572e-19	133.385	2098.71	86.8837	2013.76	219.296	2239.56
ENSMUSG00000097418.7	Mir155hg	5948.31	7.62776	0.822867	9.26974	1.86604e-20	9.2726e-19	49.8276	2807.91	108.854	4688.24	21.7867	28013.3
ENSMUSG00000031257.14	Nox1	1335.5	4.62177	0.498752	9.26667	1.92047e-20	9.5137e-19	121.886	1445.08	72.9024	1912.24	117.505	4343.35
ENSMUSG00000103845.1	Gm19026	400.183	5.95547	0.64332	9.25739	2.09488e-20	1.03459e-18	11.4987	578.033	12.9826	266.283	13.5721	1518.73
ENSMUSG00000058163.14	Gm5431	13512.1	3.36058	0.363257	9.25124	2.21893e-20	1.0925e-18	1683.41	21514	2171.09	25844.4	3336.58	26523.4
ENSMUSG00000024339.12	Tap2	6580.99	2.77799	0.300301	9.25068	2.23061e-20	1.0949e-18	2067.46	12403.3	1556.92	11395.2	1400.42	10662.6
ENSMUSG00000027995.10	Tlr2	26651.7	3.93607	0.425857	9.2427	2.40363e-20	1.17624e-18	3312.39	60106.6	4241.32	60812.3	2254.03	29183.4
ENSMUSG00000008496.19	Pou2f2	15878.1	3.45945	0.374458	9.23857	2.4981e-20	1.21877e-18	2074.36	26293.8	2220.03	23940.5	3643.02	37096.7
ENSMUSG00000026770.5	Il2ra	861.525	7.69014	0.832482	9.23761	2.52071e-20	1.22608e-18	16.0982	231.213	5.99198	2651.18	3.21443	2261.45
ENSMUSG00000044103.4	Il1f9	230.773	4.51276	0.48886	9.23118	2.67669e-20	1.29804e-18	17.6313	335.704	22.9693	685.678	17.858	304.797
ENSMUSG00000079003.2	Samd1	1041.32	-3.85483	0.417674	-9.2293	2.72413e-20	1.31707e-18	2078.96	166.74	2527.62	141.463	1235.06	98.0955
ENSMUSG00000055723.6	Rras2	446.241	3.49523	0.379183	9.21779	3.03281e-20	1.46192e-18	60.5598	1000.44	69.9064	589.151	86.7897	870.597
ENSMUSG00000050565.16	Tor1aip2	51143.8	2.46908	0.268396	9.19941	3.59913e-20	1.72973e-18	15301.7	77645.4	16282.2	82221.5	15360	100052
ENSMUSG00000020838.12	Slc6a4	163.905	8.47062	0.920988	9.19732	3.67001e-20	1.75855e-18	0	529.123	0.998663	301.232	1.42864	150.647
ENSMUSG00000017499.15	Cdc6	1105.05	-4.43747	0.483129	-9.18486	4.1207e-20	1.96864e-18	2637.8	115.607	2312.9	131.477	1384.35	48.1719
ENSMUSG00000015396.4	Cd83	4505.34	3.2743	0.356581	9.18248	4.21287e-20	2.00672e-18	737.449	6360.59	789.943	7019.88	1004.33	11119.8
ENSMUSG00000040829.14	Zmynd15	826.383	2.59036	0.282249	9.17758	4.40882e-20	2.09386e-18	257.571	1473.98	226.697	1482.86	221.796	1295.39
ENSMUSG00000035274.13	Tpbg	114.116	4.3071	0.469905	9.16589	4.91402e-20	2.32693e-18	12.2653	235.66	6.99064	199.712	12.8577	217.211
ENSMUSG00000023805.17	Synj2	2734.32	-2.6745	0.291914	-9.16197	5.09565e-20	2.40586e-18	4876.98	722.541	4778.6	615.779	4530.92	881.108
ENSMUSG00000017057.9	Il13ra1	3329.9	4.31971	0.471662	9.15848	5.2634e-20	2.47057e-18	292.067	3617.15	225.698	5537.02	433.949	9873.49
ENSMUSG00000036986.16	Pml	21219.3	2.83127	0.309135	9.1587	5.25278e-20	2.47057e-18	5791.51	40818	5154.1	42572	4739.5	28241
ENSMUSG00000026946.9	Nmi	4273.25	3.15382	0.344474	9.15545	5.41294e-20	2.53338e-18	792.643	5858.14	794.936	6988.26	1001.83	10203.7
ENSMUSG00000028100.11	Nudt17	161.989	4.74819	0.519011	9.14854	5.77103e-20	2.69315e-18	6.13263	222.32	11.984	336.182	16.0722	379.244
ENSMUSG00000066152.11	Slc31a2	8631.67	3.21654	0.351789	9.14337	6.05338e-20	2.81675e-18	1456.5	13201.4	1568.9	12492	2004.38	21066.9
ENSMUSG00000031792.15	Usb1	11534.5	3.57722	0.39138	9.14003	6.24369e-20	2.89693e-18	1951.71	26787.4	2023.29	24083.6	1375.78	12985.4
ENSMUSG00000039911.13	Spsb1	1108.73	4.08615	0.447105	9.13913	6.29582e-20	2.91272e-18	145.65	2436.63	153.794	2509.72	71.789	1334.8
ENSMUSG00000074794.10	Arrdc3	450.392	-3.20694	0.351234	-9.1305	6.81852e-20	3.14551e-18	740.515	73.3657	753.991	108.177	943.972	82.3301
ENSMUSG00000025491.14	Ifitm1	229.723	4.83899	0.530141	9.12774	6.99471e-20	3.21757e-18	9.96553	306.802	25.9652	401.088	11.7863	622.731
ENSMUSG00000039976.4	Tbc1d16	513.516	-3.04416	0.334433	-9.10247	8.83027e-20	4.05035e-18	931.394	131.169	871.833	118.163	941.829	86.7094
ENSMUSG00000026955.13	Sapcd2	182.113	-4.89376	0.537808	-9.09946	9.07858e-20	4.15242e-18	462.247	8.89282	360.517	14.9784	234.654	11.3861
ENSMUSG00000049037.8	Clec4a1	5293.23	4.16603	0.458579	9.08465	1.04037e-19	4.74502e-18	394.022	8310.34	370.504	8640.88	909.327	13134.3
ENSMUSG00000005718.8	Tfap4	153.912	-6.11891	0.673663	-9.08304	1.05588e-19	4.80218e-18	216.942	4.44641	382.488	1.66427	311.8	6.13097
ENSMUSG00000106990.1	Gm42547	2074.07	2.99776	0.330941	9.05829	1.32515e-19	6.00982e-18	407.054	3526	519.305	2852.55	458.95	4680.56
ENSMUSG00000039959.13	Hip1	11407.7	-2.97215	0.32848	-9.04821	1.45334e-19	6.5727e-18	21320.1	2932.41	21644	2967.39	17742.2	1840.17
ENSMUSG00000012428.9	Steap4	1276.95	7.09883	0.786855	9.02178	1.85061e-19	8.34589e-18	19.9311	311.249	26.9639	2631.21	9.28614	4663.04
ENSMUSG00000044162.12	Tnip3	46337.4	4.86242	0.539723	9.00909	2.07775e-19	9.34407e-18	3031.05	40573.5	3948.71	64522	2261.18	163688
ENSMUSG00000031480.15	Thsd1	218.012	-4.05946	0.451232	-8.9964	2.33249e-19	1.04605e-17	449.215	26.6785	293.607	19.9712	491.451	27.1514
ENSMUSG00000055447.19	Cd47	30023.1	2.25625	0.251172	8.98287	2.63801e-19	1.17978e-17	10837.1	47627.7	9677.05	48861.2	10665.1	52470.6
ENSMUSG00000017929.13	B4galt5	30698.7	2.38293	0.265368	8.97973	2.71426e-19	1.21052e-17	10709.1	46356	9658.07	51021.4	9265.78	57181.8
ENSMUSG00000069792.5	Wfdc17	5984.06	3.33137	0.371057	8.97806	2.75573e-19	1.22561e-17	927.561	7327.68	1026.63	10766.1	1290.06	14566.3
ENSMUSG00000028480.14	Glipr2	3359.16	3.88541	0.432876	8.97579	2.81334e-19	1.24779e-17	634.728	4968.86	326.563	8739.07	316.443	5169.28
ENSMUSG00000024190.6	Dusp1	18466.1	4.7094	0.52487	8.97251	2.89846e-19	1.28201e-17	1569.95	38614.8	1998.32	43950	512.524	24150.8
ENSMUSG00000004040.16	Stat3	31456.8	2.79148	0.311411	8.96398	3.13163e-19	1.38135e-17	8827.93	49862	8100.16	68859.1	6893.17	46198.6
ENSMUSG00000026466.16	Tor1aip1	33861.2	2.24699	0.250899	8.95577	3.37371e-19	1.48406e-17	11700.3	51796.2	12244.6	59431	11408	56587.1
ENSMUSG00000023947.7	Nfkbie	5377.41	3.67946	0.41116	8.94897	3.58804e-19	1.57405e-17	863.168	11238.3	1044.6	10363.4	430.02	8324.98
ENSMUSG00000063800.5	Prpf38a	4892.16	2.62924	0.294063	8.94109	3.85346e-19	1.68589e-17	1497.13	7834.57	1512.97	8694.13	1075.76	8738.38
ENSMUSG00000027544.16	Nfatc2	3064.18	-2.91164	0.325702	-8.93957	3.90685e-19	1.70462e-17	5556.93	855.934	5236.99	509.266	5434.18	791.771
ENSMUSG00000079419.4	Ms4a6c	371.044	4.51022	0.504573	8.9387	3.93763e-19	1.7134e-17	31.4297	391.284	20.9719	664.043	40.359	1078.17
ENSMUSG00000026429.9	Ube2t	347.157	-3.43853	0.384924	-8.93302	4.14533e-19	1.79892e-17	644.693	44.4641	640.143	81.5491	622.171	49.9236
ENSMUSG00000032434.9	Cmtm6	10711.4	2.25737	0.253235	8.91413	4.91672e-19	2.12793e-17	3954.02	16731.8	3594.19	17591.3	3569.09	18828.2
ENSMUSG00000017830.15	Dhx58	11467.1	3.01472	0.338268	8.91223	5.00182e-19	2.15896e-17	2957.46	21685.1	2698.39	23827.3	1920.8	15713.7
ENSMUSG00000025203.5	Scd2	11110.6	-3.6855	0.415107	-8.87843	6.78103e-19	2.9191e-17	17973.2	1180.52	13484	1780.77	30400.3	1844.55
ENSMUSG00000003352.14	Cacnb3	314.457	4.38127	0.493638	8.87547	6.9638e-19	2.98979e-17	35.2626	746.997	14.9799	684.014	35.0016	370.486
ENSMUSG00000031431.13	Tsc22d3	1098.18	-3.08815	0.348344	-8.86523	7.63485e-19	3.26918e-17	2238.41	271.231	2099.19	249.64	1555.43	175.171
ENSMUSG00000028654.13	Mycl	1228.32	6.76523	0.764215	8.85253	8.55593e-19	3.65386e-17	38.329	3788.34	24.9666	2855.88	4.64307	657.765
ENSMUSG00000066687.5	Zbtb16	353.325	-5.17679	0.584811	-8.85208	8.59045e-19	3.65889e-17	419.319	20.0088	451.396	24.964	1191.13	13.1378
ENSMUSG00000042228.14	Lyn	35156.6	2.46768	0.278942	8.84658	9.02442e-19	3.83359e-17	11104.7	51971.9	11762.3	60156.6	9430.08	66514
ENSMUSG00000020974.6	Pole2	353.686	-3.30012	0.373436	-8.83717	9.81758e-19	4.15955e-17	533.539	82.2586	699.064	63.2422	691.46	52.5512
ENSMUSG00000024789.12	Jak2	25120.5	4.70392	0.532495	8.83375	1.01225e-18	4.27747e-17	1357.61	25417.9	1576.89	33017.4	2634.05	86719
ENSMUSG00000000275.16	Trim25	34980.6	2.14179	0.242814	8.82072	1.13725e-18	4.79313e-17	12958.3	56936.3	12675	55713	13139.9	58461.4
ENSMUSG00000035208.16	Slfn8	35219.2	3.88614	0.440995	8.81222	1.22695e-18	5.15767e-17	3323.12	44650.8	3820.89	54070.4	6241.36	99208.7
ENSMUSG00000073489.6	Ifi204	57669.5	4.01534	0.455863	8.80821	1.27159e-18	5.33141e-17	4968.2	69088.3	5723.34	89461	9458.65	167318
ENSMUSG00000036533.8	Cdc42ep3	973.301	-2.81668	0.319957	-8.8033	1.32856e-18	5.55581e-17	1692.61	304.579	1848.53	204.705	1570.43	218.963
ENSMUSG00000049866.12	Arl4c	3665.19	-3.53877	0.402143	-8.79979	1.37078e-18	5.70273e-17	7975.49	626.944	7529.92	745.592	4740.93	372.237
ENSMUSG00000116935.1	Gpr31a	159.173	8.90165	1.01157	8.79982	1.37042e-18	5.70273e-17	0.766579	269.008	1.99733	181.405	0	501.864
ENSMUSG00000029640.17	Usp12	9588.88	2.55102	0.290132	8.79262	1.46108e-18	6.06274e-17	2539.68	14648.7	2860.17	14718.8	2986.57	19779.4
ENSMUSG00000016528.10	Mapkapk2	78238.4	3.35057	0.381096	8.79191	1.47039e-18	6.08567e-17	17390.6	177928	15245.6	142536	9276.5	107054
ENSMUSG00000004952.13	Rasa4	15559.9	2.40838	0.274148	8.78495	1.56438e-18	6.45808e-17	5350.72	29639.8	4376.14	24140.2	5070.59	24782.2
ENSMUSG00000026031.15	Cflar	50904.7	3.70875	0.422206	8.78422	1.57456e-18	6.4835e-17	6182.46	66865.1	5955.03	74096.5	9561.51	142767
ENSMUSG00000061751.16	Kalrn	412.743	3.79865	0.432567	8.78163	1.61126e-18	6.61769e-17	35.2626	689.193	45.9385	768.892	83.2181	853.956
ENSMUSG00000038855.10	Itpkb	21424.3	2.55226	0.290679	8.78034	1.62986e-18	6.67705e-17	6088.17	34424.1	6404.43	44750.5	6230.64	30647.8
ENSMUSG00000021822.3	Plau	9018.22	-4.29517	0.489567	-8.77339	1.73363e-18	7.08411e-17	19620.6	1182.74	24288.5	703.985	7576.06	737.468
ENSMUSG00000029534.17	St7	3106.38	3.60041	0.41063	8.76803	1.81817e-18	7.41077e-17	419.319	4066.24	420.437	4478.54	579.312	8674.44
ENSMUSG00000056116.18	H2-T22	17962.9	3.31947	0.378967	8.75926	1.96545e-18	7.99083e-17	3935.62	35449	3704.04	38641	2174.74	23873.1
ENSMUSG00000038188.17	Scarf1	2944.26	2.26197	0.258294	8.75731	1.99957e-18	8.10909e-17	948.258	5188.96	1026.63	4716.53	1072.19	4712.96
ENSMUSG00000032841.15	Prr5l	2380.55	2.91429	0.333006	8.75146	2.10602e-18	8.51933e-17	496.743	5077.8	507.321	4330.42	667.174	3203.87
ENSMUSG00000026437.11	Cdk18	8421.17	-3.0081	0.343823	-8.74898	2.15299e-18	8.68748e-17	17381.4	2336.59	15448.3	1373.02	12109.8	1877.83
ENSMUSG00000019082.18	Slc25a22	10226	3.41537	0.39096	8.73586	2.41811e-18	9.73147e-17	2023.77	23143.6	2040.27	20314	1195.05	12639.4
ENSMUSG00000050592.8	Fam78a	760.099	-3.22626	0.369336	-8.73531	2.42984e-18	9.73147e-17	1423.54	208.981	1336.21	108.177	1357.56	126.123
ENSMUSG00000097754.1	Ptgs2os2	718.807	4.13466	0.473321	8.73542	2.42763e-18	9.73147e-17	106.554	1056.02	77.8957	966.939	48.9308	2056.5
ENSMUSG00000018909.15	Arrb1	10905.4	-3.32607	0.380931	-8.73142	2.51501e-18	1.00475e-16	23402.9	2458.86	19658.7	2255.08	16434.3	1222.69
ENSMUSG00000073409.12	H2-Q6	2133.17	3.41075	0.391167	8.71942	2.79642e-18	1.11442e-16	395.555	4806.57	427.428	4426.95	277.87	2464.65
ENSMUSG00000006219.12	Fblim1	3129.44	-2.89964	0.33258	-8.71861	2.81639e-18	1.1196e-16	6115	804.8	6189.71	833.798	4250.91	582.442
ENSMUSG00000022802.2	Lmln	188.083	-3.66179	0.420095	-8.71658	2.86726e-18	1.13702e-16	344.961	22.232	351.529	23.2997	351.445	35.0341
ENSMUSG00000029490.3	Mfsd7a	2551.09	3.98626	0.45734	8.71619	2.8772e-18	1.13816e-16	307.398	3552.68	196.737	3451.69	403.233	7394.82
ENSMUSG00000035561.5	Aldh1b1	4570.05	4.67318	0.536346	8.713	2.9594e-18	1.1678e-16	368.725	9615.36	525.297	11651.5	141.792	5117.61
ENSMUSG00000037568.12	Vash2	263.525	-5.51878	0.635756	-8.68066	3.9347e-18	1.54887e-16	364.892	0	538.279	19.9712	645.744	12.2619
ENSMUSG00000076441.9	Ass1	8535.84	4.05999	0.469076	8.6553	4.91615e-18	1.93049e-16	1472.6	22065.3	904.789	14419.2	520.381	11832.8
ENSMUSG00000000282.12	Mnt	1917.6	-2.56425	0.296294	-8.65439	4.95557e-18	1.94123e-16	3780.77	613.604	3283.6	499.28	2776.56	551.787
ENSMUSG00000015316.11	Slamf1	945.074	7.23952	0.836855	8.65086	5.11133e-18	1.99739e-16	12.2653	324.588	21.9706	1249.86	3.92875	4057.83
ENSMUSG00000001768.16	Rin2	30111.4	3.05442	0.353788	8.63349	5.95097e-18	2.31987e-16	4957.47	41402.7	6177.73	65908.3	8274.67	53947.3
ENSMUSG00000031701.6	Dnaja2	21771	2.43412	0.282074	8.62939	6.16786e-18	2.39861e-16	6675.37	34726.5	7954.35	35850	5768.48	39651.6
ENSMUSG00000041115.16	Iqsec2	10929.2	2.21031	0.256502	8.61711	6.86665e-18	2.66393e-16	3806.83	19437.5	3930.74	18331.9	3914.11	16154.2
ENSMUSG00000113175.1	Gm9973	760.316	3.91224	0.454408	8.60953	7.3361e-18	2.83921e-16	108.088	1022.67	72.9024	986.911	102.862	2268.46
ENSMUSG00000055172.10	C1ra	1055.66	3.25618	0.378236	8.60886	7.37905e-18	2.84899e-16	187.812	1293.91	162.782	2178.53	248.583	2262.33
ENSMUSG00000020901.13	Pik3r5	51504.1	2.24286	0.260548	8.60826	7.41771e-18	2.85706e-16	18685.4	82254.1	19449	85357	15766.4	87512.6
ENSMUSG00000029810.15	Tmem176b	1158.19	3.38543	0.393307	8.60761	7.45982e-18	2.86642e-16	202.377	1758.55	242.675	1569.4	163.222	3012.93
ENSMUSG00000070524.1	Fcrlb	157.672	7.56402	0.87951	8.60027	7.95287e-18	3.0486e-16	0	160.071	0.998663	574.172	3.21443	207.577
ENSMUSG00000042700.16	Sipa1l1	12255.4	3.14764	0.366081	8.5982	8.09761e-18	3.09671e-16	2247.61	14155.1	2336.87	28232.6	2871.2	23689.2
ENSMUSG00000030203.17	Dusp16	7217.32	3.5414	0.412659	8.5819	9.33189e-18	3.56027e-16	1033.35	8312.56	993.67	11849.6	1397.56	19717.2
ENSMUSG00000025375.15	Aatk	638.941	-4.01207	0.467763	-8.57714	9.72592e-18	3.70183e-16	1471.83	117.83	876.826	41.6067	1258.99	66.5648
ENSMUSG00000042719.17	Naa25	3328.96	2.63459	0.307231	8.57528	9.88494e-18	3.75348e-16	821.006	5533.56	950.727	4668.27	998.617	7001.57
ENSMUSG00000067714.13	Lpar5	451.349	-5.06537	0.590837	-8.5732	1.00646e-17	3.8127e-16	968.956	46.6873	826.893	4.9928	832.538	28.0273
ENSMUSG00000032666.16	1700025G04Rik	1959.49	-3.5696	0.416754	-8.56525	1.07846e-17	4.07585e-16	2926.8	213.428	2656.44	362.81	5262.03	335.452
ENSMUSG00000037321.17	Tap1	29126.4	3.43748	0.401814	8.55491	1.17965e-17	4.44787e-16	6462.26	64159.5	5010.29	60031.8	3295.87	35798.7
ENSMUSG00000035929.11	H2-Q4	7881.15	2.40631	0.281337	8.55314	1.19783e-17	4.50586e-16	2517.45	11589.6	2272.96	15389.5	2713.34	12804.1
ENSMUSG00000046179.17	E2f8	2488.95	-2.67004	0.312845	-8.5347	1.4052e-17	5.27358e-16	4615.57	640.283	5025.27	722.292	3265.51	664.772
ENSMUSG00000046062.5	Ppp1r15b	23770.5	2.70155	0.316548	8.5344	1.40888e-17	5.2751e-16	6541.99	34366.3	7105.49	51648.9	5357.39	37603
ENSMUSG00000021965.3	Ska3	725.383	-2.71909	0.318883	-8.52691	1.50311e-17	5.61485e-16	1478.73	200.088	1277.29	193.055	1021.83	181.301
ENSMUSG00000021930.14	Spryd7	4576.23	2.53488	0.297646	8.51642	1.64561e-17	6.13294e-16	1324.65	8405.94	1612.84	7073.14	1104.69	7936.1
ENSMUSG00000043263.13	Ifi209	33324.8	4.9459	0.581403	8.50684	1.78735e-17	6.64582e-16	1544.66	33437	1298.26	42869.9	3439.09	117360
ENSMUSG00000026274.11	Pask	484.032	-4.03857	0.475432	-8.49454	1.98719e-17	7.37183e-16	1125.34	86.705	975.694	49.928	633.243	33.2824
ENSMUSG00000033762.8	Recql4	304.794	-3.67441	0.432657	-8.49268	2.0193e-17	7.47373e-16	604.064	55.5801	665.11	49.928	424.305	29.779
ENSMUSG00000021990.15	Spata13	6388.13	4.20902	0.496085	8.48448	2.16693e-17	8.00174e-16	814.874	10929.3	867.838	16644.3	285.013	8787.43
ENSMUSG00000002983.17	Relb	2862.43	2.75534	0.324832	8.48235	2.20698e-17	8.13098e-16	814.107	5017.77	867.838	4545.11	535.382	5394.38
ENSMUSG00000034575.13	Tent4a	8681.46	2.17532	0.256866	8.46868	2.48193e-17	9.12307e-16	2978.16	15266.7	3317.56	14329.3	3145.86	13051.1
ENSMUSG00000112980.1	D430020J02Rik	243.094	-3.76101	0.44473	-8.45685	2.74705e-17	1.00746e-15	403.221	51.1337	529.291	23.2997	423.591	28.0273
ENSMUSG00000037126.16	Psd	1078.39	2.94347	0.348247	8.45226	2.85718e-17	1.04547e-15	309.698	2352.15	226.697	1521.14	208.224	1852.43
ENSMUSG00000043008.9	Klhl6	700.132	-2.54012	0.300651	-8.44873	2.94489e-17	1.07512e-15	1239.56	188.972	1252.32	191.391	1094.69	233.853
ENSMUSG00000025225.14	Nfkb2	18756.7	3.93319	0.465732	8.44519	3.03549e-17	1.10569e-15	2943.66	43179.1	2885.14	37421.1	1087.19	25024
ENSMUSG00000103588.1	Gm18445	138.144	10.2182	1.21027	8.44287	3.09644e-17	1.12534e-15	0	289.017	0.998663	262.954	0	275.894
ENSMUSG00000020806.15	Rhbdf2	16955.5	3.21818	0.381413	8.43752	3.24128e-17	1.17533e-15	4144.89	37361	3414.43	33102.3	2312.61	21398
ENSMUSG00000009575.14	Cbx5	5071.19	-2.24081	0.265746	-8.43215	3.39385e-17	1.22789e-15	8148.74	1620.72	8926.05	1712.53	8041.44	1977.68
ENSMUSG00000020593.15	Lpin1	518.908	-4.70549	0.558157	-8.43041	3.44448e-17	1.24124e-15	657.725	60.0265	704.058	36.6139	1634	21.0205
ENSMUSG00000035024.16	Ncapd3	2367.9	-2.3653	0.280569	-8.43036	3.44617e-17	1.24124e-15	3760.84	889.282	3857.84	732.278	4276.98	690.172
ENSMUSG00000036777.8	Anln	4665.75	-2.98867	0.354536	-8.42979	3.46279e-17	1.24444e-15	8738.24	1162.74	8577.52	1293.14	7543.2	679.662
ENSMUSG00000022901.13	Cd86	2946.48	4.03794	0.479666	8.41823	3.82213e-17	1.37052e-15	223.841	3930.63	324.566	3776.22	465.379	8958.22
ENSMUSG00000000686.11	Abhd15	152.28	-4.1204	0.489568	-8.41641	3.88211e-17	1.38893e-15	296.666	13.3392	250.664	11.6499	318.586	22.7722
ENSMUSG00000024679.10	Ms4a6d	20290.8	2.8725	0.341317	8.41592	3.89824e-17	1.39161e-15	5100.05	28603.7	5132.13	29707.2	4395.92	48806
ENSMUSG00000030162.14	Olr1	344.75	6.90423	0.820773	8.41186	4.03549e-17	1.43742e-15	0	451.311	6.99064	1259.85	9.6433	340.707
ENSMUSG00000028214.13	Gem	144.809	3.88501	0.462226	8.40498	4.27922e-17	1.52087e-15	26.0637	331.257	14.9799	239.655	14.2864	242.611
ENSMUSG00000022885.16	St6gal1	3390.56	-3.81788	0.454425	-8.40156	4.40571e-17	1.55894e-15	6433.13	591.372	5159.09	549.208	7400.34	210.205
ENSMUSG00000033581.17	Igf2bp2	10139.2	3.31628	0.394717	8.40165	4.40255e-17	1.55894e-15	1327.72	13546	2017.3	15747.3	2205.1	25991.8
ENSMUSG00000013089.15	Etv5	4025.1	-2.83996	0.338128	-8.39909	4.49968e-17	1.5887e-15	7004.23	909.291	8192.03	1278.16	5993.49	773.378
ENSMUSG00000035900.18	Gramd4	326.249	-3.35003	0.398941	-8.39731	4.56817e-17	1.60936e-15	637.794	46.6873	574.231	83.2134	570.026	45.5443
ENSMUSG00000024402.5	Lta	84.0116	6.39276	0.762635	8.38246	5.18338e-17	1.82211e-15	0	220.097	3.99465	163.098	2.14296	114.737
ENSMUSG00000025358.16	Cdk2	1420.35	-2.8676	0.342801	-8.36519	6.00169e-17	2.10517e-15	2721.36	411.293	2759.31	361.146	2011.52	257.501
ENSMUSG00000035314.10	Gdpd5	896.227	-3.01042	0.360065	-8.36078	6.23051e-17	2.18068e-15	1771.56	213.428	1747.66	237.99	1262.2	144.516
ENSMUSG00000024663.17	Rab3il1	5828.5	-2.77343	0.33198	-8.35422	6.58684e-17	2.30039e-15	10772.7	1033.79	10105.5	1812.39	9633.3	1613.32
ENSMUSG00000036206.12	Sh3bp4	1861.98	2.80008	0.335605	8.34339	7.21922e-17	2.51579e-15	620.163	3557.13	414.445	3050.6	368.588	3160.95
ENSMUSG00000035891.16	Cerk	9272.51	-2.82206	0.338313	-8.34156	7.3318e-17	2.5495e-15	18586.5	2176.52	15929.7	2992.35	14224.6	1725.43
ENSMUSG00000054115.11	Skp2	835.883	-2.3934	0.287659	-8.32028	8.77539e-17	3.04491e-15	1290.92	293.463	1468.03	242.983	1453.64	266.259
ENSMUSG00000061536.13	Sec22c	699.272	-2.32013	0.279189	-8.31023	9.55164e-17	3.30713e-15	1186.66	226.767	1185.41	236.326	1123.98	236.48
ENSMUSG00000041483.14	Zfp281	4462.47	2.69608	0.325255	8.28912	1.14093e-16	3.94182e-15	1098.51	6416.17	1039.61	7191.3	1440.42	9588.83
ENSMUSG00000020696.18	Rffl	2387.38	3.87284	0.467319	8.28734	1.15809e-16	3.98954e-15	195.478	3666.06	218.707	3834.47	499.309	5910.25
ENSMUSG00000029502.14	Golga3	17645.7	2.6413	0.318725	8.28709	1.16053e-16	3.98954e-15	4364.9	24101.8	4863.49	28432.3	5397.39	38714.4
ENSMUSG00000030522.14	Mtmr10	1660.49	-2.48576	0.299962	-8.28692	1.16217e-16	3.98954e-15	2658.5	424.632	2722.36	604.129	3073.36	479.967
ENSMUSG00000031504.6	Rab20	1766.14	3.214	0.38793	8.28498	1.18126e-16	4.04154e-15	403.221	2572.25	305.591	2358.27	322.515	4635.01
ENSMUSG00000038126.17	Mphosph9	517.87	-2.79203	0.337003	-8.28487	1.18234e-16	4.04154e-15	838.638	113.383	781.953	136.47	1095.76	141.012
ENSMUSG00000027035.10	Cers6	38684	3.63887	0.439513	8.27933	1.2387e-16	4.22522e-15	4571.88	50524.5	5548.57	49848.1	7127.11	114484
ENSMUSG00000031722.10	Hp	529.88	5.90058	0.715818	8.24312	1.67772e-16	5.71064e-15	39.0955	529.123	7.98931	1174.97	5.71455	1422.38
ENSMUSG00000033355.6	Rtp4	12866.8	2.04903	0.248645	8.24082	1.7104e-16	5.8096e-15	4731.33	20020	5149.11	21658.8	5144.16	20497.6
ENSMUSG00000064280.14	Ccdc146	185.82	6.29074	0.763457	8.2398	1.72494e-16	5.84664e-15	0.766579	275.677	1.99733	272.94	10.0005	553.539
ENSMUSG00000082079.2	Dnmt3c	85.2949	7.9041	0.959477	8.23793	1.75221e-16	5.9266e-15	0	131.169	0	168.091	1.42864	211.08
ENSMUSG00000026822.14	Lcn2	7097.09	7.10109	0.862343	8.23465	1.80089e-16	6.07848e-15	185.512	8372.59	117.842	11193.9	5.35739	22707.4
ENSMUSG00000048922.18	Cdca2	1516.71	-3.1917	0.387657	-8.23332	1.82096e-16	6.13335e-15	2879.27	275.677	2908.11	427.717	2413.33	196.191
ENSMUSG00000069844.12	Sco1	2179.42	2.64499	0.321382	8.23004	1.87155e-16	6.29061e-15	724.417	3279.23	615.177	3744.6	464.307	4248.76
ENSMUSG00000035455.12	Fignl1	1481.22	-2.56405	0.312149	-8.21419	2.13597e-16	7.16439e-15	2660.03	449.087	2879.15	472.652	2061.17	365.231
ENSMUSG00000021175.15	Cdca7l	1032.6	-2.86773	0.349236	-8.21143	2.18577e-16	7.31621e-15	1689.54	291.24	1799.59	287.918	1956.52	170.791
ENSMUSG00000036053.17	Fmnl2	8123.4	3.54595	0.431949	8.20919	2.22681e-16	7.4381e-15	860.868	9493.08	1337.21	13918.3	1645.43	21485.5
ENSMUSG00000004814.10	Ccl24	140.521	6.0092	0.732177	8.20729	2.26228e-16	7.54095e-15	1.53316	120.053	2.99599	286.254	7.50034	424.789
ENSMUSG00000025076.9	Casp7	4516.69	2.63403	0.321313	8.19771	2.45006e-16	8.14999e-15	1474.9	6300.56	1293.27	8181.54	993.26	8856.62
ENSMUSG00000031833.10	Mast3	2310.09	-2.4416	0.297929	-8.19524	2.50097e-16	8.3022e-15	4527.42	771.452	4029.61	695.664	3148	688.42
ENSMUSG00000025010.13	Ccnj	1172.48	2.68428	0.32792	8.1858	2.70508e-16	8.96126e-15	261.403	2065.36	301.596	1674.25	383.232	2349.04
ENSMUSG00000059325.14	Hopx	181.736	3.61243	0.441455	8.18299	2.76879e-16	9.15349e-15	24.5305	371.275	35.9519	234.662	22.8582	401.14
ENSMUSG00000069662.5	Marcks	21953.3	2.90979	0.356202	8.16895	3.11089e-16	1.02634e-14	3913.39	31469.5	4544.92	41668.3	7009.25	43114.7
ENSMUSG00000055202.10	Zfp811	659.943	6.59465	0.807668	8.16505	3.21297e-16	1.05785e-14	12.2653	615.828	2.99599	456.009	24.2868	2848.27
ENSMUSG00000057706.7	Mex3b	211.059	-4.91212	0.60206	-8.15885	3.38219e-16	1.11129e-14	239.939	4.44641	461.382	23.2997	525.024	12.2619
ENSMUSG00000038256.15	Bcl9	4240.68	2.02188	0.247977	8.15353	3.53455e-16	1.15899e-14	1658.11	6742.98	1741.67	6926.68	1627.93	6746.69
ENSMUSG00000024457.16	Trim26	12135.8	2.27493	0.279367	8.14317	3.85059e-16	1.25749e-14	3897.29	20477.9	4202.37	23011.8	4368.41	16856.7
ENSMUSG00000036526.8	Card11	552.617	-3.03289	0.372445	-8.1432	3.84974e-16	1.25749e-14	995.786	82.2586	1006.65	164.762	953.258	112.985
ENSMUSG00000068245.14	Phf11d	10625.3	3.74763	0.460946	8.13031	4.28209e-16	1.39558e-14	1048.68	11945.3	1443.07	16036.9	1925.09	31352.9
ENSMUSG00000042190.12	Cmklr1	498.947	2.92684	0.36029	8.12356	4.52689e-16	1.47238e-14	112.687	993.772	89.8797	703.985	143.935	949.424
ENSMUSG00000107761.1	2010008C14Rik	189.361	-4.82214	0.593729	-8.12179	4.59343e-16	1.49101e-14	349.56	4.44641	380.491	26.6283	367.16	7.88267
ENSMUSG00000068735.14	Trp53i11	228.092	4.24803	0.523082	8.12115	4.61794e-16	1.49595e-14	37.5624	404.623	8.98797	417.731	21.4296	478.216
ENSMUSG00000029082.17	Bst1	1401.19	3.09055	0.381025	8.11116	5.01398e-16	1.62099e-14	316.597	1542.9	307.588	2805.95	260.012	3174.09
ENSMUSG00000005043.13	Sgsh	1318.49	-3.29481	0.406285	-8.10961	5.07836e-16	1.63851e-14	2764.28	315.695	2233.01	281.261	2178.31	138.385
ENSMUSG00000098188.1	Sowahc	2082.03	3.20633	0.395698	8.10297	5.36351e-16	1.72705e-14	351.86	3099.15	353.527	2782.66	515.024	5390
ENSMUSG00000037348.15	Paqr7	2439.81	-3.09769	0.382378	-8.10113	5.44526e-16	1.74988e-14	5683.42	589.149	4628.8	524.244	2793.7	419.533
ENSMUSG00000020439.17	Smtn	326.912	-3.37682	0.417556	-8.08712	6.10931e-16	1.95936e-14	627.062	66.6961	747	61.5779	413.59	45.5443
ENSMUSG00000010307.7	Tmem86a	1027.48	-4.61884	0.572543	-8.06723	7.19123e-16	2.30177e-14	2725.19	128.946	2011.31	86.5419	1183.98	28.9031
ENSMUSG00000047747.10	Rnf150	1857.18	-4.04394	0.501699	-8.06048	7.59952e-16	2.42762e-14	2237.64	202.312	2014.3	203.041	6254.57	231.225
ENSMUSG00000023940.14	Sgo1	654.656	-2.4799	0.307894	-8.05439	7.98777e-16	2.5466e-14	985.054	202.312	1044.6	206.369	1300.42	189.184
ENSMUSG00000056069.10	Otulinl	3132.41	-3.15372	0.392123	-8.04268	8.78964e-16	2.7967e-14	4899.97	849.264	5122.14	391.103	6872.46	659.517
ENSMUSG00000025026.14	Add3	2582.4	-2.49838	0.310774	-8.03923	9.04073e-16	2.87092e-14	4591.04	755.89	4881.47	926.997	3690.88	648.131
ENSMUSG00000037752.4	Xkr8	3367.25	3.37882	0.420438	8.03643	9.24905e-16	2.93129e-14	621.696	7136.49	828.89	5219.14	323.229	6074.04
ENSMUSG00000002847.7	Pla1a	151.121	5.07803	0.632388	8.02992	9.75378e-16	3.08518e-14	16.0982	340.15	7.98931	231.333	2.85727	308.3
ENSMUSG00000026827.12	Gpd2	9320.49	2.93131	0.365248	8.02554	1.01076e-15	3.19084e-14	2116.52	12823.4	2572.56	13760.2	1794.01	22856.2
ENSMUSG00000046027.17	Stard5	3338.65	2.563	0.319528	8.0212	1.0472e-15	3.29939e-14	1185.13	5533.56	899.796	6755.26	814.68	4843.46
ENSMUSG00000027562.12	Car2	172.376	11.4967	1.43434	8.01529	1.0988e-15	3.45522e-14	0	68.9193	0	664.043	0	301.293
ENSMUSG00000022389.15	Tef	2154.01	-2.39654	0.299656	-7.99765	1.26816e-15	3.97225e-14	3972.41	722.541	3530.27	552.537	3359.8	786.516
ENSMUSG00000025498.15	Irf7	58642.9	3.42059	0.427699	7.99767	1.26798e-15	3.97225e-14	13208.9	115676	11721.3	118484	5124.52	87643.1
ENSMUSG00000046295.13	Ankle1	179.215	-6.48323	0.811593	-7.98828	1.36836e-15	4.27779e-14	279.801	2.2232	215.711	0	569.669	7.88267
ENSMUSG00000026866.16	Kynu	86.4235	7.22173	0.904481	7.98439	1.41214e-15	4.40609e-14	0	120.053	0	164.762	2.50011	231.225
ENSMUSG00000059323.14	Tonsl	777.248	-3.32585	0.417343	-7.96912	1.59813e-15	4.97677e-14	1614.42	208.981	1578.89	106.513	1044.33	110.357
ENSMUSG00000078521.2	Aunip	362.96	-3.20462	0.402417	-7.96344	1.67317e-15	5.20038e-14	734.383	64.4729	685.083	98.1918	543.954	51.6753
ENSMUSG00000018925.3	Heatr9	616.497	7.23013	0.909049	7.9535	1.81309e-15	5.62442e-14	12.2653	469.096	0.998663	277.933	10.7148	2927.98
ENSMUSG00000029581.14	Fscn1	1445.75	3.57391	0.449815	7.94527	1.93766e-15	5.9993e-14	236.873	3297.01	318.574	2691.12	118.22	2012.71
ENSMUSG00000021697.12	Depdc1b	699.885	-4.43214	0.557913	-7.94414	1.95548e-15	6.04284e-14	1412.04	26.6785	1070.57	119.827	1530.78	39.4134
ENSMUSG00000037411.10	Serpine1	23889.8	4.38021	0.551469	7.94281	1.9765e-15	6.0961e-14	2101.96	31605.1	3578.21	69236.9	889.327	35927.5
ENSMUSG00000027956.11	Tmem144	522.724	-3.26153	0.411323	-7.92936	2.20273e-15	6.78088e-14	798.775	95.5978	735.016	124.82	1305.06	77.075
ENSMUSG00000074607.11	Tox2	1984.47	-4.25364	0.536893	-7.92269	2.32427e-15	7.14138e-14	2741.29	217.874	1879.48	246.312	6691.38	130.502
ENSMUSG00000028894.18	Inpp5b	9907.82	2.29255	0.289417	7.92127	2.35106e-15	7.20992e-14	3593.72	14052.9	3068.89	15610.8	3414.8	19705.8
ENSMUSG00000020709.15	Adap2	9050.25	2.80591	0.354261	7.92048	2.36604e-15	7.24205e-14	1740.13	12054.2	2258.98	15477.7	2794.06	19976.4
ENSMUSG00000019817.18	Plagl1	677.891	4.53401	0.573046	7.91212	2.5304e-15	7.73043e-14	53.6605	998.219	29.9599	662.378	83.5753	2239.56
ENSMUSG00000040093.15	Bmf	224.253	-3.31309	0.41944	-7.89883	2.81527e-15	8.58444e-14	495.21	42.2409	361.516	51.5923	364.302	30.6548
ENSMUSG00000047786.12	Lix1	668.901	3.86149	0.489027	7.89628	2.87359e-15	8.74571e-14	94.2892	1084.92	69.9064	635.75	93.9329	2034.61
ENSMUSG00000052485.7	Tmem171	3737.45	2.85553	0.362244	7.88288	3.19922e-15	9.71838e-14	1014.18	7936.84	968.703	7402.66	739.677	4362.62
ENSMUSG00000020156.16	Mum1	1115.55	-2.44228	0.309843	-7.88231	3.21388e-15	9.74455e-14	2048.3	271.231	1817.57	371.132	1790.08	395.01
ENSMUSG00000026626.11	Ppp2r5a	16662.3	2.14424	0.272076	7.88104	3.24675e-15	9.82568e-14	5876.6	25502.4	6060.89	24479.7	6506.01	31548.2
ENSMUSG00000037331.15	Larp1	39840.6	2.29682	0.291489	7.87963	3.2836e-15	9.91857e-14	14345	67091.9	15518.2	66685.5	10560.1	64842.9
ENSMUSG00000064105.12	Cnnm2	535.053	-3.07128	0.389953	-7.87601	3.37989e-15	1.01903e-13	1011.88	124.499	652.127	124.82	1203.27	93.7162
ENSMUSG00000074227.12	Spint2	168.915	4.35457	0.55343	7.86833	3.59397e-15	1.08155e-13	13.0318	540.239	15.9786	186.398	17.858	239.984
ENSMUSG00000032899.14	Styk1	122.785	5.43544	0.691056	7.86542	3.67863e-15	1.10496e-13	0.766579	228.99	11.984	286.254	4.64307	204.074
ENSMUSG00000050957.4	Insl6	871.137	2.74231	0.34877	7.8628	3.75631e-15	1.12619e-13	288.234	1402.84	232.689	1574.4	160.007	1568.65
ENSMUSG00000014778.10	Fhod1	371.37	-3.30566	0.420572	-7.85992	3.84374e-15	1.15026e-13	742.815	48.9105	809.916	88.2062	471.807	66.5648
ENSMUSG00000036862.15	Dchs1	93.9344	-6.30222	0.802174	-7.85643	3.95235e-15	1.18057e-13	182.446	4.44641	209.719	1.66427	163.579	1.75171
ENSMUSG00000001052.15	Sec24b	20731.3	2.1817	0.277715	7.8559	3.96918e-15	1.18272e-13	7232.67	36296	8363.8	36527.3	6869.24	29098.5
ENSMUSG00000034312.14	Iqsec1	4703.18	-2.08666	0.265622	-7.85574	3.97423e-15	1.18272e-13	7934.09	1778.56	6695.04	1724.18	8212.88	1874.32
ENSMUSG00000038866.15	Zcchc2	11631.4	2.08794	0.266137	7.84535	4.31753e-15	1.28251e-13	3914.92	18443.7	4370.15	19651.7	5003.44	18404.3
ENSMUSG00000038963.15	Slco4a1	7019.38	-3.66121	0.466833	-7.84265	4.41128e-15	1.30795e-13	13075.5	1104.93	9434.37	500.945	16522.9	1477.56
ENSMUSG00000020185.16	E2f7	947.843	-3.66082	0.46712	-7.837	4.61433e-15	1.36564e-13	1899.58	135.615	2048.26	211.362	1320.42	71.8199
ENSMUSG00000028906.16	Epb41	6973.71	-2.01572	0.257502	-7.828	4.95711e-15	1.46439e-13	10660.8	2670.07	12330.5	2844.23	10555.8	2780.83
ENSMUSG00000028954.11	Nub1	9475.1	2.26864	0.290087	7.82054	5.25992e-15	1.551e-13	3579.16	18028	3424.42	15341.2	2767.27	13710.6
ENSMUSG00000039217.13	Il18	2360.35	4.146	0.530743	7.8117	5.64234e-15	1.66072e-13	174.013	3112.49	196.737	2641.19	385.375	7652.32
ENSMUSG00000045312.12	Lhfpl2	8574.61	-2.31215	0.296323	-7.80281	6.05459e-15	1.77881e-13	15503.3	2543.35	13632.8	2536.34	13691.7	3540.2
ENSMUSG00000024235.10	Map3k8	5297.42	3.76727	0.482885	7.80158	6.11377e-15	1.79293e-13	494.444	7258.76	460.384	9261.65	1217.91	13091.4
ENSMUSG00000003153.10	Slc2a3	1041.28	-2.57718	0.330643	-7.79445	6.46888e-15	1.89362e-13	1871.99	331.257	1711.71	351.16	1764.37	217.211
ENSMUSG00000042724.8	Map3k9	1163.45	-2.80357	0.359838	-7.79119	6.63821e-15	1.93966e-13	2128.79	304.579	2602.52	284.59	1374.71	285.528
ENSMUSG00000048216.13	Gpr85	3274.72	4.02982	0.517532	7.7866	6.88356e-15	2.0077e-13	266.77	4457.53	290.611	3716.31	575.026	10342.1
ENSMUSG00000064120.13	Mocs1	3457.13	2.11994	0.272304	7.78519	6.96075e-15	2.02655e-13	1386.74	5882.6	1356.18	5084.34	1137.55	5895.36
ENSMUSG00000024206.14	Rfx2	96.4604	-5.40993	0.695007	-7.784	7.02664e-15	2.04204e-13	182.446	4.44641	210.718	8.32134	171.079	1.75171
ENSMUSG00000044340.7	Phlpp1	5797.83	2.46875	0.317341	7.77947	7.28269e-15	2.11264e-13	1599.08	11480.6	1498.99	9068.59	2222.6	8917.06
ENSMUSG00000028859.14	Csf3r	5361.25	4.34286	0.558277	7.77906	7.3068e-15	2.11582e-13	343.427	3726.09	457.388	10158.7	709.318	16772.6
ENSMUSG00000049988.5	Lrrc25	13034.1	2.72273	0.350145	7.77599	7.4862e-15	2.16387e-13	4130.33	25511.3	3652.11	25243.6	2506.9	17160.6
ENSMUSG00000056501.3	Cebpb	3522.84	3.79844	0.488514	7.77549	7.51569e-15	2.1685e-13	653.892	7434.4	522.301	8492.76	242.154	3791.57
ENSMUSG00000026077.15	Npas2	112.736	-6.87784	0.885529	-7.76693	8.04111e-15	2.31596e-13	186.279	2.2232	174.766	3.32853	308.943	0.875853
ENSMUSG00000041707.8	Tmem273	1883.54	-4.04269	0.520771	-7.7629	8.30103e-15	2.38655e-13	2684.56	211.204	2242	116.499	5729.91	317.059
ENSMUSG00000027951.16	Adar	15021.6	2.19511	0.283147	7.75255	9.00687e-15	2.58486e-13	5822.17	25782.5	5679.4	27054.3	4653.43	21137.8
ENSMUSG00000109715.1	Gm45606	141.953	-4.09992	0.529326	-7.74554	9.51796e-15	2.72667e-13	344.961	13.3392	248.667	9.9856	212.867	21.8963
ENSMUSG00000040128.9	Pnrc1	3464.03	1.97816	0.255556	7.74063	9.89249e-15	2.82894e-13	1468.77	5744.76	1432.08	5583.62	1306.85	5248.11
ENSMUSG00000040428.19	Plekha4	1021.88	5.30993	0.686158	7.73864	1.00485e-14	2.86847e-13	19.1645	1765.22	17.9759	1536.12	111.791	2680.98
ENSMUSG00000051498.6	Tlr6	2653.28	2.49841	0.322865	7.73825	1.00797e-14	2.87226e-13	724.417	3632.72	736.015	4283.82	932.9	5609.84
ENSMUSG00000046688.14	Tifa	5419.65	2.74295	0.354511	7.73727	1.01574e-14	2.88928e-13	1113.07	7887.93	1344.2	8141.6	1768.3	12262.8
ENSMUSG00000020393.16	Kremen1	5593.22	2.76994	0.358296	7.73085	1.06828e-14	3.03339e-13	1702.57	10524.7	1461.04	11921.1	1127.91	6822.02
ENSMUSG00000025017.9	Pik3ap1	66916.2	2.2092	0.285956	7.72568	1.11262e-14	3.15372e-13	25239.6	111998	27168.6	109279	18980.9	108831
ENSMUSG00000037235.13	Mxd4	867.773	-2.31199	0.299281	-7.72514	1.11733e-14	3.1615e-13	1661.94	300.133	1223.36	281.261	1448.28	291.659
ENSMUSG00000061731.9	Ext1	9678.01	3.1411	0.406959	7.71847	1.17737e-14	3.32557e-13	1335.38	14388.6	1576.89	18508.3	2997.99	19260.9
ENSMUSG00000058392.12	Rrp1b	799.867	-2.53034	0.328003	-7.71439	1.21558e-14	3.42747e-13	1415.11	235.66	1609.85	213.026	1067.19	258.377
ENSMUSG00000035673.10	Sbno2	25262.8	2.69378	0.349454	7.70855	1.27259e-14	3.58193e-13	8029.92	45280	7465.01	51397.6	4797.36	34606.7
ENSMUSG00000073700.3	Klhl21	451.101	-3.44344	0.446866	-7.70575	1.3008e-14	3.65496e-13	928.327	113.383	971.699	64.9064	575.741	52.5512
ENSMUSG00000045322.10	Tlr9	3398.57	2.40274	0.312136	7.69774	1.38491e-14	3.8845e-13	1008.05	7034.22	1009.65	4611.69	1223.98	5503.86
ENSMUSG00000026656.15	Fcgr2b	22579.8	4.67657	0.608202	7.68917	1.48091e-14	4.14654e-13	997.319	22681.1	844.869	40022.3	3254.44	67678.9
ENSMUSG00000002871.14	Tpra1	1120.51	-2.12789	0.276747	-7.68891	1.48392e-14	4.14775e-13	1993.11	389.061	1774.62	422.724	1704.72	438.802
ENSMUSG00000030717.9	Nupr1	2324.06	2.99049	0.389015	7.68734	1.50231e-14	4.19188e-13	472.213	2416.62	554.258	4621.67	532.524	5347.08
ENSMUSG00000037406.7	Htra4	109.459	4.57537	0.595385	7.68473	1.53325e-14	4.27081e-13	10.7321	160.071	8.98797	126.484	7.14319	343.334
ENSMUSG00000059436.13	Max	13074.7	2.14347	0.279418	7.67117	1.70428e-14	4.73902e-13	4541.98	21516.2	5648.44	22912	4289.13	19540.3
ENSMUSG00000029560.12	Snx8	6939.57	-2.07966	0.271139	-7.67008	1.71884e-14	4.77125e-13	11844.4	2474.43	9700.02	2661.16	12128.4	2829
ENSMUSG00000024424.14	Ttc39c	2414.51	2.2005	0.287072	7.66531	1.78401e-14	4.94363e-13	801.075	4706.52	902.791	3486.64	884.326	3705.73
ENSMUSG00000022529.11	Zfp263	8160.07	2.58338	0.337067	7.66428	1.79834e-14	4.9748e-13	2088.93	10855.9	2394.79	12372.2	2517.62	18731
ENSMUSG00000074743.4	Thbd	422.116	-3.10489	0.405847	-7.65041	2.00344e-14	5.53267e-13	945.192	75.589	801.927	76.5563	523.953	109.482
ENSMUSG00000038379.15	Ttk	739.939	-2.47264	0.323646	-7.63995	2.17298e-14	5.99058e-13	1178.23	240.106	1056.59	201.376	1526.86	236.48
ENSMUSG00000037242.8	Clic4	135737	2.9923	0.391694	7.63936	2.183e-14	6.00791e-13	34095.1	260733	39615	242622	17213.3	220141
ENSMUSG00000043419.11	Rnf227	108.447	-6.11588	0.801233	-7.63309	2.29191e-14	6.29689e-13	165.581	8.89282	253.66	1.66427	220.01	0.875853
ENSMUSG00000047205.12	Dusp18	335.81	-2.94326	0.385752	-7.62993	2.34873e-14	6.44199e-13	636.261	57.8033	554.258	66.5707	595.742	104.226
ENSMUSG00000063388.4	BC023105	93.1474	8.33537	1.09325	7.62438	2.45213e-14	6.71416e-13	0	88.9282	0.998663	139.798	0.714319	328.445
ENSMUSG00000028718.16	Stil	1302.59	-2.48313	0.325837	-7.62078	2.5214e-14	6.89212e-13	2155.62	297.909	1966.37	459.338	2509.76	426.54
ENSMUSG00000020212.14	Mdm1	592.859	-3.28292	0.431138	-7.61455	2.64622e-14	7.22104e-13	999.619	62.2497	907.785	111.506	1321.85	154.15
ENSMUSG00000034265.8	Zdhhc14	4751.99	-4.29026	0.563704	-7.61083	2.7234e-14	7.41908e-13	4954.4	360.159	4512.96	504.273	17659	521.132
ENSMUSG00000066861.14	Oas1g	10744.9	2.47681	0.325643	7.60591	2.82896e-14	7.69362e-13	3328.49	15286.8	2541.6	17767.7	3946.61	21598.5
ENSMUSG00000071757.10	Zhx2	953.319	2.22009	0.291924	7.60505	2.84804e-14	7.73246e-13	321.197	1742.99	364.512	1329.75	325.372	1636.09
ENSMUSG00000016239.11	Lonrf3	2526.72	-3.23888	0.426024	-7.60257	2.9031e-14	7.86867e-13	3729.41	306.802	3608.17	484.302	6373.86	657.765
ENSMUSG00000051517.14	Arhgef39	521.95	-3.73537	0.492125	-7.59029	3.19197e-14	8.63709e-13	1145.27	100.044	1136.48	84.8776	628.243	36.7858
ENSMUSG00000019773.7	Fbxo5	743.372	-3.82039	0.504473	-7.57304	3.64583e-14	9.84864e-13	1433.5	33.3481	1351.19	139.798	1383.28	119.116
ENSMUSG00000037997.12	Parp11	12077.9	3.25185	0.429933	7.56362	3.91999e-14	1.05715e-12	1608.28	19188.5	1778.62	17298.4	3496.23	29097.6
ENSMUSG00000035246.16	Pcyt1b	155.812	-4.07997	0.53981	-7.55816	4.08817e-14	1.10066e-12	278.268	13.3392	287.615	8.32134	319.3	28.0273
ENSMUSG00000078780.7	Gm5150	1057.03	4.86844	0.644637	7.55221	4.27922e-14	1.15017e-12	51.3608	460.203	81.8904	2085.33	76.7892	3586.62
ENSMUSG00000095134.2	Mid1-ps1	389.073	3.33215	0.441476	7.54774	4.42874e-14	1.18838e-12	72.825	915.96	80.8917	810.498	57.5026	396.761
ENSMUSG00000034422.14	Parp14	92287.9	3.40843	0.45175	7.54494	4.52493e-14	1.21217e-12	12187.1	127567	12404.4	122131	23068.9	256369
ENSMUSG00000032280.16	Tle3	13981.8	2.85715	0.378726	7.5441	4.55433e-14	1.21802e-12	3648.15	16642.9	3001.98	35432.3	3523.38	21642.3
ENSMUSG00000016552.13	Foxred2	348.819	-2.87761	0.381544	-7.54203	4.62719e-14	1.23545e-12	587.966	60.0265	626.162	114.834	628.6	75.3233
ENSMUSG00000024805.16	Pcgf5	3832.29	2.36285	0.313641	7.53362	4.93541e-14	1.31556e-12	1183.6	5982.64	1124.49	5320.66	1433.99	7948.36
ENSMUSG00000096188.1	Cmtm4	1930.91	-2.06069	0.273608	-7.53154	5.01445e-14	1.33443e-12	3437.34	742.55	3182.74	730.613	2725.84	766.371
ENSMUSG00000071713.6	Csf2rb	19502.4	2.34388	0.311292	7.52952	5.09285e-14	1.35305e-12	7228.84	34664.2	7051.56	35608.7	4977.01	27484.3
ENSMUSG00000047098.18	Rnf31	10346.2	2.752	0.365539	7.52861	5.1285e-14	1.36028e-12	3134.54	22752.3	2864.17	18683.1	2025.81	12617.5
ENSMUSG00000026893.4	Gca	2103.47	4.12215	0.548516	7.5151	5.68682e-14	1.50589e-12	141.051	3132.5	126.83	2989.02	415.733	5815.66
ENSMUSG00000025887.10	Casp12	206.544	5.37581	0.715454	7.51384	5.74156e-14	1.51788e-12	4.59947	124.499	8.98797	364.475	15.0007	721.703
ENSMUSG00000037151.8	Lrrc20	1287.05	-2.70099	0.359632	-7.51043	5.89315e-14	1.5554e-12	2647	384.614	2380.81	389.439	1662.93	257.501
ENSMUSG00000020423.6	Btg2	1685.3	2.30736	0.307409	7.50583	6.10417e-14	1.60846e-12	522.807	2772.34	515.31	3285.26	660.03	2356.04
ENSMUSG00000029475.17	Kdm2b	2068.87	-2.72079	0.362626	-7.50301	6.23705e-14	1.64079e-12	3635.12	471.319	3649.12	392.767	3497.66	767.247
ENSMUSG00000070501.14	Ifi214	689.986	6.08479	0.811277	7.50027	6.36877e-14	1.67271e-12	8.43237	480.212	7.98931	697.328	42.502	2903.45
ENSMUSG00000032089.16	Il10ra	11069.9	1.98184	0.264386	7.49601	6.57894e-14	1.7251e-12	4884.64	19104	4129.47	17887.5	4403.42	16010.6
ENSMUSG00000041406.14	BC055324	625.178	-2.39893	0.320044	-7.49563	6.5981e-14	1.72731e-12	1108.47	235.66	981.686	158.105	1062.19	204.95
ENSMUSG00000022360.8	Atad2	4530.47	-3.16196	0.422352	-7.48653	7.07164e-14	1.84827e-12	6901.51	640.283	5851.17	855.433	11701.3	1233.2
ENSMUSG00000024238.14	Zeb1	2640.8	4.19715	0.560702	7.48552	7.12623e-14	1.85952e-12	138.751	4219.64	157.789	4020.87	520.738	6786.98
ENSMUSG00000025337.10	Sbds	6225.5	2.38947	0.319281	7.48391	7.21437e-14	1.87947e-12	1796.86	8714.96	2242	9250	1948.66	13400.5
ENSMUSG00000003070.6	Efna2	310.332	4.66751	0.623964	7.48041	7.40924e-14	1.92712e-12	22.9974	1067.14	15.9786	517.587	30.7157	207.577
ENSMUSG00000039908.14	Slc26a11	800.557	-4.76636	0.637965	-7.4712	7.94654e-14	2.06354e-12	883.866	80.0354	637.147	53.2566	3110.5	38.5375
ENSMUSG00000063810.7	Alms1	516.283	-3.39298	0.454595	-7.46375	8.40959e-14	2.18026e-12	726.717	71.1425	792.939	64.9064	1311.49	130.502
ENSMUSG00000003382.18	Etv3	14295.2	2.0952	0.280786	7.46192	8.52735e-14	2.20724e-12	5316.99	20373.4	5752.3	21572.2	5198.45	27557.8
ENSMUSG00000029007.8	Agtrap	6513.06	2.25934	0.302885	7.4594	8.69187e-14	2.24621e-12	2584.9	10262.3	2447.72	11488.4	1720.79	10574.2
ENSMUSG00000074342.3	I830077J02Rik	3952.2	3.79521	0.508978	7.45653	8.88316e-14	2.29197e-12	344.961	3603.81	421.436	9186.76	825.752	9330.46
ENSMUSG00000029275.18	Gfi1	235.372	7.70839	1.03561	7.44331	9.81966e-14	2.52954e-12	6.13263	182.303	0.998663	231.333	0	991.465
ENSMUSG00000021262.15	Evl	6449.49	2.69559	0.362409	7.43799	1.02226e-13	2.62912e-12	1277.89	8915.05	1557.91	11926.1	2337.61	12682.3
ENSMUSG00000041498.13	Kif14	1106.65	-2.34436	0.315391	-7.43317	1.06024e-13	2.72246e-12	1812.19	297.909	1775.62	456.009	1960.09	338.079
ENSMUSG00000063234.5	Gpr84	4274.44	5.16097	0.695124	7.42453	1.13184e-13	2.90169e-12	244.539	11507.3	408.453	9473.01	45.7164	3967.61
ENSMUSG00000005973.6	Rcn1	1034.29	2.8183	0.379706	7.42232	1.15084e-13	2.94572e-12	232.273	1647.39	182.755	1609.35	353.945	2180
ENSMUSG00000053617.11	Sh3pxd2a	3125.21	-2.53306	0.341675	-7.41365	1.22869e-13	3.13998e-12	5518.6	1184.97	4716.69	923.668	5749.55	657.765
ENSMUSG00000026222.16	Sp100	42156.7	2.59099	0.349834	7.40635	1.29818e-13	3.31232e-12	9904.97	57894.5	10429	69479.8	15670	89562.1
ENSMUSG00000032468.11	Armc8	5288.17	1.93281	0.261027	7.40465	1.315e-13	3.34992e-12	1967.81	8634.93	2210.04	8411.21	2406.9	8098.13
ENSMUSG00000026483.13	Fam129a	22937.7	2.12092	0.286799	7.39516	1.41242e-13	3.59241e-12	8707.57	38750.5	9064.87	30316.3	7954.29	42832.7
ENSMUSG00000025279.7	Dnase1l3	75.2171	9.35654	1.26528	7.39484	1.41579e-13	3.5953e-12	0	200.088	0	143.127	0.357159	107.73
ENSMUSG00000027808.8	Serp1	19707.7	2.26642	0.306649	7.39094	1.458e-13	3.69665e-12	7014.97	28019	6936.71	28222.6	6397.08	41655.6
ENSMUSG00000044026.2	Slc35g1	343.546	-3.15422	0.427462	-7.37895	1.59545e-13	4.03881e-12	660.025	57.8033	671.102	46.5995	525.024	100.723
ENSMUSG00000092157.1	Gm17268	85.9186	3.41385	0.462707	7.37799	1.60699e-13	4.06163e-12	11.4987	168.964	16.9773	146.456	15.715	155.902
ENSMUSG00000037461.10	Ints7	1788.46	-2.23417	0.302938	-7.37501	1.64334e-13	4.147e-12	3376.01	715.872	3017.96	559.194	2454.76	606.966
ENSMUSG00000022876.18	Samsn1	5737.55	4.01892	0.545316	7.36989	1.70768e-13	4.30059e-12	503.642	5133.38	543.273	7818.73	952.544	19473.7
ENSMUSG00000023991.16	Foxp4	3504.59	2.71313	0.368145	7.36974	1.70955e-13	4.30059e-12	1038.71	6171.62	1135.48	7114.74	609.671	4957.33
ENSMUSG00000059920.9	4930453N24Rik	1984.43	1.97307	0.267801	7.36769	1.73609e-13	4.36054e-12	779.611	2825.69	792.939	3213.7	844.682	3449.98
ENSMUSG00000024579.7	Pcyox1l	251.422	-2.69553	0.366047	-7.36388	1.78641e-13	4.47993e-12	468.38	82.2586	390.477	54.9208	446.806	65.6889
ENSMUSG00000025209.4	Twnk	239.955	-2.73711	0.372553	-7.34691	2.02846e-13	5.07114e-12	431.584	53.3569	465.377	59.9136	356.802	72.6958
ENSMUSG00000068129.5	Cst7	519.807	3.77844	0.514285	7.34697	2.02751e-13	5.07114e-12	49.8276	580.256	66.9104	698.992	94.6472	1628.21
ENSMUSG00000032012.8	Nectin1	160.409	-4.26158	0.582129	-7.32067	2.46728e-13	6.15864e-12	280.568	13.3392	422.435	26.6283	210.724	8.75853
ENSMUSG00000046245.13	Pilra	2379.73	3.27608	0.447626	7.3188	2.50192e-13	6.23544e-12	591.799	4517.55	303.594	2463.12	440.377	5961.93
ENSMUSG00000031538.6	Plat	139.411	5.33139	0.728611	7.31719	2.53226e-13	6.29157e-12	16.0982	277.901	1.99733	262.954	2.50011	275.018
ENSMUSG00000040483.15	Xaf1	12545.3	2.94923	0.403053	7.31721	2.53173e-13	6.29157e-12	2086.63	19708.7	2241	19405.4	4299.48	27530.7
ENSMUSG00000021384.14	Susd3	1418.56	-3.66021	0.500905	-7.30719	2.72783e-13	6.76702e-12	3314.69	304.579	2891.13	226.34	1678.29	96.3438
ENSMUSG00000020694.17	Tlk2	9610.23	3.03587	0.41562	7.30444	2.78429e-13	6.89646e-12	1504.03	12590	1766.64	15562.6	2994.78	23243.4
ENSMUSG00000031609.3	Sap30	3841.28	2.28681	0.313204	7.30133	2.84946e-13	7.04706e-12	1501.73	7223.19	1389.14	6513.94	1029.69	5390
ENSMUSG00000107428.1	Gm44154	286.589	3.66495	0.50237	7.29532	2.97953e-13	7.35744e-12	28.3634	620.274	45.9385	267.947	51.0738	705.937
ENSMUSG00000021360.16	Gcnt2	575.544	3.60568	0.494298	7.29455	2.99664e-13	7.38834e-12	81.2574	809.246	41.9439	1341.4	137.149	1042.26
ENSMUSG00000040102.10	Klhl42	517.606	-2.30509	0.316189	-7.29023	3.09434e-13	7.61757e-12	819.473	157.848	968.703	163.098	796.822	199.694
ENSMUSG00000029505.17	Ep400	23623.5	1.83161	0.251388	7.28598	3.19341e-13	7.84944e-12	10909.2	39319.6	10325.2	36462.4	9853.67	34871.2
ENSMUSG00000025165.12	Sectm1a	230.71	6.54589	0.899203	7.27965	3.34677e-13	8.20568e-12	3.8329	409.07	11.984	594.143	0	365.231
ENSMUSG00000092517.1	Art2a-ps	659.066	3.92763	0.539541	7.27958	3.34853e-13	8.20568e-12	44.4616	1040.46	107.856	645.736	91.7899	2024.1
ENSMUSG00000030990.18	Pgap2	3833.85	2.25488	0.30987	7.27684	3.4172e-13	8.36123e-12	1626.68	6411.72	1307.25	6888.4	1051.48	5717.57
ENSMUSG00000020804.12	Aanat	116.18	5.10947	0.702587	7.27237	3.53234e-13	8.62985e-12	0.766579	200.088	7.98931	173.084	10.3576	304.797
ENSMUSG00000044313.13	Mab21l3	58.7596	6.13235	0.843691	7.26848	3.63553e-13	8.86849e-12	0.766579	137.839	0	89.8704	3.21443	120.868
ENSMUSG00000033487.14	Fndc3a	37230.9	3.1036	0.427055	7.26745	3.66349e-13	8.92319e-12	5722.51	51462.7	5851.17	58991.6	11704.8	89652.3
ENSMUSG00000078349.2	AW011738	192.545	3.98822	0.549088	7.26336	3.77603e-13	9.1834e-12	30.6632	391.284	6.99064	359.482	29.6442	337.203
ENSMUSG00000073980.5	Gm9574	166.266	4.56459	0.628688	7.2605	3.85659e-13	9.36518e-12	17.6313	195.642	4.99332	229.669	17.1436	532.518
ENSMUSG00000036611.5	Eepd1	1400.88	-2.3022	0.317183	-7.25829	3.9201e-13	9.50507e-12	2434.66	464.65	2069.23	577.501	2482.61	376.617
ENSMUSG00000066191.12	Anks6	202.363	-3.19803	0.440643	-7.25766	3.93837e-13	9.53499e-12	407.054	57.8033	388.48	28.2925	297.514	35.0341
ENSMUSG00000029283.17	Cdc7	532.638	-3.10757	0.428364	-7.25451	4.0312e-13	9.74509e-12	650.059	108.937	772.965	104.849	1440.78	118.24
ENSMUSG00000020415.16	Pttg1	2865.36	2.69076	0.371496	7.24306	4.3868e-13	1.05888e-11	870.067	5735.87	921.766	5345.63	515.024	3803.83
ENSMUSG00000047003.15	Zfp41	596.066	-2.31932	0.320251	-7.24219	4.41489e-13	1.06407e-11	1146.8	202.312	990.674	174.748	842.896	218.963
ENSMUSG00000023106.15	Denr	4513.27	2.12986	0.294541	7.2311	4.79084e-13	1.15295e-11	1497.9	7105.36	1651.79	6277.62	1886.52	8660.43
ENSMUSG00000071350.12	Setdb2	5661.83	2.85708	0.395719	7.21995	5.20052e-13	1.24968e-11	1061.71	7718.97	1157.45	8712.44	1899.73	13420.7
ENSMUSG00000054855.13	Rnd1	799.606	3.38989	0.47005	7.21177	5.52303e-13	1.3252e-11	213.876	1220.54	128.828	1933.88	76.0749	1224.44
ENSMUSG00000062373.8	Tmem65	1831.28	-2.3842	0.330623	-7.21122	5.5452e-13	1.32854e-11	2692.99	515.783	2556.58	647.4	3972.33	602.587
ENSMUSG00000022684.15	Bfar	6046.81	2.49536	0.346265	7.2065	5.74081e-13	1.37336e-11	1586.82	8681.61	1668.77	8534.36	2209.03	13600.2
ENSMUSG00000006411.12	Nectin4	2346.2	2.62882	0.364895	7.20432	5.83338e-13	1.39343e-11	649.293	3948.41	433.42	3689.68	874.683	4481.74
ENSMUSG00000004099.16	Dnmt1	12462.1	-2.48497	0.345222	-7.19816	6.10285e-13	1.45564e-11	24230.8	4722.09	21906.7	3901.04	17299.4	2712.52
ENSMUSG00000029050.15	Ski	8330.53	-2.06735	0.287373	-7.19397	6.29334e-13	1.49886e-11	14694.6	3270.33	14872.1	3320.21	10787.6	3038.33
ENSMUSG00000091556.8	Gm14569	105.08	8.29982	1.15448	7.18925	6.51499e-13	1.54936e-11	0	57.8033	0	163.098	1.42864	408.147
ENSMUSG00000073821.11	8030451A03Rik	267.094	3.78231	0.52694	7.17788	7.08026e-13	1.6813e-11	22.9974	600.265	62.9158	550.873	23.9297	341.583
ENSMUSG00000041936.18	Agrn	3567.49	2.38612	0.332569	7.17483	7.23971e-13	1.71663e-11	1316.22	6778.55	1094.53	4305.46	1026.83	6883.33
ENSMUSG00000098050.1	Gm5345	467.46	5.44895	0.75997	7.16996	7.50216e-13	1.77625e-11	3.8329	660.292	50.9318	1045.16	9.28614	1035.26
ENSMUSG00000025314.16	Ptprj	64948.6	2.42476	0.338301	7.16746	7.64009e-13	1.80625e-11	16915.3	88785.9	17787.2	110930	26478.4	128795
ENSMUSG00000041147.10	Brca2	721.45	-3.43113	0.478856	-7.16526	7.76418e-13	1.83289e-11	1056.35	84.4818	825.894	123.156	2081.17	157.653
ENSMUSG00000035678.7	Tnfsf9	1770.56	2.40455	0.335595	7.16502	7.77736e-13	1.83332e-11	603.298	2585.59	509.318	2403.2	575.384	3946.59
ENSMUSG00000022906.15	Parp9	12487.5	2.96021	0.413205	7.16402	7.83471e-13	1.84413e-11	2354.16	16080.4	2289.93	18456.7	3886.25	31857.4
ENSMUSG00000034382.14	AI661453	181.651	-3.25681	0.455168	-7.15517	8.35674e-13	1.96414e-11	344.961	24.4552	266.643	49.928	375.017	28.9031
ENSMUSG00000032688.8	Malt1	23309.7	4.14857	0.579885	7.15412	8.42109e-13	1.97638e-11	1947.88	22792.3	2002.32	23199.9	3514.09	86402
ENSMUSG00000026942.13	Traf2	3933.45	2.23734	0.312935	7.14953	8.70737e-13	2.04059e-11	1539.29	7196.51	1502.99	6888.4	1087.91	5385.62
ENSMUSG00000039853.18	Trim14	14615.6	2.30341	0.322327	7.14621	8.92043e-13	2.08748e-11	5278.66	27954.6	5111.16	27382.2	4382.7	17584.5
ENSMUSG00000081769.9	Gm12216	415.301	4.33311	0.607231	7.13585	9.61876e-13	2.24764e-11	22.9974	533.569	24.9666	487.63	68.5746	1354.07
ENSMUSG00000027173.7	Depdc7	194.154	-4.43824	0.622033	-7.13507	9.67412e-13	2.25729e-11	321.963	13.3392	303.594	4.9928	490.38	30.6548
ENSMUSG00000038301.15	Snx10	16271.5	2.64247	0.370523	7.13175	9.91029e-13	2.30906e-11	3806.83	21087.1	4337.19	23539.4	5333.1	39525.5
ENSMUSG00000031154.15	Otud5	8522.39	1.80373	0.252924	7.1315	9.92806e-13	2.30985e-11	3861.26	14150.7	3863.83	13372.4	3660.17	12226
ENSMUSG00000026984.4	Il1f6	54.2991	9.82693	1.3804	7.11892	1.08773e-12	2.52341e-11	0	84.4818	0	174.748	0	66.5648
ENSMUSG00000073407.1	Gm6034	242.123	3.59275	0.504672	7.11898	1.08728e-12	2.52341e-11	29.8966	322.365	25.9652	352.825	54.2882	667.4
ENSMUSG00000022364.14	Tbc1d31	1998.24	-2.94337	0.41349	-7.11837	1.09214e-12	2.52999e-11	3028.75	373.498	2330.88	456.009	5252.03	548.284
ENSMUSG00000021108.18	Prkch	3986.09	-2.04807	0.287886	-7.11419	1.12571e-12	2.604e-11	6147.2	1296.13	6240.65	1534.45	6874.6	1823.53
ENSMUSG00000035299.16	Mid1	3177.44	2.75187	0.386867	7.11321	1.13374e-12	2.61883e-11	969.723	7247.65	545.27	5034.41	947.901	4319.71
ENSMUSG00000023952.13	Gtpbp2	8148.75	1.96183	0.275835	7.11233	1.14099e-12	2.63179e-11	3650.45	14297.4	3171.75	13510.5	3164.43	11097.9
ENSMUSG00000019794.13	Katna1	1376.93	2.59355	0.364717	7.11114	1.15091e-12	2.64927e-11	341.128	2329.92	508.32	2955.74	325.729	1800.75
ENSMUSG00000019823.17	Mical1	849.502	-3.19739	0.449639	-7.11102	1.15185e-12	2.64927e-11	1978.54	244.552	1228.36	166.427	1385.42	93.7162
ENSMUSG00000026797.16	Stxbp1	8559.02	1.82483	0.256944	7.10205	1.22924e-12	2.82322e-11	3739.37	14573.1	3782.94	13437.3	3781.96	12039.5
ENSMUSG00000001036.17	Epn2	318.448	-2.45727	0.346136	-7.09914	1.25537e-12	2.87913e-11	572.635	84.4818	514.312	121.492	529.31	88.4611
ENSMUSG00000023868.16	Pde10a	77.5607	5.61427	0.791325	7.09477	1.29565e-12	2.96728e-11	0.766579	135.615	1.99733	86.5419	5.71455	234.728
ENSMUSG00000004043.14	Stat5a	5535.54	2.27568	0.321025	7.08881	1.35273e-12	3.09361e-11	2188.58	7634.48	1966.37	11180.5	1531.14	8712.11
ENSMUSG00000014164.15	Klhl3	124.544	-8.86861	1.25128	-7.08762	1.36436e-12	3.11577e-11	262.17	2.2232	313.58	0	169.293	0
ENSMUSG00000020717.19	Pecam1	339.588	4.60609	0.650198	7.08414	1.39907e-12	3.19052e-11	8.43237	502.444	24.9666	384.446	46.0735	1071.17
ENSMUSG00000025969.15	Nrp2	114569	1.96116	0.277142	7.07639	1.47963e-12	3.36945e-11	46197.1	175698	51945.5	162764	42326.6	208484
ENSMUSG00000052566.8	Hook2	1582.84	1.98444	0.280814	7.06675	1.58602e-12	3.60664e-11	639.327	2256.55	581.222	2832.58	694.675	2492.68
ENSMUSG00000058818.13	Pirb	50210.7	1.81902	0.257459	7.06529	1.60284e-12	3.63974e-11	23938	71558.3	20849.1	82639.2	21740.6	80539
ENSMUSG00000073491.11	Ifi213	14621.5	5.24007	0.742259	7.05962	1.66954e-12	3.78586e-11	348.794	13261.4	364.512	13076.1	1546.86	59131.4
ENSMUSG00000029401.8	Rilpl2	3068.57	2.5837	0.366697	7.04586	1.84316e-12	4.17368e-11	1035.65	6554.01	812.912	5796.64	783.25	3428.96
ENSMUSG00000022003.7	Slc25a30	1430.79	-2.08717	0.296302	-7.04409	1.86682e-12	4.22132e-11	2270.61	531.346	2520.63	462.666	2160.1	639.372
ENSMUSG00000002602.16	Axl	10529	2.24571	0.319058	7.03856	1.94233e-12	4.3859e-11	4273.68	19951	3621.15	13389	3106.57	18832.6
ENSMUSG00000020120.15	Plek	86835.5	3.05454	0.43429	7.03342	2.01532e-12	4.54435e-11	14972.8	111178	15058.8	120505	25940.8	233358
ENSMUSG00000026829.9	Gbgt1	108.943	3.16115	0.44987	7.02681	2.11307e-12	4.75811e-11	17.6313	157.848	25.9652	189.726	22.501	239.984
ENSMUSG00000026288.14	Inpp5d	14919.3	-2.356	0.33549	-7.02258	2.17814e-12	4.89778e-11	27904.2	4866.59	27005.8	6052.94	19975.9	3710.11
ENSMUSG00000026814.16	Eng	8335.8	2.25631	0.321638	7.01506	2.29849e-12	5.16118e-11	3553.09	16091.6	2593.53	11104	2510.12	14162.5
ENSMUSG00000047409.13	Ctdspl	1051.97	-2.26691	0.32322	-7.01353	2.32375e-12	5.21064e-11	1655.81	282.347	1554.92	387.774	2017.59	413.402
ENSMUSG00000102425.1	Gm26616	125.21	3.51223	0.501314	7.00605	2.45137e-12	5.48917e-11	11.4987	182.303	25.9652	211.362	23.2154	296.914
ENSMUSG00000023206.16	Il15ra	3061.05	3.99844	0.570969	7.0029	2.50716e-12	5.60629e-11	203.143	3895.05	207.722	4558.43	668.959	8832.97
ENSMUSG00000044345.9	Marveld1	1653.48	-2.3498	0.335598	-7.00185	2.52606e-12	5.64071e-11	3178.24	640.283	2556.58	595.808	2555.83	394.134
ENSMUSG00000071637.5	Cebpd	6860.05	3.86506	0.552246	6.9988	2.58166e-12	5.75689e-11	1219.63	20111.1	1001.66	12488.7	422.877	5916.38
ENSMUSG00000026012.2	Cd28	1818.32	-4.35124	0.622088	-6.99458	2.66052e-12	5.92453e-11	1785.36	111.16	1561.91	164.762	7054.61	232.101
ENSMUSG00000062300.14	Nectin2	1281.57	2.59068	0.370543	6.99157	2.71829e-12	6.04482e-11	476.812	2447.75	369.505	2354.94	249.297	1791.12
ENSMUSG00000041607.16	Mbp	3809.52	-2.0076	0.287197	-6.99033	2.74242e-12	6.09006e-11	6749.73	1574.03	6596.17	1551.1	4958.44	1427.64
ENSMUSG00000038214.15	Bend3	269.003	-2.55251	0.365165	-6.99001	2.74861e-12	6.0954e-11	433.117	66.6961	551.262	84.8776	395.732	82.3301
ENSMUSG00000021280.9	Exoc3l4	77.0278	4.67132	0.668612	6.98659	2.81638e-12	6.2371e-11	3.8329	197.865	8.98797	176.412	5.00023	70.0682
ENSMUSG00000036555.14	Iqce	839.502	-2.30616	0.330147	-6.98525	2.84346e-12	6.28841e-11	1602.15	215.651	1338.21	301.232	1252.2	327.569
ENSMUSG00000046591.10	Ticrr	1319.75	-2.61206	0.374179	-6.98076	2.93581e-12	6.48374e-11	2479.88	326.811	2455.71	515.923	1868.66	271.514
ENSMUSG00000039396.11	Neil3	1543.86	-3.77843	0.541448	-6.97838	2.98594e-12	6.58544e-11	1739.37	273.454	1590.87	198.048	5302.03	159.405
ENSMUSG00000029131.14	Dnajb6	12169.9	1.77969	0.255212	6.97339	3.09394e-12	6.81429e-11	5264.87	18410.4	5721.34	17561.4	5484.18	20577.3
ENSMUSG00000028385.14	Snx30	4071.08	-2.84912	0.408901	-6.96775	3.22054e-12	7.08343e-11	6072.07	755.89	6277.6	740.599	9103.63	1476.69
ENSMUSG00000026627.7	Tmem206	2694.45	-2.41883	0.347241	-6.96585	3.26426e-12	7.16979e-11	4857.05	1167.18	4273.28	737.27	4485.56	646.379
ENSMUSG00000028799.15	Zfp362	996.851	-2.09211	0.300377	-6.96495	3.28515e-12	7.20585e-11	1596.02	457.98	1702.72	346.168	1543.64	334.576
ENSMUSG00000036469.16	2019-03-01	4138.44	4.36949	0.629571	6.94043	3.90897e-12	8.5625e-11	233.04	2956.86	251.663	6414.09	660.03	14314.9
ENSMUSG00000101389.1	Ms4a4a	610.41	6.21426	0.895426	6.94001	3.92078e-12	8.5767e-11	6.89921	200.088	4.99332	870.412	35.7159	2544.35
ENSMUSG00000042901.10	Aida	14346.2	2.13048	0.307219	6.9347	4.07071e-12	8.89261e-11	5075.52	19519.7	5695.38	20849.9	5233.81	29702.8
ENSMUSG00000090881.2	Gm6904	871.606	4.03666	0.582222	6.93319	4.11441e-12	8.97588e-11	69.7587	1011.56	65.9118	978.589	163.579	2940.24
ENSMUSG00000010358.13	Ifi35	7408.48	2.82002	0.406911	6.9303	4.1995e-12	9.14911e-11	2216.18	14304.1	2197.06	15301.3	1101.84	9330.46
ENSMUSG00000015340.10	Cybb	90212	3.44856	0.499161	6.90872	4.89055e-12	1.06402e-10	10602.6	112963	12330.5	108816	22484.6	274074
ENSMUSG00000001123.15	Lgals9	34273.9	2.28707	0.331372	6.90183	5.13374e-12	1.11543e-10	14129.6	60366.7	12558.2	60557.7	8282.88	49748.4
ENSMUSG00000047875.6	Gpr157	372.412	-2.86147	0.414751	-6.89925	5.22788e-12	1.13435e-10	740.515	73.3657	617.174	63.2422	609.671	130.502
ENSMUSG00000048621.3	Gm6377	2019.06	4.92776	0.715029	6.89169	5.51325e-12	1.19466e-10	112.687	1625.16	42.9425	2178.53	228.582	7926.47
ENSMUSG00000041540.16	Sox5	585.893	4.93156	0.715918	6.88845	5.64044e-12	1.22058e-10	49.8276	231.213	28.9612	813.827	32.8587	2358.67
ENSMUSG00000051586.16	Mical3	904.233	-2.86611	0.416248	-6.8856	5.75442e-12	1.24357e-10	1845.16	244.552	1686.74	284.59	1236.49	127.874
ENSMUSG00000040435.12	Ppp1r15a	1574.87	2.38016	0.346416	6.87083	6.38274e-12	1.37751e-10	614.03	3121.38	492.341	1955.51	416.805	2849.15
ENSMUSG00000026313.16	Hdac4	1785.76	-2.32282	0.338313	-6.86589	6.60759e-12	1.42413e-10	2629.37	704.756	2918.09	424.388	3381.94	656.014
ENSMUSG00000020275.9	Rel	9071.03	2.5842	0.376536	6.86308	6.73903e-12	1.44687e-10	2057.5	12587.8	2266.97	13329.1	3453.37	20731.4
ENSMUSG00000025153.9	Fasn	8828.78	-2.42138	0.352807	-6.8632	6.73333e-12	1.44687e-10	16171.8	3872.82	15210.6	2178.53	13253.8	2285.1
ENSMUSG00000031788.14	Kifc3	474.525	-4.13221	0.602095	-6.86306	6.74007e-12	1.44687e-10	1153.7	22.232	997.664	99.856	542.168	31.5307
ENSMUSG00000029174.18	Tbc1d1	13011.3	1.75431	0.255663	6.8618	6.79981e-12	1.45775e-10	6096.6	20377.9	6405.43	19764.8	5348.46	20074.5
ENSMUSG00000027611.12	Procr	4033.96	3.67973	0.537173	6.85017	7.3761e-12	1.57919e-10	751.248	9186.28	806.92	7550.78	195.366	5713.19
ENSMUSG00000034135.15	Sik3	9584.08	1.70181	0.248591	6.84584	7.60302e-12	1.62561e-10	4593.34	14257.4	4240.32	14613.9	4686.64	15112.8
ENSMUSG00000001053.15	N4bp3	171.154	-4.52566	0.66126	-6.84399	7.70195e-12	1.64458e-10	450.749	31.1249	305.591	8.32134	225.01	6.13097
ENSMUSG00000060591.9	Ifitm2	68.3519	9.18894	1.34311	6.84151	7.83606e-12	1.671e-10	0	51.1337	0.998663	204.705	0	153.274
ENSMUSG00000028773.8	Fabp3	837.321	2.60327	0.380579	6.84028	7.90388e-12	1.68323e-10	291.3	1436.19	270.638	1253.19	149.65	1622.95
ENSMUSG00000048806.4	Ifnb1	47.262	9.62061	1.40653	6.83998	7.92029e-12	1.6845e-10	0	160.071	0	66.5707	0	56.9304
ENSMUSG00000045287.6	Rtn4rl1	96.8697	-7.71179	1.12805	-6.8364	8.12103e-12	1.72492e-10	211.576	2.2232	135.818	0	230.725	0.875853
ENSMUSG00000033538.13	Casp4	8326.89	4.41579	0.646099	6.83454	8.22669e-12	1.74506e-10	432.351	7618.92	462.381	9324.89	1340.06	30782.7
ENSMUSG00000042772.15	Smg7	12500.7	1.84268	0.269713	6.832	8.37403e-12	1.77397e-10	5001.16	17883.5	5853.16	18606.5	5498.82	22160.8
ENSMUSG00000049657.9	Zbtb5	1577.01	1.75028	0.256235	6.83077	8.44594e-12	1.78686e-10	706.019	2418.85	750.995	2371.58	711.461	2503.19
ENSMUSG00000039936.18	Pik3cd	20037.4	1.83736	0.269004	6.83022	8.47816e-12	1.79132e-10	9655.83	29617.5	8790.23	34703.3	7841.43	29616.1
ENSMUSG00000038178.16	Slc43a2	11832.8	-2.5939	0.379902	-6.82781	8.62201e-12	1.81932e-10	23154.5	4399.72	23078.1	3351.83	14672.1	2340.28
ENSMUSG00000038485.5	Socs7	4592.51	1.86947	0.273862	6.82633	8.71145e-12	1.83579e-10	2066.7	7527.77	2177.09	7286.16	1677.93	6819.39
ENSMUSG00000018931.3	Natd1	840.202	-2.81001	0.411908	-6.82193	8.98248e-12	1.89043e-10	1605.98	293.463	1566.9	121.492	1237.91	215.46
ENSMUSG00000028517.8	Plpp3	829.197	2.75678	0.404639	6.81294	9.56256e-12	2.00989e-10	157.915	1694.08	279.626	1687.57	203.938	952.052
ENSMUSG00000085295.7	4930430E12Rik	5702.11	1.86632	0.273949	6.81267	9.58069e-12	2.01107e-10	2370.26	10237.9	2585.54	8868.88	2407.61	7742.54
ENSMUSG00000028538.12	St3gal3	5028.12	2.30673	0.338672	6.81111	9.68496e-12	2.03031e-10	1620.55	9864.36	1484.01	5933.11	1966.88	9299.8
ENSMUSG00000018537.16	Pcgf2	405.901	-2.19567	0.322857	-6.80074	1.04083e-11	2.17911e-10	581.067	155.624	713.045	126.484	705.032	154.15
ENSMUSG00000066595.9	Flvcr1	2183.75	-2.34066	0.344682	-6.79077	1.11533e-11	2.33206e-10	3221.17	575.81	2992.99	767.227	4729.86	815.419
ENSMUSG00000029246.14	Ppat	901.579	-2.00249	0.294943	-6.78944	1.12572e-11	2.35072e-10	1401.31	346.82	1485.01	311.218	1444.71	420.409
ENSMUSG00000031762.7	Mt2	210.609	4.57586	0.674337	6.78571	1.15514e-11	2.40904e-10	22.9974	262.338	15.9786	802.177	12.1434	148.019
ENSMUSG00000090523.2	Gypc	2024.09	2.22927	0.328666	6.7828	1.17873e-11	2.45504e-10	866.234	3579.36	680.09	3789.54	588.598	2640.7
ENSMUSG00000030747.5	Dgat2	159.115	4.04085	0.596011	6.77982	1.20329e-11	2.50297e-10	26.8303	353.49	22.9693	239.655	6.07171	305.673
ENSMUSG00000098434.1	2010110E17Rik	40.6417	9.41713	1.38964	6.77666	1.22986e-11	2.55494e-10	0	46.6873	0	98.1918	0	98.9713
ENSMUSG00000033705.17	Stard9	5318.51	-3.22668	0.47633	-6.77405	1.2523e-11	2.59819e-10	6874.68	889.282	6344.51	752.249	15613.9	1436.4
ENSMUSG00000032782.19	Cntrob	412.778	-2.49819	0.368853	-6.77285	1.26268e-11	2.61637e-10	622.462	146.731	641.142	136.47	837.896	91.9645
ENSMUSG00000026029.14	Casp8	10780.5	1.98336	0.29308	6.76729	1.31216e-11	2.7154e-10	3911.85	14381.9	4349.18	16879	4795.58	20365.3
ENSMUSG00000025154.14	Arhgap19	2021.56	-3.18136	0.470556	-6.76084	1.37192e-11	2.83541e-10	3570.73	329.034	3082.87	664.043	4269.84	212.832
ENSMUSG00000072437.3	Nanos1	1840.97	-3.47585	0.514327	-6.75804	1.39868e-11	2.88701e-10	3248	429.078	5018.28	327.861	1865.8	156.778
ENSMUSG00000038437.11	Mllt6	9288.5	2.08715	0.308972	6.75515	1.42688e-11	2.94145e-10	3858.19	14148.5	3462.37	12114.2	3297.65	18850.1
ENSMUSG00000045730.3	Adrb2	660.54	-3.57363	0.529575	-6.74811	1.49784e-11	3.08378e-10	1396.71	166.74	1257.32	36.6139	1000.76	105.102
ENSMUSG00000044350.14	Lacc1	22081.4	4.11949	0.610826	6.74413	1.53947e-11	3.16546e-10	1337.68	30402.3	1279.29	25043.9	4589.14	69836.1
ENSMUSG00000036882.7	Arhgap33	170.419	-4.34767	0.644893	-6.74169	1.56557e-11	3.2136e-10	289	33.3481	292.608	3.32853	391.089	13.1378
ENSMUSG00000056724.15	Nbeal2	3829.51	-3.67565	0.545223	-6.74157	1.56688e-11	3.2136e-10	9889.64	887.059	7977.32	505.937	3439.44	277.645
ENSMUSG00000037995.15	Igsf9	395.929	2.69965	0.401023	6.73191	1.67453e-11	3.43001e-10	115.753	909.291	114.846	454.345	86.7897	694.551
ENSMUSG00000042029.7	Ncapg2	2356.87	-2.74897	0.408484	-6.72969	1.70029e-11	3.47835e-10	3469.54	513.56	2797.26	559.194	6044.92	756.737
ENSMUSG00000028278.14	Rragd	295.231	-2.89083	0.429694	-6.72765	1.72419e-11	3.51832e-10	390.955	73.3657	501.329	89.8704	666.816	49.0477
ENSMUSG00000030199.16	Etv6	14954	2.29102	0.340536	6.72768	1.72389e-11	3.51832e-10	4037.57	20113.3	4547.91	26503.5	6636.38	27885.4
ENSMUSG00000039115.13	Itga9	764.518	2.84842	0.423558	6.72498	1.75612e-11	3.57894e-10	122.653	987.103	253.66	1239.88	183.937	1799.88
ENSMUSG00000025888.5	Casp1	11854	3.11591	0.463432	6.72356	1.77332e-11	3.60942e-10	2198.55	12805.7	1926.42	16482.9	3230.15	34480.6
ENSMUSG00000034343.14	Ube2f	5355.26	2.05975	0.306591	6.71825	1.83914e-11	3.73866e-10	2147.19	7194.29	2339.87	8539.36	1730.79	10180
ENSMUSG00000042333.16	Tnfrsf14	2353.05	2.43466	0.362436	6.7175	1.84871e-11	3.75337e-10	700.653	3328.14	555.257	3523.25	946.829	5064.18
ENSMUSG00000050953.10	Gja1	1014.32	2.95037	0.439738	6.70939	1.95436e-11	3.96286e-10	195.478	1038.24	278.627	2724.41	223.582	1625.58
ENSMUSG00000026581.14	Sell	236.235	5.31097	0.791836	6.70716	1.98453e-11	4.01898e-10	7.66579	162.294	3.99465	276.268	22.1439	945.045
ENSMUSG00000007646.13	Rad51c	148.818	-3.05536	0.455776	-6.70365	2.03282e-11	4.1116e-10	249.138	46.6873	266.643	29.9568	278.584	21.8963
ENSMUSG00000030257.16	Srgap3	1204.53	-2.54218	0.379293	-6.70242	2.04996e-11	4.14106e-10	2000.77	231.213	2032.28	500.945	2136.17	325.817
ENSMUSG00000020077.14	Srgn	14392.2	3.14901	0.469915	6.70123	2.06672e-11	4.16969e-10	1986.21	18330.3	2495.66	18974.3	4265.91	40300.6
ENSMUSG00000082163.2	Gm14276	64.7257	-4.41676	0.659401	-6.69814	2.11085e-11	4.2534e-10	130.318	2.2232	108.854	8.32134	132.506	6.13097
ENSMUSG00000020658.10	Efr3b	949.62	-2.11418	0.315688	-6.69706	2.12661e-11	4.2798e-10	1316.98	329.034	1823.56	414.403	1487.93	325.817
ENSMUSG00000072620.3	Slfn2	11215.4	2.92375	0.436764	6.69412	2.16967e-11	4.36101e-10	3170.57	13059.1	2554.58	31574.5	2110.81	14822.9
ENSMUSG00000025050.7	Pcgf6	214.985	-3.0469	0.455874	-6.68365	2.33063e-11	4.67869e-10	300.499	31.1249	369.505	41.6067	483.236	63.9372
ENSMUSG00000038848.14	Ythdf1	9954.37	2.1975	0.32896	6.68014	2.38721e-11	4.7863e-10	3979.31	17341	4096.52	18088.9	2615.83	13604.6
ENSMUSG00000016559.14	H3f3b	50554.1	2.11758	0.317314	6.67347	2.49828e-11	5.00277e-10	19417.4	82847.7	22882.4	92513.3	14507.5	71156
ENSMUSG00000029310.13	Nudt9	4406.64	1.85851	0.278882	6.66415	2.66193e-11	5.32386e-10	1847.46	7396.6	2210.04	6515.61	1658.65	6811.51
ENSMUSG00000114553.1	Gm7644	100.119	6.55191	0.983266	6.66341	2.67538e-11	5.34412e-10	3.06632	162.294	0	36.6139	2.85727	395.885
ENSMUSG00000038332.13	Sesn1	2091.21	-3.33281	0.500254	-6.66223	2.69702e-11	5.38068e-10	2555.01	284.57	2852.18	259.626	6009.92	585.945
ENSMUSG00000030187.15	Klra2	805.776	3.8725	0.582244	6.65099	2.91125e-11	5.79615e-10	85.8569	755.89	88.881	825.477	133.935	2944.62
ENSMUSG00000079197.10	Psme2	17935.5	2.60565	0.391772	6.65093	2.91248e-11	5.79615e-10	6286.72	31147.1	6084.85	30248.1	2815.49	31030.6
ENSMUSG00000042213.17	Zfand4	285.274	-3.74688	0.563494	-6.64936	2.94364e-11	5.85094e-10	407.054	22.232	299.599	44.9352	887.898	49.9236
ENSMUSG00000086184.1	Gm12764	127.266	4.25124	0.639388	6.64892	2.95255e-11	5.86142e-10	3.8329	166.74	16.9773	198.048	17.1436	360.851
ENSMUSG00000039747.11	Orai2	4941.74	2.29712	0.345636	6.64605	3.01055e-11	5.96919e-10	1873.52	6485.09	1634.81	6966.62	1505.78	11184.6
ENSMUSG00000114859.1	Gm47735	43.2451	8.56458	1.28958	6.64138	3.10754e-11	6.15393e-10	0	88.9282	0	78.2206	0.357159	91.9645
ENSMUSG00000020623.11	Map2k6	309.638	-4.15294	0.625408	-6.64037	3.12888e-11	6.18856e-10	436.184	62.2497	346.536	19.9712	973.616	19.2688
ENSMUSG00000024743.15	Syt7	278.884	5.56711	0.838468	6.63962	3.14496e-11	6.21274e-10	0.766579	437.971	25.9652	281.261	8.57182	918.769
ENSMUSG00000030046.6	Bmp10	49.9071	7.9567	1.20007	6.63022	3.35193e-11	6.6135e-10	0	146.731	0.998663	86.5419	0.357159	64.8131
ENSMUSG00000039934.12	Gsap	8938.57	2.90423	0.438195	6.62771	3.40945e-11	6.71874e-10	1401.31	11247.2	1948.39	13217.6	2969.42	22847.5
ENSMUSG00000022519.14	Srl	142.28	-4.06965	0.614234	-6.62556	3.45923e-11	6.8085e-10	271.369	33.3481	215.711	6.65707	316.086	10.5102
ENSMUSG00000027204.13	Fbn1	1545.77	2.41172	0.364164	6.62262	3.52893e-11	6.93721e-10	380.99	2418.85	668.106	3133.82	419.305	2253.57
ENSMUSG00000063550.8	Nup98	17463.9	1.70145	0.257499	6.60761	3.90579e-11	7.66868e-10	8561.16	27158.7	8791.23	26187.2	7290.33	26795
ENSMUSG00000038068.15	Rnf144b	713.092	-2.84233	0.430842	-6.59714	4.19163e-11	8.21989e-10	1284.02	277.901	1120.5	113.17	1347.2	135.757
ENSMUSG00000056602.11	Fry	1817.6	-2.1082	0.319606	-6.59626	4.21672e-11	8.25902e-10	2673.06	807.023	2618.49	682.35	3558.02	566.677
ENSMUSG00000030256.11	Bhlhe41	2596.66	-2.5991	0.394195	-6.59345	4.29728e-11	8.40659e-10	4791.12	962.648	4154.44	828.805	4423.42	419.533
ENSMUSG00000022575.5	Gsdmd	9841.49	2.20574	0.334549	6.59319	4.30483e-11	8.41114e-10	4259.11	15606.9	3679.08	19077.5	2582.62	13843.7
ENSMUSG00000042066.15	Tmcc2	656.942	-2.5832	0.391981	-6.5901	4.39521e-11	8.57733e-10	1244.16	211.204	1172.43	114.834	962.544	236.48
ENSMUSG00000024151.13	Msh2	1074.75	-2.78109	0.42226	-6.58619	4.51241e-11	8.79538e-10	1783.06	315.695	1808.58	362.81	2034.74	143.64
ENSMUSG00000029501.14	Ankle2	8332.1	1.79602	0.272874	6.58188	4.64551e-11	9.04386e-10	3502.5	11356.1	3699.05	12690	3976.25	14768.6
ENSMUSG00000027765.6	P2ry1	262.571	-4.58863	0.697192	-6.58158	4.65461e-11	9.05064e-10	259.87	20.0088	289.612	8.32134	964.33	33.2824
ENSMUSG00000035834.11	Polr3g	286.12	-2.95586	0.449239	-6.5797	4.71397e-11	9.15499e-10	299.732	62.2497	522.301	69.8992	698.604	63.9372
ENSMUSG00000102418.1	Sh2d1b1	274.875	-3.83089	0.583188	-6.56888	5.06959e-11	9.83378e-10	506.709	55.5801	519.305	8.32134	514.666	44.6685
ENSMUSG00000037466.13	Tedc1	542.123	-2.59782	0.395497	-6.56849	5.08288e-11	9.84771e-10	1205.06	157.848	1001.66	158.105	584.67	145.392
ENSMUSG00000050410.15	Tcf19	899.24	-3.69489	0.562569	-6.56789	5.10332e-11	9.87542e-10	1914.91	211.204	2092.2	129.813	998.26	49.0477
ENSMUSG00000021997.4	Lrrc63	210.275	4.79676	0.730916	6.56266	5.28549e-11	1.02157e-09	10.7321	188.972	7.98931	189.726	24.2868	839.943
ENSMUSG00000022965.8	Ifngr2	14779.7	2.0417	0.311138	6.56203	5.30798e-11	1.02468e-09	6056.74	24997.7	6916.74	24711	4356.99	21638.8
ENSMUSG00000023079.14	Gtf2ird1	651.333	-1.95533	0.297993	-6.56167	5.32099e-11	1.02596e-09	1011.88	300.133	978.69	232.997	1115.41	268.887
ENSMUSG00000025195.9	Dnmbp	1610.91	-2.21821	0.338608	-6.55095	5.71708e-11	1.10102e-09	2476.82	606.935	2049.26	494.287	3429.44	608.718
ENSMUSG00000038740.9	Mvb12b	2755	-2.59583	0.396347	-6.54938	5.77765e-11	1.11135e-09	4957.47	1089.37	4834.53	805.505	4387.7	455.443
ENSMUSG00000115961.1	Gm41409	1811.84	4.84595	0.740345	6.54554	5.92823e-11	1.13896e-09	104.255	1336.15	68.9078	1131.7	191.437	8038.58
ENSMUSG00000043252.8	Tmem64	386.582	-2.2872	0.349504	-6.54413	5.98428e-11	1.14835e-09	640.86	124.499	702.06	104.849	584.313	162.909
ENSMUSG00000028016.9	Ints12	3543.97	1.75756	0.26911	6.53103	6.53207e-11	1.25198e-09	1688.77	5015.55	1734.68	5789.99	1431.14	5603.71
ENSMUSG00000026628.13	Atf3	19265.8	2.39648	0.367653	6.51831	7.11018e-11	1.36116e-09	7573.8	36742.9	6827.86	34858.1	4049.83	25542.5
ENSMUSG00000022867.10	Usp25	26336.2	2.71608	0.416874	6.51536	7.25176e-11	1.38662e-09	5885.03	32074.2	6395.44	34729.9	8591.11	70341.5
ENSMUSG00000032397.7	Tipin	825.191	-2.35154	0.361188	-6.51056	7.48727e-11	1.42995e-09	1330.01	188.972	1301.26	362.81	1509.71	258.377
ENSMUSG00000090103.1	Gm16094	309.425	5.48529	0.843376	6.50397	7.82282e-11	1.49227e-09	4.59947	277.901	3.99465	324.532	30.7157	1214.81
ENSMUSG00000022255.16	Mtdh	27763.1	2.63702	0.405552	6.50231	7.90956e-11	1.50703e-09	5944.05	42732.2	7210.35	32301.8	9915.46	68475
ENSMUSG00000051235.10	Gen1	783.008	-2.80203	0.430993	-6.50135	7.96044e-11	1.51493e-09	1385.98	108.937	1191.41	186.398	1535.43	289.907
ENSMUSG00000057329.7	Bcl2	929.567	-3.65604	0.562389	-6.5009	7.98387e-11	1.5176e-09	1090.08	117.83	970.701	89.8704	3108.36	200.57
ENSMUSG00000038295.14	Atg9b	558.741	-2.95488	0.454666	-6.49901	8.08484e-11	1.53498e-09	1142.2	117.83	1103.52	191.391	722.176	75.3233
ENSMUSG00000017715.11	Pgs1	8959.45	2.08234	0.320432	6.49856	8.10931e-11	1.53781e-09	3507.87	12318.8	3059.9	12353.9	3701.24	18815.1
ENSMUSG00000009093.7	Gstt4	48.5933	7.93144	1.22141	6.49365	8.37814e-11	1.58692e-09	0	88.9282	0.998663	53.2566	0.357159	148.019
ENSMUSG00000029033.16	Acap3	1112.3	-2.77976	0.428483	-6.48745	8.73001e-11	1.65162e-09	2451.52	393.507	2121.16	259.626	1250.06	197.943
ENSMUSG00000034987.4	Hrh2	156.27	3.52546	0.543948	6.48125	9.09658e-11	1.71895e-09	39.8621	271.231	12.9826	389.439	21.7867	202.322
ENSMUSG00000023460.12	Rab12	5519.37	1.79389	0.277077	6.47433	9.52361e-11	1.79754e-09	2211.58	8212.52	2504.65	7748.83	2696.55	9742.11
ENSMUSG00000005580.11	Adcy9	1482.9	-2.58467	0.399528	-6.4693	9.84591e-11	1.8562e-09	1944.04	411.293	1887.47	379.453	3795.17	479.967
ENSMUSG00000060509.4	Xcr1	220.736	4.41721	0.683375	6.46382	1.02093e-10	1.92245e-09	17.6313	546.908	37.9492	457.674	5.00023	259.252
ENSMUSG00000029722.15	Agfg2	1535.76	-2.52616	0.390837	-6.46347	1.0233e-10	1.92467e-09	3018.79	640.283	2869.16	387.774	1960.45	338.079
ENSMUSG00000024750.10	Zfand5	8280.78	2.07789	0.321637	6.46034	1.04469e-10	1.9626e-09	2932.17	10073.3	2864.17	14785.4	3718.03	15311.7
ENSMUSG00000022014.15	Epsti1	16113.7	2.65684	0.411486	6.4567	1.0701e-10	2.00691e-09	3546.96	20235.6	3396.45	25258.6	6287.79	37956.8
ENSMUSG00000043415.5	Otud1	1705.17	2.72176	0.421547	6.45661	1.07077e-10	2.00691e-09	558.836	3492.65	477.361	3613.12	311.086	1777.98
ENSMUSG00000026725.17	Tnn	234.904	4.06052	0.62926	6.45285	1.09768e-10	2.05496e-09	16.8647	460.203	52.9291	282.925	11.4291	585.07
ENSMUSG00000031729.6	Ist1	5454.24	2.06733	0.320445	6.45144	1.10795e-10	2.07178e-09	2354.93	8234.75	2287.94	10681.3	1662.22	7504.31
ENSMUSG00000009418.15	Nav1	16009.4	-1.61769	0.250927	-6.44687	1.14181e-10	2.13262e-09	24401	7412.16	22966.3	8354.62	25081.5	7840.63
ENSMUSG00000001138.13	Cnnm3	938.7	-1.95361	0.303498	-6.43697	1.21881e-10	2.27116e-09	1706.41	355.713	1456.05	442.695	1313.99	357.348
ENSMUSG00000111839.1	Gm39383	65.6572	7.63452	1.18602	6.43708	1.21794e-10	2.27116e-09	0	48.9105	0	78.2206	1.42864	265.383
ENSMUSG00000046006.6	Gapt	177.983	-2.51722	0.391106	-6.43617	1.22526e-10	2.27791e-09	334.228	53.3569	264.646	43.271	311.086	61.3097
ENSMUSG00000064181.6	Rab3ip	1041.92	2.11484	0.32858	6.4363	1.22422e-10	2.27791e-09	380.223	1949.75	461.382	1797.41	331.444	1331.3
ENSMUSG00000039748.11	Exo1	666.757	-3.5846	0.557086	-6.43455	1.23838e-10	2.29965e-09	1303.18	188.972	1387.14	83.2134	998.617	39.4134
ENSMUSG00000034394.14	Lif	65.7573	3.97265	0.617545	6.43297	1.25131e-10	2.32097e-09	12.2653	117.83	3.99465	163.098	7.14319	90.2128
ENSMUSG00000032727.14	Mier3	2813.06	2.66974	0.415047	6.43238	1.25622e-10	2.32741e-09	501.343	3692.74	675.096	4839.69	1114.69	6054.77
ENSMUSG00000032313.11	Tmem266	41.3549	5.85446	0.910571	6.42944	1.28076e-10	2.37013e-09	3.06632	120.053	0	58.2494	1.07148	65.6889
ENSMUSG00000000078.7	Klf6	40754.6	2.01404	0.313409	6.42623	1.30809e-10	2.41656e-09	13884.3	61271.5	17845.1	53288.2	16797.2	81441.2
ENSMUSG00000040964.16	Arhgef10l	2537.59	-1.94286	0.302337	-6.42614	1.30884e-10	2.41656e-09	4768.12	1144.95	4008.63	930.326	3305.87	1067.66
ENSMUSG00000027699.19	Ect2	2160.87	-2.16873	0.337497	-6.42592	1.31078e-10	2.41736e-09	3350.72	575.81	3286.6	1008.55	3970.18	773.378
ENSMUSG00000028874.14	Fgr	1149	3.31251	0.515712	6.42318	1.33459e-10	2.45846e-09	213.109	1438.41	314.579	3178.75	104.291	1644.85
ENSMUSG00000015944.9	Castor2	2060.24	-2.09143	0.325852	-6.41833	1.37778e-10	2.53512e-09	3769.27	978.21	3509.3	697.328	2731.2	676.158
ENSMUSG00000024308.14	Tapbp	49700.3	2.46438	0.383992	6.4178	1.38256e-10	2.54101e-09	19133	97280.8	17151	89051.6	9461.15	66124.2
ENSMUSG00000028668.5	Eloa	3800.08	1.85749	0.28958	6.41441	1.41372e-10	2.59532e-09	1694.91	6280.55	1801.59	6585.51	1435.07	5002.87
ENSMUSG00000027331.15	Knstrn	1834	-1.84124	0.287367	-6.40726	1.48157e-10	2.71496e-09	2743.59	731.434	2726.35	938.647	3132.64	731.337
ENSMUSG00000032898.9	Fbxo21	1152.03	-2.54887	0.397814	-6.40719	1.48227e-10	2.71496e-09	2482.18	340.15	2130.15	417.731	1289.7	252.246
ENSMUSG00000020034.7	Tcp11l2	238.665	-3.32508	0.519147	-6.40489	1.50473e-10	2.75297e-09	377.157	26.6785	264.646	48.2638	661.816	53.427
ENSMUSG00000003208.8	Yju2	1406.57	2.47581	0.386688	6.4026	1.52749e-10	2.79144e-09	475.279	2725.65	545.27	2469.77	266.798	1956.65
ENSMUSG00000030595.15	Nfkbib	6932.25	3.02891	0.473167	6.40136	1.53998e-10	2.81107e-09	1671.91	16429.5	2057.25	13249.2	811.823	7373.8
ENSMUSG00000030761.15	Myo7a	4680.02	-2.05336	0.320952	-6.39771	1.57723e-10	2.87581e-09	8887.72	2096.48	7518.93	1922.23	6219.21	1435.52
ENSMUSG00000026112.7	Coa5	15344.8	2.13684	0.334073	6.39631	1.59173e-10	2.89896e-09	6309.71	27732.3	6798.9	23496.1	3949.11	23782.9
ENSMUSG00000116380.1	Gm39556	310.368	2.43331	0.38057	6.39385	1.61757e-10	2.94269e-09	120.353	462.427	75.8984	659.05	94.29	450.188
ENSMUSG00000022799.4	Arhgap31	20403.6	1.60467	0.251622	6.37731	1.80223e-10	3.27494e-09	9442.72	28754.9	10359.1	31762.5	10491.2	31611.3
ENSMUSG00000059713.12	Rcan3	1434.06	-2.31274	0.362834	-6.3741	1.84043e-10	3.34057e-09	2983.53	531.346	2592.53	424.388	1586.5	486.098
ENSMUSG00000066684.10	Pilrb1	323.804	3.59291	0.563759	6.37313	1.85209e-10	3.35795e-09	28.3634	495.775	70.9051	304.561	50.0023	993.217
ENSMUSG00000001228.14	Uhrf1	5767.88	-3.27925	0.514897	-6.36876	1.90563e-10	3.45114e-09	13007.3	1609.6	11799.2	1168.32	6565.66	457.195
ENSMUSG00000021765.9	Fst	91.9909	5.00406	0.786438	6.36294	1.97923e-10	3.58041e-09	9.19895	62.2497	5.99198	161.434	2.14296	310.928
ENSMUSG00000022034.10	Esco2	531.644	-4.54964	0.715197	-6.36139	1.99938e-10	3.6128e-09	1047.91	4.44641	686.082	39.9424	1328.28	83.206
ENSMUSG00000033781.7	Asb13	1779.83	2.75961	0.433823	6.36113	2.00269e-10	3.61472e-09	339.595	2478.87	336.549	2696.11	696.461	4131.4
ENSMUSG00000020629.12	Adi1	1001.87	-2.8643	0.450731	-6.35479	2.08714e-10	3.76293e-09	2130.32	375.722	1757.65	216.355	1393.64	137.509
ENSMUSG00000025507.13	Pidd1	345.396	-3.19985	0.503874	-6.35049	2.14632e-10	3.86531e-09	628.595	117.83	711.048	53.2566	525.738	35.91
ENSMUSG00000113184.1	Gm49654	266.698	-3.15495	0.496961	-6.34848	2.1746e-10	3.91184e-09	576.468	77.8122	591.209	41.6067	269.298	43.7926
ENSMUSG00000034640.9	Tiparp	10416.7	3.40285	0.536098	6.34743	2.18938e-10	3.93405e-09	1352.25	9690.95	1240.34	15437.7	2805.13	31973.9
ENSMUSG00000033697.15	Arhgap39	903.955	-2.17535	0.342772	-6.34633	2.20514e-10	3.95795e-09	1504.03	333.481	1244.33	247.976	1693.65	400.265
ENSMUSG00000022094.15	Slc39a14	11844.6	2.52824	0.398809	6.33948	2.30547e-10	4.13342e-09	4033.74	16451.7	4322.21	26147.3	2145.1	17967.2
ENSMUSG00000022408.7	Fam83f	220.835	-3.96984	0.627251	-6.32894	2.46845e-10	4.42069e-09	697.587	37.7945	378.493	26.6283	167.865	16.6412
ENSMUSG00000045817.8	Zfp36l2	9098.42	-2.17499	0.343668	-6.32874	2.47171e-10	4.42161e-09	16141.1	3961.75	15565.2	3693.01	12983.8	2245.69
ENSMUSG00000020653.12	Klf11	203.233	-2.60204	0.411308	-6.32626	2.51177e-10	4.48829e-09	384.823	55.5801	415.444	61.5779	246.797	55.1787
ENSMUSG00000062510.12	Nsl1	778.962	-2.28264	0.360869	-6.32539	2.52593e-10	4.50859e-09	1313.15	195.642	1281.28	367.803	1282.92	232.977
ENSMUSG00000052949.14	Rnf157	2726.18	-2.10932	0.3335	-6.32481	2.53539e-10	4.52047e-09	4672.3	1378.39	4161.43	867.083	4442.35	835.563
ENSMUSG00000005763.15	Cd247	181.294	4.6564	0.736839	6.31942	2.62539e-10	4.67576e-09	13.0318	395.73	0.998663	344.503	26.0726	307.424
ENSMUSG00000090125.3	Pou3f1	372.969	4.31684	0.683263	6.31798	2.65003e-10	4.71441e-09	29.8966	1198.31	61.9171	705.649	16.0722	225.97
ENSMUSG00000004947.15	Dtx2	3358.22	2.54956	0.404177	6.30804	2.82594e-10	5.02182e-09	1186.66	6469.53	1174.43	6430.73	579.669	4308.32
ENSMUSG00000028212.16	Ccne2	355.658	-3.18553	0.505052	-6.30733	2.83884e-10	5.03917e-09	689.921	111.16	479.358	31.6211	751.82	70.0682
ENSMUSG00000009905.5	Kdsr	672.854	-2.5328	0.402455	-6.29336	3.10662e-10	5.50843e-09	945.192	215.651	980.687	133.141	1517.21	245.239
ENSMUSG00000033952.14	Aspm	1942.57	-3.14753	0.500903	-6.28372	3.30576e-10	5.85509e-09	2722.89	226.767	2204.05	391.103	5549.18	561.422
ENSMUSG00000030830.18	Itgal	6032	3.67624	0.585118	6.2829	3.32314e-10	5.8794e-09	1001.92	10529.1	1371.16	7807.08	254.297	15228.4
ENSMUSG00000034300.16	Fam53c	8195.77	2.18774	0.348421	6.279	3.40757e-10	6.02216e-09	3477.97	14984.4	3135.8	15446.1	2237.6	9892.76
ENSMUSG00000029826.14	Zc3hav1	25079.7	1.63652	0.260655	6.27851	3.41839e-10	6.03465e-09	11564.6	34668.7	12462.3	36790.3	12593.8	42398.3
ENSMUSG00000051439.6	Cd14	62174	2.32419	0.370477	6.27352	3.52969e-10	6.22431e-09	23612.9	135622	22957.3	102617	15522.9	72711.5
ENSMUSG00000022070.7	Bora	778.214	-3.18242	0.507558	-6.27007	3.60887e-10	6.35698e-09	1018.78	91.1514	991.673	138.134	2198.32	231.225
ENSMUSG00000039126.10	Prune2	1335.81	-2.14525	0.342161	-6.26973	3.61678e-10	6.36394e-09	1866.62	640.283	2111.17	437.702	2556.19	402.892
ENSMUSG00000019194.15	Scn1b	289.782	2.26494	0.361309	6.26871	3.64041e-10	6.39853e-09	115.753	424.632	96.8703	599.136	87.1469	415.154
ENSMUSG00000022351.14	Sqle	4360.29	-1.80561	0.288215	-6.26481	3.73274e-10	6.54728e-09	6736.7	1600.71	7447.03	2075.34	6161.35	2140.58
ENSMUSG00000022744.12	Cldnd1	2325.61	2.04363	0.326209	6.26479	3.73317e-10	6.54728e-09	1013.42	4715.42	949.729	3455.02	760.749	3059.35
ENSMUSG00000032786.16	Alas1	13211.4	2.90583	0.464195	6.25994	3.8512e-10	6.74694e-09	3873.52	25891.4	3655.11	30982	1804.01	13062.5
ENSMUSG00000039678.12	Tbc1d13	22107	2.32652	0.371816	6.25719	3.91977e-10	6.8596e-09	8965.91	41540.6	8046.23	42114.3	5037.02	26937.7
ENSMUSG00000030137.8	Tuba8	109.981	4.5903	0.734016	6.25368	4.00891e-10	7.00797e-09	9.19895	193.419	0.998663	136.47	15.0007	304.797
ENSMUSG00000059479.7	B3gnt8	816.391	-3.40346	0.54465	-6.24889	4.13391e-10	7.21864e-09	1886.55	235.66	1587.87	54.9208	999.332	134.005
ENSMUSG00000060675.13	Pla2g16	1946.33	2.4951	0.399362	6.24773	4.16469e-10	7.26452e-09	800.309	3492.65	612.181	2779.33	348.23	3645.3
ENSMUSG00000036528.15	Ppfibp2	2523.19	2.38909	0.382755	6.24181	4.32538e-10	7.53665e-09	837.104	4797.68	705.056	2552.99	884.326	5361.97
ENSMUSG00000022864.14	D16Ertd472e	554.661	2.15758	0.345763	6.24005	4.37442e-10	7.61385e-09	239.939	844.818	164.779	760.57	204.652	1113.21
ENSMUSG00000058454.15	Dhcr7	1389.46	-2.34524	0.375858	-6.2397	4.38419e-10	7.62262e-09	2414.72	642.506	2294.93	431.045	2252.25	301.293
ENSMUSG00000034574.10	Daam1	5910.06	2.37626	0.381165	6.23419	4.5413e-10	7.88727e-09	1788.43	7167.61	1566.9	8720.76	2371.18	13845.5
ENSMUSG00000057469.8	E2f6	1285.31	-2.54272	0.407918	-6.2334	4.5642e-10	7.9185e-09	2502.11	549.132	2473.69	284.59	1603.65	298.666
ENSMUSG00000002797.9	Ggct	339.798	2.98865	0.479525	6.23253	4.58973e-10	7.94567e-09	91.2229	335.704	53.9278	580.829	82.8609	894.246
ENSMUSG00000026207.16	Speg	3121.98	-1.97747	0.317282	-6.23254	4.58928e-10	7.94567e-09	5353.02	1485.1	4584.86	935.318	5000.23	1373.34
ENSMUSG00000053581.13	Zfand2a	4981.54	-2.11691	0.339664	-6.23235	4.59482e-10	7.94594e-09	9491.78	2256.55	8784.24	1529.46	6012.42	1814.77
ENSMUSG00000006418.17	Rnf114	19162.3	2.15437	0.346005	6.22642	4.77228e-10	8.23512e-09	8188.6	32914.5	7692.7	37119.8	5208.81	23849.5
ENSMUSG00000054517.9	Trim65	168.733	-3.07292	0.49352	-6.22654	4.76847e-10	8.23512e-09	291.3	60.0265	305.591	19.9712	305.728	29.779
ENSMUSG00000035107.13	Dcbld2	5381.68	2.7906	0.448657	6.21989	4.97507e-10	8.57588e-09	1166.73	7294.33	1252.32	5693.46	1658.29	15224.9
ENSMUSG00000021572.9	Cep72	264.448	-2.60412	0.41913	-6.21316	5.19283e-10	8.93211e-09	446.149	102.267	421.436	44.9352	493.951	77.9509
ENSMUSG00000039116.6	Adgrg6	5234.73	2.4733	0.398072	6.2132	5.19177e-10	8.93211e-09	1290.15	8683.84	1246.33	6503.96	2255.1	11429
ENSMUSG00000028634.17	Hivep3	8097.55	2.60641	0.41965	6.21092	5.26758e-10	9.05102e-09	1462.63	15909.3	1812.57	12838.2	3575.52	12987.1
ENSMUSG00000049401.10	Ogfr	12790	2.47113	0.397954	6.2096	5.31188e-10	9.1174e-09	4729.03	24546.4	4408.1	25979.2	2589.05	14488.4
ENSMUSG00000020453.17	Patz1	857.493	-2.59161	0.417406	-6.20886	5.33717e-10	9.15105e-09	1655.81	317.918	1668.77	144.791	1087.91	269.763
ENSMUSG00000023050.9	Map3k12	674.244	-1.89653	0.305532	-6.20729	5.39046e-10	9.23259e-09	1018.02	271.231	948.73	266.283	1223.27	317.934
ENSMUSG00000041064.13	Pif1	384.681	-2.98672	0.481354	-6.20484	5.47525e-10	9.36786e-09	764.279	66.6961	567.241	143.127	716.819	49.9236
ENSMUSG00000036995.7	Asap3	204.273	3.5853	0.57855	6.19706	5.75293e-10	9.83251e-09	33.7295	666.961	27.9626	304.561	32.1443	160.281
ENSMUSG00000055602.16	Tcp10b	82.3353	6.16671	0.995197	6.19647	5.77432e-10	9.8586e-09	0	44.4641	0.998663	193.055	5.00023	250.494
ENSMUSG00000024772.9	Ehd1	48910.8	3.26426	0.526963	6.19448	5.84777e-10	9.97341e-09	12393.3	119829	11738.3	87826.7	3533.73	58144.4
ENSMUSG00000031728.10	Zfp821	783.852	2.11087	0.34104	6.18951	6.03501e-10	1.02819e-08	269.836	915.96	288.614	1509.49	325.729	1393.48
ENSMUSG00000035697.14	Arhgap45	8759.15	-1.63377	0.264031	-6.18781	6.10041e-10	1.03823e-08	14839.4	4270.78	12955.7	4468.56	11951.3	4069.21
ENSMUSG00000018809.2	Smyd4	432.727	-2.46225	0.397951	-6.18732	6.11937e-10	1.04036e-08	750.481	164.517	748.997	78.2206	698.246	155.902
ENSMUSG00000044827.10	Tlr1	7106.36	3.51856	0.569121	6.18245	6.31144e-10	1.07188e-08	543.505	8819.45	848.864	9539.58	2028.31	20858.4
ENSMUSG00000037725.8	Ckap2	980.308	-2.19607	0.35525	-6.18176	6.33918e-10	1.07546e-08	1537.76	302.356	1660.78	484.302	1628.65	268.011
ENSMUSG00000042675.15	Ypel3	477.46	-2.55557	0.413481	-6.18062	6.3851e-10	1.08211e-08	846.303	211.204	765.975	91.5347	833.253	116.488
ENSMUSG00000021846.9	Peli2	564.862	-3.01083	0.487173	-6.1802	6.40203e-10	1.08384e-08	616.33	84.4818	789.943	146.456	1610.07	141.888
ENSMUSG00000093726.1		51.2526	-5.22082	0.845094	-6.1778	6.50013e-10	1.09929e-08	115.753	4.44641	89.8797	0	93.9329	3.50341
ENSMUSG00000038305.15	Spats2l	39.8201	5.8668	0.950424	6.17282	6.70827e-10	1.1333e-08	0	75.589	3.99465	64.9064	0.714319	93.7162
ENSMUSG00000092060.4	Bend4	1219.12	-2.94118	0.476551	-6.17179	6.75194e-10	1.13948e-08	1743.2	200.088	1949.39	173.084	2782.98	465.954
ENSMUSG00000032333.6	Stoml1	1562.42	1.8873	0.306131	6.165	7.04835e-10	1.18826e-08	538.139	2367.71	663.112	2724.41	792.536	2288.6
ENSMUSG00000072494.7	Ppp1r3e	606.312	-2.12867	0.345806	-6.15569	7.47518e-10	1.2589e-08	1011.12	204.535	1133.48	282.925	815.752	190.06
ENSMUSG00000040761.16	Spen	16097.9	1.80836	0.293913	6.15271	7.6171e-10	1.28146e-08	6649.31	19784.3	7048.56	27683.4	7754.64	27667.3
ENSMUSG00000024620.11	Pdgfrb	506.935	2.69215	0.437591	6.15221	7.64103e-10	1.28414e-08	131.085	1022.67	185.751	564.187	92.1471	1045.77
ENSMUSG00000095834.2	Tdgf1-ps1	43.8675	9.53087	1.54953	6.15083	7.70801e-10	1.29405e-08	0	17.7856	0	63.2422	0	182.177
ENSMUSG00000034271.16	Jdp2	2175.65	1.87876	0.305516	6.14947	7.77433e-10	1.30382e-08	951.325	3628.27	731.021	3148.79	1106.84	3487.65
ENSMUSG00000030207.15	Fam234b	403.751	-2.80642	0.456599	-6.14635	7.92866e-10	1.32832e-08	806.441	164.517	678.092	61.5779	632.172	79.7026
ENSMUSG00000003863.18	Ppfia3	369.182	2.9838	0.485519	6.1456	7.96628e-10	1.33323e-08	100.422	964.871	95.8717	617.443	52.8596	383.623
ENSMUSG00000033352.11	Map2k4	7818.02	2.07209	0.337186	6.14525	7.98379e-10	1.33478e-08	2802.61	8972.85	3215.7	16351.4	2994.42	12571.1
ENSMUSG00000051306.7	Usp42	2463.21	2.04693	0.333443	6.13879	8.3154e-10	1.38877e-08	823.306	4499.77	1240.34	4087.44	816.823	3311.6
ENSMUSG00000006462.6	A530013C23Rik	156.048	3.38964	0.552363	6.13662	8.4296e-10	1.40619e-08	13.7984	237.883	19.9733	286.254	46.4307	331.948
ENSMUSG00000024378.9	Stard4	1987.07	-2.37441	0.386933	-6.13648	8.43714e-10	1.40619e-08	2892.3	500.221	2898.12	517.587	4207.69	906.507
ENSMUSG00000021929.9	Kpna3	21744.5	2.7574	0.449689	6.13179	8.68967e-10	1.44678e-08	4504.42	27879	5156.1	24606.2	7148.19	61173
ENSMUSG00000071660.10	Ttc9c	5308.89	1.71765	0.280243	6.12917	8.83394e-10	1.46928e-08	2297.44	7890.15	2766.3	9318.23	2363.32	7217.9
ENSMUSG00000031453.16	Rasa3	6318.29	-1.85232	0.302619	-6.12096	9.30123e-10	1.54541e-08	10323.5	2965.75	7998.29	2920.79	11363.7	2337.65
ENSMUSG00000000440.12	Pparg	1184.69	-1.9117	0.312383	-6.11974	9.3726e-10	1.5544e-08	1680.34	582.48	1821.56	510.93	2110.81	402.016
ENSMUSG00000046323.8	Dppa3	179.532	-2.72478	0.445258	-6.11956	9.38318e-10	1.5544e-08	376.39	35.5713	304.592	66.5707	254.655	39.4134
ENSMUSG00000092021.8	Gbp11	61.5615	7.17231	1.17203	6.11954	9.38434e-10	1.5544e-08	2.29974	68.9193	0	33.2853	0.357159	264.507
ENSMUSG00000091144.2	Phf11c	1026.4	3.81889	0.624739	6.11278	9.79094e-10	1.62008e-08	71.2919	949.308	119.84	1118.39	215.724	3683.84
ENSMUSG00000026458.13	Ppfia4	284.1	-3.04955	0.499215	-6.1087	1.00449e-09	1.6604e-08	542.738	93.3746	413.447	26.6283	563.597	64.8131
ENSMUSG00000053411.16	Cbx7	186.555	-2.64855	0.433593	-6.10839	1.00642e-09	1.66188e-08	310.465	55.5801	295.604	31.6211	360.374	65.6889
ENSMUSG00000041886.7	Macc1	153.117	3.60286	0.589927	6.10729	1.01335e-09	1.67162e-08	21.4642	148.955	34.9532	237.99	14.6435	460.698
ENSMUSG00000059851.15	Kmt5c	1032.46	-2.10659	0.345139	-6.10362	1.03695e-09	1.7088e-08	1385.98	402.4	1444.07	431.045	2195.82	335.452
ENSMUSG00000054728.16	Phactr1	312.929	3.30319	0.5412	6.10345	1.03803e-09	1.70881e-08	30.6632	389.061	40.9452	700.657	99.6474	616.6
ENSMUSG00000032578.7	Cish	56.7883	5.13677	0.84208	6.1001	1.06005e-09	1.74328e-08	7.66579	100.044	0	99.856	1.7858	131.378
ENSMUSG00000036249.16	Rbm43	4148.4	1.71068	0.280569	6.09718	1.07956e-09	1.7733e-08	2071.3	6714.08	2114.17	6610.47	1640.08	5740.34
ENSMUSG00000046410.10	Kcnk6	3224.94	-1.59532	0.261655	-6.09704	1.0805e-09	1.7733e-08	4587.98	1558.47	5171.08	1509.49	4780.58	1742.07
ENSMUSG00000062960.10	Kdr	7996.18	2.56746	0.421151	6.09628	1.08562e-09	1.77989e-08	2154.85	13114.7	2150.12	7620.68	2620.48	20316.3
ENSMUSG00000002221.11	Paxip1	1896.98	-1.70991	0.281029	-6.08447	1.16874e-09	1.91422e-08	2544.28	942.639	3205.71	798.848	2967.28	923.149
ENSMUSG00000019256.17	Ahr	490.554	2.52174	0.414489	6.08398	1.17232e-09	1.91813e-08	112.687	713.649	121.837	677.357	201.081	1116.71
ENSMUSG00000038467.15	Chmp4b	18970.6	1.9067	0.313451	6.08294	1.17997e-09	1.92868e-08	9228.85	28668.2	8826.19	32844.3	5911.7	28344.3
ENSMUSG00000037846.18	Rtkn2	70.0111	-6.80682	1.11964	-6.07947	1.20584e-09	1.96896e-08	95.0558	0	94.873	0	227.51	2.62756
ENSMUSG00000024056.9	Ndc80	1163.25	-1.87799	0.308919	-6.07923	1.20764e-09	1.9699e-08	1794.56	395.73	1654.78	545.88	2039.38	549.16
ENSMUSG00000086336.1	Gm12979	50.0654	5.29711	0.871754	6.07638	1.22922e-09	2.00309e-08	0.766579	82.2586	5.99198	54.9208	1.42864	155.026
ENSMUSG00000096727.2	Psmb9	4960.62	2.50804	0.412782	6.07595	1.23258e-09	2.00652e-08	1801.46	10064.4	1700.72	9770.91	948.615	5477.58
ENSMUSG00000032194.9	Kank2	1174.25	-2.46887	0.406818	-6.06873	1.28926e-09	2.09667e-08	1868.15	309.025	2137.14	540.887	1960.8	229.473
ENSMUSG00000030134.11	Rasgef1a	207.346	-3.50874	0.578199	-6.06839	1.29196e-09	2.09895e-08	340.361	51.1337	245.671	13.3141	556.811	36.7858
ENSMUSG00000035513.19	Ntng2	917.764	4.36356	0.719537	6.0644	1.32445e-09	2.14956e-08	75.1248	1151.62	44.9398	436.038	134.292	3664.57
ENSMUSG00000026883.17	Dab2ip	136.367	-2.77071	0.457256	-6.05943	1.36607e-09	2.21488e-08	283.634	44.4641	249.666	26.6283	179.651	34.1583
ENSMUSG00000058755.3	Osm	481.582	1.94154	0.320489	6.05806	1.37774e-09	2.23155e-08	233.04	844.818	195.738	675.693	168.579	771.626
ENSMUSG00000018920.11	Cxcl16	17293.7	2.61149	0.43111	6.0576	1.38169e-09	2.2357e-08	5693.38	34019.5	6318.54	33103.9	2580.48	22046.1
ENSMUSG00000012443.3	Kif11	3271.41	-1.94093	0.320631	-6.05346	1.41772e-09	2.29169e-08	4765.06	1198.31	4192.39	1406.31	6616.02	1450.41
ENSMUSG00000022856.9	Tmem41a	304.695	-2.66926	0.440981	-6.05301	1.42164e-09	2.29573e-08	635.494	97.821	632.154	81.5491	311.086	70.0682
ENSMUSG00000020868.15	Xylt2	14425.5	1.75052	0.289212	6.05274	1.42404e-09	2.2973e-08	6525.12	26322.7	7274.26	21535.6	6030.28	18865
ENSMUSG00000078606.8	Gm4070	2963.76	3.6616	0.605231	6.04993	1.44909e-09	2.33537e-08	247.605	3176.96	394.472	2691.12	659.673	10612.7
ENSMUSG00000100838.1	Gm29094	74.9129	4.85896	0.803186	6.04961	1.45195e-09	2.33763e-08	0.766579	115.607	5.99198	74.892	7.8575	244.363
ENSMUSG00000026470.14	Stx6	5362.2	1.7877	0.295568	6.04834	1.46349e-09	2.35386e-08	2486.78	9075.12	2742.33	8727.42	1997.23	7144.33
ENSMUSG00000027660.16	Skil	10981	2.42276	0.400759	6.04543	1.49013e-09	2.39432e-08	2604.84	15257.9	5015.29	16231.6	2737.98	24038.7
ENSMUSG00000104340.1	Gm10522	55.1434	8.86709	1.46802	6.04016	1.53959e-09	2.47132e-08	0	17.7856	0.998663	111.506	0	200.57
ENSMUSG00000052837.6	Junb	14635.3	3.3538	0.555506	6.03738	1.56635e-09	2.51086e-08	3113.84	34244	3826.88	29001.5	884.683	16741
ENSMUSG00000090877.3	Hspa1b	2147.86	3.16114	0.523604	6.03728	1.56734e-09	2.51086e-08	629.361	5382.38	495.337	3353.5	172.151	2854.4
ENSMUSG00000028800.15	Hdac1	11837.8	1.97718	0.327514	6.03694	1.5706e-09	2.51358e-08	5627.46	19010.6	5362.82	20482.1	3396.94	17146.6
ENSMUSG00000023330.12	Dtwd1	793.741	1.96611	0.325744	6.03576	1.58214e-09	2.52954e-08	301.266	1313.91	396.469	1411.3	273.584	1065.91
ENSMUSG00000030008.9	Pradc1	218.553	-2.69521	0.446585	-6.03515	1.58816e-09	2.53664e-08	472.213	66.6961	424.432	61.5779	238.225	48.1719
ENSMUSG00000023953.8	Polh	1517.42	-2.12249	0.351753	-6.03403	1.59924e-09	2.55181e-08	2955.93	531.346	2682.41	680.685	1765.44	488.726
ENSMUSG00000040751.12	Lat2	4003.69	-1.79661	0.297804	-6.03287	1.61071e-09	2.56757e-08	7219.64	1538.46	5760.29	1737.5	5675.62	2090.66
ENSMUSG00000091971.3	Hspa1a	201.274	3.39307	0.562556	6.03152	1.62427e-09	2.58663e-08	43.695	538.015	46.9372	307.889	15.3578	255.749
ENSMUSG00000025255.18	Zfhx4	68.3542	3.17222	0.526064	6.03009	1.63869e-09	2.60701e-08	12.2653	142.285	9.98663	99.856	17.858	127.874
ENSMUSG00000048279.19	Sacs	1048.09	-3.31396	0.549859	-6.02694	1.67094e-09	2.65569e-08	1360.68	135.615	1001.66	153.113	3353.73	283.776
ENSMUSG00000074361.10	C5ar2	657.328	-2.27921	0.378259	-6.02553	1.68552e-09	2.67622e-08	1164.43	224.544	1397.13	214.691	709.318	233.853
ENSMUSG00000048031.15	Fcrl5	475.964	3.27404	0.543472	6.0243	1.69846e-09	2.69411e-08	62.0929	411.293	88.881	689.007	116.434	1488.07
ENSMUSG00000061143.15	Maml3	610.908	-2.8985	0.481258	-6.02276	1.71472e-09	2.71723e-08	599.465	131.169	926.759	184.734	1705.08	118.24
ENSMUSG00000022035.6	Ccdc25	3943.8	2.61986	0.435033	6.02222	1.72042e-09	2.72357e-08	840.937	4457.53	987.678	5705.11	1481.85	10189.7
ENSMUSG00000055053.18	Nfic	5653.15	-2.76083	0.459007	-6.01479	1.80115e-09	2.84857e-08	11904.2	2067.58	12352.5	1263.18	5298.81	1032.63
ENSMUSG00000070348.5	Ccnd1	10219.9	-2.97669	0.495454	-6.008	1.87822e-09	2.96755e-08	21648.2	3317.02	22204.3	2471.44	10551.9	1126.35
ENSMUSG00000043015.15	Nemp2	301.122	-3.46068	0.576114	-6.00694	1.89062e-09	2.98422e-08	390.189	40.0177	405.457	24.964	862.897	83.206
ENSMUSG00000044433.16	Camsap3	120.229	-3.61315	0.601825	-6.00365	1.92931e-09	3.04231e-08	285.167	13.3392	264.646	28.2925	116.791	13.1378
ENSMUSG00000027012.15	Dync1i2	25016.2	1.77236	0.295263	6.00263	1.9415e-09	3.05852e-08	11732.5	33085.7	12418.4	36846.9	9839.38	46174.1
ENSMUSG00000035594.10	Chrna5	23.6675	8.63256	1.4383	6.00193	1.94982e-09	3.06864e-08	0	42.2409	0	51.5923	0	48.1719
ENSMUSG00000047810.8	Ccdc88b	6708.94	1.79875	0.299869	5.99843	1.99236e-09	3.13251e-08	3516.3	11729.6	3058.91	9755.94	2412.25	9780.65
ENSMUSG00000021725.9	Parp8	7238.64	3.02447	0.504491	5.9951	2.03366e-09	3.19433e-08	982.754	8886.15	1070.57	11556.7	2698.7	18237
ENSMUSG00000110235.1	Gm5086	107.314	-5.22064	0.871078	-5.99331	2.05617e-09	3.22654e-08	104.255	4.44641	98.8677	1.66427	425.02	9.63438
ENSMUSG00000112843.1	Gm46224	1134.42	3.76654	0.629054	5.98762	2.12937e-09	3.33815e-08	85.0903	1124.94	93.8743	1444.58	285.727	3772.3
ENSMUSG00000061607.15	Mdc1	4366.2	-1.73276	0.289407	-5.98728	2.13378e-09	3.34181e-08	6737.46	2012	7239.31	2361.6	6159.93	1686.89
ENSMUSG00000020649.11	Rrm2	4783.37	-3.19704	0.534371	-5.98282	2.19311e-09	3.4314e-08	10032.2	1289.46	11010.3	1153.34	4833.08	381.872
ENSMUSG00000027324.1	Rpusd2	231.734	-2.5023	0.418624	-5.97743	2.26688e-09	3.54337e-08	395.555	64.4729	514.312	78.2206	272.155	65.6889
ENSMUSG00000000325.16	Arvcf	94.9378	-4.01067	0.671043	-5.97677	2.2761e-09	3.55434e-08	250.671	11.116	168.774	3.32853	118.22	17.5171
ENSMUSG00000101776.1	Gm28268	177.64	6.23635	1.04392	5.97395	2.31573e-09	3.61272e-08	0	128.946	4.99332	79.8848	8.57182	843.446
ENSMUSG00000013846.10	St3gal1	18997.5	2.13003	0.356688	5.97169	2.34815e-09	3.65975e-08	6493.69	31107.1	7519.93	20525.4	7184.62	41154.6
ENSMUSG00000021501.4	Caml	2904.42	1.67446	0.280541	5.96867	2.39194e-09	3.72439e-08	1418.17	4548.68	1581.88	4360.38	1158.27	4359.12
ENSMUSG00000046463.5	5930403N24Rik	110.443	3.29085	0.551472	5.96739	2.4108e-09	3.75013e-08	26.0637	124.499	10.9853	203.041	23.9297	274.142
ENSMUSG00000028412.17	Slc44a1	12512.9	1.6878	0.282869	5.96673	2.42054e-09	3.76164e-08	5968.59	16707.4	6711.02	20498.8	5105.95	20085.9
ENSMUSG00000029474.7	Rnf34	5077.2	2.02761	0.339946	5.96452	2.45349e-09	3.80918e-08	2063.63	9421.94	2325.89	9086.9	1610.79	5954.05
ENSMUSG00000116702.1	Gm6553	64.9345	5.07633	0.851114	5.96433	2.45642e-09	3.81006e-08	3.06632	148.955	0	64.9064	7.14319	165.536
ENSMUSG00000048234.13	Rnf149	10122.7	2.48684	0.417001	5.96362	2.46706e-09	3.82287e-08	2713.69	9544.22	3232.67	16804.1	3249.08	25192.1
ENSMUSG00000041845.10	Rhod	73.129	-4.08613	0.685284	-5.96268	2.48137e-09	3.84136e-08	193.945	4.44641	105.858	14.9784	114.291	5.25512
ENSMUSG00000112627.1	4933412E12Rik	356.122	3.99145	0.66964	5.96059	2.51331e-09	3.88706e-08	18.3979	380.168	30.9586	394.431	76.0749	1236.7
ENSMUSG00000035355.15	Kcnh4	394.488	3.58636	0.60189	5.95849	2.54581e-09	3.93355e-08	33.7295	320.141	43.9412	760.57	103.219	1105.33
ENSMUSG00000096606.2	Tpbgl	275.741	-2.55437	0.429141	-5.95229	2.64423e-09	4.0817e-08	459.181	117.83	547.267	71.5635	404.304	54.3029
ENSMUSG00000104082.1	Gm7115	196.023	3.13704	0.527208	5.95029	2.67661e-09	4.12772e-08	63.6261	424.632	17.9759	356.153	37.8589	275.894
ENSMUSG00000071068.6	Treml2	715.301	1.85699	0.312429	5.94374	2.78593e-09	4.2922e-08	284.401	1233.88	278.627	956.954	364.302	1173.64
ENSMUSG00000039377.7	Hlx	4242.1	2.74021	0.461717	5.93482	2.94167e-09	4.52781e-08	1283.25	7765.65	1129.49	10889.3	900.756	3484.14
ENSMUSG00000029311.16	Hsd17b11	11125.8	1.80788	0.305078	5.92597	3.10468e-09	4.77415e-08	5041.02	18239.2	4805.57	13092.8	4983.8	20592.2
ENSMUSG00000031429.14	Psmd10	1942.95	1.87988	0.317265	5.92525	3.11824e-09	4.79043e-08	882.333	2661.18	942.738	2854.22	667.531	3649.68
ENSMUSG00000016831.12	Tox4	12310.1	2.08067	0.351576	5.91814	3.25606e-09	4.99738e-08	5060.19	21722.9	5526.6	23444.5	3536.23	14569.8
ENSMUSG00000026582.6	Sele	38.8498	9.35638	1.58182	5.91496	3.31965e-09	5.09013e-08	0	31.1249	0	23.2997	0	178.674
ENSMUSG00000025283.15	Sat1	11488.5	1.59493	0.269939	5.90848	3.45283e-09	5.28931e-08	5320.83	15729.2	5326.87	17939.1	6495.3	18119.6
ENSMUSG00000021962.9	Dcp1a	4332.8	1.70901	0.289268	5.90806	3.46155e-09	5.29762e-08	2083.56	5840.36	2114.17	8023.43	1891.87	6043.38
ENSMUSG00000020572.8	Nampt	29388.9	2.73564	0.463235	5.90552	3.51536e-09	5.37487e-08	5984.68	33390.3	6292.58	38524.5	10740.5	81400.9
ENSMUSG00000023353.14	Agap3	3526.8	-1.91808	0.324813	-5.90517	3.52279e-09	5.38111e-08	5984.68	1874.16	6114.81	1264.84	4631.28	1291.01
ENSMUSG00000030094.8	Xpc	803.659	-1.89143	0.320596	-5.89972	3.64122e-09	5.55674e-08	1394.41	300.133	1404.12	347.832	1001.47	373.989
ENSMUSG00000040084.9	Bub1b	3141.78	-2.70805	0.459345	-5.89546	3.73644e-09	5.69665e-08	6469.93	1016	5589.52	1100.08	4286.27	388.879
ENSMUSG00000063236.6	1110038F14Rik	1825.68	2.28644	0.388233	5.88934	3.8774e-09	5.90597e-08	731.316	3412.62	676.095	3694.67	456.45	1982.93
ENSMUSG00000015846.14	Rxra	1519.04	-2.79978	0.475421	-5.88906	3.88395e-09	5.91036e-08	3632.82	540.239	2792.26	381.117	1541.86	225.97
ENSMUSG00000074796.10	Slc4a11	44.6508	4.42479	0.751583	5.8873	3.92565e-09	5.96817e-08	2.29974	82.2586	1.99733	61.5779	6.78603	112.985
ENSMUSG00000025178.8	Pi4k2a	13561.9	1.72927	0.293743	5.887	3.93258e-09	5.97307e-08	6840.95	21751.8	6900.76	22632.4	5114.16	18131
ENSMUSG00000029798.11	Herc6	9006.09	3.95556	0.672101	5.88536	3.97183e-09	6.02132e-08	597.932	8743.86	555.257	9730.97	2117.6	32290.9
ENSMUSG00000039285.12	Azi2	10114.4	2.5644	0.435715	5.8855	3.96843e-09	6.02132e-08	2262.18	12312.1	2435.74	13638.7	4077.33	25960.3
ENSMUSG00000026657.16	Frmd4a	13030.9	1.95193	0.331726	5.88417	4.0005e-09	6.05909e-08	4498.29	18803.9	4471.01	19804.8	7087.47	23520.1
ENSMUSG00000038418.7	Egr1	345.404	3.22246	0.547676	5.88389	4.00732e-09	6.0637e-08	49.0611	780.345	108.854	780.541	43.5734	310.052
ENSMUSG00000024451.8	Arap3	3287.14	-1.96319	0.333723	-5.8827	4.03634e-09	6.10189e-08	5727.88	1545.13	5925.07	1437.93	4041.97	1044.89
ENSMUSG00000001419.17	Mef2d	3431.15	-1.69885	0.288862	-5.88116	4.07391e-09	6.1529e-08	5328.49	1800.8	5972.01	1467.88	4437.7	1580.04
ENSMUSG00000025395.14	Prim1	1066.46	-1.93061	0.328287	-5.88085	4.08171e-09	6.15891e-08	1559.22	515.783	1473.03	459.338	2034.02	357.348
ENSMUSG00000112798.1	Gm40685	22.9181	8.58219	1.46006	5.87796	4.15362e-09	6.26154e-08	0	57.8033	0	33.2853	0	46.4202
ENSMUSG00000020476.14	Dbnl	14630.1	2.29378	0.390304	5.87691	4.17987e-09	6.29522e-08	6148.73	28759.4	5587.52	26227.2	3134.07	17923.4
ENSMUSG00000046157.13	Tmem229b	15092.9	2.61737	0.445411	5.8763	4.19547e-09	6.31282e-08	5583.76	33334.7	4437.06	29575.7	2669.41	14956.9
ENSMUSG00000030402.5	Ppm1n	26.9501	8.81525	1.50033	5.87555	4.21449e-09	6.33551e-08	0	82.2586	0	21.6355	0	57.8063
ENSMUSG00000087452.1	Gm11998	95.7806	4.30455	0.733574	5.86791	4.41323e-09	6.62808e-08	17.6313	200.088	1.99733	94.8632	7.8575	252.246
ENSMUSG00000060568.14	Fam78b	104.281	-4.81312	0.821103	-5.86177	4.57965e-09	6.8716e-08	89.6898	0	158.787	11.6499	356.802	8.75853
ENSMUSG00000032066.9	Bco2	354.559	4.41112	0.752896	5.85887	4.66024e-09	6.98602e-08	35.2626	686.97	2.99599	436.038	56.074	910.011
ENSMUSG00000028803.18	Nipal3	1163.75	-2.0809	0.355192	-5.8585	4.67065e-09	6.99511e-08	2321.2	580.256	1759.64	377.789	1564.36	379.244
ENSMUSG00000050029.7	Rap2c	7790.02	2.58852	0.441886	5.8579	4.68763e-09	7.01401e-08	1815.26	8228.08	1952.39	11107.3	2895.13	20741.9
ENSMUSG00000020228.11	Helb	1614.87	-1.71498	0.293548	-5.84222	5.15086e-09	7.69999e-08	2379.46	880.389	2757.31	728.949	2287.96	655.138
ENSMUSG00000038235.4	F11r	3609.38	2.1849	0.374019	5.84168	5.1678e-09	7.71815e-08	1508.63	6696.29	1573.89	6192.74	822.895	4861.86
ENSMUSG00000022033.9	Pbk	936.839	-2.42555	0.415328	-5.84008	5.21769e-09	7.78543e-08	1717.14	353.49	1846.53	356.153	1172.55	175.171
ENSMUSG00000024301.9	Kifc5b	462.993	-2.79906	0.479331	-5.8395	5.23568e-09	7.80504e-08	879.266	93.3746	695.07	193.055	853.253	63.9372
ENSMUSG00000096054.3	Syne1	5182.41	-2.19331	0.37565	-5.83871	5.26051e-09	7.8348e-08	7575.33	2354.37	6810.88	1314.77	11128	1911.11
ENSMUSG00000032300.7	1700017B05Rik	3441.17	-2.76164	0.473215	-5.83591	5.34987e-09	7.95317e-08	7890.4	1073.81	7254.29	976.925	2847.27	604.338
ENSMUSG00000050122.18	Vwa3b	39.5783	5.67853	0.973027	5.83594	5.34866e-09	7.95317e-08	0	77.8122	3.99465	41.6067	1.07148	112.985
ENSMUSG00000015377.10	Dennd6b	264.729	2.19882	0.376937	5.83338	5.43156e-09	8.06716e-08	78.1911	400.177	82.889	396.096	122.148	508.87
ENSMUSG00000020914.17	Top2a	15290.6	-1.46372	0.25107	-5.82992	5.54549e-09	8.2288e-08	23282.5	8145.82	22582.8	8647.53	21466	7619.04
ENSMUSG00000053931.11	Cnn3	733.021	3.595	0.61674	5.82904	5.5747e-09	8.26452e-08	87.39	371.275	145.805	1298.13	103.576	2391.95
ENSMUSG00000014602.15	Kif1a	113.52	4.28517	0.735223	5.82839	5.59644e-09	8.28912e-08	19.9311	71.1425	7.98931	349.496	5.71455	226.846
ENSMUSG00000032356.12	Rasgrf1	56.9388	6.0775	1.04278	5.82815	5.60457e-09	8.29352e-08	3.06632	177.856	1.99733	19.9712	0.357159	138.385
ENSMUSG00000020823.16	Sec14l1	6893.19	-1.61886	0.277827	-5.82687	5.64776e-09	8.34976e-08	12064.4	3672.73	9686.03	3370.14	9448.65	3117.16
ENSMUSG00000038618.12	Rassf7	152.618	-3.182	0.546315	-5.82448	5.72912e-09	8.46228e-08	375.624	28.9017	316.576	34.9496	132.506	27.1514
ENSMUSG00000049672.14	Zbtb14	647.434	-1.9713	0.33882	-5.81812	5.9513e-09	8.78239e-08	967.423	264.561	1021.63	196.384	1107.91	326.693
ENSMUSG00000023990.18	Tfeb	1538.49	-1.61793	0.278268	-5.8143	6.08881e-09	8.97709e-08	2467.62	775.898	2507.64	748.92	1987.23	743.599
ENSMUSG00000043740.14	B430306N03Rik	6929.95	2.16744	0.372833	5.81345	6.11992e-09	9.0147e-08	3169.04	12981.3	2742.33	12195.8	1660.08	8831.22
ENSMUSG00000021733.10	Slc4a7	9586.9	2.17158	0.373905	5.80785	6.32787e-09	9.3125e-08	2678.43	14026.2	3070.89	12723.3	4698.43	20324.2
ENSMUSG00000033767.14	Tmem131l	1869.2	-1.90181	0.327602	-5.80524	6.42753e-09	9.45053e-08	2919.13	880.389	2263.97	695.664	3663.38	792.647
ENSMUSG00000020357.3	Flt4	64.7609	3.66905	0.63238	5.80196	6.55446e-09	9.62836e-08	14.565	171.187	7.98931	74.892	6.07171	113.861
ENSMUSG00000020261.15	Slc36a1	2000.99	-1.63152	0.281283	-5.8003	6.61966e-09	9.71528e-08	3390.58	1011.56	3095.86	1008.55	2589.4	910.011
ENSMUSG00000021457.14	Syk	42432.2	1.71767	0.29618	5.79943	6.65425e-09	9.75714e-08	22926.1	72267.5	20429.7	57949.8	16003.9	65016.3
ENSMUSG00000042606.9	Hirip3	1273.77	-2.53424	0.43703	-5.79877	6.68023e-09	9.78632e-08	2295.9	344.597	2501.65	565.851	1718.29	216.336
ENSMUSG00000113701.1	B230303A05Rik	87.7003	6.08985	1.0503	5.7982	6.70294e-09	9.81066e-08	0	48.9105	3.99465	61.5779	3.57159	408.147
ENSMUSG00000035517.17	Tdrd7	10942.8	1.80594	0.311526	5.79708	6.74806e-09	9.86774e-08	4762.76	15051.1	4282.27	14745.4	5556.33	21258.7
ENSMUSG00000023249.15	Parp3	4331.4	1.53225	0.264456	5.79396	6.87469e-09	1.00438e-07	2449.22	6078.24	1987.34	6563.87	2240.1	6669.62
ENSMUSG00000005949.9	Ctns	1697.18	-1.76344	0.304615	-5.78908	7.0774e-09	1.03306e-07	2624	853.711	2229.02	647.4	3012.64	816.295
ENSMUSG00000024421.16	Lama3	373.727	-2.59757	0.449558	-5.77806	7.55679e-09	1.10152e-07	538.905	126.723	429.425	81.5491	955.401	110.357
ENSMUSG00000032249.14	Anp32a	11538.2	1.75405	0.303575	5.77798	7.56015e-09	1.10152e-07	4920.67	13721.6	5299.91	18523.3	5610.97	21152.7
ENSMUSG00000028438.16	Kif24	1119.97	-2.15758	0.373964	-5.76949	7.95118e-09	1.15745e-07	1766.96	271.231	1518.97	502.609	2205.46	454.568
ENSMUSG00000027115.14	Kif18a	308.45	-3.14713	0.545616	-5.76804	8.01995e-09	1.16641e-07	550.404	42.2409	248.667	69.8992	865.04	74.4475
ENSMUSG00000038872.10	Zfhx3	3460.06	-1.97335	0.342231	-5.76614	8.11084e-09	1.17856e-07	4774.25	1462.87	4407.1	1204.93	7365.34	1545.88
ENSMUSG00000026390.7	Marco	312.336	6.15567	1.06763	5.76575	8.12941e-09	1.18019e-07	0.766579	100.044	19.9733	163.098	5.71455	1584.42
ENSMUSG00000034023.16	Fancd2	1200.49	-1.77139	0.307317	-5.76405	8.21212e-09	1.19113e-07	1980.07	598.042	1753.65	610.786	1834.73	425.664
ENSMUSG00000031904.5	Slc7a6	1103.72	-1.80103	0.312546	-5.76246	8.28946e-09	1.20126e-07	1805.29	598.042	1752.65	391.103	1586.5	488.726
ENSMUSG00000038497.7	Tmco3	3760.27	1.57557	0.273462	5.76155	8.33441e-09	1.20669e-07	2125.72	5522.44	1770.63	5162.56	1772.22	6208.04
ENSMUSG00000097006.7	9530082P21Rik	241.288	2.40305	0.417403	5.75715	8.55471e-09	1.23747e-07	75.8913	373.498	57.9225	309.554	95.7187	535.146
ENSMUSG00000079109.11	Pms2	240.568	-2.39675	0.416469	-5.75493	8.66759e-09	1.25268e-07	406.287	51.1337	421.436	68.235	388.589	107.73
ENSMUSG00000021322.8	Aoah	23249.4	4.40669	0.766181	5.7515	8.84562e-09	1.27726e-07	1064.01	16756.3	988.677	19332.1	4226.98	97128.6
ENSMUSG00000028613.14	Lrp8	1971.94	-2.33884	0.406758	-5.74995	8.92703e-09	1.28786e-07	3080.11	898.175	3092.86	690.671	3701.96	367.858
ENSMUSG00000039156.19	Stim2	5812.62	1.90367	0.331733	5.73857	9.54815e-09	1.37623e-07	2458.42	10082.2	2514.63	6342.52	2382.61	11095.3
ENSMUSG00000037465.10	Klf10	1774.35	-2.41051	0.421497	-5.71893	1.07194e-08	1.54368e-07	3178.24	615.828	3950.71	682.35	1830.08	388.879
ENSMUSG00000033209.17	Ttc28	650.498	-2.2376	0.391322	-5.71806	1.07749e-08	1.55028e-07	884.632	220.097	832.885	272.94	1501.5	190.936
ENSMUSG00000029553.10	Tfec	3892.94	2.72786	0.477188	5.71654	1.08718e-08	1.56282e-07	830.205	4777.67	622.167	5809.96	1609.72	9707.95
ENSMUSG00000060429.12	Sntb1	733.083	4.05897	0.710858	5.70996	1.13003e-08	1.62297e-07	29.13	993.772	44.9398	723.956	173.579	2433.12
ENSMUSG00000021466.12	Ptch1	814.201	1.61986	0.283789	5.70796	1.14338e-08	1.64068e-07	431.584	1249.44	384.485	1093.42	383.589	1342.68
ENSMUSG00000067297.4	Ifit1bl2	462.387	3.88807	0.68134	5.7065	1.15322e-08	1.65332e-07	32.9629	558.024	19.9733	670.7	121.077	1371.59
ENSMUSG00000057406.16	Nsd2	9021.11	-1.49075	0.261441	-5.70207	1.18362e-08	1.69539e-07	13672.7	4255.21	13800.5	5152.57	12449.5	4796.17
ENSMUSG00000052477.15	C130026I21Rik	119.808	4.66023	0.818287	5.69511	1.23295e-08	1.76449e-07	8.43237	73.3657	1.99733	188.062	16.0722	430.919
ENSMUSG00000021686.6	Ap3b1	16753.3	1.56308	0.2745	5.69427	1.23902e-08	1.7716e-07	8330.42	21147.1	8492.63	25182	8594.68	28772.6
ENSMUSG00000115902.1		116.48	3.73984	0.65817	5.68217	1.32994e-08	1.89992e-07	4.59947	188.972	14.9799	173.084	28.2156	289.031
ENSMUSG00000002835.8	Chaf1a	2465.02	-1.85282	0.326532	-5.67424	1.39306e-08	1.98672e-07	4630.14	1000.44	4138.46	1173.31	2815.13	1032.63
ENSMUSG00000031402.12	Mpp1	28962.6	1.43909	0.253619	5.67423	1.39317e-08	1.98672e-07	16860.9	41442.8	15611.1	44189.6	14349.2	41321.9
ENSMUSG00000046999.2	1110032F04Rik	22.7058	8.57629	1.5116	5.67364	1.39799e-08	1.99182e-07	0	48.9105	0	21.6355	0	65.6889
ENSMUSG00000027253.15	Lrp4	1177.24	1.58853	0.280083	5.67164	1.41441e-08	2.01344e-07	591.799	1758.55	508.32	1740.82	661.459	1802.5
ENSMUSG00000032845.15	Alpk2	113.879	3.64225	0.642251	5.67106	1.41918e-08	2.01844e-07	13.0318	108.937	7.98931	231.333	28.5727	293.411
ENSMUSG00000020808.3	Pimreg	1115.06	-2.84923	0.502577	-5.66924	1.4343e-08	2.03816e-07	2538.14	357.936	2182.08	329.525	1152.2	130.502
ENSMUSG00000030403.9	Vasp	13092	2.83009	0.499244	5.66875	1.43841e-08	2.04218e-07	4019.17	31007	4241.32	22943.6	1425.07	14915.8
ENSMUSG00000090272.8	Mndal	39693.9	3.78198	0.667344	5.66722	1.45131e-08	2.05869e-07	3238.8	35704.7	2475.69	47934.2	10424.4	138386
ENSMUSG00000038241.16	Cep250	547.167	-2.11365	0.373497	-5.65908	1.52184e-08	2.15683e-07	832.505	228.99	714.044	151.448	1120.41	235.604
ENSMUSG00000034317.14	Trim59	1153.15	-1.81939	0.321514	-5.65882	1.5242e-08	2.15828e-07	1607.52	400.177	1674.76	564.187	2110.81	561.422
ENSMUSG00000025959.13	Klf7	2855.24	2.69157	0.476013	5.65441	1.5638e-08	2.21241e-07	582.6	3083.58	637.147	3787.87	1076.12	7964.13
ENSMUSG00000039851.11	4932438H23Rik	465.26	4.20002	0.742904	5.65351	1.57201e-08	2.22207e-07	26.0637	635.836	12.9826	492.623	103.576	1520.48
ENSMUSG00000020190.13	Mknk2	4378.97	-2.89122	0.511554	-5.65184	1.58738e-08	2.24183e-07	10386.4	1582.92	8530.58	1011.87	4233.05	529.015
ENSMUSG00000022106.14	Rcbtb2	1101.5	-1.89078	0.33483	-5.64698	1.63291e-08	2.3041e-07	1382.91	473.543	1587.87	510.93	2233.32	420.409
ENSMUSG00000067577.8	A430093F15Rik	169.847	5.59367	0.990632	5.64657	1.63685e-08	2.30764e-07	6.89921	182.303	0.998663	41.6067	12.1434	775.13
ENSMUSG00000020231.15	Dip2a	2082.15	-1.53979	0.272716	-5.64614	1.64092e-08	2.31136e-07	3158.31	1060.47	3075.88	935.318	3063	1199.92
ENSMUSG00000047414.6	Flrt2	5555.35	1.7434	0.308821	5.64535	1.64845e-08	2.31993e-07	2862.41	9208.51	2782.28	7179.65	2022.24	9277.03
ENSMUSG00000015305.6	Sash1	39307.5	1.60872	0.284989	5.64485	1.65322e-08	2.32462e-07	16776.6	50582.3	20835.1	60361.3	20624.9	66664.6
ENSMUSG00000028551.14	Cdkn2c	2032.13	-2.26102	0.400664	-5.64318	1.66939e-08	2.34531e-07	4200.09	800.354	3592.19	838.791	2293.68	467.705
ENSMUSG00000030060.14	Hmces	660.049	-2.00523	0.355438	-5.64159	1.6849e-08	2.36503e-07	1085.48	269.008	1208.38	326.196	875.04	196.191
ENSMUSG00000049093.9	Il23r	33.9424	8.23345	1.4597	5.6405	1.69561e-08	2.37799e-07	0	17.7856	0	69.8992	0.357159	115.613
ENSMUSG00000055013.15	Agap1	3298.31	-2.27078	0.402602	-5.64028	1.69778e-08	2.37895e-07	5678.05	1402.84	5854.16	1374.68	4857.37	622.731
ENSMUSG00000026974.11	Zmynd19	744.729	-2.43317	0.431459	-5.63942	1.70628e-08	2.38879e-07	1385.98	329.034	1515.97	221.348	865.397	150.647
ENSMUSG00000037306.13	Man1c1	7642.95	-1.63245	0.289672	-5.63553	1.74526e-08	2.44124e-07	10963.6	4019.55	9833.84	3659.72	13874.9	3506.04
ENSMUSG00000112226.1	Gm48786	440.487	4.27632	0.758928	5.63469	1.75373e-08	2.45096e-07	41.3953	304.579	14.9799	406.081	72.5033	1803.38
ENSMUSG00000097125.1	Gm26885	47.9377	3.7836	0.671578	5.6339	1.76176e-08	2.46005e-07	7.66579	68.9193	4.99332	58.2494	6.78603	141.012
ENSMUSG00000042099.15	Kank3	115.926	-3.14043	0.557489	-5.63317	1.76931e-08	2.46844e-07	238.406	11.116	187.749	18.3069	201.438	38.5375
ENSMUSG00000007817.15	Zmiz1	21633.5	-1.67758	0.297835	-5.63258	1.77531e-08	2.47468e-07	33070.2	10996	32277.8	7920.25	33540.8	11995.7
ENSMUSG00000016526.8	Dyrk3	233.175	-2.4599	0.43699	-5.62921	1.81042e-08	2.51925e-07	486.778	88.9282	403.46	46.5995	293.585	79.7026
ENSMUSG00000058290.4	Espl1	1849.78	-2.96016	0.525845	-5.62935	1.80895e-08	2.51925e-07	4544.28	589.149	3155.78	505.937	2131.88	171.667
ENSMUSG00000056228.10	Cars2	795.939	-1.83667	0.326531	-5.62479	1.85729e-08	2.58224e-07	1143.74	346.82	1061.58	396.096	1524.36	303.045
ENSMUSG00000038527.9	C1rl	133.682	2.26222	0.402898	5.61488	1.96698e-08	2.73238e-07	36.0292	191.196	48.9345	237.99	53.2167	234.728
ENSMUSG00000015217.11	Hmgb3	694.285	-1.95118	0.347917	-5.60817	2.04483e-08	2.83808e-07	1185.9	373.498	1184.41	252.969	936.829	232.101
ENSMUSG00000059588.13	Calcrl	12258.7	2.47786	0.442266	5.60266	2.11092e-08	2.92729e-07	2776.55	15028.9	3299.58	15407.8	5117.38	31922.2
ENSMUSG00000020092.9	Pald1	890.959	-4.10228	0.732492	-5.60045	2.13802e-08	2.96231e-07	1872.75	88.9282	2509.64	186.398	667.888	20.1446
ENSMUSG00000026930.15	Gpsm1	286.678	-1.86522	0.333105	-5.5995	2.1497e-08	2.97594e-07	449.215	128.946	510.317	119.827	390.018	121.744
ENSMUSG00000044456.16	Rin3	6662.5	1.81938	0.324969	5.59862	2.16069e-08	2.98858e-07	3373.71	11287.2	2964.03	7782.11	2489.04	12078.9
ENSMUSG00000021877.12	Arf4	11875.6	1.84738	0.330078	5.59678	2.18363e-08	3.01772e-07	5531.63	20693.6	5936.05	20743.4	4028.04	14321.1
ENSMUSG00000110500.1	Gm32568	21.7248	8.5194	1.5227	5.59492	2.20718e-08	3.04765e-07	0	24.4552	0	34.9496	0	70.9441
ENSMUSG00000103009.1	Gm4430	121.13	-2.73866	0.48969	-5.59264	2.23639e-08	3.08534e-07	223.075	46.6873	239.679	28.2925	167.151	21.8963
ENSMUSG00000061759.15	Armt1	931.71	-1.52594	0.272867	-5.59223	2.24165e-08	3.08995e-07	1413.57	462.427	1301.26	464.331	1435.42	513.25
ENSMUSG00000031627.9	Irf2	12000.8	1.87865	0.336042	5.59052	2.26389e-08	3.11794e-07	4138.76	17118.7	4815.55	23391.3	6438.87	16101.7
ENSMUSG00000029687.16	Ezh2	1677.36	-1.85205	0.331337	-5.58962	2.27564e-08	3.13143e-07	2235.34	558.024	2500.65	785.534	3147.29	837.315
ENSMUSG00000099757.1	BE692007	755.423	3.01916	0.540276	5.58817	2.29474e-08	3.15502e-07	100.422	969.317	124.833	897.04	271.441	2169.49
ENSMUSG00000055204.15	Ankrd17	31271.4	2.05061	0.36708	5.58628	2.3198e-08	3.18675e-07	9889.64	39415.2	12142.7	41623.3	14451.4	70105.9
ENSMUSG00000028630.9	Dyrk2	3715.85	2.38258	0.427018	5.57958	2.41096e-08	3.30916e-07	953.624	5073.35	1149.46	4069.13	1484.35	9565.19
ENSMUSG00000031562.15	Dctd	131.325	-2.92762	0.525006	-5.57635	2.45615e-08	3.36831e-07	147.183	22.232	272.635	44.9352	276.441	24.5239
ENSMUSG00000114055.1	Gm32089	61.1444	6.68607	1.19952	5.57394	2.49047e-08	3.41247e-07	0	28.9017	0	73.2278	2.85727	261.88
ENSMUSG00000028064.17	Sema4a	1798.31	2.18796	0.392589	5.57316	2.50158e-08	3.42285e-07	763.513	4024	456.389	2657.84	720.39	2167.74
ENSMUSG00000029135.10	Fosl2	7633.58	2.40791	0.432059	5.57311	2.5023e-08	3.42285e-07	2840.94	8617.14	2966.03	17588	1456.5	12332.9
ENSMUSG00000032750.13	Gab3	897.158	-3.38563	0.608005	-5.56842	2.57064e-08	3.51336e-07	840.171	164.517	782.952	109.842	3290.15	195.315
ENSMUSG00000054958.6	Nt5c1a	22.6417	8.5649	1.53956	5.56322	2.64835e-08	3.61649e-07	0	28.9017	0	81.5491	0	25.3997
ENSMUSG00000037428.14	Vgf	93.6436	5.61257	1.00973	5.55848	2.72126e-08	3.71291e-07	10.7321	233.436	0	84.8776	0.714319	232.101
ENSMUSG00000026088.15	Mitd1	2852.16	2.2138	0.398356	5.55734	2.73918e-08	3.7342e-07	784.977	3639.39	865.841	4014.21	1383.28	6425.25
ENSMUSG00000044768.16	D1Ertd622e	8861.97	1.48267	0.266848	5.55624	2.75643e-08	3.75453e-07	4449.99	12129.8	4839.52	14935.1	4722.72	12094.6
ENSMUSG00000052296.7	Ppp6r1	24823.1	1.96693	0.354037	5.55572	2.76466e-08	3.76256e-07	11985.5	41845.2	11612.5	43821.8	6741.02	32932.9
ENSMUSG00000000682.7	Cd52	9030.82	1.76141	0.317076	5.55516	2.77352e-08	3.77142e-07	5034.89	13897.3	3803.91	11556.7	3504.09	16388.1
ENSMUSG00000090186.5	Gm7592	45.1866	6.71427	1.21001	5.54891	2.87448e-08	3.90541e-07	0.766579	77.8122	0	13.3141	1.42864	177.798
ENSMUSG00000021504.14	B4galt7	1506.38	-1.64258	0.296197	-5.54558	2.92975e-08	3.97715e-07	2480.65	864.827	2336.87	652.393	2026.52	677.034
ENSMUSG00000021948.17	Prkcd	29619.3	1.68598	0.304034	5.54536	2.9335e-08	3.97888e-07	15303.2	52438.7	13467	34530.2	13366.7	48609.8
ENSMUSG00000009621.18	Vav2	881.642	-1.5952	0.28777	-5.54332	2.96787e-08	4.02211e-07	1434.27	469.096	1300.26	464.331	1238.27	383.623
ENSMUSG00000029860.16	Zyx	23346.2	2.65689	0.479711	5.53851	3.05054e-08	4.1272e-07	8174.8	40004.3	7463.01	57981.4	3534.09	22919.3
ENSMUSG00000030254.16	Rad18	1652.43	-1.68369	0.303994	-5.53855	3.04981e-08	4.1272e-07	2117.29	702.533	2406.78	828.805	3037.64	821.55
ENSMUSG00000097908.7	4933404O12Rik	271.719	-2.27561	0.411058	-5.53599	3.09477e-08	4.18353e-07	586.433	66.6961	383.487	114.834	382.518	96.3438
ENSMUSG00000032121.9	Tmem218	161.872	-2.19802	0.397085	-5.53538	3.10547e-08	4.19446e-07	259.87	73.3657	240.678	53.2566	295.014	49.0477
ENSMUSG00000018916.5	Csf2	22.0222	8.5396	1.54408	5.53055	3.1923e-08	4.30813e-07	0	26.6785	0	26.6283	0	78.8267
ENSMUSG00000028434.12	Epb41l4b	37.6157	4.62047	0.835639	5.52926	3.21582e-08	4.33623e-07	3.06632	62.2497	3.99465	31.6211	2.14296	122.619
ENSMUSG00000040943.12	Tet2	19038.5	3.45316	0.624619	5.52842	3.23134e-08	4.35351e-07	1963.21	15944.8	1922.43	24235.1	5670.62	64495.2
ENSMUSG00000030401.16	Rtn2	141.197	3.00687	0.544009	5.52724	3.25308e-08	4.37915e-07	39.8621	391.284	17.9759	191.391	35.0016	171.667
ENSMUSG00000052798.13	Nup107	1525.57	-1.74098	0.31513	-5.52463	3.30184e-08	4.44107e-07	2590.27	711.425	2555.58	807.17	1898.66	590.325
ENSMUSG00000039031.16	Arhgap18	3238.18	-2.82636	0.511854	-5.5218	3.35541e-08	4.50936e-07	3617.49	689.193	3103.85	945.304	10306.9	766.371
ENSMUSG00000032120.11	C2cd2l	1828.81	-2.39018	0.433274	-5.51656	3.45705e-08	4.64207e-07	3757	915.96	2974.02	462.666	2480.47	382.748
ENSMUSG00000031520.6	Vegfc	479.653	2.37475	0.430511	5.51611	3.46578e-08	4.64992e-07	87.39	758.113	161.783	945.304	215.01	710.316
ENSMUSG00000017002.14	Slpi	20.1795	8.39028	1.52155	5.51431	3.50158e-08	4.69404e-07	0	60.0265	0	38.2782	0	22.7722
ENSMUSG00000030346.16	Rad51ap1	841.809	-2.00696	0.36407	-5.51257	3.5364e-08	4.73678e-07	1287.85	446.864	1404.12	336.182	1348.99	226.846
ENSMUSG00000002799.6	Jag2	203.646	-2.67478	0.485297	-5.51164	3.55502e-08	4.75747e-07	458.414	86.705	324.566	39.9424	271.084	41.1651
ENSMUSG00000008855.17	Hdac5	2850.85	-2.25656	0.409428	-5.51151	3.55776e-08	4.75747e-07	5558.47	1164.96	5294.91	1191.62	3289.08	606.09
ENSMUSG00000039781.14	Cep131	382.405	-2.42924	0.440848	-5.51039	3.5804e-08	4.78377e-07	792.643	117.83	603.193	171.42	537.525	71.8199
ENSMUSG00000029836.15	Cbx3	2176.74	-1.56855	0.284676	-5.50997	3.58904e-08	4.78807e-07	3341.52	1171.63	2996.99	1204.93	3426.59	918.769
ENSMUSG00000034883.9	Lrr1	164.814	-2.68262	0.486868	-5.50994	3.58957e-08	4.78807e-07	251.438	40.0177	245.671	66.5707	357.159	28.0273
ENSMUSG00000020132.10	Rab21	8187.16	1.41564	0.256988	5.50856	3.61779e-08	4.82173e-07	4605.61	11422.8	4395.12	11125.6	4393.06	13180.7
ENSMUSG00000048170.14	Mcmbp	10543.5	1.44005	0.261516	5.50655	3.65933e-08	4.87305e-07	5759.31	14057.3	5587.52	14768.7	5690.26	17397.9
ENSMUSG00000021758.14	Ddx4	89.7299	4.09547	0.744872	5.49822	3.83643e-08	5.10467e-07	3.06632	122.276	5.99198	128.149	19.6438	259.252
ENSMUSG00000019947.10	Arid5b	9004.99	2.92707	0.532494	5.4969	3.86525e-08	5.13877e-07	1496.36	10813.7	1116.51	13532.2	3664.1	23407.2
ENSMUSG00000110685.1	Gm5373	22.7813	8.58879	1.56265	5.49631	3.87816e-08	5.15168e-07	0	26.6785	0	23.2997	0	86.7094
ENSMUSG00000024529.13	Lox	971.312	1.77991	0.323859	5.49594	3.88633e-08	5.15827e-07	370.258	1293.91	511.316	1389.66	433.949	1828.78
ENSMUSG00000097677.1	Gm26611	62.0738	9.01892	1.64207	5.49241	3.96493e-08	5.25827e-07	0	11.116	0.998663	26.6283	0	333.7
ENSMUSG00000047412.16	Zbtb44	907.586	-1.85269	0.337617	-5.48754	4.07575e-08	5.40079e-07	1132.24	373.498	1277.29	392.767	1855.44	414.278
ENSMUSG00000000958.10	Slc7a7	2284.81	1.64596	0.300025	5.48606	4.10996e-08	5.44164e-07	1060.95	3085.81	929.755	3737.94	1327.92	3566.47
ENSMUSG00000038244.13	Mical2	778.773	-2.04939	0.373645	-5.48487	4.13771e-08	5.47388e-07	1392.11	335.704	1324.23	374.46	1044.69	201.446
ENSMUSG00000011008.13	Mcoln2	11884.4	2.75841	0.50296	5.48436	4.14979e-08	5.48535e-07	2440.79	11540.7	2336.87	15817.2	4403.06	34767.8
ENSMUSG00000024677.13	Ms4a6b	6949.56	2.8487	0.519538	5.48315	4.17823e-08	5.51842e-07	1190.5	7685.62	1293.27	8281.4	2598.33	20648.2
ENSMUSG00000036864.16	Proser3	213.596	-2.8464	0.519227	-5.48199	4.20563e-08	5.55005e-07	349.56	20.0088	330.558	58.2494	447.878	75.3233
ENSMUSG00000050002.14	Idnk	1638.97	1.9703	0.359506	5.48057	4.23953e-08	5.5902e-07	784.21	3299.24	659.118	2711.09	555.74	1824.4
ENSMUSG00000023067.13	Cdkn1a	68153	2.48308	0.453098	5.48023	4.24776e-08	5.59647e-07	25607.6	154737	24623	122002	11813	70134.8
ENSMUSG00000040322.10	Slc25a24	5734.43	-1.39589	0.254728	-5.47991	4.2554e-08	5.60196e-07	7842.87	3054.68	8773.26	3043.95	8317.17	3374.66
ENSMUSG00000009566.12	Fpgs	319.269	-2.77943	0.507255	-5.47934	4.2691e-08	5.61541e-07	697.587	120.053	666.108	73.2278	306.085	52.5512
ENSMUSG00000052557.11	Gan	2305.25	-2.24417	0.409628	-5.47856	4.28811e-08	5.6358e-07	3668.08	489.105	3881.8	698.992	3875.18	1218.31
ENSMUSG00000071669.14	Snx29	3042.28	-3.31782	0.605664	-5.47798	4.30206e-08	5.64952e-07	3150.64	420.186	2195.06	554.201	11245.2	688.42
ENSMUSG00000043059.16	Zfp513	2538.36	1.91049	0.348944	5.47505	4.37383e-08	5.73909e-07	1198.16	4468.64	1184.41	4621.67	817.895	2939.36
ENSMUSG00000040209.12	Zfp704	778.45	-3.43365	0.627175	-5.47479	4.38038e-08	5.743e-07	742.815	111.16	660.116	93.199	2873.35	190.06
ENSMUSG00000115801.1		1689.11	3.23709	0.591317	5.47437	4.39083e-08	5.75202e-07	217.708	2247.66	172.769	1769.12	580.027	5147.39
ENSMUSG00000024534.15	Sncaip	496.635	-2.0903	0.381848	-5.47415	4.39611e-08	5.75426e-07	561.136	184.526	823.897	161.434	1028.98	219.839
ENSMUSG00000097534.3	Gm16675	950.882	2.19186	0.400453	5.47346	4.41343e-08	5.77224e-07	308.931	1167.18	293.607	1253.19	421.805	2260.58
ENSMUSG00000033256.14	Shf	178.752	2.47202	0.451677	5.47299	4.4251e-08	5.7828e-07	49.0611	257.892	45.9385	431.045	67.8603	220.715
ENSMUSG00000005374.13	Tbl2	1226.65	-2.51477	0.459589	-5.47178	4.45549e-08	5.8178e-07	2655.43	435.748	2544.59	404.417	1062.19	257.501
ENSMUSG00000024785.6	Rcl1	1491.45	1.78671	0.326619	5.47031	4.49253e-08	5.86141e-07	622.462	2056.46	856.853	2511.38	533.239	2368.31
ENSMUSG00000045362.8	Tnfrsf26	580.391	-2.01852	0.369253	-5.46649	4.59042e-08	5.98427e-07	793.409	206.758	731.021	251.304	1268.63	231.225
ENSMUSG00000053040.13	Aph1c	1080.19	-2.5068	0.458733	-5.46463	4.63885e-08	6.04252e-07	1520.13	220.097	1291.27	470.988	2700.12	278.521
ENSMUSG00000116038.1	Gm46563	29.0854	5.90534	1.08101	5.4628	4.68683e-08	6.10008e-07	0	57.8033	0	53.2566	2.14296	61.3097
ENSMUSG00000101751.1	Gm2427	97.0899	5.35625	0.98076	5.46133	4.7259e-08	6.14596e-07	4.59947	73.3657	0	78.2206	8.57182	417.782
ENSMUSG00000019796.12	Lrp11	962.651	2.02006	0.370423	5.45339	4.94177e-08	6.42151e-07	442.316	1594.04	438.413	1208.26	263.226	1829.66
ENSMUSG00000023008.18	Fmnl3	3780.34	-2.27761	0.417761	-5.45194	4.98243e-08	6.46575e-07	7474.15	1278.34	7895.43	1551.1	3433.73	1049.27
ENSMUSG00000025340.14	Rabgef1	3378.47	1.51946	0.278703	5.45189	4.98385e-08	6.46575e-07	1863.55	5022.22	1933.41	5029.42	1446.5	4975.72
ENSMUSG00000031756.5	Cenpn	786.792	-2.45367	0.4502	-5.45017	5.03215e-08	6.51791e-07	1458.03	266.785	1368.17	344.503	1163.27	119.992
ENSMUSG00000039536.16	Stau1	6855.78	1.82375	0.334623	5.45019	5.03172e-08	6.51791e-07	3257.19	11531.8	3192.73	12948	2610.48	7594.52
ENSMUSG00000100975.2	Gm28875	571.373	-2.07787	0.381272	-5.44984	5.0416e-08	6.5249e-07	1102.34	206.758	1034.62	266.283	634.315	183.929
ENSMUSG00000046826.7	Fam187b	50.0522	-3.60641	0.66179	-5.44948	5.05179e-08	6.53284e-07	108.088	4.44641	69.9064	9.9856	100.005	7.88267
ENSMUSG00000036636.9	Clcn7	25948.2	1.55554	0.28563	5.44599	5.15171e-08	6.6567e-07	15709.5	40444.5	12682	36083	11129.8	39640.2
ENSMUSG00000018167.10	Stard3	7205.19	1.877	0.344684	5.44556	5.16431e-08	6.66763e-07	3750.87	12985.7	3113.83	12520.3	2386.54	8473.87
ENSMUSG00000040875.12	Osbpl10	87.6678	-3.26643	0.599908	-5.44489	5.18378e-08	6.68741e-07	164.048	8.89282	95.8717	18.3069	217.867	21.0205
ENSMUSG00000049659.15	Aftph	14278.1	2.30565	0.423665	5.44217	5.2635e-08	6.78482e-07	3433.51	17781.2	3845.85	21608.8	7132.47	31867
ENSMUSG00000097410.1	Gm26668	98.8378	-3.13513	0.576372	-5.43942	5.34538e-08	6.88485e-07	222.308	31.1249	108.854	18.3069	199.295	13.1378
ENSMUSG00000060450.13	Rnf14	5688.22	1.61933	0.297807	5.43749	5.40354e-08	6.9542e-07	2739.75	7614.48	2741.33	7425.96	2900.49	10707.3
ENSMUSG00000079164.8	Tlr5	109.542	-3.94886	0.72634	-5.43665	5.42903e-08	6.98143e-07	213.876	11.116	127.829	26.6283	274.298	3.50341
ENSMUSG00000054509.7	Parp4	7926.9	1.51187	0.278105	5.43633	5.43899e-08	6.98864e-07	3853.59	10624.7	3918.75	11067.4	4575.57	13521.4
ENSMUSG00000041000.8	Trim62	426.218	-1.72068	0.316688	-5.43335	5.53054e-08	7.10061e-07	733.616	202.312	671.102	183.069	557.883	209.329
ENSMUSG00000079659.5	Tmem243	2502.23	2.1132	0.389268	5.42864	5.67838e-08	7.28461e-07	730.55	3779.45	680.09	4130.71	1406.14	4286.42
ENSMUSG00000027776.12	Il12a	53.2791	5.34202	0.984343	5.42699	5.73129e-08	7.3408e-07	0	86.705	5.99198	38.2782	2.14296	186.557
ENSMUSG00000040328.15	Olfr56	9587.36	3.56168	0.656282	5.42705	5.72934e-08	7.3408e-07	867.768	10357.9	658.119	11195.5	2964.06	31480.8
ENSMUSG00000028184.12	Adgrl2	4140.26	1.57086	0.289514	5.42584	5.76834e-08	7.38237e-07	2151.02	6987.53	1819.56	5232.46	2284.39	6366.57
ENSMUSG00000084616.1	Gm25047	149.436	-3.93625	0.725506	-5.42552	5.77846e-08	7.38946e-07	170.947	17.7856	225.698	3.32853	446.449	32.4065
ENSMUSG00000041057.9	Wdr43	5538.68	1.86628	0.344112	5.42347	5.84545e-08	7.46919e-07	1932.55	6785.22	2253.98	8469.46	2966.21	10824.7
ENSMUSG00000045671.17	Spred2	2654.13	-1.65646	0.305477	-5.42253	5.876e-08	7.50227e-07	3963.21	1031.57	4347.18	1233.22	3782.67	1566.9
ENSMUSG00000028101.18	Pias3	1020.21	-1.62449	0.299642	-5.42143	5.91238e-08	7.54274e-07	1701.81	540.239	1645.8	502.609	1273.63	457.195
ENSMUSG00000030515.9	Tarsl2	258.971	-2.29268	0.422959	-5.42058	5.94074e-08	7.57291e-07	369.491	82.2586	420.437	58.2494	502.523	120.868
ENSMUSG00000035232.8	Pdk3	1877.78	1.70282	0.314202	5.41952	5.97599e-08	7.61182e-07	984.288	2963.53	1007.65	2726.07	657.173	2927.98
ENSMUSG00000020081.5	Tacr2	24.2074	8.6612	1.59885	5.41713	6.05632e-08	7.70805e-07	0	24.4552	0	101.52	0	19.2688
ENSMUSG00000042364.11	Snx18	6223.95	1.70388	0.314803	5.41251	6.21473e-08	7.90341e-07	2936	7870.14	3493.32	10416.7	2343.32	10284.3
ENSMUSG00000092368.1	A930015D03Rik	5365.2	2.11118	0.390219	5.41026	6.29333e-08	7.99705e-07	1709.47	7312.12	1494	7572.42	2845.85	11257.3
ENSMUSG00000004936.8	Map2k1	12974.6	1.50257	0.277892	5.40704	6.40754e-08	8.13576e-07	7496.38	19195.1	7217.34	20052.8	5594.54	18291.3
ENSMUSG00000017561.16	Crlf3	6949.6	1.6806	0.310839	5.40666	6.42119e-08	8.14667e-07	2684.56	11240.5	3062.9	9574.53	4165.91	10969.2
ENSMUSG00000031903.7	Pla2g15	2976.4	-1.78953	0.331168	-5.40371	6.52756e-08	8.2751e-07	5661.19	1525.12	4552.91	1404.64	3635.52	1079.05
ENSMUSG00000030263.13	Lrmp	2649.88	-1.81983	0.336784	-5.40355	6.53349e-08	8.2761e-07	3665.01	1124.94	3248.65	1085.1	5476.68	1298.89
ENSMUSG00000073902.5	Gm1966	826.949	2.77318	0.51355	5.40002	6.6635e-08	8.43415e-07	172.48	960.424	155.791	930.326	304.3	2438.37
ENSMUSG00000034957.10	Cebpa	989.314	-3.76609	0.698198	-5.39401	6.89035e-08	8.70759e-07	2318.14	286.793	2476.68	69.8992	731.819	52.5512
ENSMUSG00000038059.6	Smim3	2225.94	2.25675	0.418381	5.39401	6.89013e-08	8.70759e-07	956.691	2561.13	832.885	5239.11	522.524	3243.28
ENSMUSG00000020091.15	Eif4ebp2	4980.69	-1.97288	0.365831	-5.39286	6.93434e-08	8.75631e-07	9307.8	2472.2	8886.1	2095.31	5620.62	1502.09
ENSMUSG00000033949.11	Trim36	1656.77	2.74262	0.508668	5.39177	6.97682e-08	8.80304e-07	358.759	2127.61	502.328	1427.94	431.806	5092.21
ENSMUSG00000030737.17	Slco2b1	277.278	-4.17325	0.774245	-5.39009	7.04233e-08	8.87874e-07	475.279	2.2232	497.334	68.235	603.956	16.6412
ENSMUSG00000029101.16	Rgs12	360.013	-2.09235	0.388223	-5.38955	7.06359e-08	8.89858e-07	755.08	102.267	501.329	163.098	494.666	143.64
ENSMUSG00000003518.13	Dusp3	8443.84	-1.77303	0.329275	-5.38465	7.25863e-08	9.13146e-07	14931.4	4590.92	14444.7	3276.94	9817.59	3601.51
ENSMUSG00000072082.6	Ccnf	2115.78	-3.04368	0.565255	-5.38462	7.25979e-08	9.13146e-07	4988.13	464.65	4032.6	745.592	2299.03	164.66
ENSMUSG00000054823.16	Nsd3	18934.1	2.08962	0.388202	5.38282	7.33294e-08	9.21626e-07	5291.7	23792.7	6232.66	29126.3	10087.6	39073.5
ENSMUSG00000052776.10	Oas1a	13742.7	1.92639	0.35801	5.38082	7.41486e-08	9.31195e-07	5081.65	29023.9	7215.34	17581.3	4878.08	18675.8
ENSMUSG00000072640.11	Lyrm9	212.245	-2.34351	0.435645	-5.3794	7.47343e-08	9.3782e-07	349.56	102.267	291.61	56.5851	420.019	53.427
ENSMUSG00000116961.1	Gm49662	126.296	5.19146	0.965302	5.37807	7.52877e-08	9.44028e-07	4.59947	104.491	0	134.806	14.6435	499.236
ENSMUSG00000018707.13	Dync1h1	112309	1.60357	0.298556	5.37107	7.82718e-08	9.80682e-07	63376.2	182930	60271.3	167650	43193.4	156435
ENSMUSG00000036617.16	Etl4	189.714	-3.15493	0.58747	-5.37036	7.858e-08	9.83777e-07	193.945	51.1337	219.706	31.6211	608.599	33.2824
ENSMUSG00000046994.9	Mars2	379.12	-2.25144	0.419407	-5.36815	7.95469e-08	9.95108e-07	685.322	144.508	456.389	84.8776	738.963	164.66
ENSMUSG00000073705.10	Cenps	187.626	-2.70521	0.504063	-5.3668	8.01459e-08	1.00182e-06	306.632	53.3569	487.348	41.6067	182.508	54.3029
ENSMUSG00000045751.16	Mms22l	1023.82	-2.19105	0.408521	-5.36338	8.1681e-08	1.02022e-06	1511.69	529.123	1343.2	306.225	2181.17	271.514
ENSMUSG00000021699.17	Pde4d	822.556	-3.1748	0.592099	-5.36194	8.23326e-08	1.02756e-06	970.489	266.785	853.857	81.5491	2617.26	145.392
ENSMUSG00000027635.15	Dsn1	568.039	-1.85018	0.345107	-5.36119	8.26757e-08	1.03104e-06	874.667	175.633	914.775	307.889	880.398	254.873
ENSMUSG00000022052.9	Ppp2r2a	10049.3	1.44789	0.270284	5.3569	8.46623e-08	1.055e-06	5170.58	14842.1	6128.8	13570.4	4875.22	15708.4
ENSMUSG00000022848.8	Dirc2	1837.17	1.56834	0.292785	5.35664	8.47848e-08	1.05571e-06	996.553	3065.8	823.897	2281.71	958.615	2896.44
ENSMUSG00000032812.18	Arap1	25061.7	1.6768	0.313057	5.35622	8.49822e-08	1.05735e-06	14552.7	40348.9	12347.5	38484.5	8927.2	35709.4
ENSMUSG00000030102.11	Itpr1	8547.37	2.67302	0.499094	5.35573	8.52103e-08	1.05937e-06	1921.81	9370.81	1635.81	10360.1	3393.01	24602.7
ENSMUSG00000090115.7	Usp49	139.316	-2.67475	0.499699	-5.35273	8.66377e-08	1.07629e-06	270.602	53.3569	208.721	18.3069	242.868	42.0409
ENSMUSG00000033016.15	Nfatc1	3350.58	-1.95841	0.366055	-5.35005	8.79289e-08	1.09148e-06	5937.16	1894.17	5511.62	1254.86	4536.99	968.693
ENSMUSG00000041354.15	Rgl2	2463.87	-1.47879	0.276687	-5.34462	9.06094e-08	1.12389e-06	3968.58	1249.44	3448.38	1178.3	3464.44	1474.06
ENSMUSG00000032883.15	Acsl3	1210.64	-3.22164	0.602903	-5.34354	9.11463e-08	1.12968e-06	1110.01	193.419	1077.56	186.398	4374.13	322.314
ENSMUSG00000021286.8	Zfyve21	306.537	-1.97159	0.369226	-5.33978	9.30597e-08	1.15251e-06	538.905	124.499	551.262	144.791	374.66	105.102
ENSMUSG00000031586.17	Rbpms	244.121	2.6786	0.501818	5.33778	9.40892e-08	1.16436e-06	94.2892	473.543	29.9599	322.868	72.8605	471.209
ENSMUSG00000073421.5	H2-Ab1	1073.19	2.31564	0.433892	5.33689	9.45548e-08	1.16923e-06	519.741	2478.87	309.586	1504.5	247.869	1378.59
ENSMUSG00000066036.14	Ubr4	80594.3	1.86384	0.349324	5.33555	9.52572e-08	1.17701e-06	41443.6	139235	39505.1	132316	23275	107791
ENSMUSG00000020464.15	Pnpt1	6621.29	2.48669	0.466105	5.33505	9.55208e-08	1.17936e-06	1484.86	8337.02	1466.04	8554.33	3063	16822.5
ENSMUSG00000025584.17	Pde8a	3569.61	-1.44318	0.270624	-5.33278	9.67204e-08	1.19326e-06	4784.99	1716.31	5142.12	2002.11	5733.12	2038.98
ENSMUSG00000029478.16	Ncor2	9918.4	-2.11919	0.397564	-5.33044	9.79728e-08	1.20778e-06	18064.4	4730.98	18829.8	4052.49	11478.4	2354.29
ENSMUSG00000020988.9	L2hgdh	202.975	-2.44665	0.459159	-5.32856	9.89941e-08	1.21944e-06	267.536	48.9105	262.648	69.8992	499.666	69.1924
ENSMUSG00000026475.7	Rgs16	96.0216	3.44553	0.646711	5.32778	9.94194e-08	1.22374e-06	9.19895	137.839	22.9693	301.232	16.4293	88.4611
ENSMUSG00000056529.7	Ptafr	10203.3	1.76485	0.331426	5.32502	1.0094e-07	1.24151e-06	4507.49	16636.2	4498.98	11049.1	4912.37	19615.6
ENSMUSG00000035382.9	Pcsk7	4514.39	1.37673	0.258695	5.32182	1.02735e-07	1.26262e-06	2781.92	6371.7	2375.82	6480.66	2373.32	6702.9
ENSMUSG00000041571.9	Selenow	3333.59	2.09696	0.394441	5.31627	1.05914e-07	1.3007e-06	1602.92	6660.72	1425.09	4917.91	762.535	4632.38
ENSMUSG00000057914.15	Cacnb2	168.907	4.58163	0.861908	5.31568	1.06261e-07	1.30297e-06	5.36605	282.347	0.998663	401.088	32.8587	290.783
ENSMUSG00000072889.9	Nfxl1	7435.58	2.53981	0.477788	5.31577	1.06206e-07	1.30297e-06	1179	9895.48	1711.71	12776.6	3654.1	15396.6
ENSMUSG00000086841.1	2410006H16Rik	251.413	-1.74171	0.328134	-5.30791	1.10891e-07	1.35871e-06	391.722	111.16	408.453	124.82	361.088	111.233
ENSMUSG00000057596.13	Trim30d	15772.7	3.35361	0.632531	5.30189	1.14611e-07	1.40322e-06	1596.02	15751.4	1492	19199	5343.82	51254
ENSMUSG00000021366.8	Hivep1	7093.15	1.83393	0.345941	5.30128	1.14996e-07	1.40671e-06	2852.44	9046.22	3119.82	8903.83	3351.23	15285.4
ENSMUSG00000055538.7	Zcchc24	1657.38	-1.73837	0.327924	-5.30116	1.15071e-07	1.40671e-06	2505.95	551.355	2412.77	813.827	2735.48	924.9
ENSMUSG00000024065.7	Ehd3	40.6299	4.82826	0.911773	5.29546	1.18715e-07	1.45016e-06	6.89921	86.705	0.998663	58.2494	0.714319	90.2128
ENSMUSG00000022718.12	Dgcr8	941.285	-1.70569	0.322219	-5.29357	1.19949e-07	1.46412e-06	1451.9	442.418	1667.77	515.923	1201.84	367.858
ENSMUSG00000051220.2	Ercc6l	1312.87	-1.57681	0.297968	-5.29188	1.21065e-07	1.47662e-06	1999.24	709.202	2212.04	702.321	1686.86	567.552
ENSMUSG00000037434.7	Slc30a1	1940.09	1.57579	0.297853	5.29048	1.21994e-07	1.48683e-06	883.866	3268.11	997.664	2333.3	1042.19	3115.41
ENSMUSG00000022833.7	Ccdc14	407.895	-2.08292	0.393751	-5.28995	1.22352e-07	1.4891e-06	653.125	115.607	492.341	159.77	836.467	190.06
ENSMUSG00000064337.1	mt-Rnr1	241759	1.78875	0.338143	5.28993	1.22365e-07	1.4891e-06	99324.1	290515	137809	430977	88458.7	403468
ENSMUSG00000021226.7	Acot2	159.487	-2.98453	0.564402	-5.28794	1.237e-07	1.50421e-06	323.496	37.7945	212.715	56.5851	311.443	14.8895
ENSMUSG00000042155.3	Klhl23	44.0687	-5.46616	1.03396	-5.28663	1.2459e-07	1.51389e-06	63.6261	0	73.9011	0	122.506	4.37926
ENSMUSG00000027698.14	Nceh1	18970.4	-1.37579	0.260339	-5.2846	1.25981e-07	1.52964e-06	25412.1	9959.96	26305.8	10561.4	30444.6	11138.2
ENSMUSG00000032035.15	Ets1	490.53	-1.91947	0.363261	-5.28401	1.26388e-07	1.53341e-06	745.115	251.222	770.968	228.005	808.609	139.261
ENSMUSG00000022099.17	Dmtn	89.9483	3.37819	0.6394	5.28338	1.26824e-07	1.53755e-06	8.43237	135.615	9.98663	124.82	27.8584	232.977
ENSMUSG00000054619.7	Mettl7a1	1077.74	-1.78063	0.337038	-5.28315	1.26978e-07	1.53826e-06	1852.82	440.194	1804.58	610.786	1350.78	407.271
ENSMUSG00000054720.12	Lrrc8c	7316.77	1.59514	0.30196	5.28263	1.27343e-07	1.54152e-06	3675.75	9368.58	3324.55	9942.33	3917.32	13672.1
ENSMUSG00000028565.18	Nfia	336.987	-2.7709	0.524812	-5.27979	1.29335e-07	1.56445e-06	390.955	66.6961	402.461	68.235	971.83	121.744
ENSMUSG00000034255.17	Arhgap27	1111.05	-2.7642	0.523613	-5.27908	1.29833e-07	1.56931e-06	2415.49	437.971	2478.68	244.647	914.328	175.171
ENSMUSG00000032265.14	Tent5a	7253.84	2.18537	0.414049	5.27805	1.30569e-07	1.57702e-06	1729.4	9702.06	2221.03	10967.5	3892.68	15010.4
ENSMUSG00000006435.15	Neurl1a	53.0272	-4.44737	0.842648	-5.27785	1.30711e-07	1.57755e-06	65.9258	0	105.858	3.32853	134.292	8.75853
ENSMUSG00000027955.16	Fam198b	2083.84	-2.13648	0.405227	-5.27231	1.3472e-07	1.62472e-06	2544.28	775.898	2803.25	978.589	4837.01	564.049
ENSMUSG00000039914.6	Coq10a	690.776	-1.98665	0.376883	-5.27127	1.35482e-07	1.63268e-06	1202.76	382.391	1024.63	267.947	1078.62	188.308
ENSMUSG00000032733.6	Snx33	843.86	-1.52794	0.290047	-5.26789	1.37999e-07	1.66177e-06	1286.32	429.078	1377.16	469.323	1095.76	405.52
ENSMUSG00000029229.8	Chic2	2337.07	1.51887	0.288354	5.26737	1.3839e-07	1.66523e-06	1042.55	3059.13	1344.2	3897.71	1241.13	3437.72
ENSMUSG00000023087.15	Noct	6817.18	2.37196	0.450577	5.26428	1.40743e-07	1.69228e-06	1632.05	5753.65	2254.98	13046.2	2735.48	15480.7
ENSMUSG00000090799.2	Klhl33	40.4058	-6.53996	1.24359	-5.25894	1.4489e-07	1.74085e-06	50.5942	0	96.8703	0	93.2186	1.75171
ENSMUSG00000031799.9	Tpm4	5418.33	1.62386	0.308818	5.25832	1.45381e-07	1.74544e-06	2615.57	6958.63	2553.58	7133.05	2795.84	10453.3
ENSMUSG00000052681.8	Rap1b	37460.9	1.62369	0.309029	5.25416	1.48701e-07	1.78397e-06	16628.6	47209.7	18882.7	50693.6	19557.3	71793.6
ENSMUSG00000045868.12	Gvin1	3991.6	3.47498	0.661517	5.25305	1.49603e-07	1.79345e-06	455.348	3019.11	397.468	4019.21	1122.55	14935.9
ENSMUSG00000037224.15	Zfyve28	191.335	-2.35039	0.447695	-5.24997	1.52125e-07	1.82233e-06	343.427	86.705	229.693	56.5851	384.303	47.296
ENSMUSG00000059013.12	Sh2d3c	1123.18	-2.04965	0.390469	-5.2492	1.52762e-07	1.8286e-06	1984.67	560.248	1694.73	495.952	1745.08	258.377
ENSMUSG00000026605.14	Cenpf	2524.63	-2.81147	0.535788	-5.24735	1.54305e-07	1.8457e-06	3569.19	462.427	2027.29	540.887	7664.28	883.735
ENSMUSG00000019818.15	Cd164	7647.2	1.99166	0.379681	5.24562	1.55756e-07	1.86167e-06	2492.92	9366.36	2644.46	10909.3	4081.26	16389
ENSMUSG00000035778.17	Ggta1	14807.3	1.68671	0.321615	5.24449	1.56712e-07	1.87171e-06	6796.49	16767.4	6205.69	25947.6	8054.66	25072.2
ENSMUSG00000021180.9	Rps6ka5	911.793	-2.5131	0.479474	-5.24138	1.59383e-07	1.9022e-06	1115.37	211.204	1059.58	221.348	2482.26	380.996
ENSMUSG00000055200.7	Sertad3	1909.3	2.68132	0.511683	5.2402	1.60399e-07	1.91291e-06	692.988	4359.7	531.289	4109.08	321.086	1441.65
ENSMUSG00000034110.8	Kctd7	310.744	-2.35158	0.448901	-5.23852	1.6187e-07	1.92902e-06	650.059	73.3657	486.349	76.5563	425.734	152.398
ENSMUSG00000000732.9	Icosl	4737.5	2.24679	0.428938	5.23804	1.62292e-07	1.93262e-06	1856.65	8779.43	1781.62	4112.4	1309.35	10585.6
ENSMUSG00000057337.13	Chst3	1150.85	-2.58414	0.493652	-5.23474	1.65214e-07	1.96596e-06	2189.35	462.427	2769.29	297.904	957.544	228.598
ENSMUSG00000040339.10	Fam102b	8978.1	2.41607	0.461698	5.23302	1.66763e-07	1.98292e-06	2353.4	10591.3	2538.6	9730.97	3608.38	25045.9
ENSMUSG00000103676.1	Gm38204	16.5753	8.12498	1.55329	5.23083	1.6875e-07	2.00507e-06	0	20.0088	0	38.2782	0	41.1651
ENSMUSG00000027010.16	Slc25a12	6339.69	1.63505	0.312634	5.22993	1.69572e-07	2.01335e-06	3448.84	10002.2	3477.35	8402.89	2339.39	10367.5
ENSMUSG00000058013.11	2019-09-11	15076.7	1.43056	0.2737	5.22675	1.72516e-07	2.04681e-06	8814.13	22514.4	8846.16	21034.7	6819.24	22431.5
ENSMUSG00000024786.9	Majin	28.5496	6.82319	1.30603	5.22436	1.74758e-07	2.07187e-06	0	37.7945	0	29.9568	1.07148	102.475
ENSMUSG00000022100.14	Xpo7	3339.11	-1.33821	0.256157	-5.22415	1.74954e-07	2.07267e-06	4558.85	1896.39	5201.04	1860.65	4597	1920.74
ENSMUSG00000054580.14	Pla2r1	246.539	3.39851	0.650882	5.22139	1.77584e-07	2.10228e-06	52.1274	215.651	26.9639	224.676	48.9308	910.887
ENSMUSG00000025586.17	Cpeb1	438.471	-2.70379	0.517872	-5.22097	1.7799e-07	2.10553e-06	624.762	131.169	497.334	159.77	1156.48	61.3097
ENSMUSG00000032038.7	St3gal4	3278.01	1.63693	0.313571	5.22028	1.78653e-07	2.11183e-06	1780.76	3799.46	1488.01	5926.46	1517.21	5156.14
ENSMUSG00000032175.11	Tyk2	295.273	1.63655	0.313506	5.22014	1.78789e-07	2.11189e-06	134.151	486.882	150.798	404.417	146.078	449.312
ENSMUSG00000027422.15	Rrbp1	46611.5	1.70638	0.326993	5.2184	1.80478e-07	2.13028e-06	21659.7	50829.1	20996.9	73866.8	22941.8	89374.6
ENSMUSG00000032202.11	Rab27a	204.583	-2.51711	0.482617	-5.21554	1.83285e-07	2.16182e-06	364.125	100.044	310.584	34.9496	367.874	49.9236
ENSMUSG00000068749.9	Psma5	7225.7	1.75889	0.337598	5.21002	1.8882e-07	2.22547e-06	3779.24	11385	3866.82	11818	2243.67	10261.5
ENSMUSG00000041658.12	Rragb	97.1576	-3.28197	0.629974	-5.2097	1.89149e-07	2.22772e-06	135.685	15.5624	134.82	8.32134	259.655	28.9031
ENSMUSG00000049811.16	Fam161a	98.0397	-3.98551	0.765156	-5.20876	1.90106e-07	2.23736e-06	153.316	0	119.84	16.6427	281.799	16.6412
ENSMUSG00000050394.14	Armcx6	396.616	2.69589	0.517584	5.2086	1.90271e-07	2.23766e-06	141.817	297.909	97.869	822.148	79.2894	940.666
ENSMUSG00000015755.16	Tab2	24786.2	1.69769	0.326043	5.20695	1.91966e-07	2.25595e-06	8745.13	33390.3	11969	36545.6	14328.9	43738.3
ENSMUSG00000014786.8	Slc9a5	183.792	-2.95435	0.56752	-5.20572	1.93249e-07	2.26937e-06	275.968	57.8033	184.753	23.2997	515.381	45.5443
ENSMUSG00000029516.19	Cit	2535.04	-1.83236	0.352004	-5.20551	1.9346e-07	2.2702e-06	4384.83	1178.3	3079.88	1353.05	4408.42	805.784
ENSMUSG00000049969.3	Plekhf2	4550.07	1.53634	0.295443	5.20012	1.99161e-07	2.33539e-06	2331.17	6796.34	2691.4	7643.98	1977.23	5860.33
ENSMUSG00000030393.8	Zik1	60.8224	-2.8894	0.555751	-5.1991	2.00259e-07	2.34656e-06	104.255	15.5624	99.8663	18.3069	116.434	10.5102
ENSMUSG00000026069.15	Il1rl1	102.029	-2.60681	0.501839	-5.19452	2.0525e-07	2.40329e-06	142.584	22.232	155.791	24.964	228.939	37.6617
ENSMUSG00000070997.4	1700055D18Rik	76.4045	2.59961	0.50051	5.19392	2.05915e-07	2.40933e-06	15.3316	126.723	27.9626	159.77	21.7867	106.854
ENSMUSG00000055110.8	A630012P03Rik	19.4142	8.35685	1.60935	5.19269	2.07278e-07	2.42352e-06	0	11.116	0	44.9352	0	60.4338
ENSMUSG00000033088.19	Triobp	2144.46	1.85563	0.357545	5.18992	2.10383e-07	2.45803e-06	1217.33	3939.52	892.805	3370.14	675.745	2771.2
ENSMUSG00000027330.16	Cdc25b	3539.98	-2.62111	0.505072	-5.18958	2.10767e-07	2.46073e-06	8273.69	1318.36	6019.94	1223.24	3973.75	430.919
ENSMUSG00000070644.13	Etnk2	15.5397	8.01959	1.54545	5.18916	2.11246e-07	2.46454e-06	0	37.7945	0	28.2925	0	27.1514
ENSMUSG00000097365.7	C030034L19Rik	371.004	-4.91438	0.947317	-5.18769	2.12923e-07	2.4823e-06	258.337	20.0088	54.9265	24.964	1841.51	26.2756
ENSMUSG00000037656.9	Slc20a2	789.354	-1.57743	0.30422	-5.18517	2.15814e-07	2.51418e-06	964.357	382.391	1264.31	421.06	1318.63	385.375
ENSMUSG00000050533.3	Gm9845	25.1174	7.78456	1.50142	5.1848	2.16244e-07	2.51737e-06	0	84.4818	0	13.3141	0.357159	52.5512
ENSMUSG00000019189.13	Rnf145	4589.21	1.52475	0.294285	5.18118	2.20483e-07	2.56487e-06	2408.59	5984.87	2394.79	6026.31	2299.39	8421.32
ENSMUSG00000035064.17	Eef2k	624.416	-2.43478	0.470085	-5.17944	2.22551e-07	2.58706e-06	1300.12	257.892	966.706	237.99	891.827	91.9645
ENSMUSG00000114036.1	Gm48228	88.9926	-3.6401	0.703238	-5.17619	2.26463e-07	2.63063e-06	101.188	13.3392	81.8904	13.3141	311.086	13.1378
ENSMUSG00000068923.14	Syt11	1251.28	-2.0751	0.400999	-5.17483	2.28121e-07	2.64798e-06	2276.74	622.497	2427.75	480.973	1360.78	338.955
ENSMUSG00000040329.14	Il7	79.0028	3.188	0.616187	5.17376	2.29425e-07	2.6612e-06	11.4987	142.285	8.98797	93.199	25.3583	192.688
ENSMUSG00000060261.15	Gtf2i	4241.27	-1.88015	0.363523	-5.17204	2.31554e-07	2.68396e-06	6870.08	2354.37	7689.71	1845.67	5448.46	1239.33
ENSMUSG00000025986.6	Slc39a10	1921.95	-1.68112	0.325767	-5.16049	2.46307e-07	2.85291e-06	2423.92	842.595	2569.56	900.369	3797.67	997.596
ENSMUSG00000018476.7	Kdm6b	736.177	2.38554	0.462609	5.1567	2.51333e-07	2.90903e-06	245.305	1800.8	307.588	1176.64	157.15	729.585
ENSMUSG00000033777.4	Tlr13	13902.8	-1.49629	0.290195	-5.15614	2.52098e-07	2.91578e-06	18688.4	8065.79	22819.5	5929.79	20078.8	7834.5
ENSMUSG00000039774.12	Galnt12	701.159	-1.95216	0.378922	-5.15188	2.57884e-07	2.98056e-06	940.593	286.793	823.897	279.597	1578.29	297.79
ENSMUSG00000022973.18	Synj1	22543.9	1.67375	0.324991	5.15015	2.60275e-07	3.00604e-06	9296.31	28543.7	9849.81	31919	13132.7	42521.8
ENSMUSG00000022604.18	Cep97	157.982	-3.81286	0.740745	-5.14733	2.64225e-07	3.04947e-06	229.974	2.2232	184.753	21.6355	472.522	36.7858
ENSMUSG00000030921.17	Trim30a	41707.5	2.83062	0.550135	5.14531	2.67075e-07	3.08017e-06	7078.59	42069.7	6970.67	51387.6	16791.8	125947
ENSMUSG00000038248.8	Sobp	74.964	-3.43784	0.668368	-5.14362	2.69488e-07	3.10577e-06	111.921	13.3392	127.829	3.32853	173.222	20.1446
ENSMUSG00000064339.1	mt-Rnr2	433484	1.88211	0.366039	5.14183	2.7208e-07	3.1334e-06	165366	427540	197903	742413	191753	875927
ENSMUSG00000029833.17	Trim24	716.621	-2.15354	0.418883	-5.14115	2.73064e-07	3.14248e-06	1012.65	184.526	935.747	232.997	1565.07	368.734
ENSMUSG00000008845.9	Cd163	2724.39	-2.53598	0.493339	-5.14045	2.74079e-07	3.15191e-06	3102.35	489.105	3216.69	850.441	7625.35	1062.41
ENSMUSG00000085124.1	Gm12766	90.8344	4.94257	0.962184	5.13682	2.79427e-07	3.21112e-06	0	73.3657	10.9853	106.513	6.42887	347.713
ENSMUSG00000022724.15	Riox2	2303.61	1.40382	0.273315	5.13628	2.80232e-07	3.21807e-06	1206.6	3179.18	1443.07	3330.2	1142.55	3520.05
ENSMUSG00000073555.1	Gm4951	5800.79	4.25505	0.828659	5.13487	2.82343e-07	3.24e-06	229.207	5213.41	140.812	5708.44	1360.78	22152.1
ENSMUSG00000005089.15	Slc1a2	20.3865	7.49695	1.46028	5.13391	2.8378e-07	3.25418e-06	0	20.0088	0	43.271	0.357159	58.6821
ENSMUSG00000022216.17	Psme1	12876.1	1.90392	0.371009	5.13172	2.87099e-07	3.28989e-06	6903.81	20384.6	5960.02	23188.2	3428.37	17391.8
ENSMUSG00000003779.15	Kif20a	2041.29	-2.38423	0.464718	-5.13049	2.8899e-07	3.30921e-06	4449.99	746.997	3760.97	858.762	2065.81	365.231
ENSMUSG00000022967.13	Ifnar1	17973.1	1.56587	0.305228	5.13017	2.89473e-07	3.31238e-06	9447.32	21754.1	10201.3	30702.4	7581.06	28152.5
ENSMUSG00000060538.14	Tmem219	1137.34	1.43826	0.280393	5.12943	2.90624e-07	3.32318e-06	617.096	1754.11	535.283	1619.33	685.746	1612.44
ENSMUSG00000028555.15	Ttc39a	185.566	-2.84938	0.555652	-5.128	2.92839e-07	3.34614e-06	275.202	68.9193	212.715	23.2997	488.594	44.6685
ENSMUSG00000021298.8	Gpr132	592.041	1.60272	0.312795	5.12388	2.99307e-07	3.41762e-06	245.305	907.067	299.599	785.534	334.658	980.079
ENSMUSG00000017861.11	Mybl2	1411.11	-2.83743	0.554306	-5.11888	3.07355e-07	3.50703e-06	3175.94	566.917	2937.07	322.868	1311.49	152.398
ENSMUSG00000015766.14	Eps8	1725.9	-1.98378	0.387567	-5.11853	3.07923e-07	3.51103e-06	2358.76	495.775	2641.46	1003.55	3265.51	590.325
ENSMUSG00000035248.9	Tut7	12096.3	2.09271	0.408885	5.11809	3.08651e-07	3.51683e-06	3337.69	14550.9	4070.55	17151.9	6374.94	27091.9
ENSMUSG00000061186.15	Sfmbt2	126.195	2.51091	0.490847	5.11547	3.12967e-07	3.56348e-06	29.13	128.946	45.9385	224.676	38.5732	289.907
ENSMUSG00000026918.16	Brd3	2264.87	-1.32781	0.259641	-5.11401	3.15387e-07	3.5885e-06	3241.1	1251.66	3458.37	1269.84	3019.42	1348.81
ENSMUSG00000042790.16	Rnf214	3511.47	1.54297	0.301843	5.11184	3.19044e-07	3.62754e-06	1538.52	4793.23	1699.72	4851.34	2144.38	6041.63
ENSMUSG00000041439.15	Mfsd6	4005.19	-1.63188	0.319361	-5.10982	3.2247e-07	3.66392e-06	4972.8	1785.23	5691.38	1777.44	7506.06	2298.24
ENSMUSG00000021067.8	Sav1	3611.97	2.12485	0.415958	5.10833	3.25024e-07	3.69033e-06	1119.21	4971.09	957.718	4763.13	1964.02	7896.69
ENSMUSG00000021365.15	Nedd9	872.517	-2.04661	0.400771	-5.10667	3.27889e-07	3.72024e-06	1103.87	240.106	1259.31	322.868	1854.37	454.568
ENSMUSG00000024404.6	Riok3	12682.7	1.62058	0.317391	5.10595	3.2914e-07	3.7318e-06	5648.15	15935.9	6217.68	16785.8	6808.88	24699.9
ENSMUSG00000030315.15	Vgll4	889.007	-1.80502	0.353546	-5.10547	3.29975e-07	3.73864e-06	1579.92	415.739	1473.03	477.645	1092.55	295.162
ENSMUSG00000063286.7	Gm8995	74313.1	3.30533	0.648457	5.09721	3.44689e-07	3.9026e-06	8665.41	71487.1	6857.82	78433.6	25436.2	254998
ENSMUSG00000035849.14	Krt222	50.5915	5.46716	1.07388	5.09105	3.56081e-07	4.02875e-06	6.13263	113.383	0	28.2925	0.714319	155.026
ENSMUSG00000028364.15	Tnc	880.72	2.45755	0.482741	5.09082	3.56517e-07	4.03084e-06	235.34	1158.29	368.507	2419.84	210.724	891.618
ENSMUSG00000037509.20	Arhgef4	113.678	-2.86282	0.562572	-5.08881	3.60318e-07	4.07097e-06	203.91	13.3392	136.817	26.6283	261.083	40.2892
ENSMUSG00000031714.9	Gab1	609.737	2.8058	0.551794	5.08487	3.67886e-07	4.15064e-06	136.451	429.078	95.8717	1328.09	224.653	1444.28
ENSMUSG00000032417.10	Rwdd2a	79.8314	-2.7988	0.550415	-5.08488	3.67849e-07	4.15064e-06	121.886	13.3392	160.785	14.9784	138.221	29.779
ENSMUSG00000028988.13	Ctnnbip1	669.61	-1.60417	0.315595	-5.083	3.71517e-07	4.18281e-06	1004.22	304.579	1146.47	389.439	872.54	300.417
ENSMUSG00000030528.12	Blm	1208.54	-1.92609	0.378924	-5.08306	3.71405e-07	4.18281e-06	1514.76	397.954	1748.66	442.695	2479.76	667.4
ENSMUSG00000033545.14	Znrf1	7308.23	2.07106	0.407439	5.08312	3.71281e-07	4.18281e-06	2289.01	9448.62	1933.41	11781.3	4205.55	14191.4
ENSMUSG00000022419.16	Deptor	540.341	-2.23374	0.439702	-5.08011	3.7721e-07	4.24394e-06	581.067	191.196	695.07	183.069	1397.21	194.439
ENSMUSG00000020841.5	Cpd	70608.4	1.91287	0.37656	5.07986	3.77715e-07	4.24574e-06	31868.2	95531.1	35091	85734.7	21940.7	153484
ENSMUSG00000061887.14	Ssbp3	1813.94	-1.47003	0.289389	-5.07977	3.77897e-07	4.24574e-06	2794.95	831.478	2331.88	975.261	2871.92	1078.17
ENSMUSG00000056692.12	D17Wsu92e	20268.5	1.70411	0.335556	5.07848	3.8047e-07	4.27167e-06	11042.6	32185.3	10569.9	35627	6947.1	25239.4
ENSMUSG00000021039.9	Snw1	4887.8	1.54565	0.304469	5.07655	3.84358e-07	4.31231e-06	2604.07	6209.41	2862.17	8183.2	2017.95	7450
ENSMUSG00000048756.11	Foxo3	3348.6	-1.56451	0.308207	-5.07617	3.8511e-07	4.31773e-06	4746.66	1722.98	4138.46	1491.18	6130.28	1862.06
ENSMUSG00000032369.13	Plscr1	1420.94	1.34986	0.265967	5.07528	3.86929e-07	4.33511e-06	749.714	2020.89	830.888	2196.83	821.466	1905.86
ENSMUSG00000001663.10	Gstt1	228.968	3.49583	0.689505	5.07006	3.97692e-07	4.4526e-06	42.9284	306.802	5.99198	469.323	61.7886	486.974
ENSMUSG00000074813.13	Gm14005	3045.9	2.52758	0.498661	5.06873	4.0048e-07	4.4807e-06	816.407	4084.03	547.267	3250.31	1336.49	8240.9
ENSMUSG00000034773.16	BC030867	859.133	-2.81421	0.555269	-5.06819	4.01614e-07	4.49027e-06	1953.24	280.124	1610.84	287.918	946.472	76.1992
ENSMUSG00000034438.16	Gbp8	1337.49	3.13802	0.619193	5.06792	4.02178e-07	4.49345e-06	127.252	1534.01	178.761	1589.38	511.452	4084.1
ENSMUSG00000017417.14	Plxdc1	2642.02	-2.43857	0.481311	-5.06653	4.05139e-07	4.5234e-06	4996.56	1180.52	5309.89	908.69	3073.71	382.748
ENSMUSG00000039891.6	Txlnb	236.25	2.93868	0.580072	5.06606	4.06142e-07	4.53145e-06	54.4271	506.891	35.9519	154.777	72.5033	592.952
ENSMUSG00000016206.6	H2-M3	2441.08	1.60559	0.316947	5.06578	4.06728e-07	4.53485e-06	1238.03	3461.53	1317.24	4600.04	1067.55	2962.13
ENSMUSG00000039693.11	Msantd3	376.805	2.84399	0.562097	5.05961	4.20108e-07	4.67908e-06	118.82	889.282	122.836	695.664	35.7159	398.513
ENSMUSG00000040860.16	Crocc	261.732	-1.90217	0.375956	-5.05955	4.20246e-07	4.67908e-06	413.953	117.83	358.52	81.5491	467.164	131.378
ENSMUSG00000033192.5	Lpcat2	5320.7	1.72263	0.340496	5.05918	4.21055e-07	4.68486e-06	2840.94	7403.27	2546.59	6450.7	2037.59	10645.1
ENSMUSG00000103114.1	Gm32200	16.6279	8.13573	1.60905	5.05623	4.27622e-07	4.75463e-06	0	17.7856	0	23.2997	0	58.6821
ENSMUSG00000036223.15	Ska1	487.748	-2.30601	0.456119	-5.05573	4.28743e-07	4.76381e-06	834.038	133.392	847.865	264.619	751.106	95.4679
ENSMUSG00000047821.16	Trim16	779.591	-1.96252	0.388453	-5.05214	4.36892e-07	4.851e-06	1373.71	451.311	1218.37	296.24	1126.84	211.08
ENSMUSG00000002058.13	Unc119	810.766	-1.90691	0.377462	-5.05193	4.37363e-07	4.85289e-06	1662.71	373.498	1289.27	377.789	887.184	274.142
ENSMUSG00000026683.14	Nuf2	1477.71	-1.49053	0.295293	-5.04761	4.47361e-07	4.95699e-06	2140.29	769.229	1816.57	807.17	2581.55	751.482
ENSMUSG00000052563.13	D930048N14Rik	78.2244	-5.93965	1.17672	-5.04765	4.47286e-07	4.95699e-06	66.6924	0	47.9358	0	348.587	6.13097
ENSMUSG00000038967.13	Pdk2	271.544	-2.58764	0.512767	-5.04642	4.5016e-07	4.98458e-06	469.913	102.267	609.185	94.8632	315.372	37.6617
ENSMUSG00000022426.6	Josd1	1164.27	-1.6745	0.331895	-5.04528	4.52865e-07	5.00764e-06	2012.27	558.024	2007.31	497.616	1300.77	609.593
ENSMUSG00000040624.17	Plekhg1	2013.39	2.61339	0.517982	5.04532	4.52756e-07	5.00764e-06	376.39	2707.86	432.421	2073.68	887.184	5602.83
ENSMUSG00000000791.9	Il12rb1	48.3188	3.18594	0.631763	5.04293	4.58448e-07	5.0659e-06	13.0318	75.589	8.98797	59.9136	7.14319	125.247
ENSMUSG00000028128.13	F3	47.0502	4.17386	0.828475	5.038	4.70419e-07	5.19461e-06	0.766579	73.3657	3.99465	124.82	9.28614	70.0682
ENSMUSG00000057191.13	AB124611	5584.63	1.58635	0.314979	5.03637	4.74446e-07	5.23549e-06	3125.34	6849.69	3016.96	8582.63	2230.46	9702.7
ENSMUSG00000073490.11	Ifi207	57943.2	2.11914	0.420843	5.03547	4.76671e-07	5.25644e-06	14693	69573	18802.8	86904.7	31555	126131
ENSMUSG00000032623.9	Oas1d	14.8973	7.96225	1.58138	5.03501	4.77813e-07	5.26543e-06	0	37.7945	0	18.3069	0	33.2824
ENSMUSG00000032400.18	Zwilch	767.54	-1.62225	0.322323	-5.03299	4.82879e-07	5.31761e-06	1005.75	429.078	1047.6	347.832	1421.14	353.844
ENSMUSG00000051727.14	Kctd14	17.9898	7.30477	1.45167	5.03196	4.85481e-07	5.34262e-06	0	42.2409	0	23.2997	0.357159	42.0409
ENSMUSG00000085652.1	Gm11999	71.393	4.50359	0.895222	5.0307	4.88692e-07	5.37428e-06	5.36605	126.723	0	69.8992	11.7863	214.584
ENSMUSG00000070583.1	Fv1	50.3602	-4.00781	0.797362	-5.02634	4.99925e-07	5.49405e-06	87.39	2.2232	61.9171	3.32853	136.792	10.5102
ENSMUSG00000042249.11	Grk3	472.354	2.39791	0.477128	5.02571	5.01563e-07	5.5083e-06	112.687	582.48	113.848	622.436	224.653	1178.02
ENSMUSG00000053286.11	Trmt1l	3788.33	1.40808	0.280529	5.01936	5.18443e-07	5.68979e-06	1916.45	5771.44	1932.41	4841.35	2371.18	5897.12
ENSMUSG00000005611.15	Mrvi1	21.4839	-7.30508	1.45664	-5.01503	5.30264e-07	5.81467e-06	42.1619	0	34.9532	0	51.7881	0
ENSMUSG00000035279.8	Ssc5d	146.743	2.64281	0.526996	5.01486	5.30732e-07	5.81467e-06	62.8595	351.266	23.9679	218.019	34.2873	190.06
ENSMUSG00000053886.4	Sh2d4a	27.3228	5.36342	1.06952	5.01479	5.30905e-07	5.81467e-06	0.766579	77.8122	0	23.2997	2.50011	59.558
ENSMUSG00000019699.16	Akt3	10419.4	1.98952	0.396918	5.01242	5.37491e-07	5.8828e-06	3359.92	12325.4	3864.83	13575.4	5351.32	24039.5
ENSMUSG00000031959.15	Wdr59	2264.38	1.33142	0.265638	5.01215	5.38249e-07	5.88709e-06	1324.65	3099.15	1279.29	2992.35	1260.42	3630.41
ENSMUSG00000040722.7	Scamp5	2107.42	-1.69244	0.337761	-5.01076	5.42162e-07	5.92587e-06	3735.54	1120.5	3108.84	1151.67	2809.77	718.199
ENSMUSG00000031712.10	Il15	10240.4	3.10559	0.620196	5.00743	5.51609e-07	6.02504e-06	1150.64	13354.8	916.773	14157.9	4326.27	27535.9
ENSMUSG00000074194.4	Zfp791	58.0762	-4.45209	0.889458	-5.0054	5.57459e-07	6.08481e-06	84.3237	0	102.862	1.66427	148.221	11.3861
ENSMUSG00000021024.14	Psma6	13565.9	1.83811	0.367357	5.00362	5.62638e-07	6.13718e-06	6735.93	18797.2	7348.16	21111.2	3707.67	23695.3
ENSMUSG00000020271.17	Fbxw11	10913	1.46244	0.292291	5.00338	5.63349e-07	6.14077e-06	6339.61	16385	6447.37	17146.9	4648.07	14511.1
ENSMUSG00000041649.13	Klf8	1278.74	2.13184	0.426134	5.00275	5.65168e-07	6.15643e-06	409.353	2078.7	278.627	2108.63	735.391	2061.76
ENSMUSG00000025059.16	Gk	7724.38	2.29672	0.459205	5.00151	5.68817e-07	6.19199e-06	2136.46	7821.23	1875.49	11966.1	3824.82	18722.2
ENSMUSG00000029405.16	G3bp2	4041.5	1.5705	0.31404	5.00097	5.70427e-07	6.20532e-06	1818.33	4715.42	2098.19	5973.06	2192.24	7451.75
ENSMUSG00000038119.15	Cdon	69.1694	-2.72	0.543956	-5.00041	5.72098e-07	6.21929e-06	108.854	24.4552	149.799	13.3141	101.076	17.5171
ENSMUSG00000042826.13	Fgf11	207.072	-2.41016	0.482296	-4.99727	5.81491e-07	6.31714e-06	250.671	66.6961	252.662	74.892	541.453	56.0546
ENSMUSG00000031668.14	Eif2ak3	1181.28	-1.93791	0.388031	-4.99421	5.90761e-07	6.41352e-06	1734	340.15	1689.74	424.388	2200.46	698.93
ENSMUSG00000019866.14	Crybg1	12658.3	1.49474	0.299391	4.9926	5.95711e-07	6.4629e-06	7167.51	17018.6	7403.09	17612.9	5323.1	21424.2
ENSMUSG00000020128.15	Vps54	6138.72	2.6378	0.528404	4.99201	5.97541e-07	6.47839e-06	1140.67	6385.04	1278.29	7562.43	2679.05	17786.8
ENSMUSG00000044700.15	Tmem201	476.234	-2.04525	0.409741	-4.99158	5.98885e-07	6.48859e-06	896.131	253.445	872.832	149.784	529.31	155.902
ENSMUSG00000041426.12	Hibch	331.286	-1.87625	0.375932	-4.99092	6.00937e-07	6.50645e-06	427.751	117.83	459.385	148.12	676.102	158.529
ENSMUSG00000048232.12	Fbxo10	186.336	-1.96282	0.393513	-4.98795	6.10242e-07	6.60275e-06	347.26	80.0354	222.702	79.8848	318.943	69.1924
ENSMUSG00000090290.2	Tarbp1	364.477	-2.3717	0.475646	-4.98627	6.15553e-07	6.65574e-06	644.693	133.392	552.261	168.091	633.243	55.1787
ENSMUSG00000017767.3	Spata25	212.631	3.92755	0.787903	4.98482	6.20203e-07	6.70153e-06	5.36605	142.285	22.9693	364.475	49.6451	691.048
ENSMUSG00000032661.9	Oas3	41348.1	1.87816	0.376804	4.98445	6.21389e-07	6.70983e-06	22521.3	73163.4	19582.8	67614.2	10951.9	54254.7
ENSMUSG00000021036.10	Sptlc2	10526.2	1.55124	0.311251	4.98388	6.23213e-07	6.72502e-06	5349.19	12892.4	5041.25	14091.4	5678.12	20105.2
ENSMUSG00000022422.13	Dscc1	79.7864	-4.40106	0.883362	-4.98217	6.28737e-07	6.78009e-06	89.6898	2.2232	101.864	1.66427	267.512	15.7653
ENSMUSG00000074345.4	Tnfaip8l3	41.7076	5.13587	1.03132	4.97992	6.36107e-07	6.85497e-06	0	93.3746	6.99064	94.8632	0.714319	54.3029
ENSMUSG00000016498.9	Pdcd1lg2	24.6091	7.10766	1.42814	4.97687	6.46197e-07	6.95904e-06	0	44.4641	0	16.6427	0.714319	85.8336
ENSMUSG00000028885.8	Smpdl3b	3052.65	2.02105	0.406313	4.97413	6.55422e-07	7.05367e-06	1587.59	6107.14	1318.24	3977.6	715.747	4609.61
ENSMUSG00000068040.10	Tm9sf4	14545.9	1.53466	0.308589	4.97313	6.58802e-07	7.08531e-06	9018.8	21511.7	7509.95	24058.7	5866.34	19309.9
ENSMUSG00000034248.7	Slc25a37	6897.75	1.87227	0.376604	4.97146	6.64512e-07	7.14195e-06	2567.27	10171.2	2109.18	9487.99	4201.26	12849.6
ENSMUSG00000026303.6	Mlph	32.9372	-6.92569	1.39315	-4.97123	6.65307e-07	7.14573e-06	104.255	2.2232	52.9291	0	38.216	0
ENSMUSG00000017144.8	Rnd3	2081.62	2.32986	0.46884	4.96941	6.71567e-07	7.20815e-06	538.905	1818.58	606.189	3348.51	926.828	5250.74
ENSMUSG00000039153.16	Runx2	307.522	-2.20424	0.443726	-4.96757	6.77962e-07	7.27195e-06	385.589	75.589	419.439	141.463	711.818	111.233
ENSMUSG00000018581.15	Dnah11	37.3403	-4.39315	0.884669	-4.96587	6.83943e-07	7.33121e-06	58.26	2.2232	51.9305	6.65707	103.219	1.75171
ENSMUSG00000033857.12	Engase	199.327	-3.13334	0.631071	-4.96512	6.86603e-07	7.35483e-06	412.42	77.8122	444.405	31.6211	213.938	15.7653
ENSMUSG00000022964.14	Tmem50b	3875.08	1.42751	0.2877	4.96178	6.98493e-07	7.47225e-06	2216.18	5453.52	2391.8	5859.89	1694.72	5634.36
ENSMUSG00000037921.15	Ddx60	11123.5	3.5375	0.712943	4.96182	6.98352e-07	7.47225e-06	798.775	10591.3	721.035	13325.8	3770.89	37532.9
ENSMUSG00000037295.7	Ldlrap1	4598.02	-2.52422	0.508943	-4.95973	7.05896e-07	7.54643e-06	10134.9	1945.3	9746.95	1329.75	3618.38	812.791
ENSMUSG00000039735.15	Fnbp1l	15334.5	2.78734	0.562341	4.95667	7.17123e-07	7.66137e-06	2657.73	13572.7	3161.77	17379.9	5821.34	49413.9
ENSMUSG00000021820.18	Camk2g	1636.19	-1.79419	0.362014	-4.95613	7.19095e-07	7.67734e-06	2148.72	575.81	2303.92	650.729	3170.15	967.817
ENSMUSG00000028821.8	Syf2	3920.4	1.71921	0.346965	4.955	7.23295e-07	7.71706e-06	1911.08	6785.22	2210.04	6647.08	1359.35	4609.61
ENSMUSG00000005233.16	Spc25	1064.27	-1.55033	0.313169	-4.95047	7.4034e-07	7.89369e-06	1776.93	475.766	1294.27	524.244	1690.79	623.607
ENSMUSG00000022564.7	Grina	17194	1.62399	0.328299	4.94669	7.54853e-07	8.0431e-06	10190.1	28052.4	8901.08	27821.6	6180.64	22018.1
ENSMUSG00000024953.16	Prdx5	16853.8	2.53697	0.512904	4.94629	7.56394e-07	8.0542e-06	6904.58	35853.6	6129.79	27327.3	1829.73	23077.8
ENSMUSG00000036188.4	Ankmy2	811.754	-1.35385	0.27374	-4.94577	7.58439e-07	8.07063e-06	1259.49	451.311	1136.48	461.002	1105.05	457.195
ENSMUSG00000020525.17	Ppm1d	883.161	-1.62008	0.327956	-4.93992	7.81538e-07	8.31094e-06	1412.04	322.365	1329.22	530.901	1258.63	445.809
ENSMUSG00000066735.8	Vkorc1l1	1923.28	-1.41716	0.287011	-4.93765	7.907e-07	8.40282e-06	2652.36	889.282	2661.44	1070.12	3084.07	1182.4
ENSMUSG00000033966.7	Cdkl4	194.785	3.56962	0.723212	4.93578	7.98309e-07	8.47808e-06	49.8276	153.401	11.984	206.369	28.9299	718.199
ENSMUSG00000024066.8	Xdh	34118.9	1.36838	0.277267	4.93522	8.00598e-07	8.49119e-06	20133.4	41360.5	19700.6	53614.4	17321.2	52583.6
ENSMUSG00000037926.15	Ssh2	4487	-1.60584	0.325384	-4.93523	8.00558e-07	8.49119e-06	5697.22	1891.95	6803.89	2822.6	7762.86	1943.52
ENSMUSG00000114980.1	4933432I03Rik	108.677	3.78387	0.766838	4.93438	8.04069e-07	8.52239e-06	6.13263	64.4729	17.9759	141.463	20.0009	402.016
ENSMUSG00000048965.9	Mrgpre	52.4607	-3.44732	0.698946	-4.93217	8.13208e-07	8.61359e-06	97.3555	11.116	75.8984	13.3141	113.577	3.50341
ENSMUSG00000036768.6	Kif15	1736.26	-2.12457	0.430881	-4.93076	8.19086e-07	8.67014e-06	2246.84	551.355	1789.6	717.299	4438.06	674.407
ENSMUSG00000018340.13	Anxa6	19155.5	1.57435	0.319404	4.92903	8.26396e-07	8.74177e-06	11259.5	24999.9	9801.88	35337.4	7831.43	25702.8
ENSMUSG00000029470.15	P2rx4	9939.37	1.58919	0.322459	4.92835	8.29286e-07	8.76658e-06	4335.77	12647.8	4413.09	13999.8	6127.07	18112.6
ENSMUSG00000015880.13	Ncapg	1120.55	-2.12929	0.432092	-4.92787	8.31303e-07	8.78214e-06	1663.48	244.552	1453.05	411.074	2359.04	592.076
ENSMUSG00000066406.15	Akap13	14353.7	1.39469	0.283047	4.92742	8.3323e-07	8.79672e-06	7946.36	22565.5	8614.47	17276.8	7169.62	22549.7
ENSMUSG00000054150.12	Syne3	3924.38	-2.05774	0.41777	-4.92554	8.41265e-07	8.87573e-06	7494.84	1422.85	6990.64	2171.87	4499.14	966.941
ENSMUSG00000097194.2	9330175E14Rik	640.409	2.67817	0.543796	4.92495	8.43812e-07	8.89677e-06	94.2892	900.398	124.833	773.884	298.942	1650.11
ENSMUSG00000034858.16	Fam214a	375.665	-4.65218	0.94464	-4.92481	8.44418e-07	8.89734e-06	361.825	4.44641	312.582	6.65707	1495.78	72.6958
ENSMUSG00000015776.12	Med22	1874.81	-2.05003	0.416366	-4.92363	8.49517e-07	8.93578e-06	4013.04	878.166	3297.59	745.592	1748.65	565.801
ENSMUSG00000023066.9	Rttn	1172.87	-1.95794	0.397674	-4.92347	8.50218e-07	8.93578e-06	1550.02	377.945	1401.12	462.666	2647.26	598.207
ENSMUSG00000034959.8	Rubcnl	1701.33	2.04989	0.416341	4.92358	8.49757e-07	8.93578e-06	616.33	1720.76	483.353	3004	885.398	3498.16
ENSMUSG00000060166.6	Zdhhc8	1119.64	-2.08913	0.424321	-4.92346	8.50286e-07	8.93578e-06	2164.82	644.729	1927.42	321.204	1344.35	315.307
ENSMUSG00000029299.14	Abcg3	172.454	-4.27987	0.869632	-4.92148	8.58936e-07	9.01619e-06	171.714	15.5624	104.86	3.32853	708.604	30.6548
ENSMUSG00000038172.14	Ttc39b	2250.29	1.92567	0.39128	4.92145	8.59058e-07	9.01619e-06	713.685	2452.19	857.852	3684.69	1241.49	4551.81
ENSMUSG00000039158.11	Akna	6586.56	1.80365	0.366619	4.91967	8.66882e-07	9.09238e-06	3094.68	10686.9	2962.03	6477.33	2743.7	13554.7
ENSMUSG00000024231.14	Cul2	3986.02	1.53679	0.312564	4.9167	8.8014e-07	9.22542e-06	1779.23	5173.4	2020.3	5249.1	2330.82	7363.29
ENSMUSG00000039783.15	Kmo	263.19	4.30045	0.874717	4.9164	8.81511e-07	9.23378e-06	0.766579	382.391	22.9693	530.901	51.7881	590.325
ENSMUSG00000042292.16	Mrtfa	6312.97	-1.46094	0.297271	-4.91451	8.90051e-07	9.31718e-06	9250.31	3621.6	7949.36	2789.31	10585.1	3682.08
ENSMUSG00000024472.9	Dcp2	8366.84	2.03456	0.414095	4.91327	8.95688e-07	9.37009e-06	2520.51	10384.6	2562.57	11719.8	4765.22	18248.4
ENSMUSG00000006641.12	Slc5a6	324.263	-2.39754	0.488253	-4.91045	9.08657e-07	9.49959e-06	693.754	157.848	572.234	94.8632	366.445	60.4338
ENSMUSG00000031537.15	Ikbkb	7698.65	1.29902	0.264577	4.90979	9.11742e-07	9.52566e-06	4075.13	12143.1	4567.89	10120.4	4704.14	10581.2
ENSMUSG00000021423.6	Ly86	6557.73	2.06237	0.4203	4.90689	9.25296e-07	9.66101e-06	1923.35	8081.35	2211.04	8199.85	3465.87	15464.9
ENSMUSG00000040264.10	Gbp2b	18.7605	8.30942	1.69358	4.90643	9.2747e-07	9.67743e-06	0	6.66961	0	34.9496	0	70.9441
ENSMUSG00000044231.3	Nhlrc1	70.4603	-2.51744	0.513311	-4.90432	9.37521e-07	9.77597e-06	107.321	22.232	149.799	21.6355	102.505	19.2688
ENSMUSG00000022142.8	Nup155	3498.79	-1.29032	0.26315	-4.90336	9.42091e-07	9.81726e-06	5340.76	2205.42	4975.34	1952.19	4583.42	1935.63
ENSMUSG00000002658.9	Gtf2f1	10048.8	1.74829	0.356696	4.90134	9.51871e-07	9.91276e-06	5341.52	14257.4	5277.93	19267.2	3211.58	12937.2
ENSMUSG00000014030.15	Pax5	16.9251	7.14418	1.45861	4.89796	9.6839e-07	1.00783e-05	0.766579	44.4641	0	28.2925	0	28.0273
ENSMUSG00000029409.7	U90926	60.6539	4.33697	0.886538	4.89203	9.98034e-07	1.03801e-05	0	124.499	4.99332	106.513	11.4291	116.488
ENSMUSG00000024732.7	Ccdc86	7791.89	2.54239	0.520004	4.88917	1.01261e-06	1.05249e-05	2801.08	17921.3	3014.96	14817	1034.33	7162.72
ENSMUSG00000027843.13	Ptpn22	1965.76	-1.44647	0.295946	-4.88762	1.02063e-06	1.06014e-05	2929.87	1249.44	2592.53	1026.85	3103.36	892.494
ENSMUSG00000042419.8	Nfkbil1	641.675	1.75589	0.359317	4.88676	1.0251e-06	1.0641e-05	239.173	935.969	309.586	757.242	331.087	1276.99
ENSMUSG00000029600.10	Rita1	136.042	-2.10766	0.431317	-4.88657	1.02606e-06	1.06441e-05	232.273	37.7945	247.668	49.928	184.651	63.9372
ENSMUSG00000078486.3	Perm1	1080.86	2.31148	0.473165	4.88516	1.03347e-06	1.0714e-05	285.934	1256.11	281.623	1311.44	519.31	2830.76
ENSMUSG00000037251.5	Pomk	1330.15	-1.62227	0.332112	-4.88471	1.03579e-06	1.07311e-05	2258.34	758.113	1979.35	475.981	1786.51	722.578
ENSMUSG00000047562.3	Mmp10	51.4766	4.2982	0.880136	4.88356	1.04186e-06	1.07871e-05	6.13263	193.419	0.998663	58.2494	7.14319	42.9168
ENSMUSG00000027715.9	Ccna2	4795.34	-2.20037	0.450652	-4.88265	1.04671e-06	1.08304e-05	8576.49	2045.35	8849.15	2280.05	6202.07	818.922
ENSMUSG00000020399.14	Havcr2	2309.77	-1.97899	0.40552	-4.88013	1.06014e-06	1.09623e-05	3661.18	1062.69	4547.91	1183.29	2842.99	560.546
ENSMUSG00000029471.13	Camkk2	12377.4	1.29413	0.265315	4.87773	1.07315e-06	1.10897e-05	6874.68	19911	7058.55	16899	7577.13	15944
ENSMUSG00000086756.1	Gm14051	65.2515	2.56926	0.52682	4.87691	1.07759e-06	1.11284e-05	20.6976	91.1514	11.984	114.834	23.2154	129.626
ENSMUSG00000026790.19	Odf2	3638.67	-1.20613	0.247421	-4.87481	1.08912e-06	1.12403e-05	5031.06	2207.64	5061.22	2160.22	5138.45	2233.42
ENSMUSG00000042594.16	Sh2b3	3777.19	-1.49179	0.306175	-4.87234	1.10283e-06	1.13744e-05	6176.33	2129.83	5897.11	1607.68	4645.93	2206.27
ENSMUSG00000029482.4	Aacs	2081.62	-1.44755	0.297164	-4.8712	1.10923e-06	1.14332e-05	3365.28	1069.36	2819.23	1333.08	2953.35	949.424
ENSMUSG00000023147.16	Wrb	699.953	-2.25783	0.463757	-4.86857	1.12411e-06	1.15791e-05	1409.74	293.463	1478.02	254.633	584.313	179.55
ENSMUSG00000022462.7	Slc38a2	10539	-1.72058	0.353448	-4.86798	1.12744e-06	1.1606e-05	15343.1	4410.84	15139.7	3558.2	18033.7	6748.44
ENSMUSG00000063694.5	Cycs	8077.31	1.65295	0.339587	4.86753	1.13004e-06	1.16253e-05	4377.17	11416.2	4676.74	12125.9	2640.84	13227.1
ENSMUSG00000030259.12	Rassf8	1262.61	-2.15654	0.443118	-4.86674	1.13452e-06	1.16639e-05	1965.51	562.471	2333.88	604.129	1885.44	224.218
ENSMUSG00000038612.16	Mcl1	47825.8	1.27547	0.262093	4.86649	1.13598e-06	1.16715e-05	28485.3	60079.9	28388	75762.4	27013	67226.1
ENSMUSG00000037318.10	Traf3ip3	488.663	-2.61893	0.538642	-4.86209	1.1615e-06	1.19261e-05	769.645	93.3746	615.177	73.2278	1139.7	240.859
ENSMUSG00000022673.5	Mcm4	4081.94	-1.77552	0.365227	-4.86143	1.16543e-06	1.19588e-05	6133.4	2425.52	7071.53	1917.24	5746.69	1197.29
ENSMUSG00000040054.16	Baz2a	10114.1	1.23635	0.254594	4.85618	1.19672e-06	1.22721e-05	5820.64	13443.7	5845.18	15319.6	6416.01	13839.3
ENSMUSG00000021759.14	Plpp1	555.952	2.7239	0.561167	4.85399	1.21003e-06	1.24007e-05	140.284	686.97	165.778	406.081	133.22	1803.38
ENSMUSG00000021338.17	Carmil1	1619.13	1.34284	0.276716	4.85276	1.21757e-06	1.247e-05	856.269	2169.85	1047.6	2389.89	844.324	2406.84
ENSMUSG00000107750.1	Gm44013	20.6156	5.95378	1.22692	4.85261	1.21847e-06	1.24713e-05	0	40.0177	0	51.5923	1.42864	30.6548
ENSMUSG00000027397.14	Slc20a1	1007.07	-1.97605	0.407227	-4.85245	1.21945e-06	1.24734e-05	1428.9	542.462	1479.02	236.326	1909.02	446.685
ENSMUSG00000032530.14	Lyzl4	148.587	-2.87057	0.59171	-4.85131	1.22648e-06	1.25374e-05	245.305	22.232	150.798	59.9136	387.875	25.3997
ENSMUSG00000048498.7	Cd300e	702.173	1.77874	0.366819	4.8491	1.24025e-06	1.267e-05	374.857	1209.42	362.515	910.354	214.653	1141.24
ENSMUSG00000033083.16	Tbc1d4	795.662	-2.86436	0.591219	-4.84484	1.26714e-06	1.29366e-05	892.298	213.428	791.94	89.8704	2514.04	272.39
ENSMUSG00000040990.17	Sh3kbp1	13694.9	1.36039	0.280821	4.84432	1.27045e-06	1.29621e-05	6983.54	16718.5	8569.53	21109.6	7480.7	21307.7
ENSMUSG00000004880.11	Lbr	2898.75	-1.25369	0.258925	-4.84189	1.28609e-06	1.31134e-05	4134.93	1616.27	3866.82	1674.25	4253.05	1847.17
ENSMUSG00000032113.16	Chek1	367.26	-2.66835	0.551132	-4.84159	1.28804e-06	1.31205e-05	480.645	160.071	442.408	48.2638	979.331	92.8404
ENSMUSG00000058099.16	Nfam1	10288.7	-1.68068	0.347138	-4.84153	1.28842e-06	1.31205e-05	17258.8	4317.46	18248.6	6184.42	11547	4176.07
ENSMUSG00000022010.19	Tsc22d1	1275.13	-2.18671	0.451727	-4.84079	1.29325e-06	1.31614e-05	1351.48	475.766	1669.76	329.525	3252.29	571.932
ENSMUSG00000111078.1	Gm35028	17.2259	7.17499	1.48286	4.83861	1.30753e-06	1.32983e-05	0.766579	42.2409	0	18.3069	0	42.0409
ENSMUSG00000034723.11	Tmx4	3774.5	-1.30709	0.270188	-4.8377	1.3135e-06	1.33506e-05	4913.01	1934.19	5852.17	2268.4	5365.25	2314
ENSMUSG00000070738.10	Dgkd	11418.6	-1.45846	0.301509	-4.83721	1.31674e-06	1.3375e-05	18269.9	7467.74	17291.9	5580.29	14668.9	5233.22
ENSMUSG00000050511.1	Oprd1	19.0012	7.38518	1.52716	4.8359	1.32545e-06	1.34551e-05	0	55.5801	0	11.6499	0.357159	46.4202
ENSMUSG00000010342.16	Tex14	131.607	2.27415	0.470552	4.83294	1.3453e-06	1.36479e-05	51.3608	126.723	41.9439	252.969	42.502	274.142
ENSMUSG00000031482.9	Slc25a15	410.641	-1.76658	0.365565	-4.83248	1.34846e-06	1.36714e-05	686.088	175.633	769.969	181.405	449.306	201.446
ENSMUSG00000095595.2	Fam177a	1117.94	1.87886	0.388911	4.83106	1.35805e-06	1.376e-05	573.401	1118.27	391.476	2265.07	469.307	1890.09
ENSMUSG00000055782.9	Abcd2	165.193	-2.52187	0.522167	-4.82962	1.36791e-06	1.38511e-05	207.743	28.9017	234.686	44.9352	403.947	70.9441
ENSMUSG00000027663.12	Zmat3	1889.03	-1.44087	0.298357	-4.82937	1.36967e-06	1.38603e-05	2574.94	1142.73	2490.67	868.748	3216.58	1040.51
ENSMUSG00000046456.14	Tmem150b	136.778	-3.14997	0.652404	-4.82825	1.37741e-06	1.39298e-05	147.95	17.7856	168.774	48.2638	420.376	17.5171
ENSMUSG00000049625.6	Tifab	2416.41	2.16934	0.449653	4.82447	1.40377e-06	1.41876e-05	867.001	5255.66	990.674	4758.14	778.964	1848.05
ENSMUSG00000027367.16	Stard7	7081.93	1.86864	0.387394	4.82362	1.40976e-06	1.42391e-05	3168.27	7358.81	3260.64	9720.99	2706.91	16276
ENSMUSG00000056121.15	Fez2	3751.03	1.37137	0.284438	4.82133	1.42603e-06	1.43944e-05	2142.59	4851.03	2190.07	6439.05	1941.87	4941.56
ENSMUSG00000030051.10	Aplf	403.13	-1.6002	0.33196	-4.82047	1.43218e-06	1.44474e-05	597.932	244.552	575.23	161.434	644.315	195.315
ENSMUSG00000028245.15	Nsmaf	2624.34	1.61766	0.335924	4.81555	1.46792e-06	1.47987e-05	1008.05	3421.51	1185.41	4481.87	1675.43	3973.74
ENSMUSG00000021998.16	Lcp1	232870	1.3193	0.274038	4.8143	1.47717e-06	1.48826e-05	139145	344721	149237	319440	111344	333331
ENSMUSG00000047293.7	Gpr15	16.2438	7.08672	1.47253	4.81263	1.48959e-06	1.49983e-05	0.766579	28.9017	0	43.271	0	24.5239
ENSMUSG00000039497.8	Dse	9934.53	1.93601	0.402446	4.81061	1.50469e-06	1.5141e-05	3817.56	11302.8	3414.43	12591.8	5118.09	23362.5
ENSMUSG00000036155.13	Mgat5	6015.83	-1.20925	0.251533	-4.80751	1.52825e-06	1.53684e-05	8300.52	3439.3	8539.57	3551.55	8358.6	3905.43
ENSMUSG00000025001.11	Hells	1536.69	-2.34842	0.488594	-4.80648	1.53611e-06	1.54378e-05	1881.95	393.507	1644.8	394.431	4181.98	723.454
ENSMUSG00000008348.9	Ubc	32881.2	1.9958	0.415341	4.80521	1.5459e-06	1.55265e-05	15888.9	62078.5	16344.1	55393.5	7317.48	40264.7
ENSMUSG00000040528.15	Milr1	10364	1.89934	0.395299	4.80482	1.54894e-06	1.55474e-05	3641.25	12516.6	4300.24	12247.3	5204.52	24274.3
ENSMUSG00000025810.9	Nrp1	15563.4	-1.54755	0.322105	-4.80449	1.5515e-06	1.55633e-05	21297.1	8334.79	21075.8	6008.01	27206.2	9458.33
ENSMUSG00000053559.13	Smagp	625.39	-1.76514	0.367613	-4.80162	1.5739e-06	1.57782e-05	1013.42	293.463	1038.61	366.139	845.396	195.315
ENSMUSG00000040548.16	Tex2	2461.36	-1.27885	0.266478	-4.7991	1.5938e-06	1.59677e-05	3425.84	1556.24	3259.64	1431.27	3770.89	1324.29
ENSMUSG00000041762.16	Gpr155	382.134	-2.94613	0.614123	-4.7973	1.60818e-06	1.61018e-05	496.743	28.9017	501.329	78.2206	1034.33	153.274
ENSMUSG00000030657.11	Xylt1	2978.8	-1.99792	0.416649	-4.79522	1.62494e-06	1.62595e-05	5273.3	1569.58	4621.81	1386.33	4395.56	626.235
ENSMUSG00000032965.11	Ift57	1419.76	2.43017	0.506837	4.79477	1.62862e-06	1.62862e-05	319.663	1714.09	298.6	1752.47	713.961	3719.75
ENSMUSG00000038806.7	Sde2	3062.66	1.52825	0.319083	4.7895	1.67193e-06	1.6709e-05	1846.69	5171.17	1673.76	4556.76	1210.77	3916.81
ENSMUSG00000095105.2	Edaradd	96.9202	-3.27428	0.68371	-4.78898	1.6763e-06	1.67422e-05	110.387	26.6785	91.877	14.9784	323.586	14.0136
ENSMUSG00000029413.14	Naaa	2324.93	1.59601	0.333479	4.78594	1.70191e-06	1.69875e-05	1146.04	2472.2	1276.29	4072.46	1046.48	3936.08
ENSMUSG00000009378.3	Slc16a12	46.5666	-6.65928	1.3917	-4.78501	1.70982e-06	1.70558e-05	16.8647	0	63.9144	1.66427	196.08	0.875853
ENSMUSG00000020839.16	Tmigd1	23.8208	8.65102	1.80837	4.78388	1.71946e-06	1.71407e-05	0	22.232	0	3.32853	0	117.364
ENSMUSG00000029648.13	Flt1	1751.3	3.38275	0.707132	4.78376	1.72046e-06	1.71407e-05	274.435	2254.33	595.203	4332.09	51.0738	3000.67
ENSMUSG00000027379.13	Bub1	1888.98	-1.7486	0.365568	-4.78324	1.72492e-06	1.71745e-05	2752.02	815.916	2086.21	748.92	3897.32	1033.51
ENSMUSG00000015243.4	Abca1	18333.4	2.52542	0.528053	4.78251	1.73118e-06	1.72262e-05	3658.12	15604.7	3936.73	29589	8682.9	48529.2
ENSMUSG00000043510.12	Hscb	429.382	-1.53845	0.321825	-4.7804	1.74947e-06	1.73867e-05	650.059	266.785	611.182	209.698	652.887	185.681
ENSMUSG00000063193.8	Cd300lb	10296.9	-1.94411	0.40668	-4.78043	1.74921e-06	1.73867e-05	17926.5	5013.33	16935.3	5427.18	14172.8	2306.12
ENSMUSG00000005804.14	Bloc1s6	3618.21	1.22018	0.25552	4.77528	1.79461e-06	1.78244e-05	2232.28	4755.43	2257.98	5185.86	2030.45	5247.23
ENSMUSG00000022938.8	Fam3b	134.203	3.08395	0.645932	4.77442	1.80227e-06	1.78893e-05	26.0637	71.1425	24.9666	247.976	33.9301	401.14
ENSMUSG00000073609.9	D2hgdh	657.1	-1.46522	0.306946	-4.77355	1.81003e-06	1.79553e-05	1003.45	304.579	884.816	416.067	1006.12	327.569
ENSMUSG00000050106.17	Tmc8	109.444	-2.35563	0.493525	-4.77307	1.81443e-06	1.79878e-05	154.082	31.1249	158.787	26.6283	237.868	48.1719
ENSMUSG00000024335.19	Brd2	32472.3	1.7855	0.374339	4.76974	1.84466e-06	1.82763e-05	16006.9	58121.2	17238.9	58632.1	10563.3	34271.2
ENSMUSG00000086075.1	Gm15728	24.3177	4.41935	0.926582	4.76952	1.84663e-06	1.82846e-05	2.29974	37.7945	0.998663	76.5563	2.85727	25.3997
ENSMUSG00000026110.15	Mgat4a	6084.19	1.72738	0.362278	4.7681	1.85967e-06	1.84024e-05	2546.58	7954.63	3110.84	6895.06	2811.2	13186.8
ENSMUSG00000027009.18	Itga4	28647.9	2.72332	0.571595	4.76443	1.89391e-06	1.87297e-05	5652.75	33128	4984.33	25415	11967.3	90740.1
ENSMUSG00000044167.6	Foxo1	868.574	-1.4063	0.295431	-4.76017	1.93435e-06	1.91179e-05	1146.04	515.783	1230.35	411.074	1407.21	500.988
ENSMUSG00000037979.13	Ccdc92	44.9249	-4.96044	1.04275	-4.75705	1.96438e-06	1.94028e-05	147.183	2.2232	84.8864	0	30.0014	5.25512
ENSMUSG00000029177.9	Cenpa	1612.02	-1.69025	0.355473	-4.75492	1.98527e-06	1.95866e-05	2642.4	831.478	2154.12	946.968	2584.76	512.374
ENSMUSG00000054850.4	Smim10l2a	21.9482	-7.3375	1.54314	-4.7549	1.98542e-06	1.95866e-05	57.4934	0	15.9786	0	58.217	0
ENSMUSG00000032324.11	Tspan3	3658.28	1.5446	0.325033	4.75212	2.01292e-06	1.98336e-05	1996.94	5773.66	2258.98	5009.45	1348.99	5561.66
ENSMUSG00000046718.8	Bst2	12704.3	1.63386	0.343809	4.75223	2.01189e-06	1.98336e-05	7872.77	19913.2	6533.25	19605.1	4171.26	18130.1
ENSMUSG00000030505.17	Prmt3	904.816	-1.51426	0.318698	-4.75138	2.02029e-06	1.9894e-05	1064.78	431.302	1405.12	444.359	1552.57	530.767
ENSMUSG00000022757.19	Tfg	7413.81	1.33156	0.280321	4.75011	2.03301e-06	2.00071e-05	4414.73	10131.1	4574.88	9647.76	3660.88	12053.5
ENSMUSG00000027293.13	Ehd4	33636.7	1.28448	0.270454	4.74934	2.04082e-06	2.00716e-05	20227	48890.5	20851.1	52386.1	17660.1	41805.3
ENSMUSG00000029178.14	Klf3	7770.59	2.03055	0.427622	4.74847	2.04958e-06	2.01454e-05	2306.64	7947.96	2850.18	11079	4010.9	18428.8
ENSMUSG00000105239.1	Gm43091	18.7196	6.33572	1.33456	4.74742	2.06028e-06	2.02382e-05	0.766579	53.3569	0.998663	28.2925	0	28.9031
ENSMUSG00000054676.15	1600014C10Rik	101.454	3.18677	0.67158	4.74518	2.08319e-06	2.04508e-05	7.66579	282.347	28.9612	84.8776	23.5725	181.301
ENSMUSG00000044250.8	Pced1b	471.715	-1.83488	0.386819	-4.74352	2.10039e-06	2.06072e-05	587.966	222.32	582.221	191.391	1039.69	206.701
ENSMUSG00000016283.13	H2-M2	163.547	5.16176	1.0888	4.74079	2.12888e-06	2.08612e-05	0.766579	53.3569	24.9666	316.211	1.7858	584.194
ENSMUSG00000032221.14	Mns1	182.556	-2.16342	0.456338	-4.74082	2.12855e-06	2.08612e-05	254.504	44.4641	268.64	96.5275	372.517	58.6821
ENSMUSG00000021556.12	Golm1	1100.27	-1.36677	0.288368	-4.73967	2.14067e-06	2.0964e-05	1697.21	558.024	1650.79	590.815	1411.14	693.675
ENSMUSG00000018143.10	Mafk	2539.72	1.69303	0.357416	4.73687	2.17041e-06	2.12423e-05	1262.56	4539.78	1259.31	4588.39	1077.19	2511.07
ENSMUSG00000029844.9	Hoxa1	48.9608	-3.09692	0.65385	-4.73644	2.17504e-06	2.12747e-05	105.788	13.3392	89.8797	4.9928	67.5031	12.2619
ENSMUSG00000028093.15	Acp6	625.202	-1.44822	0.305832	-4.73534	2.18685e-06	2.13773e-05	919.895	400.177	902.791	324.532	920.042	283.776
ENSMUSG00000013415.9	Igf2bp1	23.9436	6.13403	1.29561	4.73449	2.19608e-06	2.14414e-05	0	88.9282	1.99733	36.6139	0.357159	15.7653
ENSMUSG00000085399.7	Foxd2os	164.915	-2.65964	0.561757	-4.73451	2.19588e-06	2.14414e-05	200.077	73.3657	212.715	31.6211	439.306	32.4065
ENSMUSG00000061878.15	Sphk1	38.3828	3.77103	0.797001	4.73153	2.22838e-06	2.17436e-05	6.89921	73.3657	4.99332	114.834	3.92875	26.2756
ENSMUSG00000043257.15	Pigv	1556.84	1.84977	0.390975	4.73117	2.2323e-06	2.17687e-05	601.765	2498.88	469.372	1943.86	956.115	2871.04
ENSMUSG00000015476.6	Prrt1	79.1907	3.37148	0.712635	4.731	2.23413e-06	2.17733e-05	8.43237	186.749	16.9773	41.6067	16.4293	204.95
ENSMUSG00000047735.14	Samd9l	43173.4	3.22425	0.681684	4.72984	2.24701e-06	2.18856e-05	5492.54	35822.5	4037.6	41483.5	15508.2	156696
ENSMUSG00000035397.8	Klf16	772.079	-2.10835	0.445875	-4.72857	2.26108e-06	2.20093e-05	1599.08	302.356	1547.93	279.597	613.6	289.907
ENSMUSG00000086589.1	Gm12915	186.646	3.07951	0.651606	4.72604	2.28945e-06	2.2272e-05	13.7984	240.106	28.9612	276.268	74.6463	486.098
ENSMUSG00000034903.18	Cobll1	350.023	2.81294	0.595544	4.7233	2.32043e-06	2.25597e-05	60.5598	480.212	48.9345	349.496	151.078	1009.86
ENSMUSG00000000915.15	Hip1r	46.624	2.93932	0.622427	4.72236	2.33126e-06	2.26513e-05	13.0318	64.4729	13.9813	99.856	6.07171	82.3301
ENSMUSG00000035172.15	Plekhh3	227.004	-2.8791	0.61059	-4.71528	2.41374e-06	2.34386e-05	607.131	77.8122	421.436	59.9136	168.579	27.1514
ENSMUSG00000028228.5	Cpne3	11666.3	1.68775	0.357995	4.71444	2.42373e-06	2.35072e-05	5093.92	14152.9	4815.55	14888.5	6671.74	24375
ENSMUSG00000097848.2	Gm807	22.7083	-7.37657	1.56465	-4.71452	2.42278e-06	2.35072e-05	49.0611	0	72.9024	0	14.2864	0
ENSMUSG00000029676.15	Pot1a	707.629	-1.58517	0.336444	-4.71153	2.45859e-06	2.3831e-05	1157.53	257.892	994.669	427.717	1033.98	373.989
ENSMUSG00000004642.13	Slbp	1734.81	-1.43264	0.304286	-4.70821	2.49902e-06	2.42028e-05	2461.49	724.765	2648.45	1088.43	2487.26	998.472
ENSMUSG00000009035.15	Tmem184b	14091	1.65824	0.352208	4.70813	2.49995e-06	2.42028e-05	7743.98	25355.6	7997.29	20412.2	4601.28	18435.8
ENSMUSG00000035164.8	Zc3h12c	4588.24	2.57307	0.546747	4.70614	2.52446e-06	2.44254e-05	1000.39	4919.95	998.663	4405.32	1961.16	14244
ENSMUSG00000089809.9	Rasgef1b	15754.2	1.792	0.380864	4.7051	2.53744e-06	2.45362e-05	6641.64	31958.6	7994.3	14712.1	6544.23	26674.1
ENSMUSG00000096953.2	Gm26571	30.2809	-5.1218	1.08974	-4.7	2.60162e-06	2.51417e-05	42.1619	0	94.873	1.66427	40.359	2.62756
ENSMUSG00000068606.5	Gm4841	155.303	5.11645	1.08908	4.69795	2.62784e-06	2.53799e-05	1.53316	122.276	0	223.012	23.5725	561.422
ENSMUSG00000079227.10	Ccr5	7563.67	1.81459	0.386292	4.69746	2.63422e-06	2.54263e-05	2463.02	7816.79	3322.55	14159.6	4259.84	13360.3
ENSMUSG00000020225.10	Tmbim4	2976.07	1.3605	0.289635	4.69729	2.63637e-06	2.54318e-05	1679.57	4184.07	1656.78	3549.88	1669.36	5116.73
ENSMUSG00000024601.8	Isoc1	4101.47	1.41679	0.301823	4.69411	2.67776e-06	2.58155e-05	2278.27	5335.69	2483.68	5320.66	1945.45	7245.05
ENSMUSG00000028331.12	Trmo	318.91	-1.7526	0.373799	-4.68861	2.75061e-06	2.65019e-05	554.237	146.731	576.229	138.134	345.73	152.398
ENSMUSG00000040918.12	Slc19a2	480.976	-1.90657	0.406658	-4.68838	2.75371e-06	2.6516e-05	822.539	293.463	613.179	141.463	840.039	175.171
ENSMUSG00000023150.14	Ivns1abp	3167.11	-1.28325	0.273745	-4.68775	2.76224e-06	2.65823e-05	4336.54	2096.48	4240.32	1734.17	4889.87	1705.29
ENSMUSG00000020010.7	Vnn3	18.1253	7.32817	1.56344	4.68722	2.76947e-06	2.66359e-05	0	8.89282	0	56.5851	0.357159	42.9168
ENSMUSG00000034799.16	Unc13a	143.238	-1.90839	0.407319	-4.68526	2.79608e-06	2.68758e-05	242.239	44.4641	203.727	73.2278	233.582	62.1855
ENSMUSG00000024896.8	Minpp1	3600.73	1.37152	0.292843	4.68347	2.82061e-06	2.70953e-05	2289.77	5337.91	2148.12	5100.98	1585.43	5142.13
ENSMUSG00000037544.14	Dlgap5	2468.19	-1.31292	0.280489	-4.68083	2.85721e-06	2.74305e-05	3818.33	1389.5	3796.92	1487.86	2944.06	1372.46
ENSMUSG00000097028.2	Ptgs2os	69.7514	4.82285	1.0304	4.68055	2.86107e-06	2.74513e-05	0	53.3569	9.98663	63.2422	4.64307	287.28
ENSMUSG00000045896.14	Paip2b	698.591	-1.52325	0.325547	-4.67903	2.88229e-06	2.76384e-05	1113.07	313.472	1155.45	424.388	841.824	343.334
ENSMUSG00000048787.13	Dcun1d3	2100.16	1.96384	0.419735	4.67875	2.88628e-06	2.76602e-05	838.638	2056.46	641.142	3303.57	1091.12	4670.05
ENSMUSG00000032350.9	Gclc	2937.73	-1.51325	0.323579	-4.67662	2.91647e-06	2.79329e-05	4692.23	1620.72	5190.05	1396.32	3171.57	1555.51
ENSMUSG00000041390.18	Mdfic	22621.3	1.69943	0.363579	4.67417	2.95144e-06	2.8251e-05	8528.96	27396.5	8971.99	34054.2	14451.4	42324.7
ENSMUSG00000028175.15	Depdc1a	382.577	-2.4388	0.522124	-4.67092	2.99858e-06	2.86852e-05	487.544	173.41	395.471	81.5491	1053.26	104.226
ENSMUSG00000018405.7	Mrm1	323.097	-1.9807	0.424131	-4.67002	3.01165e-06	2.87931e-05	663.091	142.285	577.227	128.149	306.085	121.744
ENSMUSG00000034906.15	Ncaph	3012.17	-2.09241	0.448238	-4.66806	3.04051e-06	2.90518e-05	5619.79	1244.99	5537.59	1591.04	3480.52	599.083
ENSMUSG00000027351.14	Spred1	26116.7	1.53716	0.329405	4.66648	3.06408e-06	2.92596e-05	11446.6	29399.7	13384.1	38419.6	15326.4	48723.7
ENSMUSG00000046020.13	Pofut1	4589.46	1.3489	0.289097	4.66591	3.07247e-06	2.93223e-05	2995.79	6164.95	2536.6	6129.5	2231.89	7478.03
ENSMUSG00000001441.13	Npepps	10920.4	1.38352	0.296537	4.66559	3.07728e-06	2.93508e-05	6014.58	13228.1	5438.72	15169.8	6702.09	18969.2
ENSMUSG00000057554.13	Lgals8	8670.62	1.67411	0.358843	4.66531	3.08157e-06	2.93743e-05	3477.97	10833.7	3482.34	11899.5	5451.68	16878.6
ENSMUSG00000042694.17	Stn1	642.785	-1.39923	0.300009	-4.66396	3.10182e-06	2.95499e-05	985.821	402.4	921.766	359.482	886.826	300.417
ENSMUSG00000006342.15	Susd2	59.1825	3.86346	0.829476	4.65771	3.19742e-06	3.04426e-05	3.06632	188.972	16.9773	71.5635	3.57159	70.9441
ENSMUSG00000031511.15	Arhgef7	11812.4	-1.2671	0.272085	-4.65699	3.20866e-06	3.05316e-05	17712.6	7509.98	17777.2	7054.83	14579.2	6240.45
ENSMUSG00000038349.10	Plcl1	216.682	-3.36281	0.722307	-4.65566	3.22952e-06	3.07119e-05	206.976	22.232	163.781	28.2925	815.752	63.0614
ENSMUSG00000072825.11	Cep170b	1852.43	-1.97124	0.423509	-4.65454	3.24706e-06	3.08605e-05	3985.44	1044.91	2834.21	703.985	2033.66	512.374
ENSMUSG00000031539.6	Ap3m2	1757.37	1.23571	0.265505	4.6542	3.25247e-06	3.08937e-05	1035.65	2218.76	1012.64	2632.87	1094.69	2549.61
ENSMUSG00000025577.7	Cbx2	216.504	-3.3446	0.718896	-4.65241	3.28072e-06	3.11436e-05	551.937	60.0265	408.453	51.5923	220.01	7.00682
ENSMUSG00000027233.4	Patl2	1675.67	1.91847	0.412637	4.6493	3.33063e-06	3.15988e-05	512.841	2098.71	579.225	2326.65	1010.4	3526.18
ENSMUSG00000068015.8	Lrch1	7442.06	2.02311	0.435239	4.64826	3.34747e-06	3.17398e-05	2287.47	9021.76	1912.44	13112.8	4615.21	13702.7
ENSMUSG00000039842.15	Mcph1	1074.4	-1.33727	0.28773	-4.64765	3.35735e-06	3.18148e-05	1544.66	644.729	1326.22	597.472	1746.51	586.821
ENSMUSG00000034926.3	Dhcr24	2910.92	-1.94869	0.419502	-4.64525	3.39657e-06	3.21486e-05	5543.13	1485.1	4641.79	1456.23	3684.1	655.138
ENSMUSG00000052593.16	Adam17	24067	2.01215	0.433152	4.64537	3.39467e-06	3.21486e-05	8681.51	29288.5	9616.13	24005.4	10389.4	62421.1
ENSMUSG00000055319.8	Sec23ip	5632.86	1.28829	0.277407	4.64405	3.41644e-06	3.23177e-05	3345.35	7385.49	3614.16	7637.32	2860.13	8954.72
ENSMUSG00000033386.10	Frrs1	8099.92	-1.2567	0.270623	-4.64374	3.4215e-06	3.23466e-05	10457.7	5353.48	11184	4510.16	12617.7	4476.48
ENSMUSG00000027624.19	Epb41l1	4879.23	-1.91683	0.412829	-4.64316	3.43126e-06	3.24198e-05	8044.48	2125.38	8138.11	2889.17	6960.68	1117.59
ENSMUSG00000025804.5	Ccr1	1884.74	2.35372	0.506962	4.6428	3.43726e-06	3.24574e-05	631.661	2354.37	715.043	5547	503.952	1556.39
ENSMUSG00000041040.12	Fam117b	1054.24	-1.60904	0.346601	-4.64232	3.44511e-06	3.25125e-05	1612.88	362.382	1679.75	662.378	1472.92	535.146
ENSMUSG00000023243.9	Kcnk5	30.3924	-6.0186	1.29657	-4.64194	3.45157e-06	3.25543e-05	51.3608	2.2232	28.9612	0	98.9331	0.875853
ENSMUSG00000047757.16	Fancb	204.603	-1.99951	0.431438	-4.63454	3.57741e-06	3.37215e-05	309.698	82.2586	219.706	83.2134	452.164	80.5784
ENSMUSG00000072553.10	Gm525	61.8006	3.10639	0.670356	4.63394	3.58773e-06	3.3799e-05	5.36605	66.6961	13.9813	108.177	18.9294	157.653
ENSMUSG00000026622.15	Nek2	1597.15	-2.13132	0.460154	-4.63176	3.62574e-06	3.41371e-05	3172.1	611.381	2792.26	860.426	1835.8	310.928
ENSMUSG00000025044.16	Msr1	38318.6	2.22755	0.480959	4.63147	3.63074e-06	3.41642e-05	12509.8	34566.4	12589.1	44858.7	15355	110032
ENSMUSG00000007458.14	M6pr	33819.8	1.5332	0.331165	4.62973	3.6614e-06	3.44125e-05	19473.4	53621.5	20630.4	49858.1	12004.5	47331.1
ENSMUSG00000021176.6	Efcab11	543.53	-2.37727	0.513475	-4.62977	3.66076e-06	3.44125e-05	628.595	135.615	549.265	156.441	1558.29	232.977
ENSMUSG00000097792.1	Gm27042	44.4704	-3.49409	0.754813	-4.62908	3.6729e-06	3.45004e-05	68.9921	2.2232	62.9158	6.65707	114.648	11.3861
ENSMUSG00000034247.9	Plekhm1	10816.4	-1.66482	0.359886	-4.62595	3.72885e-06	3.50055e-05	19287.9	6929.73	16870.4	4826.38	13176.7	3807.33
ENSMUSG00000027078.14	Ube2l6	16477	1.99521	0.431366	4.62534	3.73989e-06	3.50887e-05	8360.31	30666.9	7702.69	30782.3	3762.67	17587.1
ENSMUSG00000030729.17	Pgm2l1	1915.11	-1.78524	0.386039	-4.62452	3.75471e-06	3.52072e-05	2381.76	984.88	2405.78	630.757	4118.76	968.693
ENSMUSG00000001542.7	Ell2	18469.9	1.73005	0.374145	4.624	3.76409e-06	3.52746e-05	7117.69	22338.8	11669.4	26465.2	6883.17	36345.3
ENSMUSG00000038831.16	Ralgps1	794.443	-2.16389	0.468311	-4.62063	3.82578e-06	3.58319e-05	928.327	204.535	903.79	291.247	2066.52	372.237
ENSMUSG00000021287.12	Xrcc3	52.4853	-3.87651	0.839256	-4.61898	3.85629e-06	3.60967e-05	94.2892	6.66961	74.8997	0	126.792	12.2619
ENSMUSG00000016487.15	Ppfibp1	9784.78	1.4397	0.311717	4.61862	3.86309e-06	3.61393e-05	4864.71	14553.1	5746.31	17414.9	5201.67	10928
ENSMUSG00000033863.1	Klf9	216.292	-1.71991	0.372417	-4.61823	3.87022e-06	3.6185e-05	257.571	108.937	349.532	94.8632	387.875	98.9713
ENSMUSG00000024590.8	Lmnb1	3390.47	-2.18314	0.472857	-4.61692	3.89483e-06	3.63939e-05	6557.32	1187.19	5795.24	1898.93	4317.34	586.821
ENSMUSG00000066456.14	Hmgn3	1172.58	2.32385	0.503642	4.61409	3.94813e-06	3.68705e-05	323.496	1136.06	427.428	1241.54	421.091	3485.89
ENSMUSG00000020435.17	Osbp2	58.4838	-2.94901	0.639211	-4.61351	3.95918e-06	3.69523e-05	119.586	15.5624	102.862	19.9712	86.7897	6.13097
ENSMUSG00000007570.15	Fance	543.596	-1.58197	0.343081	-4.61107	4.00604e-06	3.73681e-05	851.669	264.561	795.935	347.832	795.751	205.825
ENSMUSG00000029402.8	Snrnp35	1309.81	1.47787	0.320649	4.60898	4.04646e-06	3.77232e-05	755.08	1871.94	761.98	2293.36	559.669	1616.82
ENSMUSG00000027519.10	Rab22a	7312.77	1.14463	0.24837	4.60856	4.0546e-06	3.77772e-05	4479.89	9590.9	4461.03	10110.4	4724.15	10510.2
ENSMUSG00000028266.17	Lmo4	6130.15	1.61885	0.351292	4.60827	4.06024e-06	3.78079e-05	3245.7	12005.3	3516.29	7798.76	2272.6	7942.23
ENSMUSG00000037062.13	Sh3glb1	22007.1	1.57325	0.341433	4.60778	4.06993e-06	3.78762e-05	9233.45	26136	11215	29144.7	12764.2	43549.1
ENSMUSG00000054589.1	Gm9949	38.4355	-3.21132	0.697146	-4.60638	4.09733e-06	3.81092e-05	58.26	6.66961	59.9198	9.9856	89.647	6.13097
ENSMUSG00000029605.16	Oas1b	3517.96	2.83517	0.615574	4.60573	4.11013e-06	3.82062e-05	449.982	3910.62	478.36	4315.45	1664.72	10288.6
ENSMUSG00000045216.7	Hs6st1	2206.72	-1.40316	0.304672	-4.60548	4.11522e-06	3.82314e-05	3200.47	1340.59	3370.49	928.661	3037.28	1362.83
ENSMUSG00000005610.17	Eif4g2	109004	1.5249	0.331372	4.60178	4.18903e-06	3.88947e-05	56678.6	137543	65681.1	139742	46306.8	208073
ENSMUSG00000022895.15	Ets2	23220.7	1.60343	0.348606	4.59954	4.23429e-06	3.92923e-05	14131.1	39906.5	12649.1	32409.9	7718.57	32509
ENSMUSG00000033420.12	Antxr1	348.928	2.04559	0.444836	4.59852	4.25498e-06	3.94615e-05	92.7561	386.838	183.754	529.237	132.863	768.123
ENSMUSG00000031697.12	Orc6	762.791	-1.57318	0.342218	-4.59701	4.28606e-06	3.97269e-05	1018.02	500.221	1287.28	344.503	1117.55	309.176
ENSMUSG00000059939.13	9430015G10Rik	851.894	-1.45297	0.316085	-4.59676	4.29107e-06	3.97504e-05	1199.7	555.801	1125.49	396.096	1416.49	417.782
ENSMUSG00000039835.16	Nhsl1	145.792	-2.07562	0.451771	-4.5944	4.34e-06	4.01806e-05	229.207	33.3481	221.703	56.5851	258.583	75.3233
ENSMUSG00000033904.16	Ccp110	451.249	-2.04023	0.444094	-4.59414	4.34542e-06	4.01845e-05	620.929	115.607	521.302	191.391	1037.55	220.715
ENSMUSG00000048186.14	Bend7	19.0885	4.97455	1.08279	4.59419	4.34436e-06	4.01845e-05	0	33.3481	0.998663	31.6211	2.14296	46.4202
ENSMUSG00000056671.6	Prelid2	325.98	1.52318	0.331569	4.59387	4.35105e-06	4.02135e-05	189.345	464.65	135.818	532.566	178.937	454.568
ENSMUSG00000035877.17	Zhx3	684.092	-1.90924	0.415771	-4.59206	4.38901e-06	4.05411e-05	1175.17	162.294	1129.49	299.568	940.4	397.637
ENSMUSG00000035842.10	Ddx11	731.494	-1.35725	0.295577	-4.59187	4.39287e-06	4.05535e-05	1001.15	422.409	1100.53	462.666	1053.62	348.589
ENSMUSG00000106219.1	5830416I19Rik	64.995	-3.96569	0.863722	-4.5914	4.40288e-06	4.06225e-05	143.35	0	108.854	19.9712	114.291	3.50341
ENSMUSG00000014426.8	Map3k4	1571.65	-1.29801	0.2828	-4.58983	4.43597e-06	4.09044e-05	2436.19	893.728	2385.81	880.398	1882.59	951.176
ENSMUSG00000001517.14	Foxm1	3848.27	-2.0164	0.439449	-4.58847	4.46505e-06	4.1149e-05	7783.08	1751.89	6351.5	1997.12	4376.63	829.432
ENSMUSG00000022125.7	Cln5	7140.06	1.27966	0.279076	4.58535	4.53222e-06	4.17441e-05	4469.16	11876.4	4159.43	9248.33	3868.75	9218.35
ENSMUSG00000018428.15	Akap1	942.466	-1.60854	0.350814	-4.58517	4.5362e-06	4.17569e-05	1477.96	591.372	1665.77	424.388	1112.55	382.748
ENSMUSG00000034917.8	Tjp3	342.189	-1.73073	0.377511	-4.5846	4.5486e-06	4.18471e-05	692.221	135.615	478.36	171.42	408.233	167.288
ENSMUSG00000014980.14	Tsen15	395.201	-1.61046	0.351374	-4.58332	4.5766e-06	4.20807e-05	633.194	142.285	537.281	236.326	617.171	204.95
ENSMUSG00000116995.1	Gm21926	261.559	-2.07713	0.453262	-4.58263	4.59167e-06	4.21951e-05	403.987	57.8033	348.533	98.1918	518.952	141.888
ENSMUSG00000020671.9	Rab10	5868.62	1.52283	0.332434	4.58085	4.63081e-06	4.25305e-05	3011.89	7627.81	2923.09	6801.86	3156.22	11690.9
ENSMUSG00000041220.10	Elovl6	631.649	-3.2384	0.707116	-4.57973	4.65583e-06	4.2736e-05	748.948	33.3481	621.168	93.199	2059.38	233.853
ENSMUSG00000096917.2	2500002B13Rik	338.305	2.05186	0.44806	4.57943	4.66252e-06	4.2773e-05	78.9576	591.372	124.833	414.403	189.652	630.614
ENSMUSG00000024535.15	Snx24	3052.29	-3.52596	0.770049	-4.57887	4.67487e-06	4.28619e-05	2348.03	168.964	2009.31	401.088	12495.6	890.742
ENSMUSG00000040351.11	Ankib1	8406.82	1.96521	0.429514	4.57543	4.75253e-06	4.35491e-05	2712.16	9797.66	3149.78	9682.71	4422.35	20676.3
ENSMUSG00000039804.15	Ncoa5	3839.14	1.24071	0.271215	4.57465	4.77014e-06	4.36855e-05	2472.98	5720.31	2404.78	5380.58	1971.88	5084.32
ENSMUSG00000030678.7	Maz	4472.24	-1.95865	0.428442	-4.57156	4.84096e-06	4.43089e-05	9537.01	2254.33	7603.82	1992.13	4199.84	1246.34
ENSMUSG00000024728.13	1700025F22Rik	16.3588	7.18392	1.5719	4.57021	4.87234e-06	4.45708e-05	0	8.89282	0	41.6067	0.357159	47.296
ENSMUSG00000019845.8	Tube1	317.321	-1.54643	0.3384	-4.56983	4.88109e-06	4.46255e-05	479.112	168.964	389.479	169.755	548.597	148.019
ENSMUSG00000022048.8	Dpysl2	17228.9	1.22242	0.267506	4.5697	4.88413e-06	4.4628e-05	11009.6	23990.6	8960.01	25727.9	11040.9	22644.3
ENSMUSG00000043832.13	Clec4a3	1015.8	2.25037	0.492517	4.56911	4.89792e-06	4.47286e-05	306.632	855.934	242.675	1774.11	508.595	2406.84
ENSMUSG00000000320.10	Alox12	62.4597	3.68994	0.807706	4.56842	4.91421e-06	4.48265e-05	2.29974	171.187	13.9813	39.9424	10.7148	136.633
ENSMUSG00000019852.7	Arfgef3	2330.2	-1.88215	0.411986	-4.56849	4.91255e-06	4.48265e-05	2804.15	962.648	2589.53	855.433	5604.54	1164.88
ENSMUSG00000034656.17	Cacna1a	3379.28	-2.48126	0.543219	-4.56769	4.93118e-06	4.49559e-05	2968.19	929.299	3202.71	1081.77	11025.1	1068.54
ENSMUSG00000098112.7	Bin2	2083.15	-1.31446	0.287808	-4.56715	4.94401e-06	4.50473e-05	2855.51	1202.75	3433.4	1071.79	2626.91	1308.52
ENSMUSG00000020834.17	Dhrs13	141.271	-2.7931	0.611895	-4.56467	5.00271e-06	4.55563e-05	290.533	42.2409	335.551	16.6427	115.362	47.296
ENSMUSG00000026341.16	Actr3	57126	1.33175	0.29184	4.56328	5.03611e-06	4.58345e-05	32292.9	77154.1	38884.9	84902.6	26278.7	83242.8
ENSMUSG00000070390.12	Nlrp1b	2647.66	-2.84919	0.624822	-4.56	5.11543e-06	4.65302e-05	3041.79	228.99	2941.06	572.508	7970.01	1131.6
ENSMUSG00000051278.12	Zgrf1	683.715	-2.36703	0.51911	-4.55979	5.1206e-06	4.65509e-05	740.515	180.08	804.923	153.113	1892.59	331.072
ENSMUSG00000026196.7	Bard1	1291.42	-1.60596	0.352292	-4.55859	5.14979e-06	4.67899e-05	2068.23	724.765	1683.75	758.906	2077.6	435.299
ENSMUSG00000020818.16	Mfsd11	4146.89	-1.44283	0.316682	-4.55608	5.21179e-06	4.73264e-05	7045.63	2574.47	6459.35	1950.52	4684.5	2166.86
ENSMUSG00000113017.1	Gm46401	121.391	1.95191	0.428586	4.55429	5.2563e-06	4.77038e-05	36.0292	204.535	55.9251	159.77	57.5026	214.584
ENSMUSG00000078945.10	Naip2	6567.36	1.13981	0.250344	4.55297	5.28945e-06	4.79775e-05	3843.63	8921.72	4340.19	9281.62	4116.62	8900.41
ENSMUSG00000018848.4	Rars	10412.6	1.36459	0.299946	4.54947	5.37815e-06	4.87406e-05	5489.47	12772.3	6973.66	15644.1	5014.16	16581.6
ENSMUSG00000027654.2	Fam83d	356.096	-2.48215	0.545599	-4.54941	5.37962e-06	4.87406e-05	697.587	113.383	716.041	168.091	396.804	44.6685
ENSMUSG00000071311.1	Gpr31b	81.082	4.09523	0.900622	4.54712	5.43857e-06	4.92469e-05	4.59947	73.3657	21.9706	171.42	1.42864	213.708
ENSMUSG00000021559.14	Dapk1	3341.32	-1.33554	0.293778	-4.5461	5.46486e-06	4.94301e-05	4466.86	1791.9	5678.4	1754.14	4215.19	2141.46
ENSMUSG00000022853.7	Ehhadh	173.918	-1.92863	0.424239	-4.5461	5.465e-06	4.94301e-05	343.427	80.0354	226.697	51.5923	256.798	84.9577
ENSMUSG00000035365.15	Parpbp	495.376	-1.87715	0.412926	-4.54598	5.46802e-06	4.94301e-05	662.324	213.428	535.283	237.99	1137.55	185.681
ENSMUSG00000026641.13	Usf1	3621.9	1.75416	0.385944	4.54511	5.49073e-06	4.96076e-05	1878.89	5940.4	1790.6	7289.49	1299.7	3532.31
ENSMUSG00000010660.3	Plcd1	212.214	1.78902	0.393684	4.54431	5.51151e-06	4.97674e-05	106.554	415.739	97.869	331.189	81.0752	240.859
ENSMUSG00000105550.1	Gm35585	184.903	3.5881	0.789883	4.54257	5.5573e-06	5.01528e-05	3.06632	317.918	31.9572	199.712	49.6451	507.119
ENSMUSG00000007036.15	Abhd16a	3083.81	1.56515	0.344909	4.53787	5.68266e-06	5.12554e-05	1781.53	5233.42	1746.66	5021.1	1145.77	3574.35
ENSMUSG00000023915.4	Tnfrsf21	1085.16	-1.40472	0.309665	-4.53626	5.72604e-06	5.16177e-05	1911.08	578.033	1526.96	569.179	1288.99	636.745
ENSMUSG00000059811.13	Atl2	1407.32	-1.22893	0.270921	-4.53611	5.73e-06	5.16245e-05	1792.26	831.478	1997.33	798.848	2129.74	894.246
ENSMUSG00000026694.19	Mettl13	478.868	-2.0173	0.445915	-4.52395	6.06955e-06	5.46532e-05	824.073	253.445	973.697	198.048	503.952	119.992
ENSMUSG00000024989.14	Cep55	1202.11	-1.62349	0.359097	-4.52103	6.15386e-06	5.53813e-05	1619.02	658.069	1354.19	577.501	2470.47	533.394
ENSMUSG00000051615.14	Rap2a	5121.7	-1.58202	0.350269	-4.51657	6.28496e-06	5.65295e-05	6789.59	2461.09	9556.21	1945.53	6692.45	3285.32
ENSMUSG00000031871.9	Cdh5	188.917	2.29307	0.507827	4.51545	6.31835e-06	5.67981e-05	90.4563	266.785	65.9118	442.695	36.4302	231.225
ENSMUSG00000019961.17	Tmpo	7934.53	-1.21456	0.26907	-4.51391	6.36429e-06	5.71791e-05	10542.8	4172.95	10667.7	5042.73	12061.6	5119.36
ENSMUSG00000009681.10	Bcr	300.677	-1.47937	0.328016	-4.51006	6.48098e-06	5.81951e-05	436.184	151.178	461.382	186.398	429.663	139.261
ENSMUSG00000034329.16	Brip1	1672.18	-1.78775	0.396453	-4.50936	6.50238e-06	5.83547e-05	2019.17	660.292	1931.41	705.649	3830.18	886.363
ENSMUSG00000034303.7	Ccdc15	106.921	-2.44718	0.542709	-4.5092	6.50724e-06	5.83657e-05	158.682	33.3481	105.858	34.9496	277.156	31.5307
ENSMUSG00000055413.12	H2-Q5	595.653	1.79198	0.397608	4.5069	6.57816e-06	5.8969e-05	246.072	773.675	180.758	1091.76	372.517	909.135
ENSMUSG00000005774.12	Rfx5	467.414	1.59961	0.355025	4.50562	6.61792e-06	5.92924e-05	209.276	622.497	182.755	778.877	302.514	708.565
ENSMUSG00000021840.17	Mapk1ip1l	13849	1.28114	0.284355	4.50543	6.62402e-06	5.9314e-05	8162.53	20967	9224.65	20500.4	6836.74	17402.3
ENSMUSG00000032305.15	Fam219b	858.099	-1.35605	0.301502	-4.49765	6.8709e-06	6.14906e-05	1310.08	529.123	1369.17	454.345	1022.55	463.326
ENSMUSG00000004730.14	Adgre1	81057.7	1.44589	0.321497	4.49738	6.87967e-06	6.15348e-05	43471.9	106398	46239.1	93991.2	40877.2	155368
ENSMUSG00000027433.5	Xrn2	13245.6	1.29781	0.28862	4.49659	6.90509e-06	6.17047e-05	6887.71	16985.3	7740.64	16988.8	8351.1	22519.9
ENSMUSG00000030768.12	Disp1	1200.44	-1.54732	0.344113	-4.49656	6.90632e-06	6.17047e-05	1757.77	482.435	1901.45	524.244	1710.79	825.929
ENSMUSG00000074570.14	Cass4	83.7477	-2.36956	0.527254	-4.49415	6.98483e-06	6.23714e-05	125.719	22.232	138.814	41.6067	155.721	18.3929
ENSMUSG00000037944.8	Ccr7	95.9519	4.07925	0.907788	4.49361	7.00243e-06	6.24939e-05	7.66579	400.177	21.9706	84.8776	3.21443	57.8063
ENSMUSG00000018750.14	Zbtb4	2481.31	-1.26158	0.280846	-4.49208	7.0532e-06	6.29122e-05	3809.13	1360.6	3723.02	1439.59	2975.49	1580.04
ENSMUSG00000040479.11	Dgkz	9861.39	-1.68382	0.374872	-4.4917	7.06555e-06	6.29875e-05	17597.6	5584.69	16830.5	5215.81	10693	3246.79
ENSMUSG00000032561.15	Acpp	70.6194	3.49917	0.779113	4.49123	7.08143e-06	6.30941e-05	1.53316	175.633	14.9799	126.484	17.5008	87.5853
ENSMUSG00000052942.13	Glis3	428.807	-2.36122	0.525848	-4.49031	7.1121e-06	6.33323e-05	363.359	106.714	567.241	174.748	1223.27	137.509
ENSMUSG00000025877.14	Hk3	24501.4	1.36011	0.302936	4.48975	7.13062e-06	6.34622e-05	17389.1	35711.3	12050.9	36728.7	11773	33355.1
ENSMUSG00000048832.8	Vps37c	5149.41	1.52505	0.339894	4.48683	7.22896e-06	6.43018e-05	3143.74	9699.84	2645.46	7334.43	2177.6	5895.36
ENSMUSG00000053395.15	Cacng8	39.1237	2.8419	0.633506	4.48599	7.25773e-06	6.4522e-05	10.7321	88.9282	11.984	63.2422	6.42887	53.427
ENSMUSG00000021807.6	Rtraf	7999.68	1.26681	0.282414	4.48563	7.27002e-06	6.45957e-05	4844.78	10404.6	5338.85	11571.7	3909.11	11929.1
ENSMUSG00000028337.14	Coro2a	10261.1	1.30076	0.290243	4.48162	7.40783e-06	6.57838e-05	6765.83	15880.4	6150.77	14827	4859.15	13083.5
ENSMUSG00000010663.4	Fads1	6279.32	-1.8088	0.403893	-4.47842	7.51977e-06	6.67411e-05	10953.6	3381.49	10251.3	3430.06	8102.16	1557.27
ENSMUSG00000030243.16	Recql	889.307	-1.29452	0.289143	-4.47707	7.56748e-06	6.71275e-05	1138.37	493.551	1200.39	547.544	1451.5	504.491
ENSMUSG00000041781.9	Cpsf2	7893.71	1.14092	0.254882	4.47625	7.59664e-06	6.73491e-05	4674.6	10526.9	5377.8	11340.3	4724.86	10717.8
ENSMUSG00000058587.9	Tmod3	13221.5	1.54587	0.345516	4.47409	7.6737e-06	6.79948e-05	5937.16	16438.4	6674.07	15823.9	7627.49	26828.2
ENSMUSG00000062519.13	Zfp398	546.279	-2.30036	0.51426	-4.47314	7.70783e-06	6.82597e-05	829.439	117.83	630.156	123.156	1267.92	309.176
ENSMUSG00000032589.14	Bsn	1001.06	-2.30508	0.515502	-4.47153	7.76605e-06	6.87374e-05	1730.17	355.713	1307.25	131.477	1959.73	522.008
ENSMUSG00000031557.16	Plekha2	11639.9	1.46991	0.328754	4.47116	7.77979e-06	6.87834e-05	6753.56	18319.2	7055.56	19440.3	4716.29	13554.7
ENSMUSG00000116987.1	Gm49625	39.1576	3.56272	0.796819	4.47118	7.77893e-06	6.87834e-05	6.13263	62.2497	0.998663	63.2422	10.3576	91.9645
ENSMUSG00000042622.14	Maff	243.254	1.89277	0.423367	4.47076	7.79424e-06	6.88733e-05	99.6553	393.507	145.805	352.825	65.7173	402.016
ENSMUSG00000020330.16	Hmmr	2335.9	-1.46362	0.327472	-4.46947	7.84138e-06	6.92519e-05	3119.21	1129.39	2718.36	1264.84	4448.78	1334.8
ENSMUSG00000006179.9	Prss16	73.4369	-2.27881	0.510124	-4.46716	7.92633e-06	6.99465e-05	118.053	15.5624	118.841	26.6283	130.006	31.5307
ENSMUSG00000026131.18	Dst	7246.73	2.5876	0.579258	4.4671	7.92872e-06	6.99465e-05	1253.36	6018.21	1503.99	9483	3443.73	21778.1
ENSMUSG00000006310.10	Zbtb32	201.787	3.2963	0.738135	4.46571	7.98035e-06	7.0325e-05	52.894	504.667	42.9425	517.587	16.4293	76.1992
ENSMUSG00000074825.4	Itpripl1	1249.89	-1.50658	0.337359	-4.4658	7.97707e-06	7.0325e-05	2243.01	615.828	1996.33	669.036	1308.63	666.524
ENSMUSG00000021814.17	Anxa7	20009.5	1.49378	0.334555	4.46498	8.00749e-06	7.05255e-05	11546.2	33259.1	12285.6	31163.4	7628.21	24174.4
ENSMUSG00000043065.12	Spice1	489.702	-1.78051	0.398785	-4.46483	8.01326e-06	7.05377e-05	600.998	213.428	632.154	174.748	1043.62	273.266
ENSMUSG00000024960.8	Plcb3	5355.97	1.4364	0.321732	4.46459	8.02241e-06	7.05796e-05	3288.62	7941.29	3024.95	9343.2	2356.89	6180.89
ENSMUSG00000046909.9	Tefm	404.325	1.50725	0.337617	4.46438	8.02991e-06	7.06071e-05	246.838	695.863	213.714	530.901	171.079	567.552
ENSMUSG00000041995.8	Zbed3	634.975	-1.52699	0.342128	-4.46323	8.07349e-06	7.09516e-05	1067.08	322.365	986.679	259.626	776.464	397.637
ENSMUSG00000023951.17	Vegfa	1010.87	-1.68383	0.377387	-4.46182	8.12673e-06	7.13805e-05	1183.6	373.498	1548.93	644.072	1892.94	422.161
ENSMUSG00000054604.7	Cggbp1	8902.88	1.19244	0.267403	4.45933	8.22162e-06	7.21745e-05	5107.72	10840.3	5807.23	12786.6	5345.25	13530.2
ENSMUSG00000102752.1	Gm7694	144.643	-2.28491	0.512423	-4.45904	8.23287e-06	7.22339e-05	251.438	82.2586	200.731	28.2925	265.726	39.4134
ENSMUSG00000042423.9	Fbrs	8776.1	1.35188	0.303238	4.45814	8.26734e-06	7.24574e-05	5320.06	14688.7	5533.59	11663.2	3969.47	11481.6
ENSMUSG00000058835.14	Abi1	22882.9	1.61691	0.362685	4.45817	8.2661e-06	7.24574e-05	9290.94	28561.5	10029.6	28979.9	14436.7	45998.9
ENSMUSG00000027811.9	4930579G24Rik	394.448	-2.96523	0.66532	-4.45685	8.31711e-06	7.28143e-05	734.383	175.633	902.791	73.2278	457.878	22.7722
ENSMUSG00000041695.2	Kcnj2	1333.18	-2.07389	0.465316	-4.45695	8.31328e-06	7.28143e-05	1815.26	395.73	1882.48	306.225	2769.06	830.308
ENSMUSG00000078122.4	F630028O10Rik	745.753	-3.12836	0.702037	-4.45612	8.34572e-06	7.30251e-05	543.505	177.856	528.293	83.2134	2943.71	197.943
ENSMUSG00000097893.8	1700034P13Rik	111.212	2.86372	0.6428	4.45507	8.3864e-06	7.33411e-05	15.3316	113.383	19.9733	148.12	44.6449	325.817
ENSMUSG00000027395.15	Polr1b	934.175	-1.91376	0.42959	-4.45486	8.39488e-06	7.33754e-05	1895.75	480.212	1632.81	431.045	898.97	266.259
ENSMUSG00000037003.16	Tns2	136.77	-2.40584	0.540139	-4.45412	8.42367e-06	7.35871e-05	279.801	31.1249	248.667	71.5635	161.436	28.0273
ENSMUSG00000071715.12	Ncf4	9024.68	1.36838	0.307311	4.45275	8.47762e-06	7.40183e-05	5749.34	14233	5469.68	13405.7	3899.11	11391.3
ENSMUSG00000020032.14	Nuak1	194.29	-2.24956	0.505383	-4.45119	8.53938e-06	7.45171e-05	221.541	104.491	400.464	38.2782	339.658	61.3097
ENSMUSG00000030922.12	Lyrm1	343.673	1.96964	0.442578	4.45038	8.57193e-06	7.47606e-05	120.353	320.141	156.79	519.251	143.221	802.281
ENSMUSG00000021453.2	Gadd45g	657.177	2.57014	0.577606	4.44965	8.60119e-06	7.48941e-05	224.608	1240.55	257.655	1652.62	86.7897	480.843
ENSMUSG00000029385.14	Ccng2	1544.14	1.31387	0.295276	4.44965	8.60113e-06	7.48941e-05	841.704	2220.98	840.874	1834.02	975.045	2552.23
ENSMUSG00000050919.9	Zfp366	70.9231	3.56771	0.801793	4.44967	8.60043e-06	7.48941e-05	2.29974	93.3746	22.9693	89.8704	8.57182	208.453
ENSMUSG00000021482.10	Aaed1	537.326	-1.87244	0.420864	-4.44903	8.626e-06	7.50695e-05	752.014	168.964	681.088	332.853	1098.98	190.06
ENSMUSG00000019813.16	Cep57l1	395.374	-1.92217	0.432118	-4.44827	8.6566e-06	7.52951e-05	555.77	193.419	402.461	159.77	917.185	143.64
ENSMUSG00000024042.6	Sik1	335.152	-1.87996	0.422688	-4.44762	8.68276e-06	7.54819e-05	607.897	80.0354	504.325	176.412	471.45	170.791
ENSMUSG00000108854.1	D830036C21Rik	20.2763	-6.27118	1.4105	-4.44608	8.7451e-06	7.59828e-05	41.3953	0	32.9559	0	46.4307	0.875853
ENSMUSG00000033967.4	Rnf225	70.1224	3.1809	0.715648	4.44479	8.79792e-06	7.64005e-05	19.1645	162.294	19.9733	94.8632	3.57159	120.868
ENSMUSG00000096971.2	4930556M19Rik	46.5196	-3.2237	0.725581	-4.44292	8.8746e-06	7.70191e-05	85.8569	2.2232	57.9225	13.3141	109.291	10.5102
ENSMUSG00000100615.1	Gm5511	39.1054	5.52464	1.2435	4.44282	8.87873e-06	7.70191e-05	0	86.705	0	16.6427	4.28591	126.999
ENSMUSG00000000976.13	Heatr6	4410.28	1.20549	0.271421	4.4414	8.93751e-06	7.74873e-05	2883.87	6253.87	2862.17	6121.18	2258.68	6081.92
ENSMUSG00000098097.7	6530403H02Rik	52.4214	2.91083	0.655487	4.44071	8.96612e-06	7.76935e-05	13.7984	108.937	13.9813	126.484	9.28614	42.0409
ENSMUSG00000037098.17	Rab11fip3	857.81	-1.36721	0.307962	-4.43952	9.01587e-06	7.80825e-05	1212.73	477.989	1021.63	452.681	1474.71	507.119
ENSMUSG00000031662.8	Snx20	6011.62	1.73087	0.389982	4.43833	9.06597e-06	7.84742e-05	3440.41	10831.5	3033.94	10524.8	1876.87	6362.19
ENSMUSG00000030275.6	Etnk1	4749.88	2.67621	0.603023	4.438	9.0799e-06	7.85526e-05	836.338	4708.75	731.021	5255.76	2287.25	14680.2
ENSMUSG00000022634.9	Yaf2	812.113	-1.34259	0.302629	-4.43643	9.14642e-06	7.90856e-05	1097.74	453.534	1001.66	454.345	1395.06	470.333
ENSMUSG00000032377.8	Plscr4	1105.21	-2.13661	0.481759	-4.43503	9.20601e-06	7.95154e-05	1077.81	344.597	1263.31	392.767	3062.28	490.477
ENSMUSG00000104088.1	Gm38275	79.7879	3.90633	0.88079	4.43503	9.20579e-06	7.95154e-05	4.59947	60.0265	2.99599	101.52	21.4296	288.156
ENSMUSG00000010461.15	Eya4	355.104	-2.27489	0.512974	-4.43471	9.21951e-06	7.95893e-05	371.024	57.8033	706.055	126.484	691.46	177.798
ENSMUSG00000032301.13	Psma4	7033.73	1.2641	0.285352	4.42998	9.42408e-06	8.13117e-05	3726.34	9264.09	4912.42	9621.13	3768.74	10909.6
ENSMUSG00000099406.1	Gm29408	21.5103	4.92131	1.11133	4.42831	9.49738e-06	8.19003e-05	3.06632	46.6873	0.998663	16.6427	0.357159	61.3097
ENSMUSG00000040276.15	Pacsin1	18.6055	7.28124	1.64461	4.42734	9.5404e-06	8.22272e-05	0.766579	4.44641	0	41.6067	0	64.8131
ENSMUSG00000022554.7	Hgh1	150.483	-2.85847	0.645944	-4.42526	9.63262e-06	8.29776e-05	295.133	17.7856	380.491	63.2422	118.22	28.0273
ENSMUSG00000036565.7	Ttyh3	5259.74	-1.27547	0.288283	-4.42437	9.67234e-06	8.32687e-05	8413.97	3419.29	7401.09	3178.75	6516.01	2629.31
ENSMUSG00000036814.13	Slc6a20a	18.1906	6.46917	1.4622	4.42427	9.67675e-06	8.32687e-05	0	73.3657	0.998663	11.6499	0.357159	22.7722
ENSMUSG00000019960.8	Dusp6	3004.72	-1.87846	0.424696	-4.42307	9.73102e-06	8.36909e-05	5771.57	1631.83	4449.04	1541.11	3949.82	684.917
ENSMUSG00000031595.9	Pdgfrl	58.9755	3.4184	0.77299	4.4223	9.76536e-06	8.39414e-05	9.19895	73.3657	18.9746	76.5563	3.21443	172.543
ENSMUSG00000054792.15	Klhl18	3451.29	1.20814	0.27323	4.4217	9.79285e-06	8.41328e-05	2074.36	4548.68	1982.35	5547	2197.96	4357.37
ENSMUSG00000030681.18	Mvp	14141.6	1.87137	0.423519	4.41862	9.93341e-06	8.52949e-05	7881.2	24639.8	6856.82	26423.6	3475.52	15572.7
ENSMUSG00000018651.14	Tada2a	472.791	-2.40166	0.543575	-4.41826	9.94992e-06	8.53911e-05	563.436	242.329	551.262	83.2134	1268.63	127.874
ENSMUSG00000000628.10	Hk2	7324.58	1.56506	0.35434	4.41683	1.00159e-05	8.59117e-05	4397.1	9359.69	4253.31	12285.6	2452.26	11199.5
ENSMUSG00000021147.17	Wdr37	4751	1.60853	0.364213	4.41647	1.00328e-05	8.60107e-05	1867.39	5584.69	2038.27	7009.89	3133.36	8872.39
ENSMUSG00000026842.16	Abl1	4151.61	-1.17233	0.265754	-4.41134	1.02733e-05	8.80254e-05	6423.93	2432.19	5527.6	2724.41	5302.74	2498.81
ENSMUSG00000027340.15	Slc23a2	23801.7	1.30424	0.295776	4.40955	1.03586e-05	8.87092e-05	15256.5	38439.2	14874.1	31574.5	11031.2	31634.9
ENSMUSG00000042215.8	Bag2	187.951	-2.5426	0.576752	-4.40847	1.04103e-05	8.91046e-05	365.658	28.9017	354.525	103.185	242.154	33.2824
ENSMUSG00000007613.15	Tgfbr1	2939.9	-2.44242	0.554372	-4.40575	1.05419e-05	9.01834e-05	3879.66	535.792	3463.36	547.544	7558.56	1654.49
ENSMUSG00000043279.9	Trim56	6987.19	1.72119	0.390777	4.40453	1.06014e-05	9.06442e-05	2410.89	8470.41	2644.46	10744.5	4699.86	12953
ENSMUSG00000040557.14	Mettl27	173.311	-2.28825	0.519563	-4.40418	1.06186e-05	9.07431e-05	194.711	93.3746	282.622	48.2638	383.232	37.6617
ENSMUSG00000024186.15	Rgs11	20.3583	-6.22341	1.41354	-4.4027	1.06913e-05	9.13158e-05	35.2626	2.2232	38.9479	0	45.7164	0
ENSMUSG00000031221.7	Igbp1	3581.9	1.37604	0.312564	4.40242	1.07052e-05	9.13862e-05	2098.13	4664.28	1831.55	4268.85	2048.31	6580.28
ENSMUSG00000100969.6	1700030N03Rik	2385.99	2.44541	0.555725	4.4004	1.0805e-05	9.21892e-05	748.181	2534.45	475.364	2095.31	996.832	7465.77
ENSMUSG00000025494.8	Sigirr	60.9084	-3.03347	0.689387	-4.40025	1.08127e-05	9.22056e-05	167.881	8.89282	72.9024	8.32134	86.4325	21.0205
ENSMUSG00000035109.14	Shc4	112.977	-2.21239	0.502855	-4.39966	1.08419e-05	9.24056e-05	129.552	40.0177	174.766	51.5923	252.154	29.779
ENSMUSG00000038718.15	Pbx3	711.663	-2.04654	0.465398	-4.3974	1.09555e-05	9.33249e-05	920.662	157.848	865.841	296.24	1653.65	375.741
ENSMUSG00000025854.15	Fam20c	9193.89	1.7583	0.399981	4.39596	1.10284e-05	9.38961e-05	4811.82	18761.6	4620.81	8650.86	3153.72	15164.5
ENSMUSG00000039046.15	Usp6nl	1298.38	-1.33484	0.303783	-4.39405	1.11256e-05	9.46737e-05	1665.78	609.158	2099.19	753.913	1816.15	846.074
ENSMUSG00000066148.3	Prpf4	2560.34	1.26481	0.288048	4.39096	1.1285e-05	9.59789e-05	1586.05	3761.66	1698.73	3709.65	1230.41	3375.54
ENSMUSG00000027540.13	Ptpn1	11181.2	1.6029	0.365102	4.39029	1.13201e-05	9.62272e-05	6381.77	11098.2	5755.3	20830	4480.21	18541.8
ENSMUSG00000048174.2	Tmem81	223.571	-1.59227	0.362945	-4.3871	1.14871e-05	9.75952e-05	387.889	97.821	322.568	103.185	298.585	131.378
ENSMUSG00000031758.10	Cdyl2	1533.2	1.75463	0.399986	4.38674	1.15064e-05	9.77072e-05	562.669	2341.03	485.35	2131.93	1053.26	2624.93
ENSMUSG00000024525.6	Impa2	571.945	-1.84969	0.421701	-4.38627	1.15313e-05	9.78668e-05	955.158	311.249	940.741	301.232	787.536	135.757
ENSMUSG00000051098.6	Mblac2	352.412	-3.34367	0.762326	-4.38614	1.15379e-05	9.78712e-05	376.39	13.3392	373.5	44.9352	1177.55	128.75
ENSMUSG00000025176.14	Hoga1	100.489	-2.92485	0.667237	-4.38352	1.16776e-05	9.90044e-05	134.151	6.66961	118.841	33.2853	281.084	28.9031
ENSMUSG00000024654.8	Asrgl1	341.189	-1.69717	0.387366	-4.38132	1.17964e-05	9.99588e-05	530.473	202.312	479.358	178.077	551.811	105.102
ENSMUSG00000110114.1	Gm45471	58.8448	4.25122	0.970454	4.38065	1.18324e-05	0.000100212	0.766579	48.9105	6.99064	43.271	9.6433	243.487
ENSMUSG00000006169.19	Clint1	12031.7	1.36148	0.310955	4.37838	1.19563e-05	0.000101207	6183.99	14604.2	6521.27	15441.1	7519.63	21920
ENSMUSG00000031896.7	Ctrl	32.0761	3.92402	0.896792	4.37562	1.21088e-05	0.000102445	0.766579	62.2497	2.99599	36.6139	7.50034	82.3301
ENSMUSG00000063611.4	Gm10134	19.3756	5.35885	1.22476	4.37543	1.21191e-05	0.000102478	0	51.1337	0	34.9496	2.14296	28.0273
ENSMUSG00000055805.15	Fmnl1	14592.3	-2.01498	0.460632	-4.37438	1.21779e-05	0.000102921	29183.7	8043.55	27641	5861.55	13360.6	3463.12
ENSMUSG00000051043.16	Gprc5c	331.925	2.29583	0.525053	4.37257	1.22793e-05	0.000103724	131.852	558.024	130.825	840.455	74.6463	255.749
ENSMUSG00000033739.8	Fkbpl	993.91	1.84657	0.422352	4.37211	1.23051e-05	0.000103887	548.104	1820.8	511.316	1592.7	238.94	1251.59
ENSMUSG00000078429.9	Ctdsp2	3752.06	-1.59775	0.365579	-4.37046	1.23983e-05	0.000104619	6997.33	2407.73	5345.84	1858.99	4575.57	1326.92
ENSMUSG00000001995.9	Sipa1l2	2815.3	-1.61865	0.370378	-4.37025	1.24103e-05	0.000104665	4906.87	1111.6	4971.35	1712.53	2865.13	1324.29
ENSMUSG00000056917.12	Sipa1	4196.93	-1.58374	0.362457	-4.36946	1.24555e-05	0.000104991	7493.31	2449.97	7277.26	2028.74	4110.55	1821.77
ENSMUSG00000021003.10	Galc	2824.32	-1.30982	0.299801	-4.36896	1.24841e-05	0.000105177	3424.31	1571.81	3671.09	1592.7	4979.87	1706.16
ENSMUSG00000038644.14	Pold1	2408.48	-2.38202	0.545249	-4.36869	1.24997e-05	0.000105253	5343.06	1211.65	4428.07	805.505	2350.82	311.804
ENSMUSG00000030469.10	Zfp719	679.45	1.92951	0.442177	4.36366	1.27905e-05	0.000107646	239.939	831.478	304.592	692.335	303.943	1704.41
ENSMUSG00000026305.15	Lrrfip1	5909.8	-1.46068	0.334921	-4.36127	1.29312e-05	0.000108773	7408.99	2507.77	7520.93	3604.8	11080.2	3336.12
ENSMUSG00000009545.14	Kcnq1	14.7389	-6.76084	1.55047	-4.36052	1.29751e-05	0.000109086	32.9629	0	22.9693	0	32.5015	0
ENSMUSG00000042331.13	Specc1	8525.03	-1.24346	0.28518	-4.36027	1.29902e-05	0.000109155	11928	4373.04	12749.9	4763.13	11286.6	6049.51
ENSMUSG00000034731.10	Dgkh	5595.7	2.76436	0.634104	4.35947	1.30378e-05	0.000109498	901.497	5422.4	704.058	6295.92	2700.84	17549.5
ENSMUSG00000025287.15	Acot9	3468.16	1.47441	0.338236	4.35912	1.30586e-05	0.000109616	1633.58	4028.45	1645.8	4776.45	2227.6	6497.07
ENSMUSG00000032860.5	P2ry2	2116.28	1.53025	0.351487	4.35365	1.3389e-05	0.000112272	1350.71	2921.29	1193.4	3366.81	722.89	3142.56
ENSMUSG00000109244.1	Gm44751	129.602	2.69813	0.619737	4.35368	1.33874e-05	0.000112272	32.9629	184.526	14.9799	139.798	55.0025	350.341
ENSMUSG00000020689.4	Itgb3	591.891	-2.49086	0.572455	-4.35119	1.35401e-05	0.00011348	733.616	131.169	422.435	188.062	1859.73	216.336
ENSMUSG00000087006.3	Gm13889	42.3088	3.59591	0.826444	4.35107	1.35477e-05	0.000113485	7.66579	140.062	5.99198	19.9712	5.71455	74.4475
ENSMUSG00000028413.13	B4galt1	8023.25	-1.40469	0.322977	-4.3492	1.36634e-05	0.000114395	13376	5155.61	12766.9	3806.18	8798.26	4236.5
ENSMUSG00000027510.17	Rbm38	70.7236	-2.81918	0.648508	-4.34718	1.37902e-05	0.000115396	126.486	26.6785	177.762	9.9856	66.7888	16.6412
ENSMUSG00000054008.8	Ndst1	1820.85	-1.56554	0.360433	-4.3435	1.40232e-05	0.000117285	3006.52	1184.97	2293.93	950.297	2862.27	627.11
ENSMUSG00000017670.16	Elmo2	3424.87	-1.34654	0.310196	-4.34092	1.41889e-05	0.000118609	5474.91	1896.39	5176.07	2301.68	4097.33	1602.81
ENSMUSG00000075585.3	6330403L08Rik	242.16	-1.79485	0.413764	-4.33785	1.43883e-05	0.000120187	332.695	117.83	519.305	113.17	275.37	94.5921
ENSMUSG00000078485.3	Plekhn1	3997.28	1.74902	0.403205	4.33778	1.43926e-05	0.000120187	1659.64	6071.57	1404.12	4099.09	2434.75	8314.47
ENSMUSG00000036412.5	Arsi	14.7558	5.05202	1.16516	4.33589	1.45174e-05	0.000121166	0.766579	33.3481	0	24.964	1.42864	28.0273
ENSMUSG00000000028.15	Cdc45	1190.74	-1.76112	0.406225	-4.33534	1.45535e-05	0.000121405	2044.47	722.541	1870.5	599.136	1598.64	309.176
ENSMUSG00000028693.15	Nasp	2582.02	-1.46599	0.338434	-4.33169	1.47969e-05	0.000123371	3824.46	1516.23	3602.18	1664.27	3945.18	939.79
ENSMUSG00000048905.5	4930539E08Rik	36.2003	2.63518	0.608371	4.33154	1.4807e-05	0.000123392	11.4987	55.5801	9.98663	53.2566	8.92898	77.9509
ENSMUSG00000024299.16	Adamts10	1074.74	-1.8427	0.425665	-4.32898	1.49798e-05	0.000124638	1189.73	524.676	1214.37	442.695	2637.26	439.678
ENSMUSG00000033326.15	Kdm4a	6581.95	1.32525	0.306121	4.32917	1.4967e-05	0.000124638	4341.14	10080	3921.75	7970.18	3003	10175.7
ENSMUSG00000037824.6	Tspan14	4263.22	-1.67443	0.386789	-4.32905	1.49754e-05	0.000124638	7267.17	1540.68	7248.3	2905.81	4962.01	1655.36
ENSMUSG00000033033.10	Calhm2	837.044	-1.82013	0.420535	-4.32813	1.50378e-05	0.000125056	1573.02	549.132	1315.24	316.211	1022.55	246.115
ENSMUSG00000050468.12	Astl	10.2375	7.43314	1.71816	4.32623	1.51685e-05	0.000126077	0	13.3392	0	18.3069	0	29.779
ENSMUSG00000028796.17	Phc2	11733.3	1.756	0.406126	4.32379	1.53373e-05	0.000127415	6466.86	23479.3	5593.51	20082.7	4021.26	10756.3
ENSMUSG00000035283.4	Adrb1	14.2935	-6.71592	1.55355	-4.32296	1.53952e-05	0.000127764	25.2971	0	27.9626	0	32.5015	0
ENSMUSG00000047843.16	Bri3	4620.69	1.48792	0.344184	4.32303	1.539e-05	0.000127764	2453.82	8083.57	2747.32	7643.98	2085.1	4710.34
ENSMUSG00000052302.6	Tbc1d30	146.688	-3.19197	0.738515	-4.32215	1.54514e-05	0.000128165	182.446	4.44641	282.622	19.9712	331.087	59.558
ENSMUSG00000019210.10	Atp6v1e1	11336.4	1.37704	0.318672	4.32119	1.55188e-05	0.000128657	6975.87	17045.3	7050.56	18628.1	4882.01	13436.5
ENSMUSG00000022197.16	Pdzd2	112.695	3.13833	0.72649	4.31985	1.56135e-05	0.000129356	7.66579	175.633	10.9853	261.29	48.9308	171.667
ENSMUSG00000031015.8	Swap70	6910.5	1.28656	0.297831	4.31977	1.56191e-05	0.000129356	4368.73	11840.8	3605.17	8163.23	4080.19	9404.91
ENSMUSG00000097415.2	AU020206	7554.5	-1.50914	0.349545	-4.31744	1.57846e-05	0.000130659	10837.1	4335.25	14367.8	4360.38	8336.45	3090.01
ENSMUSG00000062995.12	Ica1	469.238	-2.27935	0.528197	-4.31535	1.59351e-05	0.000131837	535.839	164.517	403.46	143.127	1395.06	173.419
ENSMUSG00000056144.14	Trim34a	3870.9	1.95977	0.454181	4.31496	1.5963e-05	0.000132	1124.57	4590.92	1114.51	5630.22	2509.4	8255.79
ENSMUSG00000030144.4	Clec4d	22904.9	1.37248	0.318087	4.31481	1.59738e-05	0.000132022	11997.7	27514.4	13757.6	28517.2	12536.3	43106
ENSMUSG00000028583.14	Pdpn	6254.04	2.51286	0.582761	4.31199	1.61789e-05	0.000133648	2555.77	11011.5	2379.81	15580.9	659.673	5336.57
ENSMUSG00000020895.14	Tmem107	92.0579	-2.64098	0.61259	-4.31117	1.62394e-05	0.000134079	178.613	37.7945	216.71	23.2997	79.2894	16.6412
ENSMUSG00000028896.13	Rcc1	1493.06	-2.04792	0.475489	-4.30698	1.65501e-05	0.000136574	2903.04	558.024	2971.02	833.798	1338.63	353.844
ENSMUSG00000105843.1	Gm19439	24.7673	-3.90196	0.906121	-4.30623	1.66062e-05	0.000136967	53.6605	2.2232	31.9572	3.32853	53.931	3.50341
ENSMUSG00000001227.11	Sema6b	1039.08	-2.0572	0.47822	-4.3018	1.69418e-05	0.000139664	2019.94	228.99	1972.36	610.786	1035.4	366.982
ENSMUSG00000048701.13	Ccdc6	6192.46	1.08552	0.252524	4.29869	1.71812e-05	0.000141564	3995.41	8239.2	3989.66	9116.86	3915.18	7898.44
ENSMUSG00000050675.7	Gp1ba	29.7449	-4.22006	0.981763	-4.29845	1.71999e-05	0.000141646	72.0584	6.66961	25.9652	1.66427	70.3604	1.75171
ENSMUSG00000026873.9	Phf19	1630.3	-1.75519	0.408467	-4.29701	1.73116e-05	0.000142446	3031.05	935.969	3017.96	708.978	1495.78	592.076
ENSMUSG00000079553.10	Kifc1	2052.57	-2.10563	0.490026	-4.29697	1.73149e-05	0.000142446	4356.47	833.702	3398.45	1125.04	2236.53	365.231
ENSMUSG00000087200.1	Lrp8os3	15.6342	-6.83823	1.59145	-4.29686	1.73235e-05	0.000142446	22.2308	0	51.9305	0	19.6438	0
ENSMUSG00000032014.6	Oaf	445.254	2.49576	0.581057	4.29522	1.74524e-05	0.000143432	177.846	1082.7	118.841	950.297	105.362	236.48
ENSMUSG00000027087.11	Itgav	23362.8	1.3305	0.309888	4.2935	1.7588e-05	0.000144473	12583.4	28975	15829.8	30908.8	11469.5	40410.1
ENSMUSG00000050108.12	Bpifc	11.5726	7.58526	1.76719	4.29227	1.76853e-05	0.000145198	0	33.3481	0	29.9568	0	6.13097
ENSMUSG00000046605.14	B3gntl1	351.339	-2.11093	0.491903	-4.29136	1.77581e-05	0.000145722	351.86	91.1514	478.36	126.484	883.255	176.922
ENSMUSG00000027993.16	Trim2	289.103	-2.46116	0.573572	-4.29094	1.77922e-05	0.000145926	357.226	48.9105	368.507	59.9136	745.034	155.026
ENSMUSG00000018548.15	Trim37	1661.49	-1.20801	0.281847	-4.28606	1.81871e-05	0.000149025	2392.49	1180.52	2285.94	918.676	2276.89	914.39
ENSMUSG00000039470.15	Zdhhc2	871.819	2.46787	0.575791	4.28604	1.81884e-05	0.000149025	292.067	887.059	240.678	639.079	268.584	2903.45
ENSMUSG00000038298.14	Pdzk1	372.53	-2.51683	0.587412	-4.2846	1.83067e-05	0.000149917	426.985	73.3657	433.42	64.9064	1044.69	191.812
ENSMUSG00000069520.6	Tmem19	1517.78	-1.4213	0.331896	-4.28236	1.84924e-05	0.000151362	2264.47	591.372	2355.85	883.726	2013.66	997.596
ENSMUSG00000021411.16	Pxdc1	23.2449	-4.30582	1.00598	-4.28021	1.86713e-05	0.000152748	44.4616	2.2232	59.9198	1.66427	28.5727	2.62756
ENSMUSG00000020115.3	Tbk1	12251	1.78698	0.417668	4.27846	1.88188e-05	0.000153877	4200.09	13892.8	4716.69	15722.3	7597.85	27376.5
ENSMUSG00000075254.12	Heg1	183.937	1.91704	0.448503	4.2743	1.91735e-05	0.000156697	95.0558	206.758	67.9091	246.312	68.9317	418.658
ENSMUSG00000033458.17	Fan1	230.12	-1.84882	0.432571	-4.27402	1.91983e-05	0.000156821	246.072	71.1425	390.477	108.177	445.735	119.116
ENSMUSG00000037344.14	Slc12a9	2835.18	1.49201	0.349166	4.27308	1.92795e-05	0.000157404	1842.09	4003.99	1523.96	5099.32	1096.12	3445.6
ENSMUSG00000036599.10	Chst12	2081.91	-1.76466	0.413188	-4.27083	1.94749e-05	0.000158918	4009.98	1267.23	3640.13	860.426	1999.02	714.696
ENSMUSG00000037020.16	Wdr62	2298.77	-1.38958	0.32547	-4.26944	1.9596e-05	0.000159826	3722.51	1645.17	3085.87	1131.7	3171.22	1036.13
ENSMUSG00000078578.9	Ube2d3	23101.1	1.14165	0.267523	4.26749	1.97687e-05	0.000161153	13939.5	29575.3	16103.4	30877.2	13187.7	34923.7
ENSMUSG00000018171.9	Vmp1	6324.39	1.53758	0.360448	4.26574	1.99243e-05	0.000162339	2800.31	6831.91	3048.92	8685.81	3873.39	12706
ENSMUSG00000029570.5	Lfng	2122.32	-2.00954	0.471413	-4.2628	2.01878e-05	0.000164402	4344.2	1180.52	4043.59	539.223	1811.87	814.543
ENSMUSG00000037243.17	Zfp692	264.977	-1.86492	0.437557	-4.26213	2.02485e-05	0.000164814	342.661	111.16	304.592	93.199	600.742	137.509
ENSMUSG00000002222.14	Rmnd5a	2600.64	-1.98459	0.465714	-4.2614	2.03155e-05	0.000165275	3112.31	671.408	3200.72	900.369	6146	1573.03
ENSMUSG00000058624.12	Gda	6680.81	2.17378	0.510128	4.26125	2.03288e-05	0.0001653	1817.56	5700.3	1811.57	9487.99	3642.67	17624.8
ENSMUSG00000026389.16	Steap3	4118.33	-2.1567	0.506155	-4.26095	2.03562e-05	0.000165439	8495.23	1849.71	7231.32	2050.38	4454.49	628.862
ENSMUSG00000002111.8	Spi1	32808.5	1.64639	0.386715	4.25737	2.06846e-05	0.000168023	18823.4	62663.2	18126.7	51502.4	10708.3	35027.1
ENSMUSG00000019518.11	Ap4m1	277.76	-1.37842	0.323819	-4.25677	2.07405e-05	0.000168393	380.99	140.062	411.449	148.12	412.519	173.419
ENSMUSG00000074805.5	Il1bos	11.6916	7.63114	1.79294	4.25621	2.07923e-05	0.000168728	0	11.116	0	9.9856	0	49.0477
ENSMUSG00000115368.1	Gm48942	20.1382	5.23911	1.231	4.25596	2.0815e-05	0.000168827	0	28.9017	0	31.6211	2.50011	57.8063
ENSMUSG00000008734.9	Gprc5b	481.475	-1.99251	0.46832	-4.25459	2.09434e-05	0.0001697	944.425	240.106	859.849	236.326	502.166	105.978
ENSMUSG00000021125.6	Arg2	196.418	2.89404	0.680217	4.25459	2.09437e-05	0.0001697	17.6313	148.955	41.9439	307.889	79.6465	582.442
ENSMUSG00000038518.15	Jarid2	41734.1	2.71684	0.638681	4.25383	2.10143e-05	0.000170186	8532.79	124215	20173	60209.9	4354.84	32918.9
ENSMUSG00000026664.7	Phyh	2606.24	1.41155	0.331843	4.25366	2.10306e-05	0.000170233	1445	2641.17	1478.02	4496.85	1350.42	4225.99
ENSMUSG00000044813.15	Shb	506.828	-1.80436	0.424271	-4.25285	2.11065e-05	0.000170761	722.884	280.124	598.199	141.463	1042.55	255.749
ENSMUSG00000029817.11	Tra2a	8426.8	1.99672	0.46979	4.25023	2.13548e-05	0.000172596	2370.26	10266.8	2427.75	10553.1	5331.67	19611.2
ENSMUSG00000034601.17	2700049A03Rik	814.969	-1.64599	0.387266	-4.25029	2.13496e-05	0.000172596	1067.08	275.677	1008.65	432.71	1631.86	473.836
ENSMUSG00000070732.2	Rbm44	46.0614	-3.5194	0.828178	-4.24957	2.14185e-05	0.000173025	62.8595	17.7856	82.889	1.66427	106.791	4.37926
ENSMUSG00000024795.11	Kif20b	1866.79	-2.47843	0.583919	-4.24449	2.19095e-05	0.000176902	2626.3	371.275	1362.18	411.074	5510.25	919.645
ENSMUSG00000015733.13	Capza2	21051.2	1.68192	0.396306	4.244	2.19572e-05	0.000177109	8743.6	22538.8	9598.15	25639.7	11670.9	48115.8
ENSMUSG00000064326.13	Siva1	446.899	-2.49794	0.588577	-4.24404	2.19535e-05	0.000177109	911.463	222.32	997.664	124.82	366.445	58.6821
ENSMUSG00000039318.12	Rab3gap2	6552.12	-1.18586	0.27944	-4.2437	2.19864e-05	0.000177222	8909.18	3975.09	7908.41	3693.01	10491.6	4335.47
ENSMUSG00000043587.15	Pxylp1	129.78	-2.85709	0.673266	-4.24363	2.19931e-05	0.000177222	213.109	53.3569	259.652	36.6139	208.938	7.00682
ENSMUSG00000040061.17	Plcb2	2086.43	-1.5051	0.35471	-4.24318	2.20379e-05	0.000177494	3185.14	1453.98	2639.47	1023.52	3429.09	787.391
[truncated: 52,147 more rows]
