# Supplementary material for: Inflammation drives alternative first exon usage to regulate immune genes including a novel iron-regulated isoform of Aim2
Source: eLife. 2021 May 28;10:e69431. doi: 10.7554/eLife.69431 (PMC8260223; doi:10.7554/eLife.69431)
Supplement: Supplementary file 11. [file elife-69431-supp11.zip]

Archive with 2 entries (2 files):
- Table11_Mse_Homer_Results_Alt_Norm_Aim2.xlsx
- __MACOSX/._Table11_Mse_Homer_Results_Alt_Norm_Aim2.xlsx
