# Supplementary material for: Inflammation drives alternative first exon usage to regulate immune genes including a novel iron-regulated isoform of Aim2
Source: eLife. 2021 May 28;10:e69431. doi: 10.7554/eLife.69431 (PMC8260223; doi:10.7554/eLife.69431)
Supplement: Supplementary file 12. [file elife-69431-supp12.zip › Table12_BMDM_Inclusion_AFE_coordinates.txt]

chr1	97660731	97661676	AC099860.1	.	-
chr3	89730748	89730838	Adar	.	+
chr12	88446166	88446293	Adck1	.	+
chr1	173419196	173419555	Aim2	.	+
chr7	75697301	75697434	Akap13	.	+
chr7	110772604	110772896	Ampd3	.	+
chr7	101378190	101378532	Arap1	.	+
chr8	11758317	11758517	Arhgef7	.	+
chr12	33315397	33315479	Atxn7l1	.	+
chr10	128096902	128097060	Baz2a	.	+
chr9	89199209	89199779	Bcl2a1b,RP23-121I20.3,Mthfs	.	+
chr17	74668231	74668625	Birc6	.	+
chr2	93462910	93462946	Cd82	.	-
chr3	106547423	106547582	Cept1	.	-
chr7	25270834	25273633	Cic	.	+
chr2	35129620	35129815	Cntrl	.	+
chr12	101975380	101975888	Cpsf2	.	+
chr1	171330929	171331285	Dedd	.	+
chr5	123907489	123907702	Denr	.	+
chr2	144714799	144714902	Dtd1	.	+
chr14	79481194	79481637	Elf1	.	+
chr3	87527440	87527755	Etv3	.	+
chr16	16599778	16599978	Fgd4	.	-
chr4	124700701	124700851	Fhl3	.	+
chr4	124695964	124696070	Fhl3	.	+
chr7	80405319	80405431	Furin	.	-
chr16	84834925	84835023	Gabpa	.	+
chr1	143739029	143739442	Glrx2	.	+
chr3	103791393	103791563	Hipk1	.	-
chr11	11685925	11686468	Ikzf1	.	+
chr9	50572683	50572898	Il18	.	+
chr11	75636784	75636844	Inpp5k	.	+
chr6	29529282	29529483	Irf5	.	+
chr10	58351973	58352197	Lims1	.	+
chr17	28692568	28692682	Mapk14	.	+
chrX	169979451	169979538	Mid1	.	+
chr6	97829320	97829533	Mitf	.	+
chr4	148041191	148041321	Mthfr	.	+
chr7	127014519	127014621	Mvp,Pagr1b,Pagr1a,RP23-142A14.4	.	-
chr10	30655637	30655867	Ncoa7	.	-
chr16	32163253	32163397	Nrros	.	-
chr16	32147553	32147881	Nrros	.	-
chr7	101934111	101934175	Numa1	.	+
chr6	127446840	127446999	Parp11	.	+
chr9	106476493	106476949	Parp3	.	-
chr4	132397952	132398211	Phactr4	.	-
chr8	83693960	83694060	Pkn1	.	-
chr15	76199549	76199835	Plec	.	-
chr6	146917747	146917908	Ppfibp1	.	+
chr7	4663381	4663492	Ppp6r1	.	-
chr2	32212074	32212291	Prrc2b	.	+
chr7	38183261	38183521	RP23-89C10.1	.	+
chr17	35897191	35897431	RP24-180B11.5	.	-
chr2	60881118	60881470	Rbms1	.	-
chr16	92399896	92400077	Rcan1	.	-
chr5	124439930	124440015	Setd8	.	+
chr5	124446704	124446909	Setd8	.	+
chr10	21992015	21992407	Sgk1	.	+
chr19	32210828	32210990	Sgms1	.	-
chr5	124483458	124483653	Snrnp35	.	+
chr6	51544523	51544649	Snx10	.	+
chr11	62076995	62077236	Specc1	.	+
chr6	72098916	72098977	St3gal5	.	+
chr13	52596853	52597054	Syk	.	+
chr5	117120129	117120339	Taok3	.	+
chr5	64173387	64173896	Tbc1d1	.	+
chr19	3905075	3905230	Tcirg1	.	-
chrX	7763943	7763998	Tfe3	.	+
chr5	24447757	24447854	Tmub1	.	-
chr1	84840483	84840516	Trip12	.	-
chr7	141476400	141476478	Tspan4	.	+
chr12	87264096	87264244	Vipas39	.	-
chrX	71816470	71816699	Vma21	.	+
chr12	108893160	108893198	Wars	.	-
chr13	8870870	8870979	Wdr37	.	-
chr15	103323391	103323510	Zfp385a	.	-
chr6	42351266	42351362	Zyx	.	+
