# Supplementary material for: Inflammation drives alternative first exon usage to regulate immune genes including a novel iron-regulated isoform of Aim2
Source: eLife. 2021 May 28;10:e69431. doi: 10.7554/eLife.69431 (PMC8260223; doi:10.7554/eLife.69431)
Supplement: Supplementary file 13. [file elife-69431-supp13.zip › Table13_BMDM_Exclusion_AFE_coordinates.txt]

chr	start	end	gene	score	strand
chr1	97661831	97662074	AC099860.1	.	-
chr3	89715022	89715150	Adar	.	+
chr12	88441082	88441241	Adck1	.	+
chr1	173420566	173420686	Aim2	.	+
chr7	75701992	75702152	Akap13	.	+
chr7	110773459	110773499	Ampd3	.	+
chr7	110768206	110768379	Ampd3	.	+
chr7	110768484	110768932	Ampd3	.	+
chr7	101384020	101384106	Arap1 , RP23-194H4.2	.	+
chr8	11767769	11768056	Arhgef7 , Cmip , Plcg2 , Cdh13	.	+
chr8	11779294	11779339	Arhgef7 , Cmip , Plcg2 , Cdh13	.	+
chr12	33217711	33217816	Atxn7l1	.	+
chr10	128096379	128096523	Baz2a	.	+
chr17	74662600	74662818	Birc6	.	+
chr2	93462330	93462502	Cd82	.	-
chr3	106547680	106547802	Cept1	.	-
chr7	25282179	25282916	Cic	.	+
chr3	87525578	87527316	Etv3	.	+
chr16	16560037	16560219	Fgd4	.	-
chr4	124703640	124703931	Fhl3	.	+
chr14	79515674	79515770	Flnb , Elf1 , RP23-413F14.3	.	+
chr1	143739557	143739684	Glrx2	.	+
chr11	11690141	11690389	Ikzf1	.	+
chr9	50565368	50565526	Il18	.	+
chr11	75633462	75633571	Inpp5k	.	+
chr6	29526625	29526774	Irf5	.	+
chr10	58323466	58323687	Lims1	.	+
chr17	28691342	28691855	Mapk14	.	+
chr16	84835124	84835543	Mettl22 , Gabpa	.	+
chrX	169976921	169977029	Mid1	.	+
chr6	97807052	97807287	Mitf	.	+
chr4	148039159	148039409	Mthfr	.	+
chr16	32165380	32165476	Nrros	.	-
chr7	101970180	101970354	Numa1	.	+
chr6	127453620	127453822	Parp11	.	+
chr9	106476082	106476376	Parp3	.	-
chr9	89211157	89211311	Pgr , Bcl2a1b , RP23-121I20.3 , Mthfs	.	+
chr4	132413070	132413123	Phactr4	.	-
chr15	76195424	76195710	Plec , Parp10	.	-
chr15	76231174	76231378	Plec , Parp10	.	-
chr6	146888487	146888683	Ppfibp1	.	+
chr6	51523901	51524034	Ppp1r9a , Snx10	.	+
chr7	80402530	80402762	RP23-322O24.2 , Furin	.	-
chr12	101975927	101976134	RP23-36H21.2 , Cpsf2	.	+
chr18	37806410	37808977	RP23-407E2.4 , RP23-407E2.5 , RP23-407E2.6 , Pcdhga1 , Pcdhga2 , Pcdhga3 , Pcdhgb1 , Pcdhga4 , Pcdhgb2 , Pcdhga5 , Pcdhga6 , Pcdhga7 , Pcdhgb4 , Pcdhga8 , Pcdhgb5 , Pcdhga9 , Pcdhgb6 , Pcdhga10 , Pcdhgb7 , Pcdhga11 , Pcdhgb8 , Pcdhga12 , Pcdhgc3 , Pcdhgc4 , Pcdhgc5 , RP23-407E2.30	.	+
chr7	38183717	38183893	RP23-89C10.1	.	+
chr17	35896980	35897120	RP24-180B11.5	.	-
chr5	64230399	64230530	RP24-338C23.1 , Tbc1d1	.	+
chr2	60962691	60963192	Rbms1	.	-
chr16	92465833	92466146	Rcan1	.	-
chr4	133880917	133880961	Rps6ka1	.	-
chr4	133874608	133874731	Rps6ka1	.	-
chr5	124483134	124483246	Sema3d , Snrnp35	.	+
chr10	21994666	21994825	Sgk1	.	+
chr19	32223509	32223590	Sgms1	.	-
chr15	96642491	96642913	Spef2 , Slc38a1	.	-
chr6	72097592	72097782	St3gal5	.	+
chr13	52583173	52583247	Syk	.	+
chr19	3907019	3907133	Tcirg1	.	-
chr19	3906524	3906991	Tcirg1	.	-
chr7	4658481	4659019	Tmem86b , Ppp6r1 , Sergef	.	-
chr7	141475240	141475497	Tspan4	.	+
chr12	87266152	87266256	Vipas39	.	-
chrX	71816790	71816940	Vma21	.	+
chr7	127015248	127015469	Vmn2r56 , Mvp , Pagr1b , Pagr1a , RP23-142A14.4 , Prrt2	.	-
chr13	8871483	8871730	Wdr37	.	-
chr15	103333065	103333201	Zfp385a	.	-
chr7	80024814	80024986	Zfp710	.	+
chr8	107048061	107048614	Cog8	.	-
chr5	123907175	123907366	Denr	.	+
chr2	144635757	144635864	Dtd1	.	+
chr10	30662294	30662441	Ncoa7	.	-
chr8	83698967	83699179	Pkn1	.	-
chr2	32212886	32214947	Prrc2b	.	+
chr5	124445379	124445728	Setd8	.	+
chr11	62042942	62043075	Specc1	.	+
chr5	117133588	117133775	Taok3	.	+
chr5	24447255	24447625	Tmub1	.	-
chr1	84839229	84839304	Trip12	.	-
chr12	108894069	108894174	Wars	.	-
chr3	103790995	103791256	Hipk1	.	-
